# Supplementary material for: Identification and validation of interferon-stimulated gene 15 as a biomarker for dermatomyositis by integrated bioinformatics analysis and machine learning
Source: Front Immunol. 2024 Nov 4;15:1429817. doi: 10.3389/fimmu.2024.1429817 (PMC11570269; doi:10.3389/fimmu.2024.1429817)
Supplement: Supplementary file 1 [file DataSheet1.zip]

Archive with 5 entries (4 files):
- Supplementary data/GSE128314_series_matrix.txt
- Supplementary data/GSE142807_series_matrix.txt
- Supplementary data/GSE46239_series_matrix.txt
- Supplementary data/Merge_data.txt
- Supplementary data/
