# Supplementary material for: Identification and validation of interferon-stimulated gene 15 as a biomarker for dermatomyositis by integrated bioinformatics analysis and machine learning
Source: Front Immunol. 2024 Nov 4;15:1429817. doi: 10.3389/fimmu.2024.1429817 (PMC11570269; doi:10.3389/fimmu.2024.1429817)
Supplement: Supplementary file 1 [file DataSheet1.zip › Supplementary data/GSE128314_series_matrix.txt]

Gene ID	GSM3671280	GSM3671281	GSM3671282	GSM3671283	GSM3671284	GSM3671285	GSM3671286	GSM3671287	GSM3671288	GSM3671289	GSM3671290	GSM3671291	GSM3671292
2824546_st	9.743	9.0079	11.8658	9.5097	11.5678	12.5283	11.2133	11.8766	12.6316	12.295	12.4532	12.6618	12.4661
2824549_st	10.8445	11.4665	13.3184	11.707	12.7771	13.394	12.2145	13.125	13.4114	13.4273	13.3661	13.4169	13.5407
2824551_st	11.7241	11.8931	13.3314	11.8985	13.157	13.5248	12.8701	13.2345	13.4731	13.4907	13.3177	13.3859	13.3929
2824554_st	12.1973	12.2758	13.527	11.874	13.3973	13.5396	12.9498	13.1922	13.3754	13.5241	13.4558	13.431	13.5211
2827992_st	8.4193	9.5004	11.5613	7.8882	10.4306	11.9064	9.713	10.8463	12.3694	12.4619	12.3664	12.3029	12.3538
2827995_st	8.4024	6.3092	12.1378	7.5555	11.3526	12.3045	10.0714	11.1584	12.6676	12.8002	12.6655	12.5292	12.6605
2827996_st	8.7481	8.2706	12.5047	7.5949	11.7384	12.6777	10.5794	11.8956	13.1975	13.1002	13.142	13.0875	13.0442
2828010_st	6.5228	5.9212	11.3055	3.7464	10.897	11.9273	9.268	10.2461	11.8286	12.1986	11.809	12.1109	12.0745
2828012_st	6.9368	6.5903	11.0358	4.2401	10.8393	10.6437	9.163	9.6723	11.1063	11.3623	11.2126	11.424	11.2898
2835442_st	9.0471	9.5706	12.7223	8.0026	12.0059	12.7247	11.3507	12.2279	12.6708	12.8384	12.6335	12.8271	12.8291
2835447_st	7.5843	7.7021	9.7326	6.0787	9.8164	10.6235	8.4055	8.4053	10.1221	10.2245	10.1023	10.5601	9.9275
2835453_st	7.2465	6.6124	12.292	8.9073	10.216	12.4815	9.1811	9.3617	12.5989	10.4134	12.3681	10.8633	10.3432
2835456_st	9.4233	9.0356	12.7588	9.5844	11.973	12.645	11.1886	12.2493	13.0883	13.0614	13.0728	13.0627	13.0487
2835459_st	8.4348	8.2196	10.8061	8.6377	9.7983	10.5318	9.4164	9.8759	11.536	11.1898	11.4108	11.6342	11.6217
2835461_st	5.1879	3.3371	9.7882	4.0553	8.8999	9.8958	7.3097	8.7905	11.3872	10.9249	11.1196	11.3729	11.2875
2839509_st	11.019	11.6088	11.6332	11.011	11.2103	11.8429	10.8121	11.5818	11.0871	11.577	11.4018	11.8638	11.3726
2839511_st	9.6648	9.6775	10.1145	10.2881	9.7734	9.2596	9.3813	10.2271	9.7031	9.7517	9.908	10.2469	9.6838
2839513_st	10.24	10.3862	10.2304	8.7217	10.0532	10.1585	8.6697	10.5188	9.2102	9.6401	10.1652	10.1532	9.5675
2839515_st	9.0804	8.6968	8.5872	8.1429	8.8907	8.4916	8.3126	9.0253	8.429	8.1402	7.9529	8.0122	7.73
2839517_st	9.6999	9.6944	9.1869	8.715	9.6681	9.2031	8.6491	9.2327	8.3747	9.3114	9.5794	10.0331	9.1045
2839524_st	8.0382	7.3063	7.7651	7.5111	8.2729	7.1069	7.4537	7.3376	7.7505	8.7938	9.3975	9.1344	9.0575
2839528_st	6.7044	6.4824	6.0446	7.7356	6.4894	6.0356	6.7364	7.7372	7.0754	7.1026	7.7539	10.003	7.2455
2839532_st	5.9855	8.0027	5.5035	8.2311	3.0692	5.8581	5.6149	4.2991	5.5091	5.0065	5.0144	5.6063	5.7313
2839538_st	8.021	6.7809	6.6666	8.172	7.4946	6.5446	7.5076	6.8803	7.1019	7.5025	6.811	8.01	7.3547
2839539_st	4.6291	3.5017	3.4382	3.4704	5.04	3.7237	4.2538	4.8737	5.0481	3.9099	3.6877	3.9197	4.0673
2858288_st	11.1405	11.3173	13.1272	11.3651	12.7783	13.1566	12.0242	12.7819	13.0825	13.2341	13.3252	13.2011	13.3174
2886354_st	6.7814	7.4444	11.7031	8.1341	10.7675	11.0532	8.6091	11.4513	11.6938	11.6047	11.8442	11.817	11.7513
2886356_st	7.8722	8.088	10.4072	7.7517	8.9363	9.6025	8.9387	10.3839	10.8607	10.9381	10.7288	10.5964	10.8864
2886364_st	7.0684	8.3217	9.6157	7.9042	8.372	8.6392	7.5621	8.898	10.2646	10.4454	10.2255	10.0238	10.1417
2886370_st	8.3359	9.2571	9.7087	8.7988	9.3237	9.5462	9.3964	9.7051	9.7766	9.6572	9.2915	9.5466	9.5532
2891949_st	7.1688	7.108	10.8425	7.6816	10.4519	11.3979	9.4828	10.9991	11.9719	11.3629	11.6602	11.8038	11.2088
2891951_st	7.2443	7.8348	10.9996	5.25	10.7344	11.7486	9.3857	10.5328	11.6468	11.7016	11.3241	11.731	11.4678
2891953_st	10.9973	10.6834	13.478	11.248	12.6382	13.6152	12.2826	13.1404	13.506	13.6578	13.4102	13.6618	13.5501
2891956_st	9.4012	9.8224	11.3028	8.9902	10.3529	11.2207	10.243	10.8453	11.6653	11.4527	11.4699	11.5568	11.3867
2909142_st	10.7584	11.4948	11.9493	10.8132	11.4682	11.3227	10.1354	11.6924	12.2094	12.1971	12.3066	11.9964	12.0853
2909145_st	7.1881	7.8751	6.7853	6.9645	6.8411	6.4184	7.5487	5.7984	6.4929	6.8935	5.5817	6.7423	6.5672
2909154_st	7.2043	8.0563	7.9776	7.3017	8.1637	8.5714	8.2235	8.7255	8.0971	8.4144	7.7628	8.2841	8.3206
2909160_st	4.8303	5.2843	5.6373	6.0586	6.5991	6.928	6.151	7.0919	6.6217	7.2591	7.1251	6.8021	5.9733
2909162_st	6.1391	5.1459	6.6052	7.1899	7.2591	6.5744	6.5501	7.0067	7.0913	6.8935	7.0806	6.783	6.1209
2909164_st	2.3186	6.3721	5.0852	5.0927	3.5164	5.0013	4.3277	5.6373	5.9774	5.479	6.0598	6.7628	5.9733
2909166_st	3.8716	4.8303	6.4948	5.7071	6.9847	6.0107	5.1242	6.7264	7.2435	7.2362	7.2192	7.5167	6.2735
2909167_st	8.1755	7.9756	7.847	9.4164	8.1147	8.4724	8.1357	9.1581	8.9299	8.3789	8.571	9.5338	8.7562
2909168_st	8.0822	9.2787	8.4327	9.9987	9.2801	8.4344	8.1498	9.7383	9.593	9.3533	9.4747	9.5281	9.1688
2909172_st	7.299	9.1305	8.4179	10.3654	8.9766	7.6641	8.3791	9.6333	9.2249	8.4956	8.4127	9.2885	8.1058
2909174_st	8.0412	10.1609	9.9119	10.5642	10.3635	8.3758	9.696	11.0124	10.5046	9.8422	10.2323	10.6806	10.0418
2909175_st	5.7297	2.0356	7.3373	3.231	8.2424	2.6025	6.7439	7.9269	9.7766	8.2737	9.236	8.8862	9.1261
2909177_st	5.5091	4.2211	7.004	3.8004	7.6911	7.0781	4.8362	7.5645	8.3	8.457	8.6113	8.5446	8.0276
2909181_st	5.9855	6.5041	7.6587	7.5938	8.3954	7.2585	7.5916	7.7423	7.7466	7.5564	7.2272	7.5046	7.6422
2909183_st	8.2037	9.3578	9.0724	9.4811	9.1414	9.3772	9.7948	9.4393	10.2266	9.1255	9.9071	9.1693	8.9685
2909185_st	8.6182	10.6871	10.0913	10.6994	10.2945	9.5744	10.0637	10.43	9.7355	9.0917	8.9571	9.4252	9.1782
2909190_st	6.6061	7.458	8.2263	6.205	8.4597	8.4393	8.4425	8.256	6.9767	8.0357	7.4724	7.6658	7.2984
2909191_st	7.7021	9.7332	8.6008	9.8491	9.0511	7.8325	9.5494	9.5741	7.6836	8.2037	8.0508	8.3286	8.0595
2909193_st	8.4236	9.5302	9.084	9.7554	10.1028	8.4097	9.7258	10.091	8.611	8.826	9.6734	8.8751	8.1058
2909195_st	8.3994	8.0693	6.8112	7.8863	7.3746	7.3177	8.6751	8.1504	7.1141	8.145	8.2767	8.3019	7.6251
2909197_st	6.008	2.1318	5.293	3.7008	7.2936	3.9402	5.6892	6.2491	7.0231	8.1948	7.0993	7.5986	6.1841
2909199_st	6.8404	6.1641	8.8841	7.632	9.2532	9.6658	8.4425	8.985	10.2034	10.6816	10.6613	10.4524	10.4302
2912049_st	7.942	7.7294	9.6573	8.953	8.9861	9.1316	8.3302	9.1003	10.3792	10.004	10.1627	10.4972	9.8545
2912056_st	10.0492	9.5841	12.2281	11.0554	11.5275	12.4721	10.576	11.8731	12.9939	12.9353	12.9272	12.9296	12.9194
2912058_st	7.9449	7.3864	11.9589	7.3945	11.762	12.5095	9.8881	11.3306	12.2761	12.6058	12.135	12.5083	12.3603
2924292_st	8.9515	9.5569	10.4913	10.429	10.5277	10.0842	9.8655	10.6992	9.9793	9.6317	9.4591	9.4169	9.1808
2924303_st	8.3858	8.77	9.344	7.5162	8.7705	7.7387	8.2759	9.4506	8.6315	7.799	8.3414	8.7545	8.5801
2924307_st	7.6143	8.3753	9.4655	6.0264	8.8353	8.5714	7.1251	9.5361	8.3951	7.7533	7.9161	8.2146	8.2516
2924312_st	9.6042	9.614	11.5193	9.7916	10.5082	11.0373	9.4878	11.4454	10.3485	10.147	9.8496	10.5013	10.3308
2924315_st	5.1648	2.26	6.4214	3.8004	7.6845	3.0692	5.9239	6.2334	4.8478	5.8345	3.932	5.7738	6.2015
2924319_st	8.2118	6.9658	7.6964	7.1899	7.9269	7.3837	7.0825	7.9729	7.0309	7.6654	6.4244	7.3108	7.4444
2924323_st	5.9611	7.1522	8.0073	6.6808	7.4801	5.0802	7.0825	8.1682	7.7239	7.8823	8.75	8.3472	8.6693
2924325_st	6.7288	5.2843	8.2175	5.3625	8.1593	7.1875	6.07	7.4503	8.1907	8.4992	8.3835	8.5966	8.7684
2924327_st	8.5496	7.4938	9.7416	8.2731	9.7579	9.2139	9.1501	9.4355	9.8375	10.1797	10.2641	10.4182	10.4196
2924329_st	7.6898	8.0959	9.5283	7.239	9.4635	8.9396	8.4869	9.7383	9.5389	9.7285	9.5383	9.9693	9.5329
2924331_st	7.7247	6.4055	9.385	4.9042	8.937	9.4298	8.0122	9.2972	8.9663	9.3321	9.4077	9.7168	9.2276
2928559_st	3.834	3.5256	5.1516	2.4393	6.7603	7.2462	4.4238	5.8911	5.2001	5.322	6.8105	6.6798	5.5099
2928784_st	8.8504	8.9455	11.9427	9.1882	10.7007	11.6902	10.2104	11.4373	10.2281	10.0372	10.8312	10.4179	10.4344
2928786_st	10.5668	10.7508	12.765	10.5904	11.6141	12.7551	11.4233	12.549	11.5043	11.3669	11.8877	11.674	11.3776
2928788_st	9.2615	9.6909	12.4491	9.697	11.9121	12.4508	10.726	12.2638	11.5878	11.552	11.8904	11.7022	11.4796
2928790_st	7.0237	4.9126	10.4041	7.5815	9.3439	10.3451	9.1229	10.0977	9.1183	8.98	9.2	9.427	9.0083
2928795_st	8.2976	9.6268	11.1644	8.9399	10.89	11.7455	10.377	11.0988	9.9115	10.5466	10.2078	10.2509	10.0858
2928797_st	7.7887	7.0146	10.893	7.1546	10.504	10.9371	9.3192	10.6916	10.4528	10.1379	10.7063	10.6258	10.3875
2930598_st	9.1927	9.8667	10.5062	7.2232	10.005	10.8408	9.7173	10.7713	10.763	10.9822	10.7259	11.2017	10.7356
2930600_st	9.8497	8.565	11.0896	8.65	10.5699	11.3673	10.4062	11.3013	11.5489	11.5474	11.6396	11.7518	11.4459
2930611_st	11.8083	12.2595	13.3972	12.1037	12.7027	13.6289	12.5759	13.6362	13.2016	13.183	13.123	13.326	13.0672
2930613_st	11.266	11.817	12.8139	11.6732	12.4014	12.9291	11.3311	12.9064	12.4351	12.6229	12.4959	12.8048	12.3044
2930617_st	8.7307	7.6865	10.6304	7.4199	10.329	10.172	8.8657	10.0102	10.5845	10.2133	10.4617	10.4601	10.1521
2930618_st	10.6101	10.4819	11.8872	9.4921	11.8202	11.99	10.772	11.8203	11.8138	11.8849	11.6249	11.8958	11.549
2930622_st	8.6551	6.8404	10.7135	6.6583	10.4571	10.2102	9.0945	10.7487	11.1221	10.7756	10.8728	11.2772	10.6671
2930624_st	10.1189	10.2532	12.2059	8.0781	11.862	12.0663	10.2476	12.313	12.0696	12.0454	12.0225	12.018	11.8005
2930626_st	10.2357	11.4647	12.5369	10.8042	12.1248	12.7352	10.938	12.5493	12.2129	12.2971	12.2897	12.4845	12.0027
2930628_st	11.9011	12.9319	13.2519	12.5546	13.1632	13.3547	12.3624	13.2799	13.0981	13.1711	13.1146	13.2626	12.9583
2930629_st	2.3186	3.2563	6.4508	4.197	5.293	7.2485	2.4925	5.7984	5.7329	6.5538	6.1677	6.6078	6.1677
2930631_st	4.197	1.7466	6.0775	2.1081	5.399	4.1261	5.9557	5.666	4.6461	6.4691	6.5079	6.7526	5.9013
2930636_st	7.556	7.9894	9.2682	6.9453	9.2343	9.4088	8.2499	9.2446	8.1293	9.0781	9.718	9.4747	9.405
2930642_st	7.7247	8.0305	8.3635	8.3137	8.1372	7.5415	7.6898	8.3966	7.4585	7.6532	8.429	8.0389	8.037
2930643_st	5.9611	4.8303	8.9705	2.4002	7.8624	9.7757	6.8661	9.2712	9.407	9.4526	9.5484	9.6102	9.0132
2930644_st	9.3106	10.0027	10.5454	9.6659	9.5392	10.9286	7.3336	10.5687	9.1508	10.0825	9.9868	10.1844	9.9582
2942394_st	7.4366	6.9364	11.5031	6.5209	11.3092	11.8135	9.8882	11.3542	12.0059	11.992	12.1164	12.1652	11.9175
2942396_st	4.8061	2.2449	4.2472	2.0598	4.8094	2.6497	1.8426	4.6792	3.9543	2.9574	4.2214	4.4858	1.9858
2942399_st	2.224	2.3832	2.427	2.7421	1.4358	1.7466	1.6735	2.1045	2.6863	1.5552	2.1318	2.0454	1.8959
2942414_st	7.6536	9.0499	9.4094	9.0119	9.0963	9.2742	7.9013	9.3591	9.5059	9.4666	9.134	9.5314	9.128
2960237_st	6.3918	3.6765	3.3855	5.2406	4.3663	4.1715	5.1954	7.1948	4.617	4.2527	4.756	4.7589	4.9594
2960238_st	4.7251	6.4391	8.1875	5.2602	8.5723	8.0781	6.4653	7.7191	9.2828	8.8162	9.0235	9.5648	8.4273
2960244_st	8.1208	9.3935	12.3989	9.6356	11.9263	12.7605	10.9204	11.9913	12.9079	12.8131	12.921	12.7672	12.7858
2960247_st	11.6232	12.2062	13.8371	11.6336	13.5859	13.9239	12.9735	13.6263	13.8442	13.8998	13.7945	13.8419	13.8132
2960249_st	4.3427	2.8208	6.2334	3.8004	6.2547	5.3166	4.0702	6.3103	4.3277	5.0065	5.0449	4.3628	4.3277
2978678_st	7.9987	8.6542	8.4471	6.9453	8.1773	8.119	8.3552	8.1504	8.587	7.531	7.8773	7.2401	7.6375
2978680_st	5.9855	8.1954	7.3837	6.4459	6.8999	7.5744	6.4204	7.8108	7.2435	7.1438	6.9967	6.3336	6.5447
2978682_st	8.985	10.8716	9.6804	10.4113	9.6221	9.626	8.5031	9.6595	9.3418	8.8709	8.5444	8.2415	8.0556
2978683_st	4.4107	3.5614	4.0012	3.8004	4.4392	2.2982	1.6735	6.3873	1.7538	1.758	4.4107	1.6102	2.539
2985876_st	4.197	5.3521	1.8334	2.2982	2.9907	3.8808	3.8865	3.3161	2.4347	3.5114	1.7466	1.75	1.8369
2985878_st	8.3923	10.7114	10.2687	9.3307	9.5409	10.4229	9.199	10.5247	7.9126	8.4879	8.0412	7.3913	8.5141
2985880_st	2.1439	2.8208	3.4257	5.3059	2.6193	3.9402	2.29	2.8293	2.2069	3.3634	2.5544	4.2578	2.9204
2985881_st	3.5164	7.1522	6.0548	7.5424	2.9907	5.0802	3.9912	4.8566	2.2069	1.9725	3.1813	1.4758	5.0398
2985883_st	6.3167	5.2843	6.5218	7.0906	6.2357	5.5817	6.5903	6.2491	7.0133	7.1287	7.4724	6.4825	6.7968
2985890_st	10.6053	11.3731	10.2606	11.0453	10.7946	11.5571	11.6949	10.4492	10.1012	10.5234	9.4436	10.4115	10.3517
2985911_st	3.9555	4.7403	7.5815	6.7264	7.9055	7.2078	4.6397	6.8463	7.4791	7.1881	6.1677	6.812	6.7776
2985912_st	2.8208	4.6461	2.5764	2.2982	5.1902	6.5447	3.152	3.231	3.6725	2.3674	3.932	4.3161	3.5976
2985914_st	7.6836	2.26	2.26	6.8485	6.7183	8.3809	6.67	2.8293	4.6881	5.9127	4.6461	5.4942	4.7949
2985916_st	2.3186	3.1128	3.6662	4.5528	2.9907	2.1711	4.0702	4.2384	3.5976	1.9725	2.3832	2.1269	2.0356
2985926_st	7.5291	7.2385	10.0913	7.6069	9.3738	9.9977	6.8157	9.3478	7.5632	10.3978	9.8636	9.3828	9.7067
2985928_st	5.8625	3.7058	5.9733	2.9907	6.7565	6.4825	2.4925	5.9084	5.5331	5.8928	5.0449	6.279	4.4685
2985930_st	5.211	5.7892	7.0335	5.9598	6.5292	6.4976	4.8362	6.8262	6.4035	6.4283	6.5199	6.7628	6.1391
2985932_st	9.0782	10.7608	10.059	9.3552	9.619	10.6957	8.5348	10.2249	8.2879	8.9544	8.29	8.897	8.7443
2985934_st	5.1648	4.4392	6.728	5.6287	6.4214	6.3336	5.6149	6.6052	5.2382	5.1671	6.0458	6.2514	6.8566
2985937_st	4.9828	6.5628	8.2351	6.2334	7.3674	8.1008	5.1766	7.8653	7.4114	7.6396	8.0508	8.2186	8.1805
2985941_st	6.2015	4.3314	8.776	5.3059	7.9934	8.75	6.7439	8.4049	8.1554	8.1168	8.0862	8.2103	8.7946
2995641_st	5.211	6.3092	8.5605	6.8877	8.3209	8.3251	7.0968	7.1712	6.8247	8.5553	7.8213	8.3974	7.5305
2995643_st	4.2442	4.9353	5.885	3.4165	5.1531	4.1698	5.5132	4.5909	5.6107	6.5624	5.1277	5.9256	5.3162
2995645_st	2.4575	1.8911	5.0893	2.3832	5.6915	5.0013	3.9389	2.8778	6.4799	6.6789	5.4228	5.3265	4.6721
2995648_st	5.2798	1.9734	5.6571	2.6569	4.7373	4.5544	4.2717	4.1593	6.799	6.3954	5.2485	5.9629	3.7981
2999416_st	5.0409	3.4018	6.9274	5.3202	6.2729	5.8503	5.3573	6.3225	6.2339	6.4255	6.4611	6.807	6.2574
2999418_st	4.9963	3.3719	7.8515	5.0444	7.6208	6.2545	4.0908	6.7533	6.6705	7.7753	7.3435	8.1768	8.0038
2999421_st	10.8174	11.3315	11.4989	11.0448	11.3056	11.632	10.494	11.5095	9.8331	10.2115	10.3846	10.9838	10.2317
2999424_st	9.9013	10.1825	10.5259	10.0093	10.7624	10.8484	9.5976	10.6499	9.3506	9.9727	9.9352	11.2418	9.4453
2999427_st	7.8771	6.9344	9.4784	7.7601	8.4152	9.7931	8.2927	9.3174	8.5417	8.2966	9.2274	9.8386	8.3267
2999428_st	5.9965	4.3522	7.5742	3.795	6.9308	7.8676	5.4936	6.6731	5.9214	6.4806	7.812	8.2052	7.3306
2999430_st	5.9269	3.8477	7.2131	3.4095	7.3117	7.1695	4.6731	5.8228	4.7836	6.3831	7.21	7.9329	6.689
2999434_st	5.4018	4.8227	6.7964	5.1632	6.9063	7.293	5.5264	6.5738	7.108	6.7275	6.8238	7.6671	6.4095
2999462_st	9.5904	9.87	11.6144	9.4848	11.0869	12.1005	10.07	11.4822	11.3335	11.3248	11.9721	11.5754	11.197
2999475_st	3.3311	2.6563	6.5762	2.2982	7.5176	7.0888	1.4758	6.0775	6.8036	6.9699	7.804	7.6486	7.2751
2999478_st	6.8142	6.5041	8.0122	7.5938	8.2555	6.0926	8.2816	6.8877	7.5374	7.0341	7.6405	7.3315	7.6315
2999480_st	2.8208	2.0356	5.0144	6.5209	5.3645	3.0692	3.152	3.152	5.153	4.4721	6.6448	6.3863	5.5331
2999482_st	7.0937	6.4055	8.6536	5.8928	8.2424	8.5001	8.5823	7.519	7.1729	8.1773	7.8722	8.0168	5.7071
2999485_st	7.4938	8.6714	9.2828	9.1481	9.1729	9.2946	8.926	9.0645	9.4254	8.9714	8.7561	9.0393	8.5938
2999487_st	9.2395	10.174	11.5843	10.429	10.9999	11.1622	10.6375	11.1028	11.7165	11.4949	11.6888	11.4305	11.1373
2999490_st	8.6776	8.3863	11.3805	9.601	10.8885	11.2721	10.3911	10.9099	11.9528	11.6853	11.8502	11.5937	11.4227
2999493_st	3.8716	1.9113	4.7251	4.4685	4.9456	4.9667	2.1121	3.231	5.7707	5.5513	3.8004	6.2647	5.7519
2999494_st	7.1688	7.4204	9.3713	8.998	8.9314	9.0312	8.385	8.995	10.3509	9.8508	10.0572	9.9765	9.4153
2999496_st	3.0226	3.1128	6.4948	1.6807	5.9113	2.446	5.1242	2.7505	7.5181	7.2591	7.7029	7.6658	7.0159
3015381_st	3.5429	5.3307	6.6145	6.2451	7.447	7.8057	2.5969	5.5467	10.3161	9.4856	9.0501	9.9246	10.0108
3015383_st	4.2496	4.7794	5.5869	4.3722	3.6196	5.0716	3.7484	5.5749	7.9072	7.7937	8.1114	7.94	7.9664
3015385_st	6.1784	7.9033	5.369	6.7477	5.7844	6.042	7.624	6.6168	7.9262	7.724	7.711	7.8704	7.618
3015387_st	6.5768	6.0395	5.7419	7.1015	6.3499	4.9759	6.2971	5.3798	7.1646	7.8637	7.1027	6.779	6.75
3015389_st	4.5398	5.249	5.402	6.5327	6.7112	4.509	6.8538	4.1545	5.9852	6.7279	5.757	6.3179	6.0258
3015391_st	1.9538	3.412	5.036	5.6488	4.0052	3.5917	3.9389	4.774	4.8283	5.9623	5.6265	6.183	5.8292
3015393_st	6.1829	3.9827	2.26	3.1069	2.5305	4.3077	3.8865	4.06	4.3277	3.5114	2.9204	3.594	3.973
3015395_st	5.2516	3.2563	5.5567	7.657	5.766	4.756	6.6507	6.0238	6.5041	7.4571	7.1086	7.2249	6.9611
3022516_st	6.4106	3.9188	5.8169	4.2883	6.8697	7.0217	4.6916	5.8724	2.4444	3.1495	4.8921	3.951	4.2411
3022517_st	8.4578	6.7478	7.1648	7.1037	7.8705	7.5157	7.0063	8.0917	5.9516	5.9476	6.0617	6.3314	4.8969
3022525_st	8.1204	9.6401	8.5259	7.2263	8.931	8.6939	7.3232	8.9487	8.1783	8.4861	7.9791	8.0091	7.1037
3022534_st	5.5091	2.8208	8.3635	4.3816	8.5316	7.4985	7.1396	8.2398	8.2215	8.6542	7.4862	8.6126	7.9844
3045304_st	7.2043	4.5528	11.2902	2.4002	10.2325	10.691	9.2023	10.8738	10.4574	11.1126	11.6438	11.6469	11.4906
3045312_st	5.7861	5.2843	8.4104	4.9042	8.6693	8.3166	5.7923	8.4848	8.2879	8.8444	9.0963	9.8511	8.9714
3045314_st	8.2976	6.62	10.6067	8.0103	9.6405	10.5788	8.6565	10.2648	10.7112	10.4589	11.1038	11.4194	10.7928
3045327_st	10.2133	10.961	10.9603	11.08	10.8845	11.4696	10.7764	11.1225	11.3448	11.386	11.5775	11.506	10.9655
3045329_st	8.2235	5.5331	7.3979	6.0264	7.1534	6.7167	7.3092	6.2963	7.2893	7.5046	7.7391	8.2682	7.198
3045333_st	9.6572	10.9978	11.7031	10.7544	11.5647	12.1327	11.1477	12.0435	11.8886	11.5119	11.6953	11.8474	11.5397
3045347_st	8.7108	9.2175	11.0488	6.4214	11.1439	11.2266	10.6672	11.3897	11.6602	11.5034	11.5053	11.3859	11.1401
3045349_st	7.0937	5.5817	8.2971	5.6287	8.958	8.8368	8.2499	8.7622	9.8569	9.2276	9.4124	8.9492	8.774
3045353_st	10.5256	10.2102	11.0546	10.8978	11.2686	10.783	10.7267	11.5324	11.5112	11.4808	11.0357	11.3252	10.6774
3051144_st	9.0783	9.414	12.4973	9.0565	11.8373	12.8089	10.9817	12.422	12.8441	12.7796	12.7044	12.8378	12.7847
3051147_st	8.2976	8.7135	10.8272	7.8653	10.337	11.1247	9.3075	10.8295	11.5823	11.5144	11.5514	11.7935	11.5334
3064803_st	10.4443	12.2456	11.0488	11.3687	10.9387	10.6058	11.7094	10.9524	11.3128	11.1089	11.5663	11.3552	11.0196
3064816_st	7.1426	8.0168	10.5454	9.3137	11.5221	10.5109	10.7333	11.3512	12.2403	12.2718	12.2216	12.4424	12.0292
3064820_st	8.9145	8.934	11.6071	7.6666	12.3984	11.6602	10.8794	11.6957	12.0849	12.4842	12.1052	12.5604	12.0204
3080337_st	6.8029	7.9756	7.2323	7.8653	8.6087	7.7822	7.9182	7.978	7.0387	7.0146	8.0463	7.7355	7.9934
3080344_st	8.7431	10.1495	9.9509	9.5343	10.1817	10.4484	9.552	10.4309	10.0812	10.1513	10.8345	10.5379	10.4163
3080345_st	6.3167	6.6507	7.5815	6.1794	8.43	8.4724	7.7078	7.7021	7.908	7.7829	8.4251	8.5834	8.1545
3080350_st	7.7887	8.565	8.6076	9.6392	9.0702	8.3209	8.4916	8.7559	9.1232	8.9222	9.6696	9.427	9.318
3080354_st	7.1227	6.4691	7.2745	8.7988	7.5383	7.9857	7.3924	7.7147	7.1408	8.126	8.6439	8.4573	8.0086
3080358_st	6.6191	5.6373	5.5331	6.1487	5.8669	7.0231	6.3284	6.4025	6.9767	6.5172	6.6808	6.8755	6.9062
3080363_st	8.6693	10.1131	9.7266	10.5737	10.2414	10.4564	9.1469	10.3968	9.2828	10.1855	10.8738	10.1882	10.115
3080367_st	11.3798	11.8738	11.1689	12.2319	11.6124	12.3055	11.7944	12.2063	10.6365	11.4051	11.2551	11.3637	10.814
3080369_st	10.156	10.4775	9.8726	10.7203	10.428	10.8057	9.8151	10.8057	8.8821	9.8135	10.0807	9.0776	9.5348
3080378_st	7.9894	8.0428	8.6536	9.7945	9.1527	8.4582	8.1575	8.98	7.6536	9.1232	9.0206	8.9392	8.2271
3080380_st	6.8404	6.5628	7.2323	8.0195	7.2936	6.1135	6.3284	7.4643	7.2893	7.1881	8.0661	7.5167	6.7776
3080386_st	7.6341	8.3753	5.3909	9.0993	6.306	5.8581	7.2833	7.1006	4.7282	5.5513	7.1342	6.5877	6.7455
3090545_st	4.1445	3.4995	7.6587	3.3195	6.9419	6.7471	6.4017	6.6826	7.5752	7.443	7.5632	8.8646	7.7518
3090546_st	7.492	7.0962	11.3687	6.3452	11.237	11.3907	9.7275	10.9178	11.277	11.2409	11.3384	11.5707	11.4849
3090548_st	6.1051	5.3188	10.9716	6.8268	10.5569	10.8451	8.8954	10.5435	10.4464	10.448	11.3348	11.095	10.9709
3090550_st	4.2654	3.998	5.8457	3.429	6.1688	3.9992	4.7635	5.31	5.4545	6.5404	6.0618	6.3538	5.8031
3090556_st	4.6592	4.7403	7.9374	4.5686	7.0488	6.4625	6.5833	6.5903	7.4449	6.9936	7.3989	7.9477	7.5815
3090558_st	5.8494	6.7738	6.5009	7.4726	5.3056	6.2242	5.0701	6.0856	6.3827	6.252	6.1246	6.4575	6.0775
3090559_st	5.9611	7.4762	8.5314	6.7038	7.211	8.2911	6.0394	7.528	8.3537	8.3812	7.458	8.2911	8.2956
3145074_st	8.0176	7.7552	10.2755	6.7082	10.3111	10.4842	9.1105	10.1124	8.4506	9.2637	9.3735	9.986	8.8144
3145076_st	8.9688	10.2056	12.2161	8.9766	11.9067	12.0903	11.1555	12.0666	10.7543	11.2708	11.4793	11.5194	10.8921
3145080_st	8.3647	9.7197	11.4204	7.9462	11.1883	11.5913	10.2297	11.3923	9.1813	9.5414	9.5986	10.2489	9.0451
3145082_st	10.9994	11.4844	12.48	10.6908	12.5052	12.6229	11.7114	12.647	11.2284	11.706	11.6545	11.6777	11.092
3145087_st	8.7484	9.5551	10.4275	8.8947	10.5537	10.712	9.4252	10.5296	10.2266	10.7542	10.8766	11.1329	10.5809
3145090_st	6.5072	7.5029	11.4785	5.4007	10.83	11.6259	9.903	11.4815	10.784	11.103	11.4031	11.6966	11.0491
3145092_st	6.5832	5.8093	10.0909	5.285	10.2746	10.6867	9.0689	9.5323	9.5716	9.9965	10.304	10.3924	9.5193
3145772_st	9.2733	8.8246	7.994	8.7491	8.3359	8.3933	7.8039	8.148	6.9903	6.7144	6.4822	7.5708	5.3407
3145774_st	7.9151	6.5602	6.9863	7.2834	7.9124	8.1404	5.179	7.3594	6.5513	4.6479	6.3827	6.6697	5.9457
3145778_st	6.9091	6.2368	4.8985	5.5477	6.6269	3.7363	7.2712	2.9204	5.0222	4.6969	3.932	2.799	6.0775
3145780_st	8.2797	8.498	6.5218	8.2143	7.9793	7.5415	7.068	7.1006	7.1641	6.4035	7.0444	7.0718	7.4258
3145782_st	9.8759	8.9838	8.7555	4.2991	10.6197	10.5323	8.6169	9.3545	7.3908	8.0508	6.8762	8.3503	6.2855
3145789_st	9.6999	10.3746	9.1776	9.7009	8.7676	8.7921	6.5708	8.2438	5.6028	6.6507	7.0348	6.3863	6.371
3145790_st	7.0354	6.3721	8.2602	7.3617	8.657	8.6695	6.6122	6.9196	6.874	7.2112	5.5817	7.0237	6.9874
3145791_st	7.2488	4.1521	8.9834	4.1029	9.4601	9.7811	6.6602	8.0564	7.7406	7.1694	7.0223	7.8069	7.5696
3149233_st	4.6124	7.513	9.1611	5.4541	8.8462	8.9262	7.4957	8.8726	10.36	9.9628	9.8686	9.9442	9.6529
3149235_st	9.2001	9.272	11.9589	9.4697	11.4855	11.9865	10.7181	11.8776	12.6302	12.3928	12.5238	12.6538	12.4252
3149237_st	10.4467	11.4126	13.5911	11.5817	13.5004	13.6898	12.9094	13.4475	13.6681	13.6867	13.7217	13.701	13.6904
3149242_st	10.8974	11.9066	13.666	11.2266	13.4753	13.7065	12.9865	13.5171	13.6385	13.7567	13.6218	13.7058	13.7032
3149249_st	10.8328	11.2084	12.5075	11.6614	12.6099	12.452	11.921	12.3646	12.7865	12.7383	12.8089	12.9048	12.7519
3151616_st	5.6017	5.2388	5.1862	4.2819	4.3762	5.8701	5.524	5.523	5.8586	5.5291	4.8741	4.961	5.0162
3151622_st	6.7493	5.4609	6.7691	6.3486	7.2544	6.4594	6.1664	6.9116	6.0512	4.1894	4.571	5.265	7.0002
3151624_st	7.2681	7.6794	7.6974	7.6085	8.1514	7.4686	6.3262	7.7794	6.616	6.6676	5.7838	6.6039	7.0252
3151626_st	5.8347	6.7043	6.3192	5.7983	6.7702	5.5929	4.3685	6.8103	5.6869	6.443	7.0383	6.9371	5.6785
3151628_st	6.782	9.0482	8.2829	7.3252	8.2734	7.2067	7.5598	9.1012	8.6945	8.5575	9.0815	8.9291	7.833
3151630_st	7.3816	7.5861	7.3986	7.8978	7.683	7.2971	8.1929	7.5179	6.9759	7.784	7.7816	7.5747	7.5045
3151633_st	6.082	5.0328	7.6513	4.6053	7.7732	5.0334	6.0206	6.6373	7.6925	7.958	8.4147	8.3305	8.0205
3151635_st	7.2007	7.6742	5.6835	5.8204	6.0021	5.5051	6.3952	5.9475	5.9906	7.5295	6.7997	6.8015	6.7777
3151639_st	8.1873	6.8913	8.8206	6.613	8.9277	8.377	7.4359	8.5086	8.5276	9.1525	9.252	9.4428	8.7147
3151640_st	8.4269	8.1801	11.2134	8.2369	10.816	11.1494	10.0754	11.2894	11.2357	11.4412	11.4134	11.544	11.258
3155297_st	5.9463	5.0673	7.0295	7.0377	6.2707	6.9795	5.1379	7.7879	7.8149	8.0928	7.7966	8.0463	7.8288
3155304_st	4.7458	4.5538	7.563	8.031	8.31	8.3952	6.4247	6.8532	7.8786	7.7145	8.7147	8.5765	8.1153
3155310_st	6.1318	6.1703	9.2012	7.5052	9.252	9.6539	5.2251	9.2982	9.3499	9.4092	9.7197	9.7211	9.2504
3155312_st	3.9555	5.3521	7.108	5.2602	7.7764	7.8536	3.2563	7.5319	7.7849	7.9857	8.3246	8.2034	7.4054
3155314_st	7.0937	6.341	9.9354	6.205	9.2321	10.6128	6.7439	9.8346	9.4714	9.7844	10.1121	10.4705	9.6578
3155316_st	7.4648	6.5903	10.1006	7.67	9.5172	10.7881	7.6008	9.9594	10.0117	10.4266	10.4434	10.5367	10.0177
3155318_st	8.5639	9.8571	11.0765	9.3217	10.6021	11.5634	8.7209	11.0123	10.6684	10.9618	11.4918	11.19	10.6986
3155326_st	8.544	10.3158	12.2021	10.2578	12.191	12.8085	10.6917	12.3361	11.7581	11.8491	12.2575	12.1041	11.766
3183407_st	6.4766	7.0819	6.3787	7.9699	6.2202	7.3191	7.0455	7.5911	7.0537	6.5163	6.59	6.7038	6.7188
3183417_st	3.1364	3.4329	3.3983	3.5721	2.8565	3.7653	3.156	2.299	3.3457	3.2559	3.1216	3.5603	3.5794
3183426_st	7.9412	8.565	10.2142	8.3779	10.6409	8.6785	8.9687	10.0925	10.5097	9.9359	10.0068	10.1458	10.2085
3183429_st	9.7444	10.3107	11.4382	10.5284	11.5785	11.0169	10.6286	11.4212	10.5716	10.7027	10.38	10.6999	10.5001
3183433_st	5.9245	6.4076	10.3048	8.916	10.1362	9.2431	9.458	9.9828	10.0933	9.5177	9.9885	9.6668	9.7249
3183436_st	7.6954	7.0376	10.7342	9.2895	10.2499	10.2292	9.76	10.6986	11.9277	11.9529	12.2075	12.0695	11.8479
3183461_st	5.6063	8.6106	8.6307	9.1042	8.3126	8.3209	7.8329	8.6063	10.3072	9.8663	9.4324	10.345	10.0689
3183469_st	7.7779	7.6195	10.6174	7.8433	9.4781	10.3451	9.5567	10.4628	11.651	11.3009	11.2081	11.9201	11.8016
3183473_st	1.9837	7.2181	10.4633	7.753	9.7897	10.3231	7.6311	10.1533	11.7781	11.6665	11.3727	11.9929	11.8202
3183477_st	5.9611	8.1711	11.0086	8.1156	10.479	10.7034	8.5768	10.8632	11.9993	11.8693	11.5568	12.1874	11.9879
3183487_st	7.6082	7.8751	12.4039	9.4697	12.104	12.151	10.1622	12.4304	12.9657	13.0399	12.8046	13.2391	13.0712
3183494_st	8.1755	9.1122	11.991	10.7417	11.8556	11.3865	9.6735	11.9402	12.475	12.397	12.1243	12.406	12.4186
3183497_st	5.6676	5.9625	10.0755	6.8285	9.1058	10.0119	8.4758	10.189	11.1276	11.0521	10.5783	11.095	11.2365
3196673_st	7.3541	5.2042	6.389	4.8967	8.7779	7.2686	6.3284	8.3891	7.9287	7.9751	7.6992	8.456	7.2686
3196675_st	6.8491	6.6861	9.5765	6.7126	10.5753	9.2547	8.6258	10.1727	10.4286	10.6221	10.0974	10.3025	9.7925
3196677_st	8.7142	9.4427	11.0356	8.527	11.3807	10.5694	9.6286	11.4914	11.4108	11.5181	11.5026	11.5037	11.0678
3196681_st	4.271	4.07	5.3373	3.6358	5.8995	4.9675	4.0022	6.2355	5.9504	6.3482	4.829	6.3095	6.3889
3196683_st	4.7251	3.4199	6.6425	4.7032	7.3156	5.9257	6.2111	7.0301	6.6122	6.6724	7.006	7.3638	6.8718
3213015_st	5.7269	2.0649	6.1625	2.9994	6.5098	6.3771	5.0829	5.3363	6.053	5.7735	6.3616	6.8087	6.2429
3213017_st	3.5164	1.5904	8.1702	2.9907	7.7994	7.9002	7.3581	7.4919	8.0175	8.0211	8.3547	8.5146	8.0875
3213019_st	6.9315	6.5992	8.2426	5.9664	8.6094	7.4433	7.9449	8.3752	8.2495	8.1985	8.7936	8.4702	8.0252
3213021_st	7.7833	8.0831	8.8249	8.0402	9.0803	9.8366	8.4371	9.0454	8.8563	9.2484	9.4925	9.1919	8.172
3213023_st	9.8374	9.6812	10.9313	8.9879	10.9686	11.2748	10.2969	10.8563	11.7677	11.7881	12.0277	11.7083	11.1916
3213025_st	9.6016	9.0992	11.1381	9.1129	11.2161	11.7203	10.5019	11.4532	11.4639	11.7284	11.6944	11.7794	11.1772
3213027_st	8.29	7.753	9.3931	6.8485	9.8686	9.9732	9.0875	9.9885	9.3483	10.2701	10.2655	10.2723	9.5258
3213032_st	8.1511	8.4694	10.2697	7.8427	10.2165	10.4239	9.7057	10.489	10.4753	10.777	10.8198	10.7448	10.3949
3213036_st	7.0797	6.7532	9.6818	5.9215	9.7475	9.926	8.8102	9.9726	9.9277	10.3679	10.4907	10.4259	10.3563
3213041_st	3.3849	4.9991	8.0618	3.8891	7.8394	8.6101	6.8259	8.4509	9.2719	9.6343	9.3904	9.6872	9.4648
3213043_st	8.1787	9.6098	9.6211	8.1827	9.7216	9.498	9.5071	10.0298	9.9952	10.4629	10.786	10.4186	10.4992
3213243_st	5.7843	5.5055	8.9864	5.7861	9.2343	9.3906	7.6098	8.7335	8.7322	9.1612	8.9851	9.379	8.7693
3213245_st	8.4918	8.7627	11.8098	9.6221	11.3197	11.6402	10.3026	11.5203	11.5638	11.6724	11.6408	11.9606	11.3898
3213248_st	5.1504	4.886	8.8107	6.6587	8.2836	8.9744	7.4749	8.0214	8.5816	8.9218	8.6221	9.1889	8.5663
3213250_st	6.7918	6.4246	8.9183	6.6586	8.6973	8.9057	6.2086	8.162	9.0288	9.183	9.1319	9.1462	8.462
3213253_st	6.0975	7.085	6.4255	6.8862	5.9988	6.2811	6.689	6.2811	6.1442	5.5274	5.7364	5.7535	5.6424
3213254_st	4.3439	6.7288	6.1697	6.7869	5.7527	5.7422	5.9557	5.7566	5.9406	5.4641	5.6114	5.8683	5.6676
3213255_st	7.6143	7.7033	7.7443	6.4459	6.4691	7.8863	5.5782	7.0553	8.1429	7.8718	7.3771	8.2308	7.0341
3213257_st	6.279	7.3011	8.1429	7.3017	7.1534	7.9857	6.6507	7.7725	7.908	7.4209	7.751	8.2987	7.696
3213259_st	5.8452	5.7302	6.2192	6.8002	6.4008	6.5562	6.6836	6.213	7.1414	6.8993	6.8831	6.6654	7.0443
3213260_st	8.1799	6.8661	6.9105	7.7062	7.5447	6.7038	8.5348	6.6524	7.8503	6.7698	7.3151	7.6384	7.5501
3213261_st	4.1588	3.4199	6.3315	3.2944	4.779	6.0316	4.1756	6.0261	6.6783	7.0679	6.6671	7.7213	7.1272
3234798_st	3.0708	2.3216	4.2869	4.4899	4.8373	4.03	3.6249	5.4945	4.5534	4.0665	4.624	5.5752	4.6668
3234802_st	5.3497	5.9212	6.2446	5.13	5.2618	6.3235	2.5724	5.8128	6.4177	5.5614	6.2533	6.6598	5.0994
3234806_st	8.2873	7.4757	8.0871	7.9165	7.823	7.3489	6.3729	7.5609	8.0149	7.886	8.7357	8.411	7.0379
3234813_st	7.7047	7.3887	10.0427	6.9993	9.0708	9.8631	7.5914	10.0736	10.4647	9.9385	10.7176	10.2807	9.7848
3234816_st	7.4071	7.0564	9.5206	6.8386	8.9557	9.3574	8.0699	9.443	9.4111	9.8559	9.628	9.6018	9.0595
3234819_st	8.1312	7.4201	9.9936	7.6226	9.5658	9.4999	8.9708	9.9318	9.8476	9.8569	9.8532	9.7886	9.6561
3234821_st	8.3116	8.0396	8.6275	7.3352	8.8652	8.4585	7.3031	8.2751	8.1592	8.4041	8.1442	8.1004	7.4502
3234823_st	5.1636	5.2843	9.2003	3.2263	8.6871	8.0244	7.4726	8.8514	9.3902	9.4469	9.8921	9.3139	9.5841
3234824_st	3.7048	2.5197	8.0373	3.3549	7.3651	7.619	4.9286	6.8909	8.2531	8.5557	7.9225	8.0972	8.1139
3234825_st	10.1678	10.087	12.4018	10.3724	12.1992	12.5241	11.0204	12.3224	12.5427	12.5769	12.4291	12.3644	12.2997
3255800_st	9.701	10.652	13.612	10.9339	12.9824	13.3897	12.5346	13.2213	13.7866	13.6467	13.6675	13.7307	13.7996
3255815_st	8.2776	8.0633	12.2076	7.2006	11.1379	12.4419	10.4245	11.7692	12.6365	12.4838	12.7721	12.7625	12.6698
3255819_st	7.1621	7.4664	12.1443	7.707	11.3102	11.9337	9.892	11.6654	12.6829	12.556	12.6853	12.8423	12.7305
3271665_st	9.8221	10.2111	10.7986	9.5164	10.6893	11.385	9.2256	10.5943	10.9573	10.8083	10.7028	11.0251	10.4229
3271667_st	10.2064	10.4737	11.6072	10.3722	11.3577	11.7835	9.5491	11.249	11.6737	11.5809	11.4032	11.6822	11.565
3271672_st	10.8152	11.773	12.5446	11.147	12.7243	12.78	11.7038	12.4915	12.8712	12.7042	12.8074	12.7907	12.6459
3271690_st	12.3175	12.8254	13.7373	12.4362	13.5361	13.8343	13.1531	13.676	13.7449	13.7179	13.6804	13.7489	13.6574
3281489_st	6.008	2.97	8.842	6.4214	7.7588	8.0897	7.2452	8.5125	8.5703	9.042	8.4719	9.3586	9.0543
3281491_st	7.4069	8.6017	10.668	2.1081	9.2782	9.6971	8.5141	10.4266	10.123	10.5623	10.6772	10.8229	10.5206
3281493_st	5.6218	7.5171	8.1678	3.8559	7.714	7.3853	3.9066	7.8947	7.3784	7.4875	7.7412	8.569	7.4215
3281495_st	6.8029	7.6712	7.9522	5.6287	7.6712	7.4283	6.4204	7.7779	7.8715	7.7887	7.6477	7.9381	7.5876
3281497_st	10.0277	10.2513	10.9438	9.2593	10.9159	10.6617	8.9847	10.89	10.5029	10.6095	10.4998	10.802	10.0722
3281500_st	8.6182	8.0959	9.319	4.7032	9.6849	9.5387	8.0122	9.2864	9.49	9.8117	9.3408	10.3812	9.3506
3281504_st	7.7802	6.4057	9.9996	6.4454	9.6861	10.077	7.1879	9.8581	10.164	10.3225	10.1483	10.7275	9.8846
3281506_st	8.105	7.9412	9.6635	6.4005	8.9336	9.633	7.5824	9.4502	9.7313	9.8634	10.1127	10.2415	9.4103
3281508_st	8.1296	6.8661	9.2356	7.2552	8.1008	9.0018	7.6898	9.1183	9.87	10.2804	9.4676	10.4692	9.1529
3281511_st	4.9347	7.2591	7.5194	5.6676	7.6595	5.4979	6.4204	7.0553	7.0053	6.5447	7.2362	6.7628	7.1522
3281513_st	8.7642	8.8711	9.477	7.3156	9.5391	8.9717	9.4316	9.2864	8.4082	7.9315	8.6889	8.4318	8.5596
3281519_st	8.0508	7.1963	8.4437	7.4748	8.2963	8.6785	7.7983	7.6906	7.3979	6.833	7.1165	6.9391	6.8082
3295148_st	7.9642	6.1466	8.759	4.7624	8.9633	8.4762	7.4408	8.6899	8.3115	7.9746	8.5119	8.2891	8.4691
3295150_st	6.2614	5.7892	4.2536	2.9907	5.608	6.4184	3.3634	6.095	4.6124	2.5353	4.9775	4.0448	3.8004
3295152_st	7.006	6.7328	6.4691	7.1575	7.0762	6.7167	7.4405	7.7833	6.5646	6.2334	5.6287	5.5585	5.9364
3295154_st	8.4459	9.216	9.0521	8.3062	9.2298	9.74	7.6747	8.9375	8.3581	8.7579	7.656	8.1816	7.5687
3295157_st	5.6987	7.2374	5.5447	3.4746	6.2392	5.1022	2.8267	4.7949	3.6626	5.5588	4.765	4.7265	4.9199
3295162_st	6.7288	2.26	5.2246	2.4002	5.9336	4.8928	4.7713	4.8566	4.8096	2.29	2.7421	3.2136	2.6241
3295167_st	4.4774	3.5679	3.6229	3.8875	4.1047	4.2593	3.6135	3.8277	5.0485	4.4414	3.1908	4.1073	3.3301
3305613_st	7.984	6.341	7.2323	6.6139	6.8411	8.8215	6.4844	8.3404	6.8849	7.5506	6.4691	7.2827	6.9807
3305617_st	2.224	6.1641	4.3161	3.462	5.2224	4.5142	3.3634	1.5665	3.5316	4.4144	5.0144	4.1017	5.1925
3305622_st	7.239	6.4055	7.2979	5.6287	7.7643	6.9967	7.0237	7.4059	8.074	8.5101	7.5069	8.7165	7.1753
3305631_st	3.5164	2.6563	3.5114	2.2069	4.1261	2.5305	4.9564	3.5976	6.4929	7.1208	5.9295	6.2514	5.8669
3305632_st	8.1165	7.085	9.0598	6.8485	9.1366	9.5286	9.0206	9.1906	10.9112	10.0957	10.3654	10.091	10.09
3305637_st	6.649	7.8448	7.6532	7.4352	7.7227	7.7239	7.5916	7.3477	8.5034	8.6324	8.4444	8.3089	8.8301
3305644_st	8.1875	8.3648	9.1821	6.2898	8.7798	8.1587	8.464	9.1466	9.1133	8.8323	8.84	8.985	8.2477
3305646_st	10.1934	10.6202	10.8521	10.6601	9.6239	10.7722	9.7907	10.9183	10.8842	10.7027	11.0562	11.0051	10.4698
3305648_st	10.9869	11.8808	11.9401	12.3185	11.4177	11.5429	11.1837	11.9507	11.9444	11.7261	12.1671	11.8581	11.6596
3305650_st	10.9105	11.2877	11.2978	11.9527	10.9406	11.9875	10.8819	11.7281	11.8869	12.1839	12.3004	12.091	11.7468
3330656_st	4.3427	2.97	6.1099	5.7861	6.1221	6.2278	5.9557	6.3431	7.8657	6.9874	6.9874	7.2674	6.2447
3330658_st	8.4867	6.9658	8.7403	9.8463	8.8521	9.4298	7.9587	7.8543	10.4921	9.9835	9.8818	9.7462	9.5407
3330668_st	8.8355	8.2301	10.4743	11.1265	10.0705	10.8367	9.4412	10.2024	11.769	11.0423	10.8724	10.7508	10.5553
3330670_st	7.5572	8.2605	10.0373	8.8655	9.0852	9.6479	8.1165	9.0588	11.1542	10.913	10.8239	11.1481	10.964
3330673_st	5.3671	1.9826	8.6922	5.3932	8.27	8.4773	5.9755	7.595	10.0061	9.6352	9.7474	10.0462	9.5694
3330679_st	5.8522	6.8335	10.9288	8.4924	10.3443	11.344	7.5284	10.3019	12.1404	11.8378	11.8688	11.8919	11.7985
3330681_st	5.4752	6.2768	8.9833	3.462	8.6693	9.3558	6.07	8.3784	10.916	10.55	10.5312	10.9754	10.503
3332060_st	8.0988	7.2868	8.2232	7.3857	8.2152	7.9005	8.2044	7.9361	8.2618	8.2974	8.0178	8.6379	8.3708
3332063_st	8.3073	8.7468	9.2711	7.541	8.4408	8.8613	8.4824	9.1543	8.6818	9.0555	8.6367	9.54	8.7569
3332072_st	7.7608	8.7854	9.7317	6.5447	9.6553	10.1221	8.256	9.8524	9.4975	10.0145	9.3291	10.6714	9.5951
3332080_st	3.6481	2.6766	8.1715	4.1344	8.032	8.7001	6.7209	7.4537	8.4269	8.8212	8.618	8.7293	9.0617
3343107_st	6.8029	6.5319	8.5286	8.0781	8.0443	8.4961	8.2499	7.9161	7.8232	7.7009	8.0266	7.9287	7.5686
3343116_st	8.4705	8.5558	10.4231	8.2817	9.7272	9.8524	8.4764	9.7254	9.1031	9.1016	9.2438	9.3507	9.2118
3343119_st	6.6011	4.7103	9.7394	6.0692	8.9485	8.469	7.4566	8.7343	7.7015	9.1397	9.8304	9.5712	9.1856
3343123_st	8.8347	7.5975	10.9844	8.5587	10.0705	10.6621	9.7521	10.3444	11.0376	11.0216	11.5802	11.1791	10.8597
3343126_st	4.697	2.4406	10.2099	5.3252	9.547	10.0141	8.5635	9.88	10.4386	10.3722	11.3081	10.8861	10.6928
3343129_st	7.5795	6.3874	12.0232	6.7698	11.1877	11.8994	10.067	11.4913	11.8421	11.8727	12.2993	12.2069	11.7741
3343131_st	8.3801	8.5351	12.3149	8.0589	11.7107	12.2905	10.5859	11.8702	12.4039	12.4529	12.6064	12.7013	12.4041
3349230_st	8.4058	8.3618	9.9969	8.1061	10.0582	9.401	8.8441	9.8624	9.5818	10.0098	9.695	10.0487	9.4308
3349235_st	10.2649	9.8197	10.8749	9.8731	10.9432	11.4288	9.3992	10.6652	10.541	10.62	10.4338	10.7282	10.4037
3360062_st	7.556	3.4199	10.0777	10.8431	10.8786	10.6969	9.0173	10.9571	12.1744	12.2863	12.4537	12.2085	12.0755
3360064_st	10.0449	10.5911	10.7913	10.4863	11.1337	10.8991	9.0173	11.1539	12.0247	12.0737	12.373	12.0882	12.08
3360068_st	9.0505	8.1621	9.4815	9.5375	9.5957	9.0842	9.6634	9.3312	10.6378	9.9889	10.3111	9.9792	10.0835
3360070_st	6.3563	6.1565	8.9388	8.7542	7.9051	8.6719	8.3542	8.6059	8.5866	8.8988	9.02	8.9247	8.8534
3371010_st	1.758	2.6563	3.2563	2.6241	4.9456	4.5142	5.3207	2.4384	4.6461	4.9721	4.6024	4.7251	4.5564
3371019_st	4.1212	6.1257	4.8985	2.2069	5.4923	4.4144	2.1121	6.6052	4.4144	2.9525	5.5817	6.2514	5.7892
3371021_st	9.3276	11.139	9.8742	10.9905	10.6112	10.0472	8.8574	10.5133	8.8117	7.9255	7.0906	8.671	8.9441
3371023_st	7.7143	8.2652	7.3979	8.9717	7.8108	7.6641	7.5383	8.2398	8.0463	6.1677	6.1318	6.8653	6.9322
3371024_st	7.4517	6.1641	6.7159	8.527	7.8232	6.9119	6.5708	7.2373	7.6779	6.2614	3.932	6.7143	6.4459
3371025_st	9.3158	8.6886	8.5148	9.9246	7.5739	8.3464	8.0499	9.4333	7.2277	7.7359	6.5319	8.0693	7.0425
3371028_st	4.8303	6.5628	5.0475	5.4541	7.0762	6.1522	5.1766	7.0451	5.7535	6.3462	6.371	6.5965	5.8271
3371030_st	6.5162	4.2211	7.0794	5.4998	6.8863	7.0341	5.9828	6.7038	6.4155	7.1623	6.5079	7.3241	6.9322
3371034_st	5.8625	4.7403	6.0133	6.3452	7.0869	6.205	4.7064	6.8777	6.4527	7.0341	7.2914	7.0477	6.0775
3371037_st	6.5004	6.9419	8.7879	7.5162	8.3565	7.9269	8.0499	9.2712	9.3613	9.5089	9.2527	10.0036	8.8563
3371040_st	5.9127	6.0851	7.3289	4.9721	7.6004	7.4283	7.0547	8.1896	8.7279	9.1664	8.6006	8.7921	8.774
3371045_st	8.2161	6.8913	8.0214	6.9077	8.1196	7.8325	8.9377	7.9477	8.7253	9.1878	8.7854	8.9392	8.9629
3371048_st	5.7297	3.5614	4.8985	3.594	4.3816	3.7363	5.6892	2.7505	6.157	6.0054	4.5564	5.4942	6.3156
3371050_st	4.7743	3.2563	6.9508	2.4002	6.9308	3.3161	5.6149	6.7038	7.2277	8.0263	8.3547	7.9934	7.7795
3371052_st	1.6235	2.8208	1.7683	1.6807	1.385	2.5305	2.29	1.8994	2.2069	2.5353	2.2106	3.5164	2.9907
3371055_st	5.9364	5.6859	6.5347	2.8515	6.7183	4.5564	5.407	5.3102	6.2334	7.2508	6.9105	7.3038	6.6591
3371067_st	6.1391	3.4199	7.4919	5.1506	7.3103	5.809	4.8362	7.3771	7.8758	7.1623	7.7211	7.2401	7.6375
3371071_st	4.4107	4.8303	2.8293	5.7488	4.5564	6.1864	6.279	3.733	5.812	4.3277	4.8245	5.7923	4.8652
3371074_st	4.5458	5.4733	5.9733	3.594	5.112	5.5294	5.0727	5.8464	4.3735	5.7535	4.4107	5.6693	5.2778
3371080_st	1.758	3.1128	3.5114	2.0114	1.9624	2.1711	4.6397	3.5281	1.7538	2.0454	1.9725	2.8873	2.1439
3371082_st	5.03	3.1128	3.2563	4.7032	5.4923	3.3161	3.6922	3.5976	4.1756	3.441	3.8633	4.3628	4.8652
3371083_st	7.8952	5.7892	4.0651	7.0361	4.8537	5.6373	7.3924	5.1193	4.6461	5.105	3.2563	4.4144	5.7071
3371084_st	2.427	3.5614	4.8507	4.1179	4.2578	3.3161	2.3832	5.7984	4.5564	5.0065	2.9992	4.4654	3.4761
3371085_st	1.5002	5.413	3.3454	4.7713	4.3202	4.4144	6.0394	4.8185	3.8047	2.6241	5.6776	4.3161	3.4199
3371087_st	3.8716	3.4199	3.1813	4.197	3.1653	3.0692	3.9912	3.4494	4.1756	4.1146	2.6474	4.5042	3.0656
3372479_st	10.0689	10.978	13.7693	11.908	13.3847	13.8396	12.6449	13.6471	13.8415	13.7511	13.8751	13.7562	13.7746
3372484_st	11.2266	11.3933	12.8638	11.9516	12.405	13.3698	11.5899	12.7045	13.0403	13.3122	13.0012	13.344	13.1136
3372486_st	9.6891	10.2557	13.1033	11.0554	12.1047	13.1	10.8716	12.5817	13.1798	13.0936	13.1838	13.1791	13.0381
3372491_st	5.9637	3.7986	9.6844	4.7277	9.2247	10.7425	7.0721	8.6812	10.6053	10.9276	10.139	10.793	10.5928
3374143_st	8.4915	8.2038	9.7201	9.1228	8.9242	9.7666	7.6931	9.6732	10.3844	10.3724	10.791	11.0122	10.5007
3374146_st	7.981	8.4201	9.6228	8.165	9.1038	9.9441	7.3122	9.1207	9.8452	10.1309	10.1224	10.7498	10.157
3374150_st	6.1611	6.2848	8.3891	6.1396	7.8699	8.1921	5.5191	8.0071	8.3308	8.6179	8.4935	9.2263	9.0516
3374444_st	6.3167	6.8661	9.2828	7.67	7.7948	8.8868	6.7439	9.2953	9.1662	9.0965	9.5158	9.3728	8.8868
3374446_st	8.4671	8.77	10.4934	8.8282	10.2116	10.2593	7.781	10.091	10.809	10.4934	10.8408	10.7872	10.1247
3374448_st	8.426	7.5501	11.4648	10.0954	10.7548	10.8355	9.0672	10.9442	11.2896	11.2221	11.4694	11.4112	10.8617
3374455_st	6.897	7.085	9.843	8.2311	9.5605	9.902	6.5301	10.0925	9.9866	10.2904	10.2173	10.6451	10.0061
3374457_st	5.9855	6.3721	9.2976	6.1794	9.0217	8.8329	6.1794	9.0201	9.4469	9.3371	9.6236	9.6925	8.9714
3374461_st	7.4069	2.97	8.8249	7.2712	7.6972	8.746	5.5782	7.9924	8.5627	8.6641	9.0119	9.1391	8.4599
3374463_st	6.5004	1.8334	7.6964	6.3178	7.9689	7.632	5.6149	6.5788	8.5627	8.2652	8.4486	8.8062	8.3409
3374465_st	6.9961	4.1062	8.1429	6.928	7.3984	7.5328	3.8004	7.2124	8.3835	8.3949	8.9773	8.6506	8.1147
3374470_st	4.4759	6.0851	6.4055	6.1794	5.608	7.1432	5.1766	5.6859	6.9495	6.6841	6.9686	6.6303	7.2591
3374472_st	6.279	8.6968	7.6074	8.3299	7.6332	7.5245	6.7814	8.1682	6.9597	6.5447	7.2095	7.3509	5.9013
3374474_st	10.0958	10.799	10.2482	11.4159	9.6455	9.4596	8.5348	10.1568	9.66	9.0917	9.3291	9.4428	9.1481
3374481_st	6.85	4.9987	6.4055	6.6583	6.2547	5.112	6.151	5.5852	5.9406	4.9721	5.6542	4.7949	6.1534
3374486_st	2.9307	6.6775	3.5114	7.2712	5.8669	5.0802	4.4835	6.6899	6.9854	6.2141	7.1086	6.5172	6.8374
3374490_st	2.061	5.5331	6.8653	4.9721	7.3503	7.7308	3.0328	6.8877	7.2513	6.0573	6.9495	7.2827	5.3037
3374492_st	10.4211	10.9482	10.9603	11.0168	10.6843	11.4732	9.8052	10.3264	10.4653	10.4589	9.7716	9.9395	9.9975
3374499_st	9.6547	11.1729	10.8587	10.7841	9.9954	10.4099	9.3164	10.3687	9.7317	9.9377	9.2259	9.9864	9.7499
3374500_st	9.8249	10.585	11.4258	10.5485	10.4561	11.3442	9.3964	11.0445	10.8568	10.9461	10.0852	10.8075	10.1404
3374504_st	1.903	3.4199	5.6115	1.6172	3.0692	3.8047	2.2069	4.5528	5.0222	4.6495	1.7466	4.1487	3.7261
3374508_st	5.211	5.4733	8.1788	5.2087	7.0956	6.3178	5.6149	8.6351	7.7411	7.7474	7.8213	8.0693	7.0925
3437060_st	8.6234	9.6898	10.9945	10.1597	11.0457	10.9328	10.0842	11.221	11.6301	11.4452	11.533	11.8455	11.1051
3437064_st	8.0781	9.7471	7.7849	8.5417	8.2795	7.6939	7.8342	8.3606	9.5835	8.5692	9.3345	9.1638	8.8329
3437066_st	7.1793	8.2764	7.7166	7.5017	9.2236	6.563	8.0145	8.5137	9.9682	9.441	9.4917	9.9545	9.2555
3437068_st	7.306	7.6865	7.0699	8.1248	8.2887	9.3312	7.9665	7.8996	10.25	9.4568	9.6619	9.7065	8.9977
3437070_st	7.3952	7.425	8.9438	8.9951	8.9687	8.4751	8.1039	8.8017	8.9813	9.0148	9.3202	8.9613	8.6208
3437072_st	6.0496	5.8855	5.605	6.4103	6.4867	6.0807	5.6273	6.1395	5.5786	6.1296	6.0502	6.1715	5.0218
3437074_st	7.4861	7.112	6.9167	7.7089	7.5421	6.4963	7.2645	7.3292	7.5624	7.1296	7.1846	7.8102	6.6408
3437076_st	8.0129	7.6712	8.2237	7.6794	8.2212	7.6743	7.8926	8.0119	8.1563	6.3336	8.1676	8.6131	7.7751
3437243_st	1.7156	4.0249	2.6009	2.7421	1.8103	4.0523	2.186	2.1093	3.7968	2.8515	3.1813	2.6241	1.8369
3437245_st	4.4055	4.7403	5.6361	6.0611	5.6303	6.0357	5.6219	5.5236	6.3302	5.6219	6.0309	5.8508	5.5917
3437246_st	4.6592	5.7931	6.002	5.5432	5.805	5.7304	5.0727	4.8465	5.5402	4.9716	5.756	5.6063	5.5619
3437249_st	6.0842	7.3011	10.0909	7.5915	8.536	10.3867	8.3957	10.0166	10.1299	10.2185	10.1107	10.1042	9.9241
3437255_st	4.6124	5.704	9.2089	6.2334	7.9374	9.133	6.8577	8.9949	9.6099	9.3556	9.1375	9.1786	9.0731
3447820_st	7.6898	8.6191	11.263	6.5903	11.2697	11.9523	10.1574	12.0828	11.3251	11.1213	11.3259	11.2772	10.7898
3447822_st	7.6285	9.6015	11.237	9.5097	10.9749	10.5455	9.4746	11.6801	11.1642	11.0724	11.4732	11.3292	11.0098
3447824_st	8.2718	9.5611	10.5279	8.9025	10.4476	10.9135	8.5768	11.0494	10.5448	10.1882	10.8059	10.6413	10.1633
3447826_st	4.6141	7.0608	8.1977	6.4429	7.8462	8.1203	4.3285	9.239	8.179	8.351	8.646	8.344	8.2615
3447828_st	4.6655	4.7269	6.5384	5.8223	7.2766	6.8358	4.5705	7.6702	7.4147	7.6822	7.9741	7.9981	7.6362
3447830_st	5.6443	5.2137	7.6274	5.4311	7.716	7.0953	5.2667	8.343	6.9533	7.4723	7.9342	7.3607	7.3781
3447832_st	6.2015	5.8315	7.2822	5.407	7.8333	7.056	5.3207	8.1811	7.3404	7.707	7.2192	6.8755	6.5903
3447834_st	8.9742	8.7734	10.927	8.993	10.5872	10.09	9.275	10.8181	9.6959	10.1766	9.9708	10.1698	9.8073
3447836_st	3.6266	2.1959	6.9914	4.3697	6.1113	3.3334	6.0387	7.0145	6.7356	6.8593	6.4638	7.1792	5.8933
3447838_st	3.8716	4.3314	7.9161	2.2982	6.9847	3.7363	7.1104	7.5319	7.0655	7.569	7.5951	7.4493	4.8652
3447840_st	5.3666	5.4733	7.0425	5.8928	3.6791	4.1877	5.9557	6.3431	6.095	6.8232	6.008	6.0775	3.5976
3447842_st	3.7058	3.8562	4.3662	5.8581	4.6592	2.7691	6.279	5.9488	5.6236	5.5799	5.6776	6.1074	2.0356
3447844_st	8.2311	8.2707	9.5181	8.6258	8.9725	9.5314	8.7539	10.3588	9.0759	8.6661	8.8499	8.5176	7.7457
3447846_st	9.6409	10.6434	10.3305	10.0342	9.8661	10.6476	10.2636	10.9631	8.851	8.9049	9.0548	9.5073	8.1757
3447848_st	5.5094	7.0006	7.868	5.9336	6.7792	5.2341	6.857	7.9235	5.7372	3.93	6.3089	6.0932	5.9844
3447850_st	5.6919	4.8284	7.7726	6.3033	6.8399	4.8205	6.8228	6.5806	5.1334	5.8438	5.9663	5.5821	6.3322
3447852_st	8.5858	9.2218	9.4414	9.3861	9.244	9.4684	9.311	10.0592	7.8822	8.5506	7.9716	8.7821	7.7956
3450880_st	6.4882	8.6324	8.627	8.6846	8.0223	8.4818	7.4816	8.1729	7.7798	7.4571	7.6117	7.6918	7.0852
3450882_st	4.6232	3.1665	7.6416	6.5125	6.8653	7.5245	6.8069	7.8495	9.1406	9.4587	9.2384	9.9396	9.2666
3450884_st	5.2297	6.4077	10.052	5.5997	9.0641	9.7234	8.1242	9.7577	11.2913	11.1322	11.5591	11.4281	11.0535
3450886_st	6.1394	6.8211	10.9995	7.8843	9.6455	11.0491	8.8648	10.8272	11.9185	12	12.0997	12.2282	11.822
3450888_st	8.2536	8.9854	11.9997	9.533	11.6682	11.9757	10.6356	12.0109	12.224	12.1973	12.4781	12.4695	12.0675
3471828_st	5.03	7.513	6.8962	8.4519	7.7086	6.9624	7.2712	5.9583	7.7453	7.2591	6.9624	7.1118	6.9515
3471839_st	7.8906	8.3092	10.1702	9.4737	9.9722	8.9539	8.7854	10.1831	10.6691	10.873	10.7477	10.8641	10.6843
3471843_st	7.353	6.7339	9.034	6.3696	9.3313	9.0968	7.6282	8.8345	9.733	9.9405	9.7418	9.6495	9.648
3475282_st	5.03	5.6859	4.7251	4.5528	2.4384	3.5281	5.6525	2.2982	2.4347	2.3674	2.4735	2.1269	2.539
3475642_st	8.1993	8.8487	11.0842	7.9716	10.8687	11.1102	9.4725	10.2124	10.8006	11.0513	10.8854	11.2624	10.7977
3475644_st	5.51	7.4651	12.2248	6.0494	11.3954	12.0952	9.7232	11.4829	11.7152	11.7294	12.1131	12.0318	11.5732
3475646_st	8.3435	8.2652	11.4392	7.4385	10.8391	11.4744	8.8284	10.5234	10.7195	10.75	10.9908	11.3057	10.5864
3475650_st	10.6617	10.1258	11.8973	9.5676	11.4851	12.2613	10.6257	11.5433	10.9547	11.1594	11.5037	11.2429	10.8156
3475652_st	9.8948	9.4274	11.7297	8.7109	11.1264	11.8398	10.2047	11.3446	10.6714	10.961	11.2125	11.1791	10.6099
3482860_st	7.6698	8.2251	10.5481	7.8065	10.2424	10.5504	9.0054	10.6258	9.8581	9.6951	10.3313	10.178	9.7405
3482865_st	7.9889	8.3167	10.4294	5.5594	10.0496	10.5219	9.1121	10.3939	9.6852	9.7153	10.097	10.3034	9.6353
3482867_st	9.3693	9.3923	10.232	8.6989	10.3106	10.4102	9.4059	10.6702	8.9076	8.5587	8.6152	8.6925	8.4058
3498866_st	9.1344	8.4125	11.5725	8.4246	10.8498	11.8952	9.7511	11.1402	12.2295	12.1238	12.2568	12.3113	12.0246
3498868_st	7.2129	6.341	11.176	5.7488	10.7002	11.7677	9.1157	10.715	12.2107	12.2967	12.2502	12.6763	12.1989
3499497_st	8.9182	7.8475	11.8379	8.1566	11.5265	11.8779	10.1509	11.6638	11.8369	11.8748	11.8636	12.125	11.8154
3499499_st	7.9716	7.3307	10.323	7.7	9.6272	9.9987	7.7355	9.6528	9.8606	9.6526	10.0053	10.2175	9.4682
3499501_st	8.1094	5.9365	9.6295	6.2079	8.9762	8.64	7.765	8.5931	9.1364	9.5752	9.6595	9.4595	8.8994
3499503_st	6.8362	4.1038	8.2539	3.1625	7.8644	5.6637	2.6995	6.7899	8.0178	8.3309	8.4481	8.2854	7.9988
3499505_st	8.8284	7.8546	8.388	6.6714	8.0717	6.2736	7.2304	7.3227	8.0128	7.7976	7.4631	8.0449	7.7024
3499507_st	8.8277	8.6542	10.1134	8.8861	9.346	10.2895	9.2622	10.2768	8.5557	9.2609	9.1209	9.2604	6.8755
3499509_st	9.0578	9.6527	9.0063	9.4276	8.3756	9.0119	10.1999	9.0942	7.7183	8.2527	8.3753	8.5578	8.1459
3499513_st	5.5599	5.6512	6.1646	3.6216	5.6254	5.4779	5.8901	5.0264	4.7959	6.017	5.2438	6.0917	4.5097
3499514_st	6.279	7.6865	6.5894	5.4998	6.6524	4.4685	6.7272	6.3431	6.5762	6.1391	6.1184	5.7535	5.7071
3499518_st	9.3008	10.682	10.8773	9.6496	10.1932	8.8618	10.3246	9.9438	9.7614	10.2858	10.2416	10.2362	9.2907
3499520_st	9.2578	7.8237	10.6749	8.8465	9.6948	8.7416	9.8185	9.4568	9.2536	10.0195	9.6266	9.7222	9.4439
3499522_st	6.969	7.4414	6.6984	6.5417	5.9213	6.1445	7.4305	6.2184	6.0826	6.2807	6.7531	6.7634	6.5057
3499527_st	3.5164	4.5528	4.8096	3.9136	5.9557	5.3748	2.6025	2.7505	4.9211	5.0398	5.1506	4.9456	5.3808
3499529_st	5.3086	6.9425	6.0832	5.7932	5.5478	5.8787	6.3283	5.8462	4.102	5.0084	5.8016	4.4744	5.0158
3499533_st	9.8429	9.5525	9.1349	8.9134	9.7112	8.2685	10.1122	9.1466	8.7159	8.5553	8.7925	8.9874	9.0521
3513255_st	3.1252	3.8912	2.8914	4.8979	4.2232	4.875	3.7363	4.6601	3.1907	5.0797	3.5941	4.7039	4.5714
3513257_st	8.065	8.6291	6.4783	8.2431	6.7988	6.9623	8.2816	7.1798	6.942	6.9671	6.0464	7.0956	6.3047
3513259_st	6.2391	6.4691	6.728	6.8089	7.3837	7.7308	7.2328	6.1184	6.7636	6.1209	6.4815	6.5429	5.2224
3513261_st	4.3427	4.7403	5.0144	2.6241	6.4518	6.2625	5.7923	5.8669	6.0586	6.8849	6.0458	6.7328	2.8435
3513263_st	8.856	7.6672	9.0303	6.5087	10.1345	8.7121	8.9726	9.4371	8.7826	9.2072	8.8958	9.7086	7.9963
3513268_st	9.7277	10.0501	10.1987	8.504	10.6447	10.5267	9.9333	10.9044	9.8142	9.7167	9.438	10.4181	8.6792
3513271_st	5.3553	6.1243	2.5894	5.8577	4.7859	4.022	3.9235	3.1843	3.3505	3.2691	3.479	4.0677	2.2267
3513272_st	8.3676	8.1834	5.2624	7.8322	6.3556	5.2224	6.5903	7.7549	6.7526	6.4948	6.0277	6.4362	5.0065
3513274_st	8.8499	8.7217	8.3409	8.7261	8.6214	8.253	8.6409	8.2477	8.7504	8.9516	8.6542	9.3053	8.2971
3513278_st	7.8273	9.0809	5.7345	8.7141	7.2078	6.0926	7.3467	6.6052	7.3252	7.0146	5.5054	6.3721	6.5079
3513280_st	6.0053	7.4272	4.7111	6.5177	6.4305	6.5404	6.7258	6.0103	6.2179	6.3786	5.0505	6.4358	5.3405
3513284_st	7.4702	7.077	7.3582	7.2584	8.1927	6.8065	7.5265	7.8301	9.2208	8.9089	8.7632	8.7457	8.3144
3513286_st	6.2677	7.0657	5.1001	7.4632	4.9595	5.349	7.6908	5.0487	6.0385	6.5037	6.1128	6.7793	6.7902
3513290_st	3.2561	4.3295	5.2926	5.7537	6.4428	4.9821	4.8242	5.9084	7.6322	7.5707	7.8857	7.9442	7.3432
3513292_st	6.2198	7.7678	8.0693	7.142	8.5316	8.2477	6.9474	8.7676	10.0533	9.8844	10.2985	10.4255	10.0228
3513294_st	5.7973	4.1559	9.3197	6.3168	9.7277	9.4339	8.6067	10.1153	10.5726	10.7784	10.9201	11.0797	10.5546
3513296_st	10.0858	9.5688	12.3812	9.8594	12.3949	12.602	11.8252	12.5178	12.8144	12.9627	12.8565	12.9338	12.6933
3517151_st	5.4128	7.5057	8.3074	7.5694	7.5622	7.2554	6.9429	8.5177	8.1753	8.2084	8.4172	8.1195	7.6639
3517153_st	6.4666	7.8092	9.6665	9.2942	9.2711	9.3055	8.899	10.0139	10.2495	10.2493	9.9437	10.2171	9.4359
3517155_st	7.6082	9.1246	9.5171	9.1141	9.2493	9.7775	8.1498	9.5322	10.6169	10.3638	10.243	10.3193	10.1536
3517157_st	3.9488	4.6461	6.8039	5.9179	6.5135	6.3442	5.6159	6.1424	7.7271	7.8055	6.8373	7.4919	7.4114
3517159_st	6.6127	6.5903	7.7443	7.4403	7.2078	7.0888	6.7288	7.1623	8.9687	7.9255	8.0915	8.2759	7.3193
3520328_st	4.3427	5.0922	4.3662	4.6921	4.2847	4.756	5.1756	4.8471	3.983	4.3662	4.2351	4.2514	3.3798
3520333_st	7.3597	8.2969	7.2989	7.0424	6.7822	7.0668	7.6228	7.6485	7.4919	7.4919	8.0549	7.6424	7.4444
3520339_st	5.6179	7.8055	7.895	5.5477	6.888	8.1005	7.0712	7.8135	7.3979	8.8952	9.4065	8.5664	8.4493
3520345_st	4.3427	3.4199	8.7983	5.5531	7.7373	7.6545	7.267	8.0645	9.66	9.5109	10.181	9.3626	9.239
3520347_st	4.0013	4.8378	9.1392	6.7884	8.2696	8.6103	8.1713	8.8746	10.0726	10.412	10.8219	10.2329	9.7582
3520349_st	4.2516	4.8153	9.1587	6.7338	8.525	8.3809	8.5333	8.6612	10.4212	10.5024	10.9892	10.4252	9.9324
3520353_st	3.0971	2.1514	8.3757	5.8835	8.6223	7.3638	7.4919	8.0686	10.5448	10.7242	11.1462	10.4255	10.1191
3520361_st	5.4573	6.7169	6.5907	4.3445	5.6021	5.7674	6.47	5.6587	6.447	5.9058	5.0792	5.3133	5.8448
3520363_st	9.3459	9.2457	9.0144	8.8914	8.6573	9.0714	8.4815	8.3358	6.7721	8.594	8.4518	8.7961	7.8942
3520364_st	8.1375	7.7195	8.9007	7.4199	8.8209	7.3919	6.5708	7.8055	8.5325	8.4767	8.8809	8.4772	7.5686
3520366_st	7.0311	4.3801	8.2451	5.6676	8.2768	6.7983	6.3828	7.7833	6.7623	7.7449	7.4431	7.9573	7.649
3525990_st	7.6679	10.0814	12.262	9.8867	11.417	12.2475	10.4483	11.8599	12.6967	12.5542	12.232	12.4261	12.3875
3525992_st	9.1011	9.8985	13.2191	10.3579	12.6836	13.1617	11.8019	13.0623	13.8093	13.7383	13.4799	13.6782	13.5816
3525996_st	8.6154	10.0748	12.7672	10.4243	12.2877	12.9303	11.2744	12.7821	13.3083	13.2758	13.2153	13.1228	13.1965
3525998_st	8.4917	9.6678	12.6296	9.8632	12.076	12.5469	10.9756	12.4621	13.1405	13.1279	12.9135	13.0874	13.0228
3529035_st	6.6311	6.1446	7.0796	4.819	6.8685	6.326	7.0547	8.4808	8.7925	8.7345	9.3431	9.0567	8.8331
3530224_st	8.6847	8.7129	11.9492	9.2652	10.5909	11.8794	9.9972	11.4183	12.6646	12.6721	12.6827	12.7946	12.8176
3530228_st	6.7941	7.4446	11.494	6.9187	10.4445	11.6713	9.6342	11.0988	12.5215	12.6185	12.4452	12.6373	12.5608
3530232_st	8.5025	8.1217	12.3374	9.8739	12.0451	12.6429	10.5617	11.9991	12.8191	12.8958	12.7351	12.7751	12.7882
3545858_st	6.0605	7.8506	11.7099	9.7081	11.3884	11.5518	9.6452	11.2148	12.5876	12.5016	12.4565	12.5788	12.5737
3545865_st	7.7187	9.0497	11.5809	9.7614	11.0839	12.1425	10.0793	11.3343	12.4278	12.5524	12.1463	12.5448	12.3472
3545868_st	8.4695	9.5831	12.0532	11.1265	11.4659	12.1089	10.2834	11.7434	12.6583	12.7135	12.5516	12.6523	12.568
3545872_st	8.3891	9.8346	12.4255	11.2909	11.8844	12.6289	10.8606	12.2305	13.2766	13.2466	13.242	13.3603	13.3
3545874_st	5.8345	4.2211	8.1522	6.2334	7.0566	6.4976	5.3666	7.7191	9.2436	8.5977	8.9714	9.3177	9.1505
3545877_st	7.8249	6.4892	8.7945	7.6131	8.5728	8.662	6.7831	8.8923	10.2605	9.5728	10.3721	10.5431	10.3718
3581324_st	7.006	8.7537	6.4508	7.7872	5.399	6.6052	7.7359	6.5125	5.7071	5.7104	5.3375	6.6414	5.7519
3581329_st	1.9837	3.2563	5.0144	4.6261	3.2563	4.8928	1.607	5.401	5.7535	4.5142	6.0598	4.3161	6.0251
3581341_st	3.7058	5.7892	4.3161	3.7008	4.9907	5.6373	4.0702	3.5281	4.6461	4.5564	5.744	5.7152	4.3277
3581343_st	5.405	3.8562	4.2536	6.0876	5.293	6.2811	5.6525	6.0238	5.2734	6.1677	6.3985	5.7535	6.0251
3581345_st	7.2215	6.1641	5.5817	6.205	5.8669	6.2458	6.85	5.8226	5.4809	5.2246	6.1318	3.8602	5.6424
3581347_st	2.224	2.6563	3.594	5.407	2.2707	3.9402	3.4881	2.8293	2.7691	3.21	1.8222	2.0454	2.6241
3581349_st	5.7551	3.9827	6.0775	4.6261	4.9013	4.9211	6.279	4.2991	6.1736	5.7738	6.67	5.1411	5.1925
3581353_st	6.0548	7.458	6.1257	7.1899	5.8166	6.1864	6.7628	5.6149	6.1736	6.8021	6.6907	6.5429	6.897
3581355_st	6.2015	7.342	4.8096	7.7411	4.0569	6.3178	6.9954	5.9267	5.4347	6.4948	5.5331	6.3721	6.0775
3581359_st	3.5164	2.3832	7.0794	6.7038	7.343	5.9693	5.2224	6.9105	9.3329	8.573	9.5692	9.4962	9.6548
3581363_st	6.7914	7.9474	7.5415	6.8285	7.7167	6.7167	7.6409	7.5319	10.1202	9.5695	10.161	10.0759	9.7925
3581365_st	5.4406	5.2843	5.3909	6.8285	5.608	6.0548	6.4204	6.0067	8.8475	8.1861	8.7307	8.7431	8.2641
3581367_st	6.7914	6.8913	7.9834	7.2552	7.5319	6.1306	7.9505	7.2778	9.3573	9.647	9.3897	9.7267	9.2884
3581371_st	7.5291	8.3545	8.6076	9.1901	8.2922	8.1471	8.1635	8.5901	10.8927	10.6864	10.7349	10.6943	10.503
3581373_st	6.2963	7.342	7.7795	7.8755	7.3183	7.7616	6.2547	7.921	8.7377	8.5401	8.9627	8.5446	8.172
3596634_st	5.8869	7.3617	8.942	7.912	9.0292	9.0655	7.9479	8.4532	9.5197	9.5696	9.8265	10.1196	9.1716
3596637_st	7.5951	8.4273	10.2314	9.3014	10.2945	10.6459	9.4233	10.1152	11.1262	11.4018	11.4419	11.2988	11.0045
3596639_st	8.9353	10.9048	11.2292	10.8391	11.2249	11.5715	10.2185	11.4963	11.9346	12.0035	12.1318	12.3961	11.7014
3596641_st	7.5824	7.7551	9.1659	9.4965	9.2327	9.1668	7.8575	9.2706	10.2122	9.7623	10.1631	10.2219	9.6529
3597901_st	8.2438	6.008	11.9575	8.4014	11.1917	12.0151	9.5112	11.8472	11.7457	11.9511	11.9466	12.2228	11.7596
3597903_st	7.4585	7.9325	8.6785	8.0292	8.5984	8.653	7.2712	9.1232	8.6315	8.43	8.6294	8.8346	8.4815
3597906_st	7.5018	5.3521	8.356	4.7713	8.1058	9.3312	6.5903	8.1138	8.8501	8.8162	8.7373	9.0076	8.5247
3597908_st	8.5863	8.1954	9.8385	7.7062	9.0748	10.2193	8.0931	9.8057	10.3983	10.337	10.0462	10.2433	9.4553
3597910_st	9.7092	9.916	10.8705	10.7912	11.3774	11.0169	10.115	10.7095	11.1276	11.1967	10.7768	10.9008	10.3569
3597911_st	11.3812	11.0604	12.3713	11.5681	12.3501	12.4785	11.3727	12.0915	12.1081	12.4486	11.8217	12.3025	11.7468
3597913_st	8.0731	6.5041	10.32	7.1899	10.819	10.3451	8.878	10.1003	10.5076	11.1298	9.7374	10.8327	10.0322
3597914_st	6.4391	3.2563	9.2767	6.9827	10.2977	8.985	6.3721	9.0895	10.5108	9.9338	9.9056	10.5672	9.0892
3597915_st	8.4161	6.1641	10.6174	7.4199	10.673	10.5678	8.7981	10.1629	10.8123	11.3598	10.7147	10.8861	10.3569
3597919_st	8.7883	3.5614	11.7733	8.3547	11.4425	11.3283	10.1105	11.2362	11.9876	12.1999	12.036	11.9366	11.802
3597923_st	11.4703	12.0671	13.1944	12.1999	12.9725	13.2343	12.1792	13.3047	13.1234	13.1809	13.0292	13.2561	12.9729
3597926_st	9.6504	9.384	12.1055	10.4008	11.9902	11.9496	10.6332	11.9209	12.1593	12.0091	11.9802	12.1822	11.8226
3597928_st	9.0909	8.87	11.3876	8.4987	11.2762	11.3023	10.0111	10.7957	11.2381	11.5831	10.9557	11.6761	11.3451
3597930_st	10.524	10.8441	12.5109	11.2934	12.1798	12.4811	10.9315	12.5966	12.6883	12.5118	12.4314	12.7479	12.3118
3597934_st	8.0645	9.3222	10.436	8.6565	9.7953	10.1307	8.6949	10.398	10.9401	10.7316	10.7487	10.8002	10.6108
3597936_st	9.0243	9.1542	11.1407	8.7327	10.7036	11.6439	9.7738	11.2988	11.7895	11.7687	11.7128	11.873	11.6026
3597938_st	8.7027	9.614	11.024	9.2972	10.6431	11.1804	9.534	11.0771	12.3398	11.8132	11.8213	11.8844	11.6023
3597940_st	5.9611	5.0752	6.5762	5.1506	7.3183	7.7748	5.2734	6.2491	9.1952	7.9203	9.2478	9.1328	8.0922
3597944_st	9.1255	10.4331	10.8559	11.0904	10.4493	11.1318	9.4929	10.701	11.0017	10.9937	10.6644	10.5446	9.9799
3597948_st	8.6212	8.6191	11.5912	10.7689	10.7477	12.0654	9.9014	11.2925	11.6847	11.7312	11.4449	11.4885	10.77
3597952_st	3.8004	4.5528	8.1575	4.0097	7.1623	8.7341	6.151	7.6409	8.1064	7.9255	7.1251	7.9157	6.6499
3597953_st	10.7956	11.5477	12.4675	12.0419	11.7724	12.2839	11.3323	12.1934	11.906	11.9115	11.5402	11.5174	11.1456
3597957_st	7.8104	7.3214	8.9302	7.9797	8.5353	8.8215	7.1396	8.6351	8.2679	8.4916	6.9686	7.7463	7.3262
3597981_st	2.1439	3.9827	2.6563	3.7008	1.5484	4.6124	4.7713	3.3883	3.085	2.2106	3.1813	1.8291	2.9907
3598703_st	10.0948	9.8086	12.3335	10.1443	12.3784	12.5612	11.3791	12.0342	12.7535	12.542	12.5814	12.7675	12.7214
3598709_st	8.2143	8.9136	12.3657	8.4198	12.0189	12.5575	10.7762	11.8859	12.6021	12.7426	12.6656	12.8803	12.6474
3598712_st	8.4245	8.6283	12.5998	8.256	12.0991	12.7601	11.0218	12.0852	13.0566	13.0452	12.9585	13.1255	13.0931
3598718_st	5.7706	4.6257	9.6108	3.3059	8.9977	9.6344	7.3181	8.4656	10.3962	10.409	10.2169	10.9118	10.4721
3598720_st	6.3504	7.2667	11.7645	6.7397	10.9872	11.9709	9.6397	10.7008	12.3478	12.3875	12.3531	12.6089	12.1349
3606723_st	8.4831	8.943	12.1218	8.7569	11.9026	12.5288	10.6194	11.8301	12.2543	12.2056	12.3502	12.2292	12.1155
3606731_st	9.5239	10.9482	12.7275	10.6225	12.2418	12.8882	11.3013	12.5942	12.9305	13.0401	12.8934	13.08	12.8392
3606732_st	3.3099	4.6466	7.0214	5.7298	6.3794	7.3962	5.1552	6.939	7.1482	6.8638	7.1583	7.7687	6.8408
3607147_st	8.2075	8.7768	10.3224	9.2483	10.3536	9.9351	9.5782	10.7443	11.6653	11.606	11.6809	11.7797	11.1284
3607151_st	8.0822	6.4391	11.5949	7.657	11.6592	11.1127	10.9401	11.8699	12.6078	12.6957	12.6037	12.6161	12.3303
3615292_st	3.5658	2.1478	7.6666	3.5499	9.1153	7.6071	5.7313	9.035	7.7611	7.5157	7.2729	8.2029	7.6251
3615294_st	3.0226	2.97	3.8633	3.231	2.359	3.5976	2.6025	4.7282	3.8047	3.8633	4.4654	5.0144	3.7261
3615296_st	2.8361	2.0857	5.8025	3.169	6.506	4.0916	3.7799	6.319	5.9013	5.6744	5.7883	6.4641	5.4836
3615298_st	2.061	3.7058	5.6859	2.7421	7.1623	4.9667	3.9912	7.2685	6.5162	6.3049	6.0975	6.008	6.5447
3615300_st	7.053	6.7172	6.191	5.2178	6.8503	4.5886	4.595	6.2005	6.0177	6.2994	5.8258	5.632	5.4008
3615302_st	6.6616	5.5331	5.8271	5.6287	5.2224	5.7892	5.1242	6.4844	6.6448	6.5664	5.0827	6.3462	6.1534
3615304_st	6.0768	5.1142	6.143	6.2756	6.517	4.0325	3.9235	7.3223	5.3022	5.9536	6.797	6.4768	5.7958
3615310_st	6.9412	6.8913	7.0133	6.8877	7.025	6.4825	2.4925	7.5982	6.5762	7.3425	7.063	7.1575	6.1074
3615314_st	6.6576	6.6402	7.6382	8.3376	7.6632	7.1937	6.638	7.3488	6.8654	6.2606	6.1513	6.4262	6.5938
3615316_st	5.2596	4.351	4.4349	5.0031	5.5041	5.5682	6.135	4.6274	5.0744	5.3943	5.2144	4.6043	4.7375
3615318_st	4.2298	2.5081	7.0359	5.8859	7.2184	6.0234	6.5302	7.0344	7.0083	6.7968	6.0422	6.6134	5.7846
3615320_st	3.4297	3.7058	4.5179	4.7713	5.9113	3.5976	3.2563	4.4654	5.2734	4.1671	3.0946	6.008	2.2795
3615322_st	8.4466	6.62	6.728	6.4459	6.7312	6.3178	8.587	5.8871	4.5564	5.8698	5.2178	5.9239	6.6052
3615325_st	1.9094	3.4531	4.8385	3.1617	3.954	3.5714	3.6873	4.0825	5.5107	4.823	3.0833	4.199	3.5403
3615326_st	4.0488	4.6461	6.1653	4.4685	6.6269	7.1227	5.3666	6.1677	6.3721	5.8698	6.3389	6.5965	6.213
3615330_st	1.9837	1.5904	2.6563	1.7615	1.8103	2.1045	2.1121	2.8293	2.7691	2.8515	2.3832	3.2136	1.6135
3615331_st	4.8359	5.3301	5.7186	5.611	5.8099	5.8313	4.9142	6.0406	6.7474	6.4084	6.007	6.0537	5.6025
3637118_st	7.0593	8.2002	11.2829	7.2681	11.1558	11.299	9.9939	11.0463	11.5005	11.2073	11.2453	11.6284	11.2169
3637120_st	8.7238	9.6439	11.6793	9.318	10.5154	11.7222	11.5475	10.7825	10.7011	11.585	10.4564	10.9623	11.186
3637132_st	9.059	9.8556	11.7962	8.5405	11.0186	11.6169	11.3474	11.6235	11.3868	11.5295	11.6234	11.4783	11.3993
3637135_st	10.062	11.4535	11.8147	10.891	11.1222	11.7568	10.7927	11.7981	10.5756	10.8238	10.6577	10.7764	10.5534
3644241_st	10.1105	10.1771	12.4326	10.284	11.7036	12.3244	10.3804	11.9369	12.6338	12.6672	12.7537	12.8019	12.7901
3644245_st	9.8534	10.3815	13.0238	10.0471	12.071	13.0207	11.3316	12.605	13.057	13.1256	13.2059	13.256	13.1589
3644248_st	10.7372	11.1824	12.7942	11.0792	12.4619	12.6934	11.4443	12.2512	12.9039	13.093	12.8434	13.0344	12.948
3644250_st	10.1399	9.5323	12.7211	10.5211	12.1225	12.7635	10.7848	11.8893	12.9944	13.0098	13.0295	12.9545	12.9388
3644254_st	7.5465	5.8086	11.2283	6.1125	10.4497	11.4456	8.0515	9.9862	11.679	11.7836	11.6076	11.8801	11.6416
3644256_st	7.2134	6.0234	10.5385	4.0558	9.8452	10.7893	8.4614	9.0077	11.5419	11.6397	11.6867	11.719	11.4865
3644260_st	6.9412	6.9658	11.8034	6.4459	10.8805	11.7705	9.0773	10.6011	12.4659	12.5747	12.5999	12.5382	12.4403
3644261_st	12.2947	13.0474	13.5597	13.3357	13.3603	13.7425	12.3665	13.3915	13.5789	13.6458	13.5446	13.6263	13.4542
3644265_st	6.5533	6.1683	10.014	7.6022	9.4978	10.4683	7.7503	9.5532	11.3398	10.9307	10.409	11.0432	10.6424
3644269_st	5.9371	5.4244	8.5882	4.9747	8.4267	8.6905	4.3986	7.6909	8.6703	8.3591	7.1693	8.0903	7.8931
3660276_st	10.7974	11.7841	13.5352	12.2536	12.9437	13.7536	12.2553	13.4095	13.7482	13.7086	13.627	13.5614	13.6011
3660278_st	8.3811	9.2948	12.297	6.3183	11.9229	12.6446	11.0704	11.8903	12.8138	12.8073	12.7208	12.6827	12.7447
3660280_st	7.23	7.3389	12.113	7.185	11.5981	12.6456	10.3911	11.7848	12.8867	12.8784	12.7212	12.7206	12.695
3662440_st	5.6941	3.2563	6.1099	7.0553	7.5524	3.4494	6.7628	7.1788	7.5752	6.9961	8.0211	7.1043	7.2984
3662446_st	2.427	2.3832	4.6751	2.7421	4.4392	4.1877	2.29	4.6002	4.1756	5.5513	3.2563	3.441	4.2799
3662450_st	6.5301	5.9625	4.8507	7.753	6.4691	5.3748	5.1766	6.4556	6.5041	5.348	6.0458	5.5368	5.6676
3662452_st	5.9855	7.1293	5.8914	6.5903	4.0569	4.8928	6.9618	5.8871	4.9907	4.4144	5.4249	5.3166	5.2224
3662460_st	8.4134	8.4575	8.8841	7.4199	8.8325	7.6156	8.1073	9.0153	8.9634	7.9803	6.8262	9.0828	8.549
3662462_st	6.1829	3.5614	6.7407	5.3625	6.9961	4.7064	5.1766	8.2963	8.3046	5.401	4.3427	7.6384	7.4194
3662464_st	6.2198	4.7403	5.8045	6.0264	6.2176	5.9908	6.012	4.6002	6.552	4.7805	4.9375	5.5817	6.7565
3662467_st	6.8404	5.2178	6.4055	7.6195	6.0586	6.1864	4.8362	5.1193	5.812	5.0065	4.1831	5.2269	6.6808
3662474_st	5.6676	2.0356	3.8004	2.0114	2.2707	2.0413	3.8865	2.4384	3.8047	2.1318	2.5544	5.0449	1.7309
3662477_st	5.9127	2.1318	4.9748	4.7713	3.6791	3.0692	2.7013	4.9775	4.6461	2.7062	6.5456	5.7923	5.5072
3662480_st	7.9511	7.0146	5.5035	6.8285	6.1629	3.0692	6.67	5.9488	5.327	5.1671	6.3985	6.812	5.9557
3662482_st	9.1508	8.7537	10.2006	8.603	9.862	10.7677	8.6115	11.0956	10.9809	10.6998	11.131	10.6596	10.839
3670175_st	2.9307	6.0458	5.7566	3.7008	5.9774	4.7064	4.7713	5.0827	5.407	7.2112	5.8683	7.5167	5.9197
3670177_st	8.8499	9.0433	8.5499	8.9187	8.4223	8.2424	8.6076	8.0912	10.046	9.8807	10.1076	9.9923	9.5195
3670179_st	5.8345	7.6865	7.3766	7.5938	7.2936	7.2373	6.2038	7.5264	9.0886	8.0409	8.3328	8.7545	7.8115
3670185_st	5.1648	5.7892	7.6964	6.6808	7.4366	6.4976	5.6892	7.5264	8.876	8.4643	8.6006	8.7694	7.6315
3670189_st	7.5761	7.6865	10.4733	8.8971	9.2931	10.1504	8.3964	9.68	10.4858	10.4381	10.5702	10.6855	10.2919
3670193_st	6.3167	7.1963	7.4204	5.407	7.3252	5.6373	4.6397	7.4503	7.37	7.0341	7.6281	8.1049	7.3771
3670195_st	2.6193	2.3832	4.3161	3.3552	3.774	4.756	4.7064	4.1877	5.6028	5.6441	6.3389	6.724	5.5817
3670202_st	5.1242	5.6373	4.9748	2.9907	5.8405	6.3504	3.2563	5.3707	8.4992	7.6894	8.5748	8.6867	8.2726
3670204_st	6.0775	7.2385	9.6885	8.2398	9.7362	10.0904	7.7359	9.0051	10.5845	10.8243	11.3277	11.2496	10.4596
3670206_st	4.3427	1.5904	5.5817	4.4685	5.8166	3.3883	1.6735	4.06	8.2215	7.3776	7.1945	7.4919	7.4317
3670208_st	6.3167	2.3832	8.1067	5.3059	7.5872	5.9013	6.151	6.1498	9.4151	9.0198	9.7444	9.89	9.1093
3670214_st	2.427	3.8562	6.4214	6.205	6.0826	6.9854	4.6397	3.152	8.0463	8.0165	8.5777	8.4432	7.4054
3670216_st	10.2709	10.5972	9.3771	10.2537	9.2931	9.2426	10.5003	9.3706	10.0029	9.6174	10.0373	9.7823	9.8348
3670218_st	6.7807	8.2075	8.3206	8.6949	8.7494	8.0834	6.1245	8.4191	9.4527	9.1664	9.5444	9.5918	8.6141
3670220_st	7.8273	6.6507	8.6076	8.4845	9.1571	8.28	6.9308	8.8975	9.4423	9.4871	9.7824	9.3506	8.7443
3670222_st	6.0548	8.0305	8.6785	7.8213	8.9016	9.0414	7.2833	8.5627	9.7635	9.1691	9.3873	9.7729	8.9227
3670224_st	8.5185	10.579	10.6352	10.2303	10.5998	11.0412	8.7806	10.169	10.7067	10.7027	10.4986	10.9371	10.1922
3670228_st	8.8673	10.2185	9.7137	10.0833	9.1343	9.6679	8.5614	9.1702	10.1093	10.4058	10.3106	10.4681	9.8888
3670232_st	6.2391	8.0027	7.0604	7.4352	7.4054	5.7136	6.443	5.6149	7.4724	7.1881	8.4204	8.1296	8.0556
3670234_st	8.1341	9.0238	9.4111	9.396	10.0446	8.8215	8.6409	9.2176	9.991	9.6614	10.5548	11.1142	10.4247
3670236_st	3.6044	6.4055	8.7435	8.7569	8.4919	8.0289	8.1357	8.2192	10.4791	10.1456	10.9152	11.1212	9.9071
3670238_st	6.0548	4.1062	7.442	6.2614	7.7037	7.2674	6.9154	7.3919	9.6415	8.8351	9.4858	10.2558	8.982
3670240_st	6.0316	3.1128	7.7849	6.0876	7.5739	7.2373	2.4925	5.7566	8.6906	8.9828	8.6152	9.5466	8.5591
3670244_st	5.1242	2.1318	6.0355	3.231	5.3645	3.8808	1.607	6.0067	6.9854	6.1841	7.6712	7.6264	6.4459
3670246_st	8.9955	9.9056	10.3652	10.5234	10.0126	9.9693	8.4144	10.3937	10.6187	10.296	10.0308	10.6846	11.075
3670248_st	8.2192	6.4391	8.862	8.7748	8.8494	8.75	7.6502	8.8862	10.1773	9.9577	9.4615	9.9732	9.3018
3670250_st	9.7355	10.9018	11.3624	10.2054	11.1824	11.603	10.3006	11.3348	11.6947	11.3779	11.2918	11.7364	11.0727
3670252_st	9.1795	9.8521	11.7829	9.8801	11.4632	12.0164	10.0269	11.3834	12.2401	12.0317	12.0098	12.3118	11.8691
3670254_st	9.7207	11.3331	12.8232	11.5689	12.3481	12.7637	11.2416	12.3795	13.2697	12.993	13.0313	12.9916	12.9669
3670258_st	5.2908	5.3521	9.057	7.9391	8.2922	7.9917	5.7582	8.7441	10.4193	10.2419	10.5568	10.1985	10.1204
3670260_st	7.085	7.9894	9.8233	8.0103	9.3777	9.4743	8.2944	9.4675	11.7416	11.0559	11.7171	11.5943	11.2746
3670262_st	7.5018	7.9474	8.8062	8.3702	8.6249	8.6315	8.6076	8.386	9.4527	8.9685	9.5528	10.0146	9.4296
3670264_st	4.7251	4.5528	4.4144	3.594	5.0274	5.6373	4.2473	5.3707	5.8683	4.7403	5.399	5.9921	3.4761
3671544_st	7.9039	7.5578	10.9284	8.3402	10.5438	11.1891	9.653	11.0678	10.8688	11.137	11.1842	11.0514	11.3191
3671548_st	5.0645	3.1497	7.0942	3.4125	6.5433	7.0026	4.7265	7.3125	7.0074	7.4169	7.7691	7.5891	7.2012
3671550_st	6.3119	8.6862	8.8629	7.0845	8.8122	8.4266	7.9059	9.5152	8.3377	8.3601	9.5485	8.7656	9.6235
3671552_st	4.6592	6.7866	8.0362	4.5295	7.9587	7.1293	5.8484	7.5645	7.6814	7.6365	8.8533	7.7557	8.5239
3671554_st	7.7049	7.3608	7.5026	7.2392	7.6878	7.0204	7.5886	7.4145	7.1707	7.7948	7.5209	6.1343	7.6999
3671556_st	5.8751	5.5016	4.7962	6.0226	4.3771	5.6873	5.8912	4.8633	5.0114	5.3359	4.2563	5.0167	5.4602
3671558_st	6.2667	6.3994	6.9305	6.5351	5.8519	6.1515	6.1077	6.4213	6.6273	6.6469	6.5776	6.828	6.9389
3672397_st	6.4978	7.2822	8.7435	7.9897	8.4122	9.4832	7.6716	9.0165	10.4008	10.425	10.5391	10.8174	10.2568
3672399_st	6.7807	8.6714	9.399	8.3705	8.953	9.3345	7.5302	9.5175	10.6414	10.9704	11.3275	11.0526	10.7994
3672401_st	1.9837	5.0752	6.8322	4.1179	5.9988	6.8262	5.3666	6.6899	7.8172	8.5471	8.5217	8.0122	8.3409
3672403_st	9.1471	9.6812	11.3701	10.8406	10.8547	10.3766	9.7043	11.6392	11.6031	11.3985	11.3965	11.5551	11.2703
3672405_st	7.2031	7.1456	9.1726	7.941	9.0439	7.9756	7.4403	9.0405	9.3439	9.4263	9.5058	9.6243	9.2931
3672407_st	5.2456	2.1318	5.7566	5.2602	6.2357	2.5305	2.7274	5.4099	6.2276	5.9237	6.6966	7.0505	6.1419
3672409_st	6.0316	5.4733	6.6005	6.7455	7.0428	6.928	5.3485	7.6225	7.0879	7.1556	7.3889	7.6195	7.2263
3672411_st	7.3467	4.7403	7.4054	8.2226	8.4107	8.0033	6.279	8.0406	7.2591	7.3848	8.2726	8.3209	8.1764
3672413_st	6.8225	6.3721	6.2015	6.4459	6.3866	5.5294	5.3666	5.5585	5.355	5.5799	6.0458	5.9733	6.5158
3676035_st	6.1391	6.5903	5.0475	6.6808	6.4055	3.9402	5.7281	4.06	5.5531	6.2015	5.7892	5.7345	6.2855
3676039_st	4.8475	6.5029	6.1886	6.6974	6.7198	7.2003	5.572	7.2973	6.7463	7.3761	6.6672	7.7053	6.8518
3676041_st	4.0274	3.7221	6.4375	7.0902	5.2264	6.4474	4.4738	6.3394	5.787	6.6417	5.5713	6.4562	5.9403
3676043_st	5.5404	7.9052	7.0425	7.3617	6.5708	6.0107	4.7713	7.7612	7.9429	6.921	6.9874	7.4791	7.3124
3676052_st	8.8883	9.9524	10.2836	10.0631	10.4335	9.4663	9.9921	9.9804	11.6861	10.9396	11.6762	10.9264	10.6642
3676054_st	8.4738	6.5041	8.5605	9.2179	9.5532	8.6949	8.7498	8.9899	10.5737	9.7133	10.0712	9.6856	9.7858
3676056_st	6.1391	3.4199	6.8755	4.9721	6.769	5.4979	2.4925	7.6225	8.3986	7.443	8.6251	7.5929	7.1426
3676060_st	4.1544	4.7435	6.0235	6.8932	6.3904	5.4911	4.6868	6.5068	6.2725	7.3638	6.2448	6.8478	7.0254
3676062_st	3.9602	4.4683	6.393	6.8555	5.4256	5.9238	4.8928	5.9415	7.4316	5.6966	6.2293	6.617	5.709
3686554_st	8.3919	7.9589	11.3677	7.9436	10.7131	11.0337	10.0824	11.273	10.6343	10.3634	10.9064	11.1169	10.1743
3686556_st	7.124	6.4593	8.7999	5.9207	8.4973	8.9722	7.7658	9.0281	8.4767	7.9695	8.9163	9.3151	7.9348
3686564_st	9.6532	9.037	10.118	8.562	9.024	10.2722	9.1795	10.4966	8.4698	8.2563	8.8461	9.6843	8.1632
3686566_st	9.1605	9.4982	8.9432	7.4352	9.0018	8.0412	8.9492	9.3892	8.0648	8.3164	8.139	9.3907	7.5433
3686568_st	8.4329	7.4386	8.2089	6.5664	8.0828	7.7748	8.1498	8.7165	7.0387	6.3336	6.7612	6.812	6.4825
3686570_st	10.4765	9.6545	10.0754	8.4855	9.6138	8.6696	10.7507	10.8849	8.2264	6.6341	8.0503	7.9332	7.1582
3686572_st	9.8936	8.4072	9.601	8.8401	10.3359	8.7733	9.6488	10.1995	8.5428	6.9308	8.0463	8.3435	7.9255
3686574_st	11.6276	11.2864	11.5575	10.6886	11.4799	11.4889	11.6836	12.0825	10.7551	10.431	10.7869	11.1674	10.7782
3686576_st	10.1575	9.4075	9.873	9.0356	9.5118	9.4432	10.6668	10.2327	8.4625	8.479	8.3581	8.9447	8.4899
3686578_st	11.4467	11.5115	10.8931	11.0106	10.9801	10.5454	11.3418	11.0782	9.5694	9.324	9.2479	9.848	8.8437
3686581_st	10.5172	10.2633	9.9461	7.3235	10.2829	10.0466	10.3264	9.8286	7.9474	8.6312	7.7232	8.7713	7.6388
3686582_st	10.123	9.7444	9.5093	8.0195	9.3194	9.4298	10.1527	9.9816	8.1015	7.9803	7.3151	8.2726	6.2447
3686585_st	8.4771	8.3792	9.3438	8.6605	9.0036	8.697	8.8633	9.4428	9.5492	9.0957	9.9938	9.9012	9.5221
3686587_st	5.3638	6.9778	5.6493	8.2715	6.786	6.3879	4.7996	8.8563	6.3147	5.1536	6.1252	6.4692	4.3356
3706155_st	8.6407	8.3648	8.949	6.5664	9.7912	8.9365	8.1776	9.7776	8.9411	8.9164	8.8778	8.9101	8.7856
3706157_st	7.4417	5.4715	8.7026	4.1124	8.6326	8.8033	7.4223	9.1094	9.5845	9.1226	9.9369	9.115	9.3108
3706159_st	6.3077	6.4273	7.5837	2.8561	8.0103	8.0167	6.6591	8.3443	9.3629	9.0157	9.8379	8.8551	9.1396
3706163_st	7.151	5.9098	8.7465	6.3679	8.2686	8.2667	7.4774	8.9685	9.9143	9.9852	10.2184	9.2196	10.0197
3706165_st	8.6974	7.7033	8.0508	8.5754	8.43	7.9069	8.4084	8.4597	9.5213	9.7844	9.4882	8.7637	9.0697
3706167_st	9.2934	9.5925	11.8027	10.8999	10.9862	11.5571	10.006	11.8789	11.6278	11.6	11.5246	11.6984	10.6439
3706169_st	9.1795	9.3371	10.5631	9.9722	9.683	9.7632	9.5163	10.0567	10.4078	10.264	9.9674	10.612	9.2065
3706176_st	6.9553	4.8991	8.0928	7.7458	8.5231	7.5968	6.4593	8.9801	8.0725	8.2371	8.2688	8.2122	6.8337
3706178_st	7.1708	3.3423	8.861	6.9859	8.744	8.5163	4.7572	9.2365	8.9549	9.3229	9.5035	9.7915	8.114
3706184_st	3.8776	1.8912	6.2029	2.719	5.6226	5.828	2.6569	6.9488	6.2609	6.394	6.5732	6.8269	5.9816
3706186_st	6.0316	6.1641	6.5218	3.594	6.322	4.6592	5.6149	5.7071	7.4317	6.8849	7.1086	7.4609	5.6011
3706188_st	6.474	6.1281	5.25	5.6637	5.9262	5.2211	5.8424	7.0207	7.2928	6.4777	5.8255	6.7883	6.4691
3706190_st	5.8787	5.7892	5.8272	6.1423	4.9551	6.1602	6.7184	7.1571	8.2548	7.3539	7.8749	8.3553	7.5014
3706856_st	7.7541	8.4072	11.1274	7.7748	10.7204	11.4346	9.4771	10.8998	11.7393	11.7612	11.8488	11.9409	11.6412
3706863_st	8.9353	10.9766	12.3287	9.9218	11.8068	11.8372	10.7541	11.9737	12.8235	12.7454	13.0075	12.9066	12.8144
3706867_st	9.1052	6.1257	10.4945	8.562	10.4236	9.6793	7.8938	10.3937	11.2041	11.2635	11.8245	11.6071	11.2126
3706874_st	2.1439	1.8334	4.8507	5.0927	5.3291	4.0651	2.1121	3.868	5.1856	6.7604	7.0993	7.4054	6.5079
3706876_st	9.7728	10.2431	12.0098	10.6009	11.5597	12.2331	10.7944	12.1765	12.0804	12.1049	11.9239	12.417	11.6055
3706879_st	9.0578	9.5438	11.4854	8.8282	11.2109	11.5743	10.4087	11.9338	11.6709	11.7777	11.485	11.9725	11.2383
3706881_st	12.3082	12.9452	12.9982	12.961	12.8197	13.2212	12.6144	13.261	12.7479	12.7425	12.7153	12.966	12.5412
3706883_st	10.1892	11.3574	12.1381	10.8809	11.877	12.4383	11.0438	12.592	12.1961	12.4756	12.3246	12.7902	12.1287
3706887_st	9.2693	9.2229	9.2293	8.4014	9.705	10.1258	8.8112	9.6214	9.3873	9.4263	9.2643	10.016	9.1761
3706890_st	9.2954	9.0433	10.4008	8.6758	10.257	10.395	9.4634	10.52	10.1602	10.4182	10.6335	11.0225	10.1392
3706893_st	8.7221	8.4169	10.1595	8.0875	9.8936	9.7167	8.464	10.1767	10.1827	9.5466	9.9674	10.4041	9.7646
3706896_st	7.7074	8.3648	8.4544	6.5903	7.9269	8.691	8.5185	8.9486	9.1971	8.657	8.8711	9.2472	8.3367
47419064_st	3.7189	4.2211	2.4218	3.8888	2.799	2.1711	4.0702	3.0489	2.8136	3.0692	2.7421	2.8873	3.4208
47419066_st	1.9314	2.5195	1.7105	2.1524	2.0396	1.7649	2.3922	1.8594	1.6991	1.5335	1.8959	1.7638	2.1287
47419077_st	2.9217	2.0565	1.7332	1.846	1.6469	2.0324	2.3121	1.6379	2.3342	2.7488	1.6062	1.5782	1.9421
47419080_st	3.7058	1.8334	1.8334	3.8004	2.4384	2.8435	4.6397	3.9402	2.3638	1.6807	1.607	3.7217	2.0356
47419083_st	1.9922	2.178	1.7674	1.9743	2.4347	1.8744	1.8541	2.1245	1.8771	2.0259	1.8589	1.9364	1.714
47419101_st	1.5646	1.9649	1.639	2.0491	1.8003	2.2776	2.4925	1.7278	1.8404	1.8117	1.8222	1.8037	1.5506
47419113_st	3.5549	2.6236	2.0816	2.0585	2.3072	1.8986	2.3189	2.7501	2.8779	2.3813	1.7165	2.2381	2.2905
47419116_st	2.2745	2.944	1.7767	2.3298	2.4022	3.3161	2.0316	1.9618	2.1902	1.9023	2.1152	2.0436	4.9509
47419185_st	1.9835	2.1326	1.8189	2.8515	2.7603	1.7868	2.8208	1.9476	1.3443	1.6235	1.6773	1.9441	1.7868
47419191_st	3.5677	3.4131	2.8776	2.9753	3.0751	2.7856	3.963	2.6049	2.8215	2.8486	2.4283	2.5206	3.1117
47419192_st	2.3946	2.5028	3.1143	2.4249	3.3546	3.1906	3.3325	1.8568	2.2492	2.6179	2.1479	2.5832	2.3036
47419193_st	1.8423	2.3914	2.8788	1.4935	2.6337	2.5869	1.7891	1.6574	2.1225	1.8234	1.9394	1.9427	1.848
47419195_st	1.6841	2.0587	1.8959	2.2069	2.1975	2.3056	1.7386	1.6773	1.8334	1.8994	1.8222	1.8994	1.6578
47419203_st	1.5665	4.5528	1.7683	1.5521	1.7466	2.0413	1.8033	2.2982	1.9725	2.0454	2.3832	1.9725	2.0356
47419205_st	1.537	3.119	1.6646	1.977	1.8545	2.0828	1.6059	2.1126	1.7837	2.499	1.5706	1.548	1.5026
47419210_st	1.9837	1.4549	1.8334	2.0114	2.4384	2.1711	2.8208	2.4384	2.1269	3.5114	3.1813	2.1269	3.0656
47419220_st	2.235	2.2791	2.6282	2.5711	2.1704	1.8155	1.8102	2.7695	1.9803	1.9567	1.8262	1.9038	2.1966
47419221_st	3.6393	2.4558	2.3158	2.6932	1.9707	1.9292	4.0307	2.4663	2.3355	2.0075	2.0522	2.0918	1.753
47419231_st	5.772	1.8575	2.1372	2.4798	3.5293	3.2206	2.7379	3.0934	3.2984	2.248	1.8213	2.0532	2.7297
47419258_st	2.061	1.3993	2.8293	1.5521	2.6193	1.4758	1.9569	1.5665	3.2394	3.594	2.4735	2.6241	1.7751
47419265_st	1.6841	2.1725	1.7386	2.0521	1.7179	1.3721	2.3986	1.8848	1.5165	1.758	1.8629	1.5265	1.4725
47419266_st	3.2961	4.0047	3.4959	1.9653	2.2434	1.6071	2.1881	2.8541	2.0818	1.8065	2.1792	1.8866	1.8501
47419272_st	2.7609	3.217	2.308	3.0603	1.8767	2.8817	4.0683	2.2753	2.15	1.9049	2.0681	2.4174	1.8498
47419277_st	3.072	2.5404	1.6184	1.6793	2.1647	2.6801	2.7116	2.1848	1.6307	1.843	1.9483	1.9378	2.0738
47419281_st	3.8201	3.0874	2.678	3.2049	3.096	2.1062	3.3891	2.6256	3.0657	3.1146	3.0675	2.4383	3.0467
47419282_st	2.2927	1.98	2.5806	1.7494	2.1103	2.3538	2.0413	2.0413	1.4758	1.8334	2.8459	1.6102	1.6208
47419283_st	3.2304	3.6004	2.5066	2.8831	2.1613	3.6412	2.5704	2.164	3.5115	2.7455	3.2164	2.3072	2.4138
47419337_st	5.5367	5.8693	5.7089	5.2729	5.838	6.2996	5.7766	5.6431	7.1323	5.8561	6.5553	6.1492	6.8162
47419338_st	5.2217	5.4781	4.4702	6.0188	5.5121	4.6628	4.6787	4.5091	5.8391	4.4485	6.4935	5.0421	6.0085
47419339_st	1.6231	2.2824	1.8894	2.0341	2.1754	2.4704	2.3649	1.9631	3.0721	2.3917	2.6631	2.2483	2.3073
47419358_st	4.1577	3.3476	2.6775	2.5357	2.6429	1.8752	3.8484	2.7598	2.6671	2.8711	2.7421	2.357	3.7642
47419392_st	3.3311	2.6072	3.1305	2.5826	2.9787	3.9607	3.5449	2.4433	3.8888	2.9007	3.3067	2.9363	2.9818
47419398_st	1.6235	1.7962	1.5342	1.9149	1.8327	2.6863	2.29	1.9597	2.6875	1.891	2.2982	2.0454	2.1278
47419399_st	2.9214	2.7385	2.2878	3.1534	2.5668	2.4918	2.0051	1.8039	2.6444	2.8728	2.1308	2.2175	1.9371
47419400_st	2.3605	3.1203	2.3363	2.1092	2.2144	2.6423	2.8562	2.5589	2.2747	2.2521	2.0886	2.0229	1.9033
47419401_st	4.4759	3.8562	2.427	5.0927	3.9912	2.7691	5.1242	3.0692	3.462	3.5114	2.6474	2.2106	3.7261
47419404_st	2.0867	2.2959	2.0886	2.6589	2.2317	2.2638	1.614	2.1301	1.953	2.5645	2.002	2.5201	1.9051
47419405_st	4.0081	5.0883	2.5848	3.0495	2.4865	2.832	4.9224	2.4384	2.5356	2.4094	3.0891	2.8742	2.2647
47419406_st	2.2599	2.9801	1.7105	3.265	1.8059	1.8485	2.1146	1.7717	2.2088	1.6228	1.7785	1.8226	1.8229
47419407_st	2.5918	3.281	2.7246	2.6025	2.5686	2.6025	2.9307	2.5305	3.5274	2.0454	2.5544	2.6276	2.5335
47419408_st	2.1632	3.6095	2.4823	2.2506	2.2629	2.0828	2.6492	1.4972	2.6651	2.1277	2.2453	2.0306	2.0843
47419411_st	1.6803	2.904	1.7445	2.9897	1.7529	1.8489	2.6059	1.8355	1.9756	1.8287	2.7067	1.9342	2.8783
47419412_st	7.1075	7.6052	4.1462	6.7264	5.8132	4.5371	7.4586	4.8012	4.2085	4.3806	4.5154	3.7903	6.7694
47419414_st	5.2164	4.2671	3.3811	3.1241	3.0295	3.4749	5.1522	3.6365	5.0059	4.0529	3.4585	3.7621	4.1988
47419415_st	3.0238	4.3456	3.4223	2.5349	3.943	3.733	2.6025	3.733	4.6406	4.4423	5.7819	4.2237	5.1219
47419418_st	2.7863	3.4566	2.5541	3.4059	1.8887	2.2165	3.1432	2.5853	2.3625	2.9778	1.8591	1.6186	2.3045
47419419_st	5.1055	5.3365	3.896	5.3128	3.7573	3.7667	5.919	4.2555	3.5378	3.8098	3.35	3.2528	4.0432
47419421_st	3.5366	3.1949	2.4693	3.5635	1.6443	2.7849	3.9517	1.854	2.2018	2.2582	1.8659	2.0562	2.066
47419422_st	2.4002	2.3156	2.2908	2.4002	2.1679	2.224	2.5814	3.7113	1.6172	2.4002	1.7592	2.29	2.4173
47419483_st	2.4053	3.1229	2.3604	2.2812	2.4909	2.4906	2.1801	2.167	2.8063	2.2453	2.2974	2.409	2.9393
47419517_st	4.5398	2.3393	2.6865	3.1625	2.8547	2.3001	3.0947	3.1171	3.3201	2.7721	2.9598	3.0393	2.3664
47419523_st	2.0603	2.0423	1.7598	2.089	1.8098	2.1945	2.1045	3.3354	2.1231	2.9807	1.9392	2.4493	2.0498
47419539_st	1.9434	2.4787	1.8647	2.4379	2.3243	2.4436	3.0389	2.3748	1.9726	1.8868	1.9848	1.8059	1.5934
47419557_st	1.9837	2.5917	1.9558	2.4331	1.7759	2.7649	2.6623	1.7377	2.2675	1.8619	1.9307	1.8638	1.8882
47419564_st	1.385	2.0356	1.4154	2.5181	2.5305	1.7466	1.8033	1.8442	2.0454	1.4216	1.4657	1.8291	1.497
47419566_st	2.5386	2.4031	2.8833	2.6512	2.7387	2.5015	2.2594	2.053	2.1664	2.9592	2.1866	3.5702	3.4654
47419567_st	3.153	4.0112	2.4431	5.4483	3.4104	3.9662	3.4966	2.2373	2.4761	3.2935	2.5015	2.5866	2.2322
47419569_st	3.7938	1.9993	1.9083	2.6703	1.6281	2.9593	1.5965	4.9764	1.8108	1.367	1.9527	1.7365	1.8489
47419576_st	3.0226	1.9148	1.9663	1.765	3.3704	1.8953	2.0609	1.6408	1.4189	1.627	2.0646	1.6807	1.5555
47419586_st	1.817	2.1691	1.8706	1.9348	1.7737	1.5122	2.5932	1.5267	1.903	1.8664	1.903	1.9955	1.5552
47419587_st	1.9737	2.1954	1.7683	1.8413	2.1005	1.523	1.3629	2.4595	1.6633	1.6807	1.8959	1.8291	1.7309
47419588_st	3.0157	2.0981	1.9544	2.4081	2.0369	2.2476	2.4354	2.1352	1.8613	2.0887	1.8382	1.5782	1.9417
47419597_st	2.7321	3.741	3.6822	4.0074	2.8254	3.6086	3.6522	2.9138	2.5058	3.2012	2.9732	2.6457	3.6095
47419607_st	1.9931	2.5041	2.2341	2.3563	2.1287	2.099	2.2985	2.2389	1.7851	2.3794	2.1196	1.9286	1.6795
47419608_st	2.641	2.678	1.3212	4.252	2.1889	1.8824	2.3116	2.708	2.3012	2.4724	1.8439	2.3891	1.988
47419614_st	2.4019	3.3144	2.0066	2.0904	2.2089	2.2761	2.5372	1.7589	2.0082	1.6379	2.2969	1.8846	2.0024
47419615_st	1.842	2.4185	1.9303	1.6005	1.8675	1.7687	2.2341	1.8407	1.9755	1.7215	1.7989	2.2325	1.7892
47419616_st	4.1425	2.0967	2.1421	1.8143	3.4518	1.678	2.3208	1.8381	2.1685	2.6	1.8591	2.1232	1.9191
47419618_st	2.1904	1.9712	1.9737	1.7266	1.4238	2.0591	1.9394	1.9482	2.0861	2.4302	1.9078	2.1522	1.5587
47419619_st	2.4967	2.8995	1.967	2.0994	1.5776	1.4758	1.7051	1.8863	2.0785	2.0175	1.899	1.8944	1.6082
47419620_st	3.7641	3.2962	2.6878	2.7072	2.2947	2.41	2.4462	2.1332	2.6022	2.4958	2.4748	2.5702	2.0238
47419636_st	1.8036	1.7089	2.1158	1.4587	1.7718	1.8116	2.1512	1.8099	1.6291	2.2935	1.7514	1.6169	1.4721
47419637_st	2.178	2.6618	2.1106	1.81	1.9879	1.895	1.8948	1.7779	1.7055	1.8476	1.7652	2.0694	1.806
47419640_st	2.0638	1.7485	2.5247	2.4156	1.7361	1.7783	1.768	1.8909	2.0794	1.948	2.2536	2.1068	1.8245
47419651_st	2.0635	4.6576	2.4871	4.1179	1.8627	2.2764	2.2593	2.6653	2.2795	2.5031	2.6997	2.263	1.8206
47419652_st	2.3816	2.7837	1.9605	3.4951	1.942	2.3044	2.7314	2.0487	1.9105	1.8334	1.756	2.2208	1.6868
47419654_st	2.3593	1.5904	1.6132	1.9267	3.3067	2.3849	2.6614	2.3395	2.6583	1.9454	1.8005	3.0948	1.8128
47419657_st	3.4982	2.3976	1.7105	3.4367	1.539	1.5778	2.7089	1.8895	1.8335	1.8438	2.2348	1.6996	1.9216
47419658_st	1.9035	3.0182	2.1081	2.1019	1.8666	2.1093	2.9511	1.96	2.3625	1.9119	2.1634	2.1824	2.1439
47419661_st	2.2611	2.1083	2.2856	2.184	2.8687	2.4591	2.06	2.4262	1.9429	2.1787	1.9279	1.8619	2.1906
47419663_st	2.285	2.7578	1.4154	2.0756	2.1246	3.152	1.8033	2.4543	2.1269	2.6026	2.2982	1.8291	1.5135
47419664_st	2.2048	3.7412	2.1478	3.6939	2.071	1.9449	4.1131	3.1534	1.8745	1.8292	2.3029	2.2313	2.2311
47419666_st	2.9715	2.3464	4.3411	3.2833	3.3237	2.3681	2.6606	3.7693	2.8216	3.0123	3.3592	2.5799	2.6353
47419667_st	1.5665	1.3993	2.6563	3.231	4.6124	2.6025	4.4477	1.6606	3.2348	2.7848	3.4927	1.8662	2.1406
47419672_st	3.1785	3.9715	2.4674	3.3267	2.9	2.5381	3.5213	2.2775	2.2655	2.5512	1.7923	2.6259	2.5707
47419686_st	1.733	2.2988	1.7242	2.5482	2.3938	1.7143	1.771	1.8224	2.1669	1.7957	1.9112	1.771	1.8912
47419687_st	2.0021	2.0857	1.8882	1.8502	3.7116	2.2951	2.2422	3.9707	2.4984	2.1677	2.1598	1.789	2.265
47419688_st	2.8208	2.0376	1.7683	2.372	2.7062	2.224	3.2771	2.1508	1.5886	2.0454	2.1318	2.2106	1.737
47419691_st	4.1212	2.6563	1.8334	1.6807	1.8894	1.903	1.903	1.7868	2.4651	1.5552	1.9943	2.29	1.5181
47419692_st	1.6235	2.1318	1.6321	1.9242	1.9223	1.9359	1.8818	1.8197	1.5422	1.2239	1.5672	1.6807	1.585
47419693_st	2.2486	2.0981	2.2797	1.6568	2.2696	2.7797	2.816	2.1264	2.0724	2.3394	2.6526	2.2922	2.2527
47419697_st	1.9837	2.0048	2.1889	1.7548	1.8103	1.6807	1.7962	1.7781	2.6025	1.8134	1.8103	1.8291	1.5896
47419698_st	4.5337	6.1504	2.4251	5.412	2.5487	2.9431	5.9618	4.0564	2.8203	2.5784	2.1812	1.7272	2.7403
47419699_st	1.5663	1.9072	2.7176	2.2159	1.9784	1.9721	1.7666	1.682	1.7253	1.6953	1.6337	2.0632	1.6945
47419701_st	1.5847	2.1201	1.8528	1.5203	1.7466	1.5166	3.5229	1.6044	1.7678	1.758	1.7466	1.6102	1.758
47419703_st	2.3829	2.5653	2.5318	3.2465	2.0184	2.1657	2.764	2.204	1.8749	2.5991	2.1652	2.3197	2.1859
47419705_st	2.8379	1.9042	1.5185	1.5182	1.8176	1.7526	1.7092	1.7227	1.7562	1.6601	1.6529	1.7162	2.0636
47419706_st	1.4504	2.3832	1.8334	1.6172	1.5484	1.4758	2.6025	1.5199	1.7538	1.5552	1.4657	1.4154	1.3917
47419712_st	2.9567	2.26	2.6563	1.849	2.0498	3.8047	1.8159	2.1045	1.9868	2.29	1.7563	1.9725	2.9248
47419713_st	3.5607	2.3832	2.9204	2.6241	2.2707	4.2473	3.0299	2.3064	2.4315	2.7062	2.3469	2.799	2.7062
47419717_st	2.184	2.6023	1.9903	1.8465	2.5639	1.928	2.7239	2.0641	1.7371	2.1292	1.9994	2.1178	2.3914
47419719_st	1.8418	2.4057	2.2504	2.2636	1.725	2.3158	2.0769	2.2052	1.9233	1.8653	2.1712	1.7877	2.2669
47419721_st	3.003	3.2277	1.931	2.7506	2.0596	2.0021	2.6111	2.4266	1.9299	2.1238	2.5393	1.5047	1.8832
47419722_st	2.3186	3.5614	1.7683	2.1081	1.7466	2.8435	2.0356	2.0413	1.4758	2.2106	1.5342	1.8291	1.8959
47419725_st	2.2791	2.359	2.1889	3.3504	2.359	2.359	3.1578	2.0139	1.8994	2.6241	2.3832	2.0562	2.0756
47419729_st	1.7683	1.6735	1.7683	1.7615	1.8962	1.5908	1.7386	2.3733	1.8402	1.6875	2.1455	1.75	1.71
47419731_st	2.2387	1.6514	1.9943	2.2069	1.6886	2.0204	1.7346	1.6275	1.4758	2.1064	1.607	1.8959	1.9569
47419732_st	2.8208	3.1128	2.7421	3.3552	2.1889	2.0413	2.3832	4.5528	1.6172	1.8994	2.3832	1.75	3.5438
47419734_st	2.2475	2.5178	1.6498	2.2342	1.8115	2.973	2.6184	1.6129	2.2849	1.6179	2.1883	1.6154	1.8884
47419738_st	1.6572	1.573	1.7807	1.9352	2.5487	1.7997	1.6385	1.8122	1.8627	1.5454	1.794	1.7914	1.7309
47419739_st	2.8549	3.082	2.3422	3.1992	2.2916	1.7772	3.3722	2.4661	2.4518	2.1844	1.8892	1.9531	2.2621
47419745_st	2.3665	1.7942	1.6839	1.7716	1.9739	1.6538	1.7878	1.6506	1.7606	1.5552	1.7207	1.7106	1.4996
47419749_st	1.6908	2.2981	1.5524	1.7573	1.6223	1.6969	1.6517	1.3435	2.0217	1.5494	1.5335	1.4398	1.6782
47419750_st	2.4381	2.0924	2.107	2.6938	2.2007	1.7404	2.3829	1.6811	1.6595	1.6926	1.8276	1.8329	2.0199
47419754_st	2.5601	2.1464	1.5297	2.4362	1.9259	1.6407	2.2126	1.5199	1.8153	1.5051	1.6592	1.7684	2.1481
47419757_st	2.0369	3.8784	2.2098	2.3057	2.9301	3.5723	3.4299	2.0569	2.9827	2.6612	2.423	2.642	2.6177
47419758_st	2.4546	3.1759	2.6593	3.4145	2.8755	2.5488	3.4369	3.091	2.1531	2.7488	1.8243	2.5445	2.1478
47419760_st	5.6611	4.5081	2.3336	2.0598	1.8527	2.9168	3.4079	2.4083	1.802	2.5496	2.1471	2.2527	2.4098
47419763_st	1.4504	2.3893	1.8089	2.1885	1.9799	2.2462	2.1909	2.334	1.7952	1.7285	1.776	1.5582	1.7743
47419770_st	1.7404	2.3225	1.8647	2.2363	1.9281	2.1393	1.854	2.1514	2.1787	2.0703	2.5403	2.4958	1.8348
47419772_st	1.73	2.1364	2.8816	2.5181	2.003	2.0385	1.9304	2.0781	2.288	2.0098	2.1318	1.9037	3.2011
47419773_st	2.6233	2.7277	2.6902	3.2376	1.7833	2.0983	3.0306	2.7303	2.1489	2.4159	2.3846	1.7137	2.0403
47419781_st	2.224	1.2845	1.5342	1.5521	1.6172	1.385	1.2654	2.1508	1.4154	2.1318	1.4657	1.4758	1.5521
47419787_st	2.9773	2.6675	1.9038	3.6377	1.6015	1.7723	2.4959	1.9534	2.0673	2.2103	2.4848	2.2306	3.0082
47419790_st	8.4923	8.5416	6.3771	7.6489	5.9988	5.985	7.6865	6.951	5.7415	5.9738	5.6527	5.5021	6.1841
47419793_st	1.6235	2.4219	1.8069	2.3898	1.655	1.8442	2.2581	1.8702	1.9725	2.4405	1.9725	1.8232	2.0756
47419795_st	1.758	2.97	3.5114	1.6172	1.3314	2.2982	2.7013	2.7505	1.4758	1.6807	1.8959	1.8959	1.6735
47419797_st	2.9663	2.9723	2.7028	2.9004	1.5828	1.5591	3.4576	1.8122	1.757	1.8653	1.8262	1.7896	1.6435
47419801_st	2.1132	1.8061	1.9288	2.2497	2.5288	1.9821	1.9145	1.7961	1.5797	2.0541	1.7699	1.7549	1.8391
47419807_st	5.7297	3.4199	2.346	4.2991	3.441	3.4955	3.6168	3.0772	4.4144	4.2173	4.5873	4.2495	3.9563
47419808_st	4.9583	3.0088	3.7625	5.2577	3.4139	1.931	3.1475	2.9503	3.3631	3.9411	2.5986	2.9984	3.6452
47419811_st	2.1566	2.1318	1.9615	1.9149	1.8115	2.1045	2.29	2.1667	2.4495	1.8778	3.7757	2.799	2.2795
47419815_st	3.5114	3.2733	3.5799	4.1488	3.3358	2.1326	3.4292	3.0434	2.9852	2.4447	2.7851	2.7546	2.3796
47419816_st	2.3198	2.6484	1.8647	2.3694	2.2042	1.9967	2.6274	1.7365	1.5125	1.8905	1.9151	1.6413	1.8664
47419818_st	2.1076	2.246	1.7472	2.3366	1.623	2.1758	2.0049	1.5528	1.5555	1.9895	1.7598	1.6479	1.5983
47419819_st	3.9789	3.6043	3.1053	3.5231	2.9544	3.0134	4.3722	3.2097	2.5405	2.9325	2.5769	2.616	2.8002
47419820_st	1.9487	2.2129	2.0241	2.3803	2.3137	1.5915	2.0057	1.8892	2.475	3.6343	2.067	1.8301	1.7839
47419821_st	5.0499	4.4907	3.8806	4.3531	4.6467	4.4992	4.0251	3.296	2.8707	2.4313	2.8542	2.8364	2.9536
47419822_st	4.7112	4.4414	2.2449	3.1008	2.3935	3.0517	3.9356	2.8172	2.7158	1.936	2.9818	2.9143	2.1368
47419825_st	2.2543	2.7548	2.0038	1.8865	2.729	3.0224	2.3912	2.0413	2.2422	2.7506	2.6593	2.4752	3.1185
47419826_st	2.7802	2.141	2.301	1.9063	1.7216	1.5396	2.2077	1.6504	1.9122	1.7617	1.4879	1.4456	2.1438
47419827_st	4.8001	5.4863	3.6662	5.9452	4.3775	4.4144	6.2129	4.1212	2.1264	2.2106	1.907	2.7374	3.5527
47419829_st	1.5906	2.1318	2.1252	1.7253	2.1938	1.6609	2.4032	1.7525	2.0791	1.5511	2.0195	1.6166	1.5245
47419832_st	3.7067	3.8165	2.3799	1.9516	1.7466	2.1804	2.8179	2.2359	2.2454	3.5412	2.9089	1.8926	2.4614
47419834_st	2.4229	2.3067	2.8539	3.1911	2.0097	1.9866	3.8056	2.3403	1.7586	2.1537	1.7534	1.7914	1.9016
47419835_st	2.1712	2.3095	2.1053	2.4598	2.7021	2.0243	1.8279	2.1575	2.8941	2.5408	2.2593	2.1755	2.2513
47419841_st	3.2256	3.0914	2.4944	1.4944	1.9384	2.2194	1.8117	1.9179	2.5322	2.5113	2.5516	2.2459	2.195
47419842_st	3.2633	2.5227	2.0932	2.5088	2.6275	4.1259	2.7124	1.9213	2.4185	1.8287	2.0035	1.8307	1.9033
47419844_st	2.6193	1.715	1.834	1.6807	2.0053	1.58	1.9983	1.4685	1.7372	2.0454	1.8222	2.0454	1.7471
47419845_st	2.7696	3.6607	2.3144	3.5619	2.5432	2.0392	2.8245	2.5757	1.7412	2.3553	2.4894	2.3848	2.1865
47419846_st	2.2713	2.4715	1.8327	1.9714	2.4841	3.1135	3.7768	2.2866	1.9841	2.2687	1.7466	2.411	2.0922
47419848_st	4.1093	3.6621	3.0158	3.5347	3.3976	2.7038	3.7728	3.0425	3.0323	2.6253	2.8431	3.2706	3.4251
47419854_st	1.6235	1.9338	1.7205	1.7032	1.7692	1.7913	1.8033	1.5136	1.7538	1.7806	1.6773	2.0454	2.1664
47419858_st	6.5465	3.1128	2.9992	4.9721	3.6791	3.5281	6.4844	3.152	2.3638	4.1671	1.607	1.8291	3.1337
47419859_st	2.7644	4.1038	2.6017	4.593	2.3568	2.2132	2.708	2.5018	2.218	2.3002	2.1719	1.8625	2.8799
47419860_st	1.75	2.1083	3.0995	2.9897	2.1428	2.0387	2.2484	1.8031	1.9513	1.8128	2.3272	2.3523	1.7938
47419862_st	2.576	3.4779	2.0022	1.6489	1.9935	2.0168	1.9958	1.9623	1.7606	2.1824	1.7086	1.7673	1.7656
47419866_st	3.1084	3.3488	2.5677	3.594	2.0356	2.5827	2.2606	2.4833	2.2782	2.1273	2.1464	3.6937	2.5227
47419868_st	5.2557	1.9601	2.3004	3.065	2.8139	2.3772	3.1269	2.3975	2.8808	3.1091	2.2212	2.009	2.5778
47419870_st	4.4889	4.4392	2.9204	3.4705	3.441	3.1049	4.3202	4.1756	2.9331	4.6969	4.1756	3.594	3.6466
47419879_st	2.7691	2.8208	2.1889	3.0797	3.6791	1.9725	2.915	4.3529	2.1282	3.5596	1.7446	2.7534	2.7691
47419880_st	3.2763	3.4138	1.8736	2.5029	2.1531	2.0423	2.2069	3.7746	2.0986	1.8312	2.0493	2.3661	1.9054
47419881_st	2.1529	1.7466	1.6258	1.6381	1.7097	2.0718	1.9194	1.6331	1.5862	1.8955	1.6773	1.5785	1.4847
47419882_st	3.0305	2.178	1.975	1.9854	1.7546	1.9874	2.499	1.9254	1.7844	1.9854	2.0503	1.7878	1.9301
47419883_st	4.9378	3.6705	2.0662	3.5583	2.5468	2.4874	3.3848	2.6217	2.2383	1.9449	2.6472	2.5165	2.109
47419884_st	2.6149	3.5696	2.4126	2.8509	2.6681	2.1735	3.2849	2.6023	2.6362	2.5191	2.1159	2.4777	2.5344
47419889_st	4.312	3.8459	2.0413	3.0966	2.9804	5.3078	4.438	2.5972	2.5922	2.737	2.9204	1.8291	3.8499
47419894_st	2.1124	2.6563	2.2432	2.9907	1.8124	1.7868	2.342	2.1045	1.8334	2.0345	1.5342	1.7423	2.2824
47419896_st	2.4429	2.0686	1.6551	3.2642	1.8855	1.8417	2.8667	1.9234	1.8334	1.3949	1.973	1.6033	1.8793
47419898_st	2.6688	2.9392	2.5721	2.4081	2.0283	3.0463	2.1342	2.7959	2.0806	2.5863	2.7721	2.533	2.3758
47419903_st	3.5354	2.9542	2.2685	2.6188	2.5349	2.8869	3.7929	2.4584	2.6737	2.1417	2.477	1.8537	2.6837
47419910_st	2.2557	3.4093	2.2583	2.169	1.8545	1.9573	2.6474	1.9754	1.7583	1.7021	1.977	1.9094	2.1855
47419912_st	2.1443	1.9842	1.698	1.8585	1.9624	1.8253	1.8818	1.7386	1.8585	2.0748	2.503	1.5588	1.9149
47419916_st	3.0316	3.4938	2.5805	2.7603	3.4345	2.2364	3.7213	4.3099	2.1316	3.3924	3.7048	2.4088	2.5632
47419968_st	2.78	2.7104	1.6703	1.9259	1.8086	1.9221	3.3062	2.3415	1.8632	1.733	1.9358	1.9056	2.051
47419974_st	3.0742	2.6717	2.8175	2.9245	2.309	2.0359	2.0007	2.0985	3.1691	2.9702	3.672	2.7816	2.3629
47419976_st	1.6253	2.3216	1.6161	1.9743	1.5265	1.6074	1.7777	1.8173	1.7949	1.7273	1.7514	1.8613	1.6636
47419991_st	2.8208	2.26	1.7683	2.5181	3.5976	2.3788	2.0356	1.9663	1.3443	3.5114	2.4735	1.8959	1.6135
47420010_st	2.1425	2.7729	1.6685	1.912	2.3668	1.917	2.0284	1.7607	2.3217	1.932	1.4377	1.5109	2.1381
47420032_st	1.9472	2.2838	1.4485	1.5621	1.9014	1.6561	1.7775	2.4376	1.7161	1.6879	1.8823	1.645	1.8291
47420067_st	6.689	6.62	5.417	7.8863	4.8537	5.7892	7.6108	6.5529	6.1736	5.8928	6.2963	5.6693	5.5817
47420068_st	2.204	2.1478	2.2177	3.3465	1.7876	2.2346	2.5632	2.7442	2.5283	1.6807	2.0591	1.9034	1.7131
47420069_st	5.3116	5.3508	3.6531	3.7348	2.4633	3.3186	3.2521	3.1071	2.4334	2.2166	1.9249	1.8591	2.5416
47420075_st	1.8339	2.7277	2.3422	2.5292	2.8671	1.9609	2.7731	2.077	1.8664	2.0549	2.197	2.2774	1.9563
47420081_st	3.7492	2.1856	2.0509	1.9259	2.392	1.8788	2.9413	1.7267	2.009	1.5546	2.3745	3.1995	1.8924
47420087_st	2.0754	2.2213	2.151	2.6075	1.7144	1.7878	2.8394	1.9688	1.8988	2.248	1.9066	1.8188	2.1993
47420088_st	3.7711	4.1985	2.9204	3.4437	2.7769	3.2035	2.8126	3.036	3.4792	3.0986	3.2987	2.9715	2.7161
47420091_st	2.2972	2.2703	1.8864	2.0377	2.024	1.9021	2.6868	3.2091	1.9281	2.2765	2.4764	2.1677	2.3644
47420110_st	3.1495	3.2987	3.0708	2.7119	2.0753	1.8442	4.9564	2.4795	1.8994	2.7794	2.2106	1.8045	2.3557
47420152_st	7.8479	9.3038	6.7975	8.7659	7.025	7.2158	8.5432	7.1438	6.5041	6.406	5.8508	6.8239	7.4207
47420169_st	2.4206	3.3987	2.0971	4.237	1.8545	1.8601	4.2995	3.3651	1.9215	1.6596	1.9338	2.2397	2.0839
47420173_st	1.7701	2.4233	1.8417	2.3524	2.0545	1.916	1.6753	1.8509	1.6405	1.8549	1.4331	1.8266	1.7309
47420176_st	3.2629	2.7739	2.0514	2.1679	1.7533	2.3721	2.6151	2.0927	3.1662	2.3191	1.8244	1.8489	2.388
47420177_st	6.1717	6.7963	4.4569	5.9536	5.0651	5.0827	6.0361	4.7035	3.6097	5.0868	3.8633	4.3827	4.6461
47420194_st	3.3508	4.1771	2.8168	2.8185	3.1487	2.5768	4.27	3.1746	2.7846	2.2904	2.9143	2.6627	4.7107
47420204_st	2.8173	3.1653	1.9495	2.2018	2.6804	1.9457	2.1595	2.9546	1.9725	1.8777	1.5342	1.543	1.9033
47420232_st	2.3002	2.4736	1.6906	1.9179	1.7735	1.7832	1.8429	1.895	1.5422	1.837	2.2577	1.9725	1.6135
47420234_st	3.1395	2.5937	1.967	1.4561	1.6882	2.0436	1.8097	2.1756	1.5469	1.6263	1.7466	1.8291	1.4025
47420247_st	2.061	1.5199	1.639	2.7421	1.4358	1.385	2.0356	1.9663	2.0454	1.9725	1.9725	1.6807	2.4871
47420326_st	2.1629	3.077	2.4381	2.5241	2.7297	3.7591	2.3366	2.4479	2.4216	2.6177	2.9194	3.4658	3.5617
47420332_st	2.1964	1.5285	1.7455	1.9037	1.8756	1.6416	2.1234	1.954	2.0136	2.4442	1.9435	1.8912	1.7434
47420333_st	3.2878	4.9963	3.7324	3.5181	2.5219	2.8636	3.7946	3.4879	3.5757	2.8617	3.3439	3.3373	3.6736
47420345_st	3.3164	4.148	3.9954	4.1706	3.651	4.5761	5.0478	4.6725	3.9753	3.1056	4.298	3.3852	4.5117
47420354_st	2.7895	3.1823	3.6936	2.8048	2.9691	3.2101	3.6204	3.5562	3.0714	2.8	2.5766	2.972	2.9439
47420356_st	5.1579	3.649	4.1817	2.8043	3.7452	3.8786	3.9496	3.2695	3.1735	3.6823	3.9153	3.8057	3.9175
47420383_st	4.8212	4.2846	3.9911	6.6681	4.4663	4.893	5.7385	5.595	4.2744	5.0877	3.1895	3.978	4.7203
47420405_st	3.791	2.963	2.7362	2.4612	3.0763	3.35	4.1217	2.9948	2.6962	3.3789	2.5014	3.3175	3.1574
47420411_st	2.6956	2.6396	3.5888	3.3213	2.4396	3.8751	2.2695	3.2341	4.3645	3.5911	2.5377	4.0629	3.9319
47420419_st	2.2486	3.3573	3.0567	2.5292	2.5278	2.6901	2.2817	2.7839	2.4666	2.6153	2.6611	2.361	2.3938
47420423_st	4.6567	3.6336	3.8353	2.9792	3.3715	3.7759	2.8324	3.399	3.9742	4.4693	2.6331	2.7313	4.2241
47420444_st	4.7631	4.2324	6.9444	5.9155	6.5049	3.9435	5.1524	6.3491	4.4296	3.9046	4.1021	4.5059	3.5605
47420476_st	5.2813	3.7762	2.2593	4.2991	2.9907	3.0692	4.0014	3.0601	1.9725	3.5114	3.0906	2.8694	2.7691
47420490_st	2.9795	3.6806	3.4891	4.0312	3.271	1.8505	2.5322	3.0458	3.0433	2.5934	2.8563	2.9177	2.7695
47420491_st	4.5566	4.1062	3.277	3.1069	2.8894	1.8178	3.3412	2.9204	3.1069	2.5559	2.7609	2.6727	2.9204
47420492_st	3.5177	2.2923	2.5551	1.8026	2.0529	1.9116	2.3756	1.7946	1.8632	1.863	2.1712	2.1445	1.7938
47420510_st	5.2128	4.7382	3.508	4.8262	3.5662	3.9876	5.3801	3.8562	3.0667	3.9468	3.9036	3.1838	3.8715
47420512_st	2.5723	1.7508	2.5011	2.1333	3.3705	3.0891	2.2949	2.4743	2.7881	1.9631	2.6566	3.3842	2.6966
47420513_st	3.0866	4.0756	2.391	3.5256	2.7003	2.2852	3.1147	2.3763	1.919	2.5501	2.7375	2.3112	2.3478
47420517_st	1.8114	1.8263	1.8563	2.7968	1.6321	1.772	3.8119	2.0253	1.7489	1.6712	1.7121	1.6392	1.7024
47420518_st	6.7747	5.9727	5.0772	3.6469	5.8906	3.8908	4.0353	4.7891	2.4287	2.5817	2.4731	1.9164	3.2331
47420520_st	2.8549	2.3282	1.928	2.6336	2.5773	3.0659	2.8974	2.0937	1.9516	1.6963	2.0562	1.8517	2.131
47420524_st	2.2593	1.9078	1.7285	1.8254	1.8031	1.7131	1.7268	1.6965	1.854	1.6249	1.5629	1.8625	1.723
47420525_st	2.6412	2.3791	2.0762	3.2705	2.2824	2.1045	2.812	2.2833	1.9699	1.956	1.8106	2.5723	2.1028
47420544_st	8.518	7.5731	6.4144	7.5522	6.7128	6.897	6.1136	7.2713	5.3734	4.9165	5.1333	4.2561	5.7133
47420545_st	5.8779	2.5973	2.7433	3.3047	4.4954	4.6965	1.9394	3.3478	1.9305	2.0345	2.3918	2.7608	2.6007
47420549_st	1.8952	2.8845	2.0038	4.0292	3.1235	1.9427	2.9745	2.4353	1.9803	3.9246	3.8921	3.9511	2.7649
47420558_st	2.3335	1.7494	2.0024	2.1596	2.1254	1.9221	2.1993	1.8864	1.8582	2.0916	1.959	1.9701	1.8676
47420561_st	2.2382	2.4507	1.7912	1.9973	1.999	2.1768	2.4343	1.9323	2.1575	2.0688	2.0145	2.1928	2.0551
47420566_st	1.8036	2.9609	2.6812	2.3938	3.4695	3.0575	2.8223	1.8695	2.2432	1.6926	2.5986	2.05	2.0877
47420572_st	3.055	2.73	2.1864	2.51	2.1702	2.8868	3.3129	2.5034	2.6015	3.1208	3.8155	2.2279	3.1718
47420575_st	2.3249	3.4991	1.9141	2.2993	2.4945	2.3723	1.985	2.1174	2.6123	2.1524	2.3213	1.76	1.8707
47420580_st	1.9018	2.1439	3.1374	2.8046	1.9306	1.6638	3.04	1.8175	2.2341	2.5957	2.0224	1.6545	2.1794
47420604_st	1.4321	2.8139	2.0275	1.8697	1.6183	1.6452	1.6877	1.4649	1.8151	1.9506	1.4711	1.75	1.7189
47420605_st	1.9842	2.1305	1.731	1.8958	1.6836	1.9652	1.8606	2.0102	1.8455	1.8218	1.9147	1.8067	1.9191
47420607_st	4.8184	3.676	2.483	2.9574	3.3832	2.5684	4.3724	2.563	3.4228	2.8071	3.1145	2.8338	3.0445
47420609_st	2.3545	2.0371	2.0176	2.4692	2.3575	1.7982	2.3166	2.0172	2.0437	1.9138	1.7282	1.8587	1.9766
47420610_st	2.0777	2.4764	1.7074	2.4246	1.7954	1.6372	2.114	2.0412	1.9606	1.917	1.7	1.8552	1.5791
47420614_st	1.7685	1.8472	1.7538	2.0947	1.8295	1.5653	2.8971	1.6963	2.0548	1.8605	1.8974	1.5953	1.7007
47420617_st	3.1802	4.9795	2.8332	4.6742	2.5287	3.6611	4.6941	3.2355	1.9472	2.3954	2.1311	2.3482	3.3708
47420624_st	4.7195	4.7229	3.9551	4.5943	3.744	2.9889	3.6995	4.8474	2.5022	3.0495	3.844	3.6022	3.5115
47420625_st	5.5072	4.452	2.7595	3.946	2.6748	2.9492	3.9425	2.8759	3.0001	2.9966	1.8918	2.5895	2.5416
47420626_st	2.3821	2.7325	2.0419	2.4159	1.8616	2.4117	2.2542	1.9077	1.9646	2.022	2.2024	1.8684	2.2717
47420630_st	1.7304	3.514	1.6132	2.08	1.885	2.8718	2.4302	1.9071	2.3818	2.0156	2.2502	2.7901	1.69
47420632_st	2.3186	2.0145	1.5875	2.0114	1.8599	2.8435	2.2274	1.7386	1.9663	2.2106	1.7466	1.8999	1.8158
47420633_st	2.2806	1.5723	1.7666	1.7388	1.8049	2.0116	1.8499	1.8819	2.16	1.9392	1.9188	1.9979	1.753
47420639_st	2.1959	1.8025	1.9101	1.8404	2.7427	1.999	1.8033	2.0413	2.2711	1.8334	2.1081	1.644	2.2106
47420640_st	2.8208	2.1318	1.5875	2.5699	1.7466	1.6786	3.0328	1.8994	1.4758	1.758	1.7984	1.8959	2.7448
47420645_st	2.9262	4.1162	1.772	3.538	2.8429	2.3159	3.3699	2.2904	3.0393	2.3394	2.9785	2.5788	2.5655
47420653_st	2.3095	2.5533	2.1648	3.0103	1.7705	2.0932	2.6233	2.104	2.0297	2.0749	2.1505	2.0006	1.852
47420654_st	5.0823	3.5506	2.8027	2.9257	3.3052	3.5959	3.9063	3.3694	2.8514	2.5859	2.5574	3.4928	3.3375
47420655_st	1.8368	2.577	1.8267	2.2942	1.5976	2.6494	2.8928	2.2296	1.7938	2.315	1.7627	1.9803	2.0462
47420658_st	1.8855	2.0837	2.3728	1.9868	2.07	1.861	2.1375	1.7865	2.3129	1.9436	2.1155	1.6501	1.6877
47420659_st	3.3182	2.5239	2.3678	2.9792	2.9791	3.6039	2.7071	2.8155	2.9116	2.4609	4.0969	2.7967	2.7246
47420661_st	4.3406	4.5685	3.9734	4.5314	4.1984	3.8323	5.3483	4.2843	3.4522	3.342	3.4594	3.0582	3.6365
47420662_st	1.758	2.0356	1.8959	2.4543	1.5919	2.3801	2.1917	1.7386	1.8334	1.6682	1.6773	2.6241	1.398
47420663_st	1.9127	1.9113	2.4963	1.6807	1.8103	1.7466	1.8818	1.6607	1.6172	1.6807	1.5039	1.9175	1.5521
47420665_st	6.5162	3.1405	2.1889	4.1179	1.9693	2.8841	5.1628	3.2918	3.298	3.1564	2.2106	3.9389	3.5976
47420666_st	2.5966	3.6505	2.002	2.8714	1.9746	1.7273	3.6659	2.917	2.3486	2.6889	2.4589	2.5812	2.9301
47420668_st	3.8893	3.0368	3.355	4.3885	2.3643	1.8248	3.8824	2.5197	2.8081	2.4206	2.3639	2.669	2.8354
47420669_st	3.28	4.0417	4.7498	4.4956	3.8568	5.8288	3.9221	3.9371	4.2251	4.65	4.6183	3.723	5.2294
47420693_st	1.8837	3.4196	2.2824	2.7249	2.5608	1.7632	2.6135	2.5634	2.2269	2.3328	2.1718	2.3648	2.0136
47420704_st	1.6235	2.1318	2.0413	1.9149	1.8103	1.5342	1.607	2.0413	1.5422	2.3674	2.1318	2.97	2.0756
47420711_st	7.646	7.7482	5.1093	6.0371	5.5778	5.0713	7.0865	6.3033	4.2003	5.1244	3.5336	5.1923	5.6176
47420716_st	1.758	1.4549	2.4963	2.2069	2.1045	1.8442	2.9307	1.9663	2.7691	2.29	2.7421	1.8291	8.1682
47420723_st	4.3024	4.1074	2.3022	3.8271	4.1758	3.3339	5.407	4.767	2.0454	2.8687	4.3101	3.4845	3.3656
47420725_st	2.8544	2.9982	2.5813	3.5767	2.4302	2.4424	2.222	2.7184	2.5181	3.2009	2.6194	2.6915	3.0292
47420727_st	2.1003	1.9524	1.5611	1.6613	2.1894	2.0624	2.24	2.2124	2.4337	1.5225	1.841	1.8198	2.2029
47420729_st	1.9727	2.6749	2.0038	2.443	1.6819	1.6538	1.9569	2.0674	2.2221	1.6409	1.8706	1.9958	1.7286
47420731_st	2.178	4.1771	1.698	2.1575	2.5638	2.5722	2.1872	2.3766	1.9403	1.79	3.1895	1.8266	2.7403
47420743_st	2.178	2.7425	1.8323	1.8194	2.1763	1.8516	1.9765	2.0556	1.7762	1.4953	1.8843	2.225	1.6334
47420755_st	4.3239	5.255	3.9053	3.678	3.71	4.2595	4.2263	4.4773	4.508	4.0738	3.4552	3.932	3.2462
47420757_st	1.8398	4.4923	3.4297	2.2541	2.9397	2.9355	3.4743	3.1305	2.5118	3.4276	2.3234	2.7376	2.1919
47420761_st	3.231	2.7335	2.3982	3.4158	1.6321	2.446	3.4041	2.5305	2.1013	2.2106	1.9537	2.1541	2.7529
47420765_st	1.9934	1.847	1.8022	1.6172	1.8957	2.1835	2.0948	1.8349	1.9394	2.024	2.105	1.7883	2.678
47420772_st	2.0224	3.3532	1.9112	2.1838	1.5941	1.6758	2.2024	1.9575	1.7295	1.6943	2.1184	1.751	1.4544
47420776_st	3.5369	3.2271	2.0372	2.612	2.3982	2.3708	2.9675	2.3223	1.863	3.0797	2.1027	1.9756	2.5243
47420779_st	3.8975	3.0274	2.5624	3.652	3.0058	3.7807	4.957	2.7772	2.5191	2.506	3.0469	2.6475	3.6469
47420781_st	6.1629	5.7892	5.0475	4.1179	5.2602	5.0802	5.1242	5.6149	5.4599	5.7104	4.2991	4.2578	4.015
47420786_st	3.8698	3.2573	3.0261	4.3832	3.6102	4.6926	4.0541	2.974	3.5336	4.4048	4.3814	3.4694	3.6763
47420787_st	2.9785	2.6203	2.8349	2.3812	2.6089	2.3196	2.7116	2.7606	2.3496	2.108	2.0086	2.2158	2.1937
47420802_st	2.2085	3.4339	2.4458	2.1951	2.8599	2.3536	2.3675	2.1988	3.0342	2.5315	2.5916	2.5434	2.5025
47420804_st	2.6097	2.8704	2.5328	3.9938	2.4294	3.9764	3.3058	1.9743	3.0372	2.1844	2.1443	2.2503	2.258
47420806_st	4.1212	2.0356	2.5458	3.1069	2.1806	2.8435	3.3114	2.327	2.6496	2.5353	2.7421	1.8959	2.7128
47420814_st	2.1825	2.0232	2.121	3.7613	2.5262	2.7177	2.5804	1.8839	1.5102	1.952	1.7291	1.8383	2.1285
47420815_st	2.8322	2.1472	1.6839	1.5355	1.9252	2.2931	2.4819	1.9645	2.0806	1.8045	1.5285	1.5349	1.8746
47420820_st	1.8586	2.8436	2.0598	2.3607	2.3296	2.6187	2.2069	2.1096	2.2808	2.3448	1.8788	2.3897	2.1957
47420823_st	2.5891	3.3112	3.035	4.789	2.8582	2.5661	4.2673	3.3018	2.9344	3.747	3.1681	2.4584	3.1891
47420827_st	6.5474	7.0225	5.6453	6.2306	6.4614	6.0942	6.9046	6.1664	5.7146	5.673	5.3472	5.1396	6.2548
47420835_st	5.6758	4.9557	4.2159	5.692	4.978	3.7554	5.2895	4.9697	4.8106	4.4523	4.4488	3.5392	4.6268
47420851_st	3.2414	3.0091	2.6137	3.3323	2.3409	2.0747	3.7363	2.1195	2.7603	2.5618	2.4263	2.3498	2.4429
47420857_st	3.1615	2.9959	2.8682	3.4853	2.4151	2.29	2.5774	2.0516	2.7005	3.1356	2.713	2.7358	2.8222
47420860_st	1.4753	1.7119	1.9238	2.0114	2.1122	1.7667	2.2247	3.0694	3.0974	3.3158	3.4475	3.853	3.3797
47420864_st	4.2033	5.1798	3.5098	3.4113	3.6948	3.4582	5.0361	4.021	2.7863	3.4918	3.3816	3.4507	3.9031
47420867_st	6.6721	6.9847	4.412	4.9916	4.6849	6.0056	6.177	6.0497	3.6848	4.911	3.8689	4.9756	5.8131
47420874_st	3.4297	3.3971	1.9311	2.9404	2.6907	3.1858	2.3141	2.3978	2.7738	2.9525	2.6218	2.4729	2.7297
47420882_st	5.9999	5.4145	4.4303	6.2232	5.5951	5.1196	6.3907	5.6914	6.5209	6.0736	4.495	6.3224	5.9571
47420897_st	2.4634	2.5276	1.5766	2.7789	1.5831	2.3092	1.8817	1.577	2.1291	1.8032	1.7866	1.7006	1.6533
47420898_st	2.235	2.0216	2.5825	2.5357	2.8935	2.7807	3.6618	2.4923	2.1835	2.5761	3.3057	3.1853	2.6113
47420903_st	5.2059	3.181	4.5736	3.7811	4.4696	5.3793	5.5321	3.7788	4.489	4.2064	4.1846	3.8996	5.3968
47420904_st	1.903	2.1318	2.0413	1.5521	2.359	3.231	1.9569	1.9663	1.8994	2.7848	4.6461	2.2106	1.6135
47420908_st	8.5712	8.2764	6.9611	8.2049	6.3721	6.7312	8.3614	6.9405	6.2491	6.5079	5.8914	6.3721	6.8082
47420910_st	3.3183	1.9818	2.7699	2.8018	2.8269	2.3645	1.9925	2.0896	2.6492	2.1193	2.8933	2.2945	1.912
47420912_st	3.5324	1.9633	2.1275	2.902	1.8172	1.9725	2.0731	2.2086	3.6787	3.2589	2.1942	2.823	3.2711
47420916_st	2.0638	2.7165	1.724	2.0061	1.8265	1.6697	1.6807	2.2228	2.5033	1.8367	2.0787	2.119	1.5841
47420925_st	6.6595	6.9596	4.3488	6.4936	5.0329	6.5776	7.2565	6.3201	4.3308	5.0299	4.0861	4.4526	5.3795
47420926_st	6.7121	5.3221	4.1803	5.6077	2.8473	3.6474	6.4725	4.7748	3.7686	3.6826	3.1164	3.6412	4.6706
47420934_st	1.6767	1.9734	2.8268	2.7883	2.6984	2.0807	2.27	2.7251	2.3814	1.9471	2.3046	2.7612	2.314
47420940_st	3.6989	2.8802	2.5099	2.3071	2.2882	2.5233	2.7189	2.7736	2.4838	2.3978	2.4045	2.2228	2.7114
47420966_st	3.4398	3.6496	3.4942	3.5989	2.4978	3.1142	3.2252	2.8976	3.3265	3.637	3.7797	3.3621	2.3782
47420981_st	1.9884	2.3188	1.7036	1.8432	1.961	1.5196	1.909	1.914	1.9965	1.6917	1.7466	1.5734	1.695
47420982_st	4.5349	4.8799	3.8106	4.3659	3.5119	3.5304	4.9127	2.9676	3.5141	4.0467	3.3675	3.1491	3.3958
47420988_st	1.6862	2.6424	1.3948	1.6267	2.0245	1.5342	2.2318	1.6541	1.7538	1.758	1.519	1.4758	1.7466
47421001_st	1.6547	3.2195	2.0944	1.5474	1.7857	1.7665	1.7728	2.2995	1.6393	2.4014	1.8494	1.6745	1.5828
47421169_st	2.9914	2.6976	3.7261	4.6886	4.0145	3.6987	2.5947	5.1952	5.1053	4.2075	4.3503	4.4848	4.2437
47421172_st	4.1623	3.7195	3.917	2.8746	3.6357	3.9203	3.6485	3.0293	4.4242	4.0491	5.198	4.6946	4.7981
47421192_st	3.0903	3.3552	3.1773	2.8891	3.2544	3.3849	3.4566	2.864	3.0318	3.2396	4.1105	2.9573	3.7662
47421227_st	1.6653	1.9985	2.427	2.7421	2.9085	1.8917	1.6735	1.7386	2.292	1.8458	1.7463	2.3674	1.7309
47421241_st	3.6098	3.3323	2.5983	3.5073	2.9039	3.7267	3.2261	2.6486	3.1321	3.2957	2.3265	2.7976	2.6753
47421296_st	2.7218	4.4392	2.6767	3.0492	2.0527	2.1711	2.9947	2.1045	1.8334	2.8129	2.5504	2.7878	3.0135
47421298_st	4.304	3.1708	2.8572	3.1878	3.226	2.6318	3.8001	2.5595	3.0671	2.8515	2.3664	2.6203	3.0883
47421299_st	2.8599	3.5563	2.3917	4.9342	2.424	3.6509	4.3227	3.2641	2.1758	2.6367	1.8381	2.6811	2.5317
47421342_st	3.6824	4.5688	3.0946	4.5528	3.914	4.015	5.5331	3.4103	3.2623	4.326	2.7916	3.8602	3.9136
47421354_st	5.7551	5.5331	4.7251	4.7713	4.2578	5.9488	6.1794	2.4384	3.8633	4.9347	3.6629	3.594	4.2799
47421373_st	2.3218	2.5611	2.0114	2.0114	1.563	2.2193	1.7163	1.6235	1.7951	1.8015	2.0739	2.0888	1.8959
47421381_st	2.6193	2.6563	1.6104	2.2106	1.659	2.2106	2.0245	2.0632	2.2069	3.5818	2.1318	2.5211	2.2142
47421387_st	5.8231	6.9177	3.9555	6.7191	3.3863	4.7006	7.1558	5.2726	3.5507	3.7065	4.0812	3.1391	4.0047
47421393_st	3.8716	6.0444	1.4719	3.8241	2.5555	3.8587	5.7923	3.9431	2.2069	2.0227	2.0376	1.5383	2.6103
47421410_st	4.6627	4.16	3.4881	4.4867	3.6067	4.2278	6.0172	5.2743	3.777	3.8129	3.5598	3.5875	4.1026
47421411_st	2.2528	2.6727	1.8697	1.8698	1.9615	1.8381	2.3199	2.2052	1.8494	1.8069	1.806	1.8647	1.54
47421447_st	1.7285	1.632	2.4808	3.7443	2.3137	2.1115	1.6059	2.3536	1.694	2.5422	2.5761	3.0905	2.4853
47421498_st	5.9259	6.2564	4.1046	6.022	4.6111	4.6382	6.7524	4.0835	3.2326	4.3555	3.0364	3.6388	4.7243
47421519_st	3.604	3.1076	3.0687	2.7362	3.1712	2.5908	3.3054	3.1917	3.5277	3.4758	3.0951	3.0244	3.0484
47421529_st	4.3085	3.6319	3.3611	4.3328	3.2388	3.3787	4.4361	3.6236	3.491	3.0304	3.6406	2.6588	3.2142
47421561_st	3.2219	2.8614	2.3258	2.7012	2.3442	2.2141	3.4488	1.8442	2.3013	2.378	1.9611	1.9725	2.6022
47421597_st	2.057	2.0617	1.8124	2.3761	1.7303	1.5542	1.8497	1.9131	1.8013	1.975	1.8889	1.725	1.6551
47421617_st	2.2392	2.8264	1.6511	2.0646	2.0875	1.9325	2.3962	1.914	1.8929	1.7304	1.69	2.1221	2.022
47421633_st	2.8881	2.6907	3.086	2.8273	2.2357	3.3031	3.1425	2.6145	3.2231	3.8359	2.4763	2.72	2.973
47421635_st	4.9298	3.2633	2.8161	3.6536	2.6244	3.2157	2.9039	2.8107	2.9977	3.0294	3.2144	3.133	3.0807
47421638_st	2.7119	2.4582	2.3084	2.0978	2.3836	2.2605	2.7224	2.4594	2.1854	2.7121	2.0794	2.7036	2.3883
47421639_st	2.3301	3.2572	2.2144	2.1788	2.6049	1.9267	2.8229	1.9379	2.2351	2.0613	2.3738	2.0324	2.1528
47421642_st	2.0444	2.0489	2.216	2.1502	2.1549	2.2822	2.0478	2.1861	2.9542	2.8584	2.5037	2.5052	2.6961
47421730_st	3.7225	5.9021	3.3047	5.1738	3.7159	3.8135	3.6928	3.7061	3.0351	2.7093	2.7281	1.9529	3.1404
47421748_st	2.427	2.3832	1.8334	2.2982	2.2707	1.4758	2.7013	3.4494	1.6807	2.5353	2.0454	1.6807	2.0756
47421751_st	3.6193	2.9416	3.0738	3.1706	2.6906	3.0917	3.4157	3.0561	3.0901	3.1988	3.2305	3.2342	3.074
47421759_st	2.1913	2.2786	1.5574	2.737	2.2298	1.8449	3.1481	2.0604	1.8091	1.8179	1.7883	2.1271	1.9209
47421822_st	6.9027	4.5103	4.8686	5.5129	5.6564	4.5854	7.221	4.556	4.8493	5.0296	4.4151	5.1731	5.1378
47421829_st	3.0802	2.6733	2.5412	3.8624	2.2031	2.7344	3.3625	3.0187	2.9055	2.1471	3.565	2.7869	2.9905
47421854_st	2.1224	3.8564	2.2207	2.0592	1.9351	2.4031	2.797	2.2804	3.4448	2.8322	2.9195	3.2997	2.8094
47421855_st	3.049	2.4771	3.1357	2.2982	2.5114	2.9451	2.4253	2.9202	3.3911	2.2106	3.049	3.8743	3.161
47421856_st	5.6063	3.9827	4.1924	2.9907	3.5976	2.224	4.2473	4.5528	3.462	2.9525	3.7217	2.6241	3.5438
47421889_st	2.9187	2.5197	2.1488	2.8184	2.792	2.0042	2.4204	2.0628	2.2252	2.3727	1.9898	1.7896	2.1429
47421925_st	5.1229	5.3271	2.7294	4.1913	3.6229	2.8334	6.1529	5.8198	2.9191	1.8435	2.2097	2.9756	2.0238
47421926_st	3.5508	6.3016	3.6316	4.633	4.2604	3.3768	4.668	5.4975	3.8893	3.9779	3.657	4.1611	3.4653
47421950_st	1.7105	1.791	1.8317	1.7569	3.3147	2.4768	1.7875	1.8679	1.9922	1.7957	1.6677	1.7109	1.7456
47421976_st	7.3929	4.2426	3.733	7.1979	3.826	2.5089	6.8611	5.2148	4.0678	3.8366	3.7151	3.7212	4.6205
47421978_st	3.6265	3.2431	2.8895	2.399	2.4354	2.4657	2.6938	2.676	2.0721	3.1418	2.8382	2.5416	3.5062
47421979_st	3.1464	3.4921	2.9059	2.2081	2.0546	2.002	3.5349	2.7389	1.7776	2.2244	2.1089	2.3441	2.1638
47421981_st	6.0162	5.5399	4.9552	4.9884	5.0548	4.2736	5.8461	4.7909	3.6125	4.3358	4.0653	3.7326	4.4073
47421982_st	6.6672	6.1299	5.0139	6.4048	5.5732	5.3634	5.2206	5.1537	3.5322	3.5729	3.5624	3.9898	2.9536
47421983_st	3.6681	4.3947	3.561	3.4022	3.4594	3.5493	4.42	2.7363	3.0753	3.2243	3.2373	2.7352	3.4347
47421984_st	5.6079	3.8733	4.6519	5.1517	4.7186	6.6738	4.05	2.3295	3.772	1.9749	3.5562	2.9679	1.9423
47421989_st	5.1174	3.5202	2.7765	3.231	2.8624	1.922	3.3051	2.2977	3.0447	3.7528	4.5891	4.2029	3.6253
47422012_st	1.9837	2.3832	2.7421	1.5521	3.1653	1.903	1.5383	1.5199	2.6863	1.6807	3.932	1.6807	1.7751
47422014_st	2.427	5.6859	2.1081	1.4935	2.6193	4.2473	2.0356	2.1045	2.0454	2.29	3.3454	2.2106	2.7691
47422021_st	2.5152	2.6897	3.1736	2.2323	3.2145	2.8059	2.1409	1.8366	2.1681	2.1421	2.3608	2.2017	2.2394
47422029_st	5.4885	5.3831	4.7713	5.0746	4.5498	3.3836	5.2054	4.3602	4.7713	4.7405	4.401	4.1876	4.3232
47422037_st	2.0229	2.7586	2.0532	3.1069	1.9132	2.9907	2.1318	2.2772	2.0454	1.7912	2.1318	1.6807	2.1318
47422040_st	2.2339	2.1528	2.4246	2.4727	1.6869	2.4806	3.0606	2.7159	1.9523	1.9174	2.0204	2.9534	2.0688
47422060_st	4.1026	3.424	4.7274	4.6932	2.7238	3.0546	3.6237	2.7705	3.4111	3.0638	3.6501	2.2923	3.3725
47422078_st	1.8126	2.5483	2.1731	1.9836	2.6814	2.0018	1.7752	2.0493	1.7163	1.9456	1.9105	1.7083	1.7229
47422080_st	3.4585	4.057	3.0499	4.3745	2.7649	2.3871	4.1114	3.1483	2.5021	2.803	2.4341	2.443	3.1767
47422083_st	2.1439	3.4199	1.9663	2.7421	1.8894	2.1045	2.29	2.0413	2.5181	2.29	2.6474	1.6807	1.9663
47422085_st	2.9565	3.0757	2.9263	3.2818	2.1973	2.6482	3.2398	3.0213	3.7406	2.4513	2.8505	2.5118	2.7465
47422090_st	7.3972	6.0732	4.2183	4.6424	5.3341	5.0709	6.529	5.5948	4.2904	5.461	4.5284	5.2403	4.8907
47422093_st	4.1402	3.8981	3.3327	3.7189	3.134	3.0051	4.0128	3.055	2.6443	3.0399	3.5002	2.5676	3.1674
47422095_st	4.0451	2.5274	2.2734	2.2716	2.3025	2.7299	4.9427	2.6228	2.3658	3.6031	2.1354	2.6223	2.7817
47422105_st	2.895	2.5674	2.2329	3.3949	2.9378	2.2983	3.6751	2.4429	1.9442	2.4036	2.2798	2.1991	2.8287
47422120_st	1.8767	2.3934	2.0804	2.6454	1.8066	3.0679	2.2139	1.519	1.8568	1.9904	1.9478	2.2762	2.6038
47422171_st	3.9485	2.7909	2.6906	3.4952	4.6471	2.4629	3.4232	4.8306	2.2952	1.9952	2.5338	2.9004	1.9939
47422186_st	1.9485	2.5672	1.7461	2.0114	2.0032	2.1056	2.6157	1.5949	2.9192	2.4061	2.8176	2.8304	2.3606
47422203_st	3.0708	2.512	1.8321	1.9149	1.999	1.8266	2.201	1.6011	3.4746	2.009	1.7514	1.6442	2.0503
47422232_st	10.4166	8.8087	7.8128	8.5224	8.5028	8.2525	10.0128	7.9034	7.8775	7.9036	7.2945	7.8543	7.8886
47422236_st	8.2192	8.0712	6.1297	7.3473	6.5793	6.0087	7.8881	6.5328	5.5712	5.9761	5.1215	5.5846	6.4847
47422238_st	2.4889	2.5785	1.6933	2.0611	1.8498	1.8619	2.4433	2.1048	1.9388	2.3238	2.2962	1.8056	2.0738
47422248_st	2.3817	3.1996	2.0297	2.6381	2.2403	2.0633	2.3895	2.4075	2.2472	1.8801	2.6053	2.4185	2.2543
47422251_st	3.4115	2.5685	2.6023	2.171	1.9541	2.2278	2.4067	2.0954	2.0897	1.9853	2.3317	1.9272	2.16
47422252_st	4.7879	4.4333	2.5691	3.573	3.3108	3.9124	2.6678	2.9761	2.5665	2.5867	3.2068	2.5274	3.7173
47422253_st	4.1211	2.6447	2.3284	2.4785	2.3888	2.7616	4.3921	2.3096	2.4179	2.8497	3.6832	2.1374	3.6461
47422271_st	2.9129	2.2106	2.1081	2.1387	2.2763	1.6807	3.198	2.1158	1.9943	2.3674	1.7466	1.9873	2.0507
47422272_st	1.5002	2.0136	1.9618	1.7455	1.6773	1.9725	1.7386	1.867	1.6587	1.5499	1.9725	1.7281	1.815
47422276_st	4.533	3.6138	4.5733	3.7599	3.7342	5.0413	4.2303	3.2736	4.4825	4.2953	4.5509	4.4281	4.1777
47422282_st	3.212	4.8669	2.6645	4.1179	1.7172	1.4758	3.3634	3.3161	2.0454	2.5353	1.7466	2.6487	2.547
47422308_st	3.015	2.26	2.7292	4.4501	1.7466	3.1358	2.8346	2.8754	2.9307	2.9525	2.7421	3.0038	2.7622
47422318_st	8.5438	8.2733	6.1315	7.545	6.8798	6.7369	8.5698	6.24	5.7659	6.0272	5.3975	5.9546	6.6856
47422320_st	2.0498	3.2307	1.907	3.696	2.5476	2.4453	2.6672	2.7241	2.5223	2.4788	2.215	1.7878	2.7803
47422321_st	2.694	4.176	2.0437	4.1392	2.4025	2.3754	3.944	2.5449	1.8525	2.3069	2.2205	1.8577	2.7641
47422322_st	4.0321	4.0491	2.554	3.4249	2.4082	3.4221	4.8948	2.4279	2.7874	2.7057	2.207	2.7071	2.6653
47422325_st	2.0869	1.7806	1.3413	2.1184	1.7843	1.9725	1.665	1.7386	2.2795	1.665	1.714	1.6454	1.4384
47422326_st	2.3314	3.6195	2.7957	3.1069	2.5048	3.3687	2.295	2.4433	2.9834	3.0077	2.8313	2.7799	2.8256
47422327_st	3.8709	2.8136	3.415	2.9304	2.7969	3.4055	3.9575	3.3622	3.5523	3.3462	4.0337	3.6474	2.8269
47422330_st	4.0086	4.0064	2.0197	4.4103	2.3234	1.7593	3.317	2.0472	2.8116	2.5797	2.6191	2.4358	2.1454
47422334_st	6.2123	3.0792	2.8563	5.0433	2.3137	2.0787	3.2074	1.9684	2.2462	2.5244	2.275	2.6576	2.4415
47422335_st	4.1027	4.1293	2.3782	4.0935	2.8358	2.7897	5.4177	3.4002	3.0853	2.2321	1.7844	2.0861	2.7481
47422337_st	1.8334	1.7466	1.698	2.0114	2.359	1.6807	4.4107	2.5305	1.4154	1.9725	1.5342	1.6807	2.539
47422342_st	2.6233	2.7762	2.0629	1.918	2.4939	2.3907	1.8833	1.8899	2.1486	2.1139	2.2544	2.289	2.0279
47422344_st	4.2374	4.0236	3.1268	3.5367	2.8877	3.6345	4.5331	3.4717	4.0517	3.3983	3.479	3.1565	3.358
47422396_st	2.956	4.1462	2.3106	3.8239	2.3343	3.3731	4.414	2.3277	1.757	2.595	2.2348	1.4554	2.1051
47422398_st	5.2528	5.0869	3.0438	3.4165	3.171	3.3097	5.8133	3.881	1.8996	2.3787	2.5153	1.8625	1.7938
47422416_st	3.5686	4.386	2.0819	3.4124	2.7243	2.8108	3.823	2.4147	1.9736	2.1002	2.734	1.9104	2.9746
47422433_st	2.002	1.6591	2.9204	1.9676	3.5058	3.3832	2.0904	1.8294	2.3683	2.0366	1.8702	1.7887	2.1198
47422438_st	3.4544	2.3805	2.6912	2.9661	2.8561	2.4565	2.3703	2.1437	1.8295	1.4884	2.0205	2.0284	2.018
47422444_st	3.231	1.9113	1.7683	2.6241	4.2578	1.6269	1.607	3.3883	3.2394	2.9525	2.3832	3.2136	2.3557
47422457_st	4.7066	5.9247	3.4274	5.2856	2.2069	2.7911	6.0951	4.3323	2.1269	2.8162	2.4121	2.0397	2.8067
47422459_st	2.5678	3.0679	2.0835	2.0598	1.9574	2.6696	1.8886	2.208	1.7763	2.1648	2.7478	2.3138	2.2713
47422461_st	2.4763	2.97	1.9098	2.1081	2.6978	2.7691	3.0573	2.1593	2.2077	2.3475	2.3265	2.6025	1.8959
47422462_st	2.5686	2.223	2.8339	2.4806	1.5099	1.764	1.7447	1.9417	1.9394	1.5958	1.6808	1.5843	1.6862
47422463_st	2.1439	1.7466	2.4963	2.0114	2.799	1.7868	2.3832	4.8185	2.2069	3.7217	2.3832	1.5383	2.3557
47422480_st	6.3504	4.6461	4.5179	5.301	4.8109	4.1261	6.6317	5.0742	4.9585	5.1671	5.0449	4.6399	5.1671
47422495_st	4.0352	1.4956	1.7587	2.0259	1.9256	1.9254	2.5546	1.9647	2.8919	2.2116	1.9115	2.5354	1.8064
47422513_st	4.4826	3.5614	3.3454	3.9207	3.4991	2.5141	4.8362	2.7465	3.4554	2.7062	2.9204	2.755	3.2067
47422515_st	8.2729	7.3891	7.5596	7.8912	7.7136	7.0389	8.8094	6.8213	6.4607	6.9589	6.3515	6.1455	6.9638
47422666_st	1.8896	2.2285	1.7375	2.1961	2.3682	1.9633	2.1512	1.7087	1.6764	2.1341	1.7686	1.953	1.8057
47422669_st	2.142	2.4711	2.0277	2.1688	1.7426	1.9824	3.9958	1.9577	2.0524	1.8078	1.6114	1.7883	2.0299
47422670_st	1.4518	2.3497	2.1081	1.8283	1.5558	1.4802	1.8055	1.8055	1.684	1.6221	1.7387	1.8203	1.6803
47422671_st	2.26	1.9888	1.8225	2.3072	2.1607	2.1763	1.8468	1.9198	2.5252	2.099	2.1113	2.163	2.1198
47422675_st	3.3471	3.9824	2.1325	2.0518	2.1242	2.148	1.997	2.0091	2.1424	1.9206	2.8479	1.7549	1.9717
47422683_st	3.9864	4.6571	3.185	4.4923	3.4953	3.2571	3.3312	3.0945	3.0572	3.5648	3.2837	4.3752	3.5029
47422685_st	4.9562	3.8109	4.4144	4.8114	3.3906	3.231	3.5373	5.2224	2.3638	3.261	2.6474	3.1905	4.2611
47422688_st	6.8277	5.6373	4.6751	5.0927	5.399	5.1856	6.8661	6.2811	2.6863	4.4721	3.8004	3.049	3.973
47422699_st	6.2065	6.7795	4.1799	5.6284	3.2398	4.0555	7.2988	4.3676	3.5095	2.9626	2.3938	3.1577	4.5573
47422721_st	8.5249	7.0779	7.4058	8.0692	7.0414	8.8768	6.8654	9.1807	5.3002	3.9074	6.2559	6.4453	4.3343
47422722_st	5.8361	4.9302	5.5523	6.3198	5.8254	6.2276	4.7134	7.7907	5.204	4.7407	5.5686	5.1097	4.8225
47422731_st	2.0234	2.4118	1.9311	1.9379	2.2908	1.894	2.0161	2.1243	1.852	2.101	1.773	1.9269	2.4049
47422763_st	2.0224	2.7985	2.0038	2.2982	1.539	2.3823	4.6463	3.0429	2.006	2.5374	1.7146	1.7896	2.0146
47422764_st	1.9538	3.1214	3.3112	2.7025	2.0334	2.6084	2.1796	2.2446	3.1155	2.2305	2.0164	1.4131	1.6945
47422765_st	2.9259	2.0149	1.9915	1.7591	2.7435	2.4639	2.0112	2.098	1.6971	1.6943	1.8217	1.6885	1.7412
47422767_st	2.2949	2.3216	1.9593	1.7288	2.4559	1.8797	2.7032	2.3286	2.3642	2.1648	2.4102	2.7065	2.1112
47422852_st	3.6809	3.937	3.66	4.2133	3.6938	3.4943	3.4417	2.4185	4.1166	4.3328	3.495	3.9067	3.9453
47422881_st	2.1961	2.0539	1.9679	2.357	2.0855	1.8825	2.0238	2.8773	1.6807	1.9546	2.4165	1.9498	1.926
47422892_st	3.6457	2.7262	1.8026	2.1078	2.4994	1.6214	2.4943	2.9908	1.9572	1.9567	2.0498	1.9456	1.8654
47422896_st	1.903	4.8303	1.8959	1.6172	2.1889	2.1045	2.0356	2.1045	2.2069	2.2106	2.7421	2.29	2.4871
47422917_st	2.3725	2.7124	1.8919	2.8125	1.8198	2.3298	2.1533	1.7375	2.0764	2.1644	1.9951	1.7079	2.132
47422919_st	1.9781	1.7184	2.2526	2.0096	1.5187	2.1189	3.0413	1.819	1.629	1.6874	1.6938	1.9104	1.6415
47422925_st	3.4156	2.1623	2.0595	3.9673	4.0238	2.7047	4.195	3.1088	2.7697	3.0362	2.1712	1.978	2.5746
47422964_st	5.4248	6.0338	4.4489	5.4331	3.0797	4.4206	6.0766	4.4196	2.9055	2.9175	2.4397	2.8564	4.0727
47422967_st	6.4432	4.9904	4.4199	5.9279	4.4667	4.9667	5.5155	4.5031	4.1602	5.0752	3.9959	4.1205	4.8167
47422968_st	2.2989	2.8108	2.5025	2.7369	1.8103	2.5591	2.8228	3.0741	3.1185	2.3892	2.669	2.1552	2.019
47422977_st	7.5961	7.5437	5.3972	6.4688	6.1861	5.5572	7.4002	5.2148	5.2487	5.5114	5.2775	5.2423	5.6265
47422979_st	6.4691	4.6461	2.9204	5.2516	3.3512	4.2037	4.9691	4.8185	2.7691	2.6363	2.3183	1.9969	4.4144
47422981_st	3.9986	3.7292	4.3511	3.4397	4.0707	3.801	3.7071	3.8393	3.5571	4.3097	3.1379	4.6805	4.9124
47422983_st	2.2937	2.4888	2.297	2.5202	1.6959	1.9887	2.4219	2.5242	1.8711	2.0482	1.6569	1.7327	1.9068
47422984_st	5.6165	4.1293	3.9511	5.2065	4.1484	4.0569	6.1364	5.2544	5.2141	5.0531	4.0516	3.6191	4.3779
47422985_st	2.9608	3.0811	2.4122	2.6444	2.3174	2.3345	2.8049	2.2717	2.8521	2.1318	2.7011	2.5543	2.8223
47423012_st	2.8657	2.9007	1.9311	2.3092	2.8478	3.0653	3.012	3.4123	1.948	1.8351	2.655	2.0511	1.9016
47423025_st	5.1838	3.2551	4.3166	3.1015	4.7173	4.026	3.1629	4.598	1.934	2.8297	2.2782	2.1775	1.7899
47423026_st	2.1439	4.8303	2.5764	2.5181	2.9085	2.224	4.4107	2.6025	1.3443	1.758	1.6773	1.6102	1.7309
47423028_st	2.0304	2.8674	1.639	1.9563	1.8103	1.4788	2.3366	1.4332	1.6172	1.7273	1.3878	1.8757	1.4383
47423030_st	1.9434	3.9464	2.0606	2.2893	2.8343	2.4758	3.3871	1.6585	2.0615	2.4558	1.9225	1.654	2.1582
47423032_st	2.7663	2.4044	2.553	3.2522	2.7031	3.1964	3.4681	3.1381	2.1343	2.047	2.5265	3.3	2.0907
47423047_st	2.6056	1.8041	2.7255	2.4861	1.9007	1.803	3.2048	1.8536	1.7923	2.1044	2.1237	1.9104	2.0199
47423051_st	1.9837	2.8108	1.7366	2.2087	1.9568	1.5777	1.864	1.9128	1.681	1.6921	2.2876	1.9771	1.9245
47423059_st	2.0895	1.9086	1.8798	2.4836	1.6624	1.8853	2.1603	1.718	2.1116	2.1526	2.3431	1.8723	1.8681
47423060_st	1.9086	3.4046	2.0168	2.8043	2.1467	1.8873	3.2913	2.3052	2.3402	2.0671	2.5054	2.4505	2.4762
47423061_st	2.6143	3.1894	2.1768	2.3063	1.9551	2.0193	2.1018	2.0251	1.696	2.318	1.9637	2.3067	1.9984
47423062_st	2.1752	2.3612	2.0829	3.0487	1.6381	2.0454	2.9724	2.5665	3.5997	1.8301	1.6611	2.1247	1.9288
47423065_st	2.584	1.8022	1.6574	1.5969	1.9774	1.6637	2.1113	2.0772	1.8432	1.757	2.4786	2.5374	1.7695
47423073_st	1.8081	2.3941	2.2049	1.8335	2.2317	1.8618	2.1074	1.6881	1.8642	1.8039	1.5671	1.9315	1.6698
47423074_st	2.1835	1.6396	1.6518	1.6472	2.0737	1.8797	2.0756	1.8816	2.2331	1.8311	1.8952	1.9369	1.7243
47423090_st	2.6186	3.4508	2.7762	2.3326	2.5496	2.8226	3.0446	1.9048	2.7883	1.8088	1.6423	1.8272	3.2074
47423091_st	4.5417	2.9722	2.2201	3.8484	2.7817	2.8194	3.6408	3.1387	2.6397	2.2029	3.1304	2.0074	2.3563
47423111_st	2.0654	1.919	2.7667	1.8399	2.0524	2.884	2.1817	1.8909	2.2213	2.2812	1.8746	2.2856	2.0983
47423112_st	2.9269	2.971	1.6275	1.9695	1.6524	1.9169	2.1727	2.0238	2.1741	2.2816	2.5135	1.889	2.8489
47423115_st	3.525	4.0872	2.7738	3.5813	2.9758	3.3461	3.9909	3.0025	2.841	2.7573	2.4627	2.6464	3.1033
47423121_st	3.4443	2.167	2.3794	2.8797	2.8877	1.9745	2.859	2.0823	2.7888	1.9606	1.9392	2.5816	2.2785
47423153_st	3.7058	3.9684	2.7421	3.1069	2.9907	2.224	4.9363	2.9204	2.2069	3.21	2.2844	2.8873	2.9907
47423157_st	3.8978	4.6466	2.2341	3.1341	3.9331	3.0255	4.7986	3.5877	4.1047	3.437	3.417	3.8009	4.3143
47423158_st	8.8249	8.7051	7.4356	5.5817	7.7292	5.9253	7.0825	6.3873	5.7329	6.2015	6.8999	7.9055	7.5055
47423174_st	1.9837	3.8562	2.3357	4.9721	1.6172	2.2982	4.5564	2.2191	2.2795	1.6235	1.607	1.8959	1.8369
47423186_st	2.0711	2.2774	2.2163	1.8794	2.2115	2.0043	2.3337	1.8994	2.6464	2.4036	2.1467	1.8694	3.3496
47423203_st	2.9667	2.3073	2.6439	3.4491	2.7454	2.3556	2.5009	2.464	2.0861	2.2806	2.3407	2.1803	2.1548
47423221_st	1.4753	2.2843	2.9475	2.149	1.9119	1.9764	3.6577	1.9237	1.7724	2.0815	2.3322	2.3191	1.7938
47423226_st	1.6513	2.5227	2.0343	1.9624	1.9624	2.2421	1.8744	1.6773	2.3278	2.1317	2.0231	1.7392	1.4472
47423235_st	1.849	2.5383	1.5267	1.6172	2.0993	1.5996	1.8818	1.8024	1.9556	3.4227	1.7622	1.5383	3.3725
47423273_st	2.7196	3.6515	2.2453	2.6831	2.5106	2.4	2.9926	2.7847	2.0204	2.6332	2.1233	2.1222	2.3888
47423277_st	4.4466	3.9827	2.5618	3.594	2.359	3.8734	5.6149	2.3848	2.2633	3.0135	2.0454	3.049	2.427
47423294_st	5.252	4.953	3.2909	5.0108	3.5458	3.963	5.2211	5.0492	3.492	3.8708	4.0001	3.807	4.423
47423295_st	2.224	2.4324	2.2031	2.4564	1.8894	3.231	4.4107	1.5629	1.6172	2.29	1.9521	1.8215	2.1318
47423296_st	5.7861	6.4488	4.0651	4.8009	3.774	5.0144	6.7062	5.4535	2.1083	3.495	3.5966	3.5506	5.1323
47423298_st	3.294	4.2915	3.3619	3.6845	3.7901	4.5146	4.2651	3.2273	3.9732	3.9824	3.9379	3.9679	4.1675
47423299_st	4.2583	3.3375	3.1703	3.3035	3.3508	3.4438	3.331	3.0426	3.0624	3.9248	2.2837	2.763	2.8128
47423300_st	1.9074	2.0669	1.7613	2.2695	1.9709	1.8551	2.0345	2.2985	1.6878	2.1395	1.7056	1.8526	1.8245
47423302_st	10.3108	9.2175	8.0322	9.2711	8.272	8.4001	9.2182	8.7676	7.9387	7.73	7.8499	7.9844	8.3409
47423307_st	2.2032	2.9289	1.6278	2.2228	2.1366	1.7183	1.6341	1.841	1.6974	1.9567	1.8249	1.953	1.8829
47423316_st	1.4504	1.3412	1.9663	2.0114	2.4384	2.2982	2.9307	1.9663	1.4154	2.1318	1.3993	2.0454	1.497
47423317_st	2.6867	3.9967	1.8175	2.5123	1.5692	1.7141	2.9107	2.4193	1.9396	1.4538	1.8222	1.9386	1.8369
47423336_st	4.791	3.8747	3.3855	3.5382	3.4827	2.3638	3.9228	2.6972	2.3287	2.5069	2.7373	2.0916	2.6296
47423340_st	2.2577	1.7101	3.1081	2.5527	2.0552	3.9046	1.9577	2.6022	1.7745	2.0603	1.8519	2.0209	2.2081
47423348_st	1.5999	2.1372	1.4719	2.1089	1.9536	2.3094	2.3376	1.6773	1.9629	2.096	1.7199	2.4007	2.0108
47423377_st	5.1488	3.1161	2.1887	2.7646	3.2051	1.8657	2.4713	2.7632	1.6574	1.7907	2.2896	2.4282	1.5717
47423380_st	2.5032	3.4341	2.158	1.9622	2.3143	2.1967	2.4067	1.6839	1.6876	1.9006	2.4813	1.8977	2.1939
47423384_st	4.4012	4.8681	2.8894	4.4532	2.2683	2.5774	4.7867	2.8666	2.8397	2.9909	2.667	2.1489	2.534
47423391_st	3.5273	2.3272	5.724	4.7402	3.7735	5.5111	4.3277	5.3411	4.4725	5.1331	4.3809	5.5207	5.0237
47423420_st	5.3325	6.009	4.6	5.8096	3.7066	5.1854	5.0266	3.9616	3.6757	4.1416	3.6765	5.3089	4.182
47423425_st	2.9869	3.971	4.2369	3.9453	2.2375	3.6727	3.3637	3.299	3.0618	3.8726	3.696	3.9059	4.8618
47423444_st	5.5855	4.2211	4.063	3.8407	3.5761	4.671	6.07	3.6647	3.5316	4.4144	3.4407	2.6582	4.4685
47423501_st	1.4569	2.26	1.8334	2.4054	2.1889	1.3407	1.8113	1.7047	1.5422	1.9213	1.7645	1.885	1.5521
47423502_st	2.1439	1.2845	1.8959	1.8404	2.7062	1.7466	3.8004	1.7868	2.1269	3.21	2.0454	2.799	1.7309
47423504_st	2.0205	2.0096	1.7471	1.8796	2.2118	2.6512	1.8939	1.5656	1.9099	1.7129	1.66	2.1319	2.0073
47423506_st	6.6061	5.6859	5.0144	6.9645	4.3202	4.7064	6.0394	4.5528	4.9211	5.479	4.8985	5.8151	4.6461
47423512_st	6.5039	6.2557	3.3972	5.3999	4.2664	4.1096	6.6972	3.8294	3.5355	4.3111	3.8588	3.7271	5.1764
47423515_st	3.6673	3.0966	2.5834	1.6489	2.3526	2.5266	2.3521	2.0239	2.4988	2.398	2.355	2.4075	2.0012
47423527_st	1.385	1.5199	2.3357	2.6241	2.799	1.8442	1.5383	1.4154	2.4347	1.8334	1.8222	1.8959	1.497
47423532_st	9.4323	9.2339	8.5533	9.2442	7.8168	6.8135	9.6622	8.6668	8.0787	8.2613	7.6536	7.4919	8.7165
47423543_st	1.8709	2.152	1.8014	2.4665	2.7794	1.6027	2.8803	2.1416	2.6739	1.8083	1.871	1.8959	1.6206
47423546_st	7.0148	7.9278	5.5919	6.7982	5.0687	6.1426	7.7535	5.4597	4.9934	4.5265	4.5382	4.2974	6.0388
47423547_st	3.1389	2.84	3.084	2.3201	2.7906	2.6339	3.3444	3.1106	2.1303	3.8533	1.9928	2.4543	2.7007
47423548_st	2.5803	1.4505	1.6221	1.9596	1.5999	1.4596	2.194	1.5551	1.8119	1.5546	1.9211	1.7241	1.594
47423568_st	4.9929	6.4017	3.9775	5.2189	3.5586	5.0241	5.4783	5.4718	3.3119	3.1563	2.3919	4.0757	3.6335
47423569_st	4.0307	2.4763	3.6216	2.7715	3.0758	3.4316	3.2613	2.4337	2.8425	2.6947	3.1965	3.2091	3.2894
47423573_st	3.7391	4.6896	2.2628	3.6147	1.9198	2.0342	4.7318	2.634	2.6822	1.996	1.8785	2.2878	2.632
47423590_st	3.4297	6.0851	4.4721	4.2991	4.1261	4.1877	2.29	4.4027	4.0569	4.5564	2.7421	4.3161	3.0656
47423591_st	2.3728	2.7403	1.9835	2.3768	1.8119	1.7214	2.9235	1.9427	1.6482	2.0161	1.6049	1.8613	2.212
47423602_st	4.9601	5.6222	3.2766	4.3121	2.3883	2.9048	4.4662	2.9501	3.0262	2.9458	2.4287	2.7068	2.4684
47423604_st	2.8184	2.4763	2.3771	2.6845	2.1647	2.1925	3.2126	2.5869	2.419	2.744	2.6912	2.4876	2.161
47423616_st	3.4004	1.7107	2.0356	2.5874	1.4007	2.0419	1.5383	1.6235	1.6988	1.5552	1.6763	2.01	1.7751
47423629_st	2.9411	3.2912	2.661	3.2409	2.7148	2.8072	3.9167	3.3291	2.3422	2.3274	1.6933	2.2224	2.6681
47423631_st	2.4525	1.9138	1.8673	2.3086	1.897	2.1324	1.9117	2.1593	2.0861	2.4343	2.7191	1.9967	2.0761
47423669_st	2.4409	2.6941	1.8212	2.8027	1.7702	2.7254	2.1234	1.8442	1.8632	1.8287	1.7611	1.7196	1.753
47423694_st	4.6221	4.5192	3.7455	3.4909	4.1013	3.766	4.3193	3.6881	4.2984	3.8168	3.6818	3.704	3.5679
47423696_st	2.1718	4.391	1.9426	2.6962	1.9484	2.0661	2.5649	2.8293	1.7767	1.7545	2.0155	1.714	2.0845
47423697_st	3.336	3.1835	1.8111	2.7896	2.7636	3.4108	2.8289	2.6412	2.2643	2.5116	2.0092	1.9118	2.3896
47423726_st	4.5305	5.0736	2.5859	4.5968	3.5904	2.882	3.0432	3.9303	2.0651	2.531	2.0307	3.0634	2.3088
47423728_st	3.6678	3.4245	3.2947	3.559	2.8689	2.7234	3.0754	2.9433	3.0628	4.2243	3.0981	3.4335	3.5801
47423736_st	4.333	3.5266	3.665	3.9218	3.6144	3.5314	5.0109	3.7337	3.6856	2.8978	3.4146	3.3794	3.6707
47423764_st	4.5463	4.1779	3.2736	4.1959	3.471	3.0687	3.8588	3.0546	3.3931	3.3681	3.423	3.1205	3.4988
47423769_st	5.0293	4.7925	2.8979	4.4515	2.7741	2.8107	4.1917	3.8591	2.1841	3.292	2.5662	2.4902	3.1453
47423794_st	2.0334	2.2098	1.6555	1.7455	1.5459	1.6965	2.5155	1.8439	1.7241	1.7203	1.6876	1.7738	1.5265
47423802_st	2.4453	2.602	2.1105	1.6172	1.945	1.8261	3.2427	1.7386	1.4101	1.8674	1.9234	1.8487	2.4504
47423805_st	3.1688	2.459	2.8521	2.005	3.7056	3.2811	2.8139	2.8855	2.416	2.17	1.9951	2.483	2.5673
47423820_st	2.3416	1.7573	2.7941	2.1468	3.2583	1.8107	2.7694	2.3328	2.9246	2.419	3.1027	2.0959	1.9042
47423824_st	2.293	2.023	1.6427	2.1605	2.063	2.3255	2.4547	1.6011	2.0805	2.1214	1.5439	1.8964	1.7775
47423835_st	2.8072	2.5402	2.2804	2.2133	2.2567	2.9878	1.9555	2.2813	1.7876	2.5303	2.8904	1.9798	2.0052
47423838_st	2.5674	3.9221	1.9228	3.5582	1.9014	2.4852	2.642	2.8639	2.29	3.2213	3.3272	1.9331	2.0328
47423840_st	6.6333	4.3853	3.2601	4.9367	3.4827	3.6948	4.9082	4.0434	3.4744	3.5193	4.1987	3.6825	3.3903
47423841_st	2.3892	2.0765	1.9986	3.5204	2.0271	2.1378	1.5806	2.2106	1.8909	2.3674	1.9875	1.9943	2.3557
47423846_st	2.3478	2.8707	1.6679	1.5846	1.9415	1.9339	1.8211	1.902	1.7757	1.758	1.6535	1.7606	2.1174
47423847_st	4.6405	4.3057	4.0831	4.4178	3.3571	2.74	5.3921	4.0877	3.0124	3.2469	2.5153	2.5599	3.6005
47423848_st	5.8044	5.2832	3.9901	5.4892	4.5185	4.535	5.3325	4.2137	4.0106	4.4032	3.521	3.7819	3.6371
47423852_st	1.8435	2.0237	2.3852	1.7615	2.0873	1.6965	1.4758	2.0157	1.565	2.1318	1.7466	1.6183	1.8291
47423855_st	1.7237	3.184	2.0377	1.6164	2.5161	2.0898	2.2238	2.088	1.7291	2.1712	2.3266	2.0519	1.8238
47423889_st	2.3912	3.9246	2.6735	4.4068	2.3326	2.335	3.9547	3.2398	3.3358	3.7198	3.1011	2.666	3.5882
47423900_st	3.816	4.3685	2.3048	2.5932	2.1435	2.009	4.1587	2.063	1.8859	2.0916	2.1685	1.8977	2.4591
47423908_st	4.2666	2.3832	3.7261	3.231	3.5164	3.8047	2.4925	2.1508	2.1269	3.441	2.8208	4.2047	2.9907
47423996_st	5.166	1.8911	6.0658	2.3337	7.6753	5.7617	2.7666	4.6969	3.6374	2.2288	1.8884	2.3179	3.1026
47423997_st	6.6592	3.8954	5.2796	2.2463	7.8682	6.8928	1.9415	5.2547	3.9414	2.7074	2.595	3.1578	4.1074
47423998_st	7.9179	5.75	6.3704	4.8177	9.0049	8.0466	2.74	6.8485	3.8713	3.2993	3.028	3.8748	3.3935
47424007_st	2.4251	3.4402	2.6175	3.0881	2.0405	2.5697	3.9435	2.281	2.3956	2.4584	2.1417	1.8177	2.4532
47424009_st	2.2	2.2159	2.2056	2.7197	2.2739	2.4633	2.1133	2.5699	2.138	1.6179	2.27	1.9984	2.6053
47424016_st	2.0555	1.7233	1.7175	2.3209	1.6299	1.505	1.9979	1.8524	1.4047	1.7676	1.646	1.5306	1.4996
47424018_st	2.9579	2.8269	3.7234	3.1823	3.8368	4.8111	3.3653	3.3866	3.639	3.3239	2.8805	3.3776	4.24
47424020_st	5.6116	3.3536	5.4718	4.4784	4.9345	5.0358	3.8455	3.6376	5.5806	2.009	2.5859	4.0542	5.5141
47424023_st	2.6718	1.8278	3.0105	2.346	1.5211	2.1566	2.302	2.2499	1.5619	1.6193	1.7133	1.6639	2.1559
47424024_st	2.8034	2.5841	2.9065	2.0501	2.83	3.6282	3.1871	2.4365	2.2161	2.5374	2.0023	1.947	2.167
47424025_st	5.592	5.68	3.9396	5.7222	4.1275	4.3209	6.7588	3.8036	3.7981	4.5801	4.0223	4.4631	4.5441
47424026_st	2.3732	1.8959	1.5122	1.8299	1.9624	1.8442	1.8228	1.8266	1.9031	1.5053	1.8959	1.8959	1.8165
47424027_st	2.6961	3.8019	2.1829	3.3052	3.6439	2.0722	2.8325	2.7539	2.4327	2.3346	3.1335	2.0587	2.3451
47424034_st	1.903	1.7466	1.5875	1.6172	1.6172	1.6807	1.6735	3.4494	1.5422	1.758	1.6773	1.6102	1.6735
47424036_st	6.8977	7.458	5.8879	7.6956	6.4866	6.9552	7.2328	6.0775	7.1487	7.6874	5.9127	7.8772	6.6607
47424037_st	2.1258	2.1303	1.8784	2.6075	2.08	2.0397	2.3573	2.0795	2.8351	2.1224	1.8402	1.8543	2.0963
47424041_st	5.3995	6.0533	4.2738	5.3223	5.2116	7.7013	1.9951	3.8685	5.2712	3.1785	3.3866	2.2266	4.8866
47424043_st	3.7057	5.4499	2.3088	3.9875	3.2254	3.2767	3.4951	2.5707	2.7187	1.9955	3.1363	2.3916	2.9944
47424044_st	4.5867	3.4344	2.3988	3.1176	3.848	2.7283	4.9866	3.2189	3.1837	3.3216	3.489	2.9177	3.2485
47424053_st	4.7497	3.3144	2.4353	2.8344	2.7195	2.1873	2.0345	2.2973	1.694	2.1712	1.5	1.9008	1.6435
47424055_st	2.9307	4.1062	2.9307	2.9907	2.6193	2.2311	2.9307	2.6955	2.4347	3.1303	2.8504	2.8684	4.9859
47424057_st	2.5914	2.0356	2.0413	2.2069	2.1045	2.1045	2.1121	2.2982	1.6807	1.67	1.7432	1.816	1.9663
47424061_st	2.6788	1.9211	2.1994	2.3035	2.1653	2.3108	2.591	1.5432	1.7943	2.1409	2.097	1.9118	1.9653
47424062_st	2.2696	1.9113	3.6662	4.197	1.7571	1.9954	2.7013	2.1045	1.8334	1.9631	4.0569	2.4726	1.9395
47424102_st	1.63	2.1464	1.7683	3.0823	1.916	1.8013	1.5304	1.6381	1.6172	2.3045	1.5342	2.3045	1.6881
47424198_st	2.5406	1.6621	1.5405	1.5902	1.8103	1.8012	2.3832	2.1108	1.9725	2.2169	2.2169	1.9725	1.9725
47424202_st	5.9887	4.7377	4.8918	5.4592	5.081	4.8879	5.522	4.5278	4.8998	4.9494	5.354	4.5216	5.5885
47424203_st	5.5417	5.8365	4.3123	5.6154	5.1567	5.3819	6.1973	5.2898	5.6878	5.3313	4.3836	4.7127	5.3574
47424207_st	5.5397	5.9171	5.7501	7.5409	6.4844	7.5071	5.0572	5.4553	5.0462	5.7576	6.8322	6.0837	5.823
47424228_st	1.779	2.3675	2.0469	1.9594	1.9001	2.0655	1.7386	1.6106	1.8209	1.9218	1.62	1.8889	1.8959
47424232_st	1.903	3.4253	3.2687	2.195	2.5555	3.6186	2.6923	2.2501	2.1349	2.5565	2.6103	2.0454	3.1436
47424233_st	2.4785	2.7582	2.2608	1.9765	2.1165	2.0201	1.9254	2.3187	2.7743	2.0971	1.9018	1.9624	2.5445
47424237_st	3.0086	2.9501	2.3674	3.5416	3.0692	1.9746	2.98	2.4287	2.3072	2.3674	2.2106	2.29	2.1373
47424238_st	3.0613	3.2022	3.0775	1.869	2.3826	1.8669	2.1739	2.5418	2.0796	2.9733	2.3047	2.0862	1.9417
47424240_st	3.1963	2.6398	2.1615	2.4155	2.3299	2.2069	2.6607	2.0655	2.0402	2.6431	2.0715	2.3118	2.1229
47424241_st	5.0956	2.6389	3.2857	3.2618	5.6968	2.1736	2.7135	2.8209	3.1008	2.6304	2.2481	2.175	4.1293
47424255_st	1.8765	2.8532	2.3755	2.266	2.1929	2.1378	2.7258	1.7627	2.5243	1.9428	2.0824	2.4725	2.404
47424278_st	5.5091	5.8799	4.1924	6.2334	4.0569	4.1261	6.3974	2.9204	3.3919	3.6662	5.6063	3.594	4.7949
47424280_st	4.9347	2.8844	3.9121	4.7032	4.2669	3.6804	5.6246	3.3293	4.9211	4.9261	3.4577	3.8004	3.699
47424282_st	8.1919	6.8661	6.2491	6.0876	7.0762	6.3853	7.5916	6.6524	5.5817	5.479	5.5817	6.2244	6.3556
47424289_st	1.8836	2.2098	1.7037	1.7769	1.8687	1.9802	1.9076	2.2013	2.1555	2.0916	1.8329	2.0175	1.9904
47424307_st	2.0522	2.5324	1.5597	1.9698	1.7511	1.903	1.8186	1.8442	1.9725	2.3124	1.6834	2.2291	1.7309
47424309_st	2.427	3.4199	2.5665	3.8633	4.1261	3.1866	3.5772	2.8609	4.5564	4.3496	3.6692	3.97	4.1516
47424336_st	4.7879	3.8194	2.605	3.2843	3.431	3.8636	3.6869	2.4888	2.4283	3.091	2.1956	2.8164	2.442
47424337_st	2.2572	1.5904	2.3205	1.8477	1.9027	1.7466	1.3629	2.141	3.932	2.0454	2.3996	1.8925	2.0454
47424342_st	1.804	5.5035	2.4756	2.8952	1.8248	2.5457	2.7664	2.6967	2.5048	1.5552	1.7232	1.4888	2.3607
47424344_st	1.4125	1.7861	1.745	1.7235	1.7067	1.6373	2.3402	1.8709	1.509	1.8965	1.7498	1.8968	1.6693
47424348_st	2.8409	1.7783	1.9329	2.0919	1.7784	1.6025	1.8228	1.6835	1.8827	1.8297	1.986	1.9529	2.2187
47424353_st	3.102	2.1075	2.8927	3.652	3.1162	3.4943	3.32	2.7879	3.4138	3.501	4.6419	2.9086	4.0406
47424354_st	1.6639	1.562	1.7318	1.8299	1.765	1.7622	1.85	1.6013	1.7119	1.9879	1.8591	1.9255	1.7839
47424360_st	4.197	3.5614	1.8334	3.231	1.8894	3.5976	2.2069	3.152	2.9307	2.1318	3.1813	1.8291	3.0656
47424374_st	1.9294	2.2094	1.4078	2.4147	1.8545	2.4223	2.5626	2.3511	1.9927	1.7285	1.6039	1.4859	2.0548
47424390_st	2.6233	3.8061	2.9931	2.4862	2.1704	2.724	2.3532	1.909	2.1341	2.506	1.9088	2.4571	2.1615
47424420_st	1.8334	1.896	2.0593	2.7922	2.187	1.7763	1.8818	2.3674	1.9797	1.648	1.5481	1.8994	1.5043
47424433_st	3.8709	1.7082	2.1132	2.6301	2.9988	3.0454	2.0738	2.1706	3.1799	2.2661	3.2319	3.1138	2.2285
47424435_st	6.6311	6.1779	5.0261	5.8648	5.2036	3.9869	6.7052	4.8265	4.507	4.638	4.592	4.171	4.8405
47424436_st	4.7334	4.8586	4.1175	4.6647	3.6202	3.5293	4.7692	3.4907	3.2872	4.2933	3.8282	4.1429	4.0678
47424440_st	1.758	2.4004	2.7559	3.8004	3.5091	2.0777	2.9998	2.2443	2.8133	2.2106	2.5544	2.1269	2.119
47424444_st	2.0976	2.8256	2.3034	3.2466	1.9662	2.0205	3.718	1.8585	1.8014	2.0284	1.9618	2.0311	2.0435
47424450_st	5.3209	3.6852	3.0304	5.6823	2.097	2.9186	3.7738	3.4789	3.8862	4.0015	3.1162	3.1835	3.2527
47424455_st	5.5941	3.8777	3.9917	3.0602	3.1511	3.3646	4.1272	3.3301	3.7577	3.456	2.9221	4.0885	3.7795
47424456_st	3.9962	3.948	2.9191	1.801	3.3447	3.4133	3.3098	3.7028	2.976	4.3005	3.6102	3.6118	2.8772
47424461_st	3.7701	3.3929	2.8442	2.9465	3.6255	3.4875	2.4879	4.2328	3.4535	4.0587	2.2864	3.9674	2.961
47424463_st	3.4474	1.6767	5.654	3.9085	4.6733	4.8581	1.9221	2.1966	2.9616	2.3847	4.5584	3.0905	3.9588
47424467_st	2.2811	1.8336	2.4189	2.4923	2.0738	2.5364	2.13	2.2602	1.5648	1.8824	2.2349	1.7359	1.7845
47424481_st	6.4652	5.9746	6.05	6.2357	4.9126	4.958	5.9758	6.3338	4.7373	4.3763	3.5405	3.6864	4.9691
47424482_st	6.6126	4.9399	5.4415	4.5789	5.4786	5.9056	4.0815	6.6262	2.157	3.3502	2.5362	3.2295	3.3351
47424483_st	3.4701	2.9111	1.8503	2.9419	2.3357	2.7457	2.765	2.1159	1.9856	1.7957	1.7298	1.9633	2.4821
47424484_st	2.839	4.6786	1.9995	3.1867	2.3442	2.4239	3.3088	2.6996	1.7936	2.3689	3.0652	2.3755	2.0155
47424485_st	3.9555	4.1062	2.9992	4.7713	2.1045	2.7691	2.7013	2.4384	3.3161	3.8633	2.8208	3.2938	2.0756
47424494_st	2.1129	1.8003	1.7857	2.9907	1.7398	1.5839	2.8124	1.7764	1.5731	1.8334	1.9565	1.6253	1.762
47424501_st	7.2104	6.0355	6.0926	5.7861	5.4269	5.0753	7.3791	5.8173	5.9048	5.6011	4.8036	5.5087	6.019
47424515_st	4.4977	3.5739	4.2821	4.6917	4.0029	3.2203	4.3184	3.5188	3.1628	3.283	3.8521	2.9054	3.0534
47424532_st	2.5177	2.4557	2.4537	2.3983	2.7701	1.8407	2.3291	2.1883	2.2739	1.899	2.2443	2.0982	2.4985
47424555_st	5.4388	4.4792	3.555	4.27	4.1628	3.6018	2.5323	4.4156	5.2632	4.3657	4.4922	4.1585	4.8042
47424558_st	5.1944	4.5169	5.3819	5.7804	4.7648	5.3448	4.882	4.5673	5.7927	6.0928	5.7444	6.1461	5.6199
47424563_st	1.9125	3.196	1.7348	1.8404	1.9922	1.9316	2.7276	1.5901	1.6529	1.79	1.9277	1.7224	1.8727
47424564_st	2.3173	3.1442	2.308	2.4856	2.2038	1.8689	2.2247	1.9609	1.5605	1.868	1.5363	2.0982	1.8678
47424566_st	2.0899	2.2389	1.7148	1.866	1.8563	1.7178	1.7385	2.0956	1.7208	2.0539	1.9059	1.6905	1.6826
47424614_st	1.3273	3.1128	2.0413	1.5521	2.2707	1.6269	1.6735	2.1508	2.2069	2.2106	1.9725	1.8291	1.6135
47424625_st	9.3988	7.1301	5.3995	5.8668	5.9113	5.5774	7.455	6.2824	5.0711	5.9321	5.6421	6.1655	6.316
47424639_st	3.8301	2.4338	3.1532	3.2678	3.6711	4.813	2.8411	3.5484	4.055	4.5016	4.1901	4.3033	4.2681
47424654_st	6.371	7.0688	5.5187	5.9488	5.399	5.6859	6.9767	6.4844	5.4011	5.6156	6.0067	5.5147	5.9838
47424655_st	7.41	6.5893	5.4669	7.3616	6.4108	5.8666	6.8065	6.0854	5.8506	6.0086	5.3795	5.2584	5.9884
47424659_st	2.2247	2.4761	1.9144	1.8236	3.9168	2.2833	2.2114	2.1964	2.1163	2.2496	2.4307	2.8443	2.0708
47424704_st	2.5491	2.2387	2.1032	2.8054	2.1889	1.6293	3.4881	2.1439	1.7538	2.0288	2.0825	1.8959	2.1439
47424705_st	3.7713	3.3914	2.207	2.8524	2.4752	2.5476	3.1509	2.0949	2.8149	2.5693	2.3746	2.558	2.7646
47424737_st	3.8631	2.1382	2.4582	2.1579	3.2401	2.1457	1.5383	1.7097	1.8408	1.9571	1.9065	2.0537	1.7585
47424739_st	1.9303	2.217	1.7181	1.7274	1.817	2.0013	1.8504	1.6408	2.0541	2.1565	1.855	2.2296	2.2632
47424755_st	5.7516	4.8573	4.1189	5.125	4.9163	5.7795	5.1256	5.1909	3.5785	2.108	2.3956	3.597	3.8239
47424758_st	2.1039	1.8611	2.1132	2.7809	1.8498	2.037	1.9085	1.7053	1.5607	2.17	1.9046	2.1934	1.848
47424769_st	2.0764	1.7101	1.8374	1.9743	2.9378	1.7377	1.6788	1.7628	1.886	2.6278	1.8428	1.8964	1.6928
47424780_st	6.1999	5.3486	4.7804	5.7434	4.4071	5.7857	5.2262	3.5628	4.5079	4.4886	4.9223	3.9144	4.6757
AFFX-BkGr-GC03_at	1.978	1.8988	1.9737	1.9778	1.9624	2.0215	2.0356	1.9624	1.9624	1.8473	1.901	1.862	1.8372
AFFX-BkGr-GC04_at	1.8534	1.9945	1.8263	1.8668	1.8309	1.7466	1.9605	1.8013	1.764	1.7649	1.7538	1.786	1.6826
AFFX-BkGr-GC05_at	1.819	2.0446	1.7865	1.8922	1.8069	1.7458	1.9155	1.7445	1.7619	1.758	1.7921	1.7416	1.6805
AFFX-BkGr-GC06_at	1.8194	1.9458	1.8066	1.9015	1.816	1.7401	1.8755	1.7931	1.75	1.758	1.7941	1.7909	1.684
AFFX-BkGr-GC07_at	1.8931	2.0256	1.8332	1.9584	1.8476	1.7519	1.9058	1.8111	1.8041	1.804	1.7902	1.7901	1.7358
AFFX-BkGr-GC08_at	1.9809	2.1336	1.8529	1.9973	1.8922	1.7902	2.0271	1.8402	1.8374	1.8329	1.8238	1.8204	1.7741
AFFX-BkGr-GC09_at	2.0451	2.1951	1.8959	2.0443	1.8988	1.8307	2.098	1.9152	1.8959	1.9027	1.8847	1.8785	1.8322
AFFX-BkGr-GC10_at	2.1988	2.4107	2.0387	2.2113	2.002	1.9264	2.2821	2.0505	2.0269	2.048	1.9613	2.0272	1.9756
AFFX-BkGr-GC11_at	2.4001	2.4258	2.1279	2.4031	2.1483	2.0413	2.3725	2.1386	2.1677	2.2211	2.1133	2.1351	2.095
AFFX-BkGr-GC12_at	2.6148	2.6471	2.2792	2.5797	2.2876	2.2214	2.573	2.2948	2.3148	2.3864	2.2982	2.3635	2.3171
AFFX-BkGr-GC13_at	3.1313	2.9942	2.5658	2.8759	2.5715	2.443	2.982	2.5397	2.7635	2.7852	2.634	2.6836	2.6862
AFFX-BkGr-GC14_at	3.3405	3.1511	2.9277	3.1228	2.8377	2.762	3.1792	2.8172	3.1228	3.1228	2.9107	3.1004	3.0157
AFFX-BkGr-GC15_at	4.0241	3.7067	3.4183	3.7067	3.4052	3.2447	3.7911	3.4579	3.7067	3.7067	3.4939	3.7067	3.6039
AFFX-BkGr-GC16_at	4.6756	4.3379	4.0753	4.3379	3.9113	4.0148	4.3598	4.0501	4.3379	4.3379	4.0884	4.3161	4.2025
AFFX-BkGr-GC17_at	5.185	4.8392	4.5475	4.8845	4.4823	4.4497	4.8392	4.535	4.8392	4.8392	4.5307	4.8392	4.763
AFFX-BkGr-GC18_at	5.6484	5.3437	5.0883	5.4753	4.9727	4.9115	5.3437	5.056	5.3437	5.3437	5.025	5.3437	5.2528
AFFX-BkGr-GC19_at	5.9825	5.6483	5.3788	5.8329	5.2498	5.1607	5.5627	5.3221	5.6483	5.6483	5.375	5.6483	5.512
AFFX-BkGr-GC20_at	6.3189	6.0291	5.6938	6.2231	5.6424	5.4914	5.9584	5.7815	6.0433	6.0291	5.7553	6.0291	5.8868
AFFX-BkGr-GC21_at	6.851	6.4095	6.1381	6.8843	6.0625	5.901	6.3974	6.1932	6.5384	6.4591	6.1639	6.4825	6.3584
AFFX-BkGr-GC22_at	7.5946	7.1641	6.8735	7.6164	6.7738	6.4024	7.1204	6.9348	7.1641	7.0982	6.7266	7.1544	6.9928
AFFX-BkGr-GC23_at	8.1735	7.6197	7.3148	8.1789	7.2512	6.7019	7.5841	7.2922	7.5949	7.5033	7.1309	7.5731	7.4345
AFFX-BkGr-GC24_at	8.5022	7.8749	7.4684	8.4833	7.4397	6.7798	7.8304	7.5627	7.8749	7.7674	7.3507	7.83	7.6512
AFFX-BkGr-GC25_at	11.7369	10.6934	10.4994	10.9575	10.5525	9.0496	10.9133	10.5178	9.6665	9.3117	9.2504	9.5126	10.2568
AFFX-r2-Bs-dap-5_st	6.8029	9.6626	7.9416	8.2071	6.1194	9.5075	8.3852	8.81	8.9637	7.8277	7.0515	8.0912	6.457
AFFX-r2-Bs-lys-5_st	3.6662	5.2394	3.2078	3.4468	3.1817	3.8808	4.0972	4.3487	3.1426	3.8727	3.0689	3.5115	3.0478
AFFX-r2-Bs-phe-5_st	5.323	5.7114	5.3249	7.4401	3.5164	5.9832	5.3544	4.4964	4.495	4.2286	4.0645	4.0997	4.2303
AFFX-r2-Bs-thr-5_st	4.1641	8.414	6.1854	6.9336	4.8882	6.5157	6.8849	5.8059	6.7543	4.2355	6.1313	6.7273	4.2876
AFFX-r2-Ec-bioB-5_at	9.3911	10.3296	8.9332	9.8158	9.0312	8.7386	9.0743	8.942	9.1032	8.6949	8.7245	8.6892	8.9122
AFFX-r2-Ec-bioC-5_at	10.4352	11.7276	10.384	11.2892	10.5626	10.4027	10.6551	10.4781	10.5473	10.1598	10.243	10.101	10.1945
AFFX-r2-Ec-bioD-5_at	12.331	12.8175	12.0828	12.5469	12.1526	12.0384	12.2262	12.13	12.1486	11.9242	11.8986	11.9242	11.8092
AFFX-r2-P1-cre-5_at	13.5101	13.6701	13.2501	13.3277	13.402	13.1402	13.1985	13.2135	13.1963	13.0825	12.9872	13.1385	13.0829
ERCC-00002_st	6.4744	5.8663	5.462	6.1429	5.5589	5.632	6.0782	5.5157	5.8827	5.7228	5.6041	5.8629	5.7662
ERCC-00003_st	2.3835	3.1339	2.4164	2.3584	2.3023	2.3959	3.3857	2.2707	2.6034	2.3286	2.3006	2.3705	2.4659
ERCC-00004_st	3.9673	3.8166	3.6487	3.6464	3.6211	3.4515	3.9548	3.2555	3.6487	3.8581	3.9069	3.8026	3.6231
ERCC-00009_st	3.0009	3.1043	2.6794	3.0111	2.8088	2.5196	2.6797	2.8467	3.3855	2.9975	2.7079	3.1798	3.053
ERCC-00012_st	5.2167	4.5613	4.2394	4.7698	4.0327	4.0526	4.6364	4.3548	4.3253	4.2405	3.841	4.1188	4.1445
ERCC-00013_st	3.2764	3.3709	2.9228	3.4322	2.9665	2.9759	3.5323	3.2213	3.0874	3.133	2.8907	3.1129	3.346
ERCC-00014_st	9.2451	12.1347	10.7345	11.2738	9.56	12.1282	11.3905	11.6153	11.7552	11.0382	10.6656	11.433	10.1905
ERCC-00016_st	4.6708	4.784	4.5796	4.5277	4.2068	4.3628	4.5794	4.2652	4.9468	4.8028	4.5298	4.8668	4.3156
ERCC-00017_st	5.5191	5.6105	4.8588	5.3055	4.9339	4.8346	5.3699	4.9672	4.8926	5.1172	4.8946	4.8977	4.8207
ERCC-00019_st	4.2366	3.852	3.6946	3.5482	3.3211	3.6946	3.9892	3.5077	3.4868	3.392	3.5668	3.6733	3.5189
ERCC-00022_st	2.5237	2.6343	2.3033	3.1056	2.3812	2.1465	2.2669	2.5866	2.4799	2.3153	2.2639	2.4894	2.3499
ERCC-00024_st	5.2013	5.2947	4.4435	4.8666	4.3533	4.4425	5.3414	4.6525	4.7772	4.9703	4.5297	4.5856	4.6388
ERCC-00025_st	3.544	3.5306	3.2296	3.3022	3.34	2.8489	3.6523	3.3191	3.3375	3.2362	3.1634	3.3613	3.2501
ERCC-00028_st	5.3004	5.7684	5.2801	5.2739	5.3474	5.246	5.4132	5.2205	5.4595	5.1131	5.2647	5.2982	5.261
ERCC-00031_st	4.8192	4.6043	3.4674	4.3511	3.9976	3.8892	4.488	3.8764	4.1469	4.0303	3.8832	3.7638	4.3285
ERCC-00033_st	5.5031	5.0168	4.6355	4.972	4.6908	4.664	5.349	4.5968	4.5618	4.7058	4.9101	4.6994	4.7656
ERCC-00034_st	3.1822	3.1183	3.0392	3.1745	3.0553	2.8981	3.1532	2.8763	3.0291	2.8512	2.9161	2.9378	2.9612
ERCC-00035_st	4.2236	3.9893	3.8062	4.437	3.6996	4.0354	4.3801	3.9103	3.938	4.2584	4.0119	4.1313	4.3269
ERCC-00039_st	4.4654	4.8585	4.07	3.7943	4.3171	4.4288	4.5545	4.2315	4.5387	4.4654	4.3825	4.6585	4.3742
ERCC-00040_st	4.1776	4.5542	3.984	4.3074	4.0748	4.2417	4.7316	4.1823	4.234	4.0628	4.3289	4.4655	4.2384
ERCC-00041_st	5.4406	5.4217	4.9142	4.8805	4.7719	4.486	5.0167	4.6917	4.8058	5.0167	4.6144	4.8121	4.9682
ERCC-00042_st	2.0331	2.3727	1.8752	2.1494	2.0314	1.9881	2.0142	2.0607	1.8941	1.9214	1.89	1.9705	1.9188
ERCC-00043_st	3.7172	4.5541	2.6931	3.6338	2.7915	2.6736	4.2246	3.0901	2.5525	2.299	2.7407	2.7259	2.7821
ERCC-00044_st	3.3296	4.1987	3.8154	3.9156	3.6226	3.9343	3.7925	3.6189	3.6498	3.7512	3.8023	3.7231	3.7675
ERCC-00046_st	6.3794	5.5703	5.0542	5.1907	4.7315	4.7437	6.0522	5.2912	4.9828	5.2304	4.7474	5.1942	5.3039
ERCC-00048_st	5.5913	5.006	4.8094	5.0385	4.9553	4.7257	5.3879	4.4678	4.9329	5.0633	4.9499	4.9134	5.0606
ERCC-00051_st	3.2078	3.4818	2.6984	3.2671	2.847	3.0011	3.6081	2.884	2.5122	2.6329	2.6144	2.4455	2.8664
ERCC-00053_st	3.3607	3.855	3.013	3.5879	3.1507	3.063	3.7623	2.9492	2.9195	2.9816	2.8189	3.0477	3.1288
ERCC-00054_st	6.3546	6.1784	5.3882	6.1219	5.252	5.3992	6.4571	5.3434	4.9186	5.1875	4.812	4.7383	5.365
ERCC-00057_st	3.786	4.0863	4.3043	3.8196	4.1564	4.3469	3.893	4.2526	4.9192	4.4326	4.7606	4.4405	4.9547
ERCC-00058_st	4.6091	4.0923	3.7373	3.9322	3.5719	3.8622	4.4142	3.6889	3.7348	4.0674	3.7787	4.0696	3.6662
ERCC-00059_st	2.455	2.6237	2.2775	2.7262	2.5463	2.2029	2.9226	2.6173	2.7544	2.6394	2.5461	3.0224	2.5867
ERCC-00060_st	2.2902	2.7491	2.2561	2.798	2.067	2.0629	2.7754	2.3448	2.0337	2.0504	2.2852	1.9174	2.0662
ERCC-00061_st	4.6189	4.5917	4.3104	4.5252	4.3659	4.3153	4.4391	4.4003	4.6929	4.479	4.5282	4.3871	4.7696
ERCC-00062_st	2.651	2.7311	2.0894	2.5113	2.1986	2.3333	2.8053	2.3922	2.318	2.0452	2.2508	2.1625	2.4204
ERCC-00067_st	4.4649	4.7701	4.0261	4.0393	4.2236	4.041	5.2323	4.2117	4.5367	4.5747	4.2179	4.5588	4.5105
ERCC-00069_st	4.4367	4.2138	3.8469	4.5911	3.9038	3.9284	4.823	3.8845	4.1951	3.6323	3.5518	4.1849	3.8078
ERCC-00071_st	4.431	4.4029	4.2907	4.3854	4.2599	4.4401	4.4646	4.3267	4.4646	4.6078	4.4846	4.4241	4.6233
ERCC-00073_st	3.1023	2.9739	2.9071	2.7815	2.8169	2.9739	3.2043	2.7181	3.2052	2.9581	2.9739	2.8994	2.9873
ERCC-00074_st	3.3718	3.4496	2.9579	4.0825	3.1208	3.2371	4.0891	3.1035	2.7632	2.8492	3.1161	3.1561	3.1384
ERCC-00075_st	5.0386	5.1498	4.7255	5.0197	4.9738	5.1271	5.1423	4.8073	5.1601	5.0451	4.7427	5.0581	5.0451
ERCC-00076_st	5.5904	5.0371	4.3807	4.5869	4.1712	4.3857	4.9579	4.3154	4.3532	4.4909	3.9796	3.9994	4.5296
ERCC-00077_st	3.2563	3.3959	3.004	3.3775	2.9825	3.21	3.2563	3.1113	3.4346	2.8763	3.1813	3.0736	3.2462
ERCC-00078_st	4.9362	4.7152	4.1608	4.4711	4.2842	4.389	4.5713	4.2876	4.2962	4.2864	4.1405	4.3163	4.455
ERCC-00079_st	3.86	3.781	3.5534	3.8298	3.7579	3.8241	4.1185	3.6514	3.7047	3.3396	3.2315	3.6462	3.5476
ERCC-00081_st	6.7837	6.3739	5.7881	6.0986	5.3097	5.4586	6.5813	5.6768	5.4834	5.3843	5.4107	5.0827	5.9226
ERCC-00083_st	5.2115	5.6988	5.2915	5.3103	5.3412	5.3472	5.3946	5.646	5.8795	5.5681	5.4436	5.3954	5.5197
ERCC-00084_st	3.8699	3.532	2.8462	3.4053	2.8553	2.8361	3.3597	3.3502	3.1588	2.9225	2.9898	2.9782	3.041
ERCC-00085_st	4.1071	4.0321	3.595	3.9812	3.4454	3.803	3.9003	3.9577	4.5646	3.9019	3.6883	4.0023	3.9934
ERCC-00086_st	9.4456	8.7557	8.0713	8.5017	7.9391	8.3238	9.1182	8.1574	7.6809	7.5564	7.272	7.3914	8.1335
ERCC-00092_st	3.0693	3.6049	2.7476	3.8548	2.9728	2.7634	3.2555	3.2609	3.0981	2.8637	3.0221	3.2224	3.0387
ERCC-00095_st	2.4925	3.1401	2.7056	2.6102	2.5157	2.6448	2.495	2.6511	2.5693	2.5291	2.442	2.4437	2.4852
ERCC-00096_st	5.3047	4.9872	4.7458	4.9695	4.7951	4.6062	5.1238	4.8365	5.2714	5.1319	4.9009	5.3226	5.0064
ERCC-00097_st	5.6525	6.0474	4.6086	5.7238	4.3202	5.1462	5.0685	4.9775	5.1209	4.9355	4.9478	4.7234	5.0381
ERCC-00098_st	4.8414	5.2099	4.5128	3.9139	4.2738	4.1571	4.2127	4.453	4.5739	4.2933	4.1795	4.3444	4.4434
ERCC-00099_st	7.6281	10.0879	8.7133	10.7103	7.0211	9.8639	9.3575	9.1951	8.6968	8.5626	8.5369	8.5926	8.4325
ERCC-00104_st	6.0626	6.7057	5.8407	6.4572	5.8652	5.7209	6.6818	5.5696	5.6458	5.4699	5.3231	5.2474	5.8846
ERCC-00108_st	2.2152	2.349	1.9977	2.1327	2.0744	2.1797	2.1548	1.9671	2.01	2.3285	2.1908	2.0352	1.9291
ERCC-00109_st	4.7884	3.7957	3.825	4.2717	3.8605	3.6676	4.235	3.7039	3.6492	3.8742	3.602	3.7679	4.0838
ERCC-00111_st	3.6183	4.0261	2.9784	3.9086	2.9955	3.0253	3.9419	3.116	3.0414	2.7743	2.6126	2.8645	3.0563
ERCC-00112_st	3.5771	3.2051	2.9605	3.0029	2.8824	2.7773	3.0795	2.7946	2.8679	3.1026	2.8836	3.1898	3.1517
ERCC-00113_st	4.8836	5.0523	5.0278	5.1039	4.9239	4.9693	4.6993	4.7755	5.1333	5.1794	5.1268	5.0483	5.0574
ERCC-00116_st	3.5374	3.5419	2.8465	3.1359	2.9079	2.9623	3.1038	3.1991	3.4305	3.2522	3.1758	3.2329	3.1522
ERCC-00117_st	4.5916	4.7998	3.9978	4.4595	4.1671	4.5457	4.3423	4.466	4.87	4.7086	4.689	4.667	4.5666
ERCC-00120_st	3.9237	3.4	3.3089	3.438	3.4531	3.389	3.3021	3.2489	3.4531	3.6463	2.9739	3.1441	3.4531
ERCC-00123_st	4.6132	5.0077	4.5999	5.232	4.22	4.5841	5.0765	4.7051	4.8194	4.8672	4.6946	4.791	4.7699
ERCC-00126_st	6.6367	5.8991	5.9316	6.4314	5.8723	6.005	6.0644	5.9103	6.1055	6.2012	6.1049	6.1435	6.2897
ERCC-00130_st	5.6902	5.7558	5.6258	5.9228	5.7273	5.6269	5.7025	5.5737	5.7557	5.8184	5.5962	5.9443	5.5604
ERCC-00131_st	2.6765	2.5489	2.2034	2.6323	2.2774	2.1883	2.6992	2.3845	2.3776	2.2786	2.4228	2.3403	2.508
ERCC-00134_st	5.482	6.3288	4.813	5.7576	4.5771	5.7125	5.6643	5.5368	4.9381	4.5818	5.6413	5.0587	4.8958
ERCC-00136_st	3.8431	3.5672	3.128	3.1633	3.3284	3.0017	3.5959	3.2078	3.2003	3.3517	2.9591	3.2635	3.4105
ERCC-00137_st	5.095	4.545	4.1698	4.21	4.3333	3.5839	4.3413	4.325	4.2475	4.0238	3.8057	4.0963	4.1058
ERCC-00138_st	5.1432	5.8466	5.5169	5.5139	5.2159	5.2073	6.1707	5.4468	5.4156	4.9529	4.8457	5.0274	5.2894
ERCC-00142_st	5.6736	5.361	4.9365	5.7049	4.8966	4.8772	5.2123	5.1105	5.2236	5.5265	4.9793	5.2729	5.4332
ERCC-00143_st	2.5865	2.8642	2.3862	2.3631	2.7017	2.7514	2.678	2.5805	2.7248	2.6982	2.7081	2.8552	2.8643
ERCC-00144_st	3.854	3.966	2.8273	3.2774	2.9352	3.0618	4.0783	2.9326	3.0274	3.5142	3.0153	2.9682	3.2831
ERCC-00145_st	7.0056	9.1232	6.9448	6.8239	6.2212	8.9893	8.6357	8.007	7.1921	7.0581	7.4153	7.4596	7.5325
ERCC-00147_st	6.7665	6.2207	5.2476	6.1766	5.6505	5.7136	6.7261	5.7286	5.3473	5.0867	5.0789	4.9127	5.6652
ERCC-00148_st	6.8494	5.5624	5.3317	5.621	5.3508	5.2896	6.1553	5.2752	5.3288	5.5924	5.3192	5.3735	5.6737
ERCC-00150_st	5.277	4.5029	3.8977	4.6853	3.8617	3.8933	4.8983	4.6504	4.44	4.3457	4.0473	3.9184	4.2843
ERCC-00154_st	4.7518	4.7434	4.288	4.6951	4.4788	4.3411	4.8693	4.4932	4.4863	4.8347	4.372	4.5533	4.7056
ERCC-00156_st	5.642	5.6159	4.7652	4.9056	4.6055	4.63	5.3856	4.5442	4.9253	4.9832	4.9535	4.8809	5.0258
ERCC-00157_st	2.8974	2.8061	2.9173	2.8785	2.947	2.7739	3.0848	2.9297	2.9385	2.9496	3.1421	3.1023	2.9496
ERCC-00158_st	3.4608	3.7562	2.8188	2.9925	2.6071	2.6924	3.22	2.7972	2.4193	2.6214	2.8223	2.6123	2.8411
ERCC-00160_st	2.5631	2.6126	2.5248	3.2102	2.2766	2.348	2.6267	2.5132	2.5163	2.3749	2.4514	2.5495	2.3599
ERCC-00162_st	2.241	2.6389	1.9942	2.034	2.0194	1.9654	2.1913	1.9453	2.031	2.0367	2.11	1.9858	1.9876
ERCC-00163_st	3.4563	3.2063	2.8962	3.1417	2.7728	2.6988	3.6915	2.9963	3.0309	3.0186	2.8314	2.9109	2.807
ERCC-00164_st	2.4649	2.7794	2.4219	2.5612	2.4962	2.2954	2.9767	2.507	2.4097	2.4857	2.507	2.3741	2.4099
ERCC-00165_st	2.9564	2.9103	2.7792	3.1896	2.6166	2.6018	2.9552	2.6269	2.961	3.0135	2.9152	3.03	2.7051
ERCC-00168_st	2.3237	2.6627	2.2633	2.4328	2.2349	2.3919	2.4827	2.2626	2.3573	2.0761	2.2431	2.3216	2.2536
ERCC-00170_st	7.0194	6.2991	5.4928	6.2387	5.6548	5.791	6.7698	5.6651	5.497	5.5839	5.4482	5.3925	5.776
ERCC-00171_st	4.0943	4.267	3.6947	4.2107	4.0101	4.0652	3.9397	3.7296	3.7254	3.9691	4.2904	3.8617	3.9325
ERCCmix1step1	4.3714	4.6329	4.3067	4.4125	4.6026	4.1182	4.1322	4.1425	4.3435	4.4041	4.3458	4.383	4.8002
ERCCmix1step10	3.1562	2.9125	2.886	3.2439	2.7639	2.8195	2.9896	2.921	2.9282	2.97	2.9306	2.7631	3.019
ERCCmix1step11	6.7971	7.5075	6.9838	7.5644	6.4444	7.3359	7.5787	7.1032	6.9891	6.9078	6.9309	7.0529	6.963
ERCCmix1step12	3.8961	3.7588	3.1994	3.5781	3.2245	3.2607	3.4063	3.3507	3.2431	3.2892	3.14	3.1931	3.2898
ERCCmix1step13	3.2412	3.3691	3.1207	3.3637	3.3201	2.8132	3.4948	3.0353	3.2167	3.2133	3.0126	3.2383	3.0101
ERCCmix1step14	4.0709	3.8172	3.5196	4.0833	3.544	3.4629	4.1428	3.8681	3.5572	3.8308	3.7648	3.6314	3.854
ERCCmix1step15	2.9341	3.2995	2.7998	3.5572	2.6443	2.6514	3.1147	2.7438	3.1075	2.9428	2.8299	3.2707	2.9408
ERCCmix1step16	2.8105	3.5031	2.6896	2.7001	2.7062	2.7262	2.9586	2.4627	2.782	2.7342	2.6186	2.6146	2.5644
ERCCmix1step17	3.0226	3.1261	2.7586	2.9221	2.8902	2.8465	2.8788	2.8277	2.9813	2.9354	2.6795	2.8028	2.8942
ERCCmix1step18	3.8431	3.5672	3.128	3.1633	3.3284	3.0017	3.5959	3.2078	3.2003	3.3517	2.9591	3.2635	3.4105
ERCCmix1step19	4.0924	4.425	3.9857	4.0528	4.0998	4.1786	3.7365	3.9559	4.1276	4.2521	4.2869	4.1821	4.1778
ERCCmix1step2	5.2115	5.6988	5.2915	5.3103	5.3412	5.3472	5.3946	5.646	5.8795	5.5681	5.4436	5.3954	5.5197
ERCCmix1step20	3.9673	3.8166	3.6487	3.6464	3.6211	3.4515	3.9548	3.2555	3.6487	3.8581	3.9069	3.8026	3.6231
ERCCmix1step21	5.9109	5.5275	5.1985	5.8094	5.2633	5.3033	5.7455	5.1797	5.5467	5.4453	5.2874	5.5979	5.4108
ERCCmix1step22	5.6902	5.7558	5.6258	5.9228	5.7273	5.6269	5.7025	5.5737	5.7557	5.8184	5.5962	5.9443	5.5604
ERCCmix1step3	4.4456	4.648	3.7335	4.0636	3.8698	3.9505	3.5246	3.9784	4.0636	4.0359	3.8958	4.0076	4.3287
ERCCmix1step4	4.68	3.9616	3.7776	4.2464	3.6566	4.028	4.4217	3.9003	3.8741	3.2136	3.3675	3.5541	3.6985
ERCCmix1step5	4.8178	4.6318	3.903	4.4114	3.8746	3.6411	4.1908	4.0824	4.0355	3.9126	3.8933	4.0373	4.0927
ERCCmix1step6	2.3256	2.8393	2.3575	2.6674	2.365	2.388	2.6629	2.3637	2.2234	2.1767	2.2754	2.2717	2.2076
ERCCmix1step7	3.8069	3.5144	3.5215	3.7744	3.5381	3.3015	3.7917	3.7344	3.7434	3.6481	3.4926	3.6994	3.7062
ERCCmix1step8	4.762	4.2594	3.8731	4.4492	3.6856	3.9872	4.7508	3.8467	4.1326	3.781	3.7175	4.0683	3.8354
ERCCmix1step9	4.0671	4.3219	3.6667	3.9343	4.0331	3.7554	4.4814	3.8303	4.139	4.1333	3.9304	4.2467	4.1825
ERCCmix2step1	5.2115	5.6988	5.2915	5.3103	5.3412	5.3472	5.3946	5.646	5.8795	5.5681	5.4436	5.3954	5.5197
ERCCmix2step10	5.9777	5.4524	4.7633	5.4187	4.788	4.8302	5.7197	5.0558	4.839	4.5247	4.6888	4.489	5.0109
ERCCmix2step11	4.6358	4.9208	4.0785	4.3886	4.0527	3.9404	5.0138	4.3741	4.4513	4.7086	4.1814	4.5139	4.1168
ERCCmix2step12	3.6744	3.9047	3.2225	4.2029	3.1858	3.4262	3.422	2.9419	3.0162	3.199	3.3674	2.9783	3.0607
ERCCmix2step13	2.5125	2.6962	2.466	2.6522	2.6206	2.7086	3.0482	2.6653	2.358	2.4615	2.5365	2.4227	2.3626
ERCCmix2step14	3.1233	3.1158	3.0726	3.2095	2.6822	3.0652	3.3275	2.9569	3.1424	3.003	2.9539	2.9214	3.0546
ERCCmix2step15	4.2966	4.4686	3.9272	4.3086	4.2918	4.2096	4.3575	4.0995	4.2509	4.3271	3.8746	4.4267	4.4022
ERCCmix2step16	4.1614	4.3894	3.56	3.9654	3.8697	3.4224	4.3466	4.1834	3.9743	3.7999	3.7634	3.6695	3.8607
ERCCmix2step17	4.4589	3.9308	3.5678	3.8855	3.6457	3.9604	4.4315	3.8484	3.8599	3.9481	3.6358	4.0189	3.7782
ERCCmix2step18	5.1344	4.7882	4.2501	4.937	4.493	4.1817	5.0138	4.3118	4.4344	4.7925	4.3771	4.5316	4.2086
ERCCmix2step19	3.3906	4.1157	3.2571	3.2079	3.8211	3.3671	3.4558	3.5079	3.7828	3.8375	3.9756	3.9787	3.7788
ERCCmix2step2	5.0386	5.1498	4.7255	5.0197	4.9738	5.1271	5.1423	4.8073	5.1601	5.0451	4.7427	5.0581	5.0451
ERCCmix2step20	5.4809	5.09	4.0718	4.5424	4.1245	4.332	4.9589	4.4234	4.2072	4.4628	4.1075	4.1707	4.4695
ERCCmix2step21	3.1474	3.169	3.0308	3.1754	3.0182	2.7987	3.3968	3.068	3.0121	2.8926	3.0482	3.2522	3.1598
ERCCmix2step22	3.9515	3.2381	2.7387	3.2129	2.493	2.9078	3.4839	2.8135	2.7705	2.8557	2.8593	2.7455	2.7443
ERCCmix2step23	6.1973	8.2468	6.8737	8.9857	5.2957	7.8464	7.4929	7.1302	6.6068	6.515	6.7258	6.6039	6.7315
ERCCmix2step24	2.5984	3.0322	2.2979	2.327	2.3711	2.5342	3.2042	2.5643	2.5511	2.3626	2.3723	2.3887	2.4938
ERCCmix2step25	4.8191	4.591	3.4468	4.1713	3.0574	3.2795	3.7746	3.7316	3.3803	3.4248	3.3988	3.3786	3.6209
ERCCmix2step26	4.744	4.2777	3.8316	4.3518	4.0508	4.0645	4.3477	4.0627	4.1422	3.8091	4.0115	3.9242	3.9742
ERCCmix2step27	3.5984	3.5996	3.5443	3.4658	3.6072	3.4876	3.432	3.4382	3.5813	3.6954	3.5813	3.7109	3.4724
ERCCmix2step28	4.3136	4.0307	3.5202	3.8245	3.2777	3.4077	3.9415	3.4115	3.7121	3.9379	3.5085	3.7566	3.8349
ERCCmix2step29	3.2226	3.9001	3.6387	3.6558	3.4849	3.5827	3.5901	3.4222	3.5866	3.6689	3.3865	3.521	3.344
ERCCmix2step3	3.9047	4.1244	4.4112	3.8303	4.2774	4.3385	4.1192	4.1702	4.9827	4.5642	5.0692	4.632	5.1258
ERCCmix2step30	3.2398	3.1488	2.9584	3.4597	2.8135	3.0083	3.3207	2.9981	3.1326	3.1383	3.1128	2.9266	2.957
ERCCmix2step31	5.0881	4.7175	4.0309	4.0737	3.791	4.0269	4.549	3.798	4.0364	4.0474	3.5159	3.5633	3.9629
ERCCmix2step32	3.3104	3.6884	2.5553	3.0426	2.3719	2.5096	3.1834	2.5448	2.4407	2.6385	2.3209	2.603	2.7362
ERCCmix2step33	2.782	3.0745	2.3967	2.4918	2.3571	2.3999	2.8178	2.4419	2.6088	2.2071	2.4875	2.4138	2.5551
ERCCmix2step34	2.8029	3.1305	2.5416	2.7979	2.7322	2.5313	2.57	2.7042	3.0869	2.8541	2.7953	2.7999	2.5261
ERCCmix2step35	7.3675	9.4917	7.408	7.9042	6.6236	9.4383	9.2345	8.53	7.8003	7.5148	7.9867	7.7536	7.9571
ERCCmix2step36	4.5695	4.622	3.9572	4.0658	3.9699	4.0833	4.4481	4.2049	4.1839	4.1449	4.2021	4.0121	3.9608
ERCCmix2step38	4.2995	4.3103	3.7704	4.2542	3.9653	4.064	4.0792	3.8169	3.7977	4.0094	4.4314	3.9095	4.0668
ERCCmix2step39	5.3438	5.2878	4.9514	5.4614	5.3279	5.2672	4.9003	5.2858	5.4691	5.5228	5.545	5.3599	5.3279
ERCCmix2step4	4.8278	4.6886	4.1011	4.3973	4.3261	4.2024	4.6842	4.1946	4.3023	4.4991	4.3173	4.3831	4.3073
ERCCmix2step40	5.9202	5.7789	5.6164	6.0923	5.6373	5.7514	5.8373	5.6313	5.8963	6.1573	5.8952	6.0166	6.0481
ERCCmix2step42	5.2015	4.8799	4.6287	4.868	4.7054	4.5625	5.0198	4.7221	5.1648	5.0528	4.7936	5.2066	4.915
ERCCmix2step43	3.4443	3.5609	2.9426	3.5126	3.1309	3.3117	4.0748	3.2038	2.821	2.9086	3.1587	3.1556	3.1378
ERCCmix2step44	6.3377	5.7477	5.3629	6.0856	5.6548	5.5921	6.1757	5.5086	6.0747	5.645	5.5505	5.9212	5.8223
ERCCmix2step6	4.4723	4.5603	3.8865	4.1491	3.861	4.1604	4.1025	4.2069	4.5682	4.2949	4.2907	4.2574	4.2847
ERCCmix2step7	4.4302	5.1246	4.4454	4.0382	4.072	3.9616	4.1058	4.1732	4.3839	4.1165	4.0996	4.1611	4.2815
ERCCmix2step8	4.756	4.2324	3.5422	3.9353	3.6745	3.6218	4.1413	3.5633	3.7334	3.4305	3.3834	3.3249	3.7169
ERCCmix2step9	5.2434	4.81	4.6641	5.0512	4.3936	4.537	4.8908	4.71	4.5179	4.3552	4.0861	4.3822	4.4975
gi312147440_st	9.0739	10.2174	10.7124	9.8804	10.5276	10.527	9.8815	10.8207	9.7128	9.7132	9.3146	9.6793	9.0943
JUC01000985.hg.1	8.1039	10.5088	8.8563	9.3681	9.1755	10.375	8.8155	8.7281	7.8657	7.8765	7.299	7.9894	7.8646
JUC01015623.hg.1	6.4103	6.5092	10.6761	6.2982	9.8086	10.3145	7.6634	9.7772	11.464	11.5378	11.1842	11.3092	11.0572
JUC01015624.hg.1	10.3262	11.1442	13.3779	11.1794	12.8597	13.4318	12.1068	13.0157	13.6815	13.7585	13.6284	13.663	13.5905
JUC03002217.hg.1	9.2968	10.1055	12.308	8.8285	11.7511	12.347	11.1276	12.0707	12.4547	12.5263	12.3854	12.462	12.5223
JUC04005577.hg.1	8.1687	8.9973	12.6164	7.8042	12.2923	12.6558	10.9307	12.0413	12.8742	12.9344	12.8432	12.9146	12.8612
JUC04005579.hg.1	6.9123	7.7671	11.0007	6.9804	10.6849	11.706	8.8108	9.946	11.6083	11.6928	11.3739	11.8461	11.6386
JUC04005583.hg.1	6.3076	6.3704	5.946	5.435	5.0575	7.6696	5.9152	4.7896	7.3899	7.0678	7.4542	7.694	7.016
JUC04005588.hg.1	5.8674	6.3998	10.465	5.2437	9.7797	11.1774	7.3855	9.443	11.8349	11.9098	11.778	12.1885	11.8078
JUC04005592.hg.1	9.8044	9.7586	12.5823	8.6526	12.1753	12.8049	11.155	11.9434	12.7527	12.9633	12.7736	12.782	12.8056
JUC05009409.hg.1	7.0103	7.7558	9.6584	5.1918	9.2316	9.7356	8.3166	9.2267	10.5489	10.5275	9.9413	10.7215	10.2796
JUC06021789.hg.1	8.3484	9.5236	12.565	9.7317	11.8774	12.7554	10.8719	12.2508	13.2321	13.2459	13.0307	13.1405	13.0073
JUC06021792.hg.1	6.6586	6.175	10.8922	6.0157	9.999	11.6446	8.8835	10.2032	11.8345	11.769	11.738	11.8302	11.6961
JUC09010877.hg.1	4.0031	3.3659	6.8937	2.7258	7.412	7.7984	4.3667	6.2839	6.8117	7.8474	7.1802	8.0055	7.0822
JUC09010878.hg.1	4.9754	4.9077	8.7556	4.4373	8.4985	9.105	5.7133	8.2025	9.2578	9.5823	8.5334	9.5283	9.1905
JUC09010881.hg.1	3.5963	2.5328	3.7308	3.022	4.5823	2.4504	2.295	3.4189	5.9875	6.1107	4.8437	6.2123	5.3696
JUC0X002528.hg.1	6.6584	5.1732	8.536	5.9844	8.7944	8.9929	7.1794	8.0031	9.2154	9.4264	9.4959	9.6617	9.5237
JUC11000733.hg.1	11.4511	12.8705	12.7828	13.1374	12.4352	13.1698	12.4491	12.7315	12.777	12.9211	12.6932	12.9217	12.5628
JUC11012306.hg.1	11.2874	10.364	9.9936	10.3148	10.6706	10.3298	10.9591	10.0809	10.4296	10.3865	10.2584	10.2714	10.2571
JUC11014088.hg.1	10.8101	12.2289	12.6807	12.5498	12.1268	12.5332	12.0102	12.6143	13.2321	13.1241	13.0877	13.096	13.0089
JUC13000446.hg.1	10.3257	11.0647	12.2839	10.9207	11.79	12.3316	11.0001	11.8714	12.6022	12.5967	12.3535	12.5552	12.3633
JUC13000449.hg.1	7.2051	5.193	10.2393	5.7931	9.8221	9.7688	7.6247	8.7168	10.5411	10.3271	10.2052	10.388	10.2147
JUC13000452.hg.1	8.3725	9.8044	12.2573	9.7165	11.4864	12.6309	10.4803	11.8311	12.8373	12.8205	12.748	12.8103	12.7369
JUC13008384.hg.1	8.1039	10.5088	8.8563	9.3681	9.1755	10.375	8.8155	8.7281	7.8657	7.8765	7.299	7.9894	7.8646
JUC14001683.hg.1	13.8369	14.0424	13.8692	14.059	13.8208	14.0494	13.9471	13.9639	13.7836	13.7554	13.798	13.8066	13.8147
JUC14008691.hg.1	12.8678	13.5354	12.9495	13.506	12.6883	13.4005	13.1053	13.0736	12.6765	12.953	12.5956	12.8343	12.4416
JUC14012062.hg.1	11.4494	12.6236	12.237	12.7501	12.2968	12.4114	11.6419	12.0965	12.7248	12.3346	12.7606	12.3312	12.6152
JUC14012063.hg.1	11.5726	12.6589	12.2266	12.6745	12.2629	12.4361	11.6419	12.2257	12.638	12.3229	12.6044	12.3312	12.5734
JUC19003067.hg.1	8.1039	10.5088	8.8563	9.3681	9.1755	10.375	8.8155	8.7281	7.8657	7.8765	7.299	7.9894	7.8646
PSR01001649.hg.1	8.1607	8.138	11.188	7.2403	10.8843	10.9983	9.8847	10.9945	9.4896	10.1949	10.5213	10.64	9.8694
PSR01001650.hg.1	8.6103	9.2628	11.8904	8.6426	11.4768	11.8387	10.7547	11.8745	10.0676	10.7713	11.1171	11.2184	10.3932
PSR01001651.hg.1	9.6216	10.9855	12.749	9.8812	12.5331	12.7804	11.6163	12.6828	11.122	11.6334	11.8381	11.9993	11.3005
PSR01001653.hg.1	10.2183	11.1089	12.2425	10.0755	12.2724	12.4698	11.5364	12.3738	10.7389	11.4052	11.3715	11.7479	10.7642
PSR01001654.hg.1	11.0447	11.7667	12.6009	11.0838	12.5509	12.6654	11.8752	12.695	11.2339	11.7378	11.5691	11.8894	11.0761
PSR01001658.hg.1	7.8202	8.3868	10.2215	6.8288	10.2424	10.1469	8.6218	9.9381	9.7021	9.9845	10.5573	10.6798	9.8273
PSR01001661.hg.1	6.9822	6.8381	11.4594	6.7253	10.9171	11.4175	9.6073	11.4132	10.8063	11.0245	11.3812	11.6055	10.8607
PSR01001662.hg.1	6.7626	6.7596	10.5038	5.2344	10.2987	10.8682	8.9772	10.4496	9.9257	10.0733	10.583	10.7517	9.9008
PSR01001663.hg.1	8.3105	8.3286	11.8549	7.6629	11.511	12.1389	10.5701	11.7327	11.5284	11.6455	11.8659	12.0098	11.4397
PSR01001873.hg.1	12.9549	13.6364	13.4729	13.6582	13.4049	13.6037	13.323	13.4756	13.4088	13.4	13.3707	13.4231	13.3409
PSR01002140.hg.1	7.8111	8.5315	9.0104	9.3456	9.2141	9.0964	7.9236	9.219	8.8152	8.7076	8.7938	8.5744	8.2233
PSR01002141.hg.1	8.6112	9.6137	8.7798	8.9251	9.2157	9.1279	8.48	9.0193	8.2793	7.6987	8.3549	7.9799	7.6668
PSR01002144.hg.1	8.1172	8.1665	7.3981	7.5827	8.1762	7.6416	7.4315	7.2544	6.5604	6.0395	6.3958	6.6251	5.4207
PSR01002145.hg.1	7.0637	5.3891	5.1739	6.4036	6.7384	6.4071	5.3242	5.2301	5.334	4.6648	5.244	4.8049	4.4849
PSR01002146.hg.1	9.6769	7.6065	8.0632	9.2804	8.7856	8.4931	8.8217	8.1987	8.2817	7.5155	8.6172	7.8102	8.4263
PSR01002147.hg.1	8.1003	7.114	7.2352	7.4841	7.6798	6.9096	7.2358	7.2527	7.1309	6.6942	7.4406	6.6112	7.3475
PSR01002149.hg.1	7.4006	5.9584	6.2511	6.2151	7.8261	3.4401	6.2022	6.0559	6.7405	6.0837	6.5706	5.4842	6.0558
PSR01002151.hg.1	7.0148	6.2829	6.455	7.0532	7.1305	6.6729	6.123	6.9612	6.9156	5.9248	6.9363	6.6133	6.535
PSR01002152.hg.1	8.0926	7.4949	7.4828	6.5669	8.7359	7.9642	6.8488	7.6524	6.6103	5.7999	6.6668	6.8806	5.8832
PSR01002154.hg.1	8.1069	6.9852	8.0142	6.7179	8.7769	6.9736	6.0551	8.2136	8.0452	8.3842	8.1673	8.3377	7.8718
PSR01002155.hg.1	9.8898	9.3218	10.2894	9.2637	10.5168	10.1002	9.127	10.5272	9.5709	9.8952	10.0102	10.0195	9.7388
PSR01002164.hg.1	6.7321	6.1618	8.0519	6.0503	8.5052	8.4062	6.0092	7.0077	6.5585	6.7101	6.3514	6.7358	6.5669
PSR01002166.hg.1	6.2472	3.6505	7.5823	4.4271	8.0421	8.3254	4.8388	6.7622	6.1769	5.908	5.2795	6.3284	6.2233
PSR01004538.hg.1	6.4356	6.6062	9.3082	6.9182	8.5379	9.0902	7.7054	9.0273	9.9099	9.741	9.7369	9.786	9.7344
PSR01004539.hg.1	9.3302	9.2226	12.0118	9.8787	11.3396	11.9609	10.8132	11.7077	12.4397	12.3491	12.4325	12.5563	12.4867
PSR01004540.hg.1	9.6607	10.7732	13.1093	11.079	12.8453	13.0756	12.1437	12.9814	13.2487	13.244	13.1714	13.2861	13.2629
PSR01004542.hg.1	11.3123	12.0926	13.8232	11.8755	13.6816	13.8816	13.0278	13.725	13.8028	13.8854	13.8134	13.8851	13.8513
PSR01005530.hg.1	9.9558	10.1018	11.4111	9.0093	11.12	11.7791	10.7952	11.5188	11.1804	11.5479	11.4453	11.9572	11.2511
PSR01006326.hg.1	5.6369	6.5455	5.602	6.1446	5.3507	5.9767	5.5869	5.8558	6.0055	5.8329	5.9714	5.6458	5.826
PSR01006328.hg.1	8.5889	7.4287	7.2441	7.7066	7.2165	6.9155	7.3249	7.293	6.8867	7.076	6.9633	6.9212	7.3702
PSR01006330.hg.1	3.9653	5.1737	5.2113	5.1082	4.9851	5.3993	5.3276	5.687	5.281	5.4394	5.1326	5.5551	5.5369
PSR01006331.hg.1	6.6376	6.7794	6.3725	6.262	6.7014	6.7728	6.4249	7.0281	5.516	5.558	4.5568	5.2445	6.3962
PSR01006332.hg.1	8.4433	9.2297	8.4508	8.6193	8.5617	8.6605	8.059	8.6253	7.2426	7.4753	7.0066	7.3793	7.8488
PSR01006333.hg.1	5.9216	7.3633	6.918	5.9104	6.797	5.923	5.1879	7.7109	7.2309	7.3633	7.6229	7.3294	6.828
PSR01006334.hg.1	7.4832	8.7614	8.1811	8.051	8.9209	7.6369	7.9168	9.3833	8.6064	8.235	9.1805	8.929	8.4205
PSR01006335.hg.1	6.5052	6.9561	7.4637	7.2931	7.5745	7.0557	6.4608	7.2607	6.9323	7.2101	7.4857	7.2156	6.9954
PSR01006337.hg.1	7.3033	5.5088	7.1713	5.0635	7.6798	5.6985	6.8073	7.1151	7.3859	8.0323	8.2825	8.1852	7.6523
PSR01006338.hg.1	10.2214	9.5816	9.3913	8.51	9.2994	8.547	9.5625	9.0844	9.2465	9.6646	9.7996	9.7832	9.6567
PSR01006340.hg.1	8.2111	7.4658	9.124	7.1481	9.1142	8.7915	8.1277	9.2307	9.0201	9.4552	9.4743	9.723	9.2229
PSR01006341.hg.1	8.1053	5.5424	8.6507	4.9328	8.9909	8.3925	7.5789	8.1479	8.1825	9.1294	9.1674	9.357	8.7627
PSR01006342.hg.1	8.5048	8.0635	10.8022	8.1106	10.7819	10.8967	9.3804	10.9233	10.7939	11.0119	11.0165	11.1576	10.9627
PSR01009059.hg.1	5.8515	5.6043	6.156	6.2573	5.3979	5.9481	5.5481	6.3446	6.5978	6.4579	6.4442	7.0604	6.6267
PSR01009065.hg.1	5.7559	6.5864	9.201	9.0406	9.3724	9.8386	7.3914	9.2805	9.0772	9.107	9.9834	9.881	9.159
PSR01009067.hg.1	6.0377	5.3905	9.2717	6.9947	8.9735	9.9701	6.4511	9.5148	9.4412	9.6006	10.0205	10.049	9.2966
PSR01009070.hg.1	6.108	6.176	7.225	6.0122	7.4867	7.7186	6.3137	7.236	7.0008	7.4647	7.2979	7.9429	6.9616
PSR01009072.hg.1	7.0143	5.9842	9.4762	6.8293	9.0407	10.0641	7.1597	9.6875	9.0371	9.3976	9.8528	9.7826	8.9062
PSR01009073.hg.1	6.7056	5.6857	9.746	5.6861	9.2753	10.2329	6.6214	9.6543	9.6368	9.9686	10.3982	10.375	9.4408
PSR01009074.hg.1	7.5801	6.2239	9.9528	7.7919	9.5597	10.7249	7.1209	10.1684	10.0593	10.0691	10.659	10.5377	9.767
PSR01009076.hg.1	8.478	9.4088	9.9571	8.9296	9.7867	10.4606	7.4362	10.0504	9.4681	9.7645	10.0559	9.8248	9.2917
PSR01009079.hg.1	5.4556	6.6961	8.2406	7.0401	7.7232	8.7735	5.9265	8.1602	8.0715	8.4168	8.6583	8.9346	8.0388
PSR01009085.hg.1	6.8838	7.6343	9.6756	6.8208	9.7938	10.1635	7.7942	9.8275	9.5879	9.5592	10.1482	9.925	9.5708
PSR01009087.hg.1	9.3647	10.5257	12.0298	10.6554	11.9873	12.8022	10.8293	12.3695	11.8299	11.9611	12.2811	12.173	11.7362
PSR01009089.hg.1	5.8961	7.5016	9.4318	6.2568	9.7256	10.2649	7.513	9.7605	9.5556	9.6869	9.929	10.0437	9.1389
PSR01009094.hg.1	8.0243	9.6524	11.6822	10.2364	11.0021	12.1266	9.3155	11.6253	11.7293	11.7298	12.3147	12.0864	11.6742
PSR01009664.hg.1	12.881	13.6073	13.5932	13.7564	13.5307	13.7811	13.288	13.4626	13.7875	13.7602	13.7258	13.672	13.6781
PSR01012562.hg.1	13.1868	13.6709	13.5988	13.7137	13.5633	13.7831	13.4445	13.5814	13.5846	13.6863	13.524	13.6373	13.578
PSR01028937.hg.1	6.2709	7.1266	7.4433	7.365	7.443	8.2778	7.4207	7.3361	8.1915	8.1829	8.0112	7.8444	7.7664
PSR01028940.hg.1	8.3369	8.6602	11.9394	8.868	11.0723	11.7251	10.0339	11.1388	12.146	12.3107	12.1138	12.1334	12.1408
PSR01028941.hg.1	8.8151	9.0152	12.5596	8.7785	11.9973	12.5265	10.7741	12.0591	12.9034	13.0006	12.8348	12.9168	12.8869
PSR01028944.hg.1	9.0851	9.682	12.3717	9.0623	11.8143	12.5696	10.9855	11.8754	12.8062	12.9618	12.723	12.8113	12.795
PSR01029187.hg.1	6.9312	6.5506	6.5866	6.8936	5.6925	6.1786	6.1497	6.2073	6.5057	6.6015	6.2522	6.5963	6.5522
PSR01029197.hg.1	11.5616	10.6367	10.5847	11.0346	10.6464	9.7229	10.9018	10.6307	10.0128	9.9551	10.023	10.0606	10.4538
PSR01029198.hg.1	6.4536	6.6496	7.7522	7.4907	7.852	7.2897	6.7537	8.2144	7.4665	7.516	7.4337	7.3797	7.6316
PSR01029199.hg.1	5.5963	6.5601	7.7511	7.354	7.9555	7.6045	6.5848	8.3931	7.5016	7.7138	7.4932	7.357	7.6005
PSR01029200.hg.1	5.9897	6.3656	7.5978	7.0627	7.7899	7.5093	6.319	8.5439	7.7403	7.4511	7.5176	7.2262	7.4818
PSR01029201.hg.1	7.2987	7.7532	8.5028	8.3154	8.7222	8.4099	7.5616	8.8933	9.414	8.8484	8.89	8.5974	8.999
PSR01029202.hg.1	7.1362	7.7867	8.455	8.3466	8.6776	8.4398	7.4956	8.8942	9.7496	8.9157	9.1237	8.8206	9.1454
PSR01029212.hg.1	5.6648	4.8903	5.004	4.6504	4.9921	4.4746	4.9476	5.3073	4.7398	4.76	4.8367	4.9982	5.042
PSR01029214.hg.1	7.5509	8.4082	8.7911	8.0185	8.9922	8.5279	7.37	9.4361	8.5511	8.5772	8.5671	8.7287	8.7052
PSR01029220.hg.1	8.5883	8.9849	10.2051	9.2833	10.3484	9.688	8.8156	10.3023	9.9106	9.8107	9.7795	10.1429	9.8931
PSR01029222.hg.1	9.8324	10.6121	11.5545	10.6139	11.5644	11.2983	10.7206	11.6651	10.7877	10.7808	10.6881	10.86	10.7396
PSR01029225.hg.1	9.0822	10.1738	10.646	10.3148	10.5752	10.4215	9.8577	10.909	9.8923	9.7997	9.6964	9.8389	9.7311
PSR01029226.hg.1	6.4643	7.485	10.4646	8.8396	10.6166	9.5282	9.5214	10.342	10.3578	9.9498	10.123	9.8249	10.1245
PSR01029228.hg.1	6.6394	7.4735	10.995	9.3241	10.7871	10.0257	9.9952	10.8093	11.0925	10.6795	11.0081	10.7513	10.8456
PSR01029230.hg.1	5.7113	6.3267	9.2641	7.7086	9.2198	7.9148	8.0681	8.9739	9.1626	8.9068	8.9119	8.9903	8.8584
PSR01029231.hg.1	7.0209	7.2326	8.8213	7.8258	8.8019	8.8847	7.902	9.1057	9.6403	9.9921	10.0973	10.1909	9.9338
PSR01029232.hg.1	6.762	6.534	8.1908	6.5398	8.8309	8.0757	6.5897	8.1636	8.8627	9.101	9.1065	9.6085	8.8711
PSR01029233.hg.1	8.7993	8.4172	9.6159	8.7658	9.9636	9.6818	8.6029	9.5273	9.8184	10.0462	10.0222	10.4399	9.8691
PSR01029234.hg.1	8.4483	10.0604	10.5426	9.7656	10.504	10.6762	9.9712	10.5441	10.9011	11.0874	11.2504	11.4611	10.8954
PSR01029235.hg.1	8.4042	8.3096	10.3049	8.9753	9.9332	9.9756	9.3704	10.2951	11.0311	11.1401	11.4147	11.4108	10.9595
PSR01029255.hg.1	6.6061	6.9189	5.8683	6.5447	6.4055	6.2811	6.095	5.2224	6.1111	6.1209	5.6063	6.0775	6.2603
PSR01029258.hg.1	8.4523	9.4896	8.9209	10.3234	8.7133	9.0981	8.233	9.2016	9.1389	8.666	8.2302	8.611	8.7917
PSR01029259.hg.1	5.1739	5.4561	6.1956	6.1904	6.2431	5.5028	6.0224	6.7448	7.2269	7.1891	6.3981	7.5134	7.8229
PSR01029260.hg.1	4.9167	4.5228	4.6631	6.4259	5.2933	4.6112	4.3185	5.0109	5.6041	5.7761	5.3216	6.6462	6.0691
PSR01029277.hg.1	9.251	8.9239	10.3657	10.3349	9.858	10.0303	9.1505	10.2545	11.1365	11.1862	10.7523	11.4847	11.312
PSR01029278.hg.1	6.7875	7.6487	8.7812	9.1618	8.1516	8.3684	8.001	9.0642	10.1745	10.0676	9.5697	10.5353	10.1198
PSR01029286.hg.1	9.1533	8.5767	8.9631	9.0563	8.685	8.5714	8.7521	8.9008	9.7613	9.5787	9.2468	9.9469	9.9329
PSR01029296.hg.1	6.6108	6.9169	10.2603	8.3051	9.3975	9.6665	8.4483	10.2577	11.5534	11.2577	11.0803	11.7838	11.5093
PSR01029298.hg.1	5.2314	5.5327	9.6572	7.0014	8.7934	9.4137	7.6424	9.8458	10.9756	10.8225	10.581	11.259	11.1091
PSR01029304.hg.1	5.2732	6.4186	10.4587	7.2703	9.6361	10.3078	8.3136	10.473	11.757	11.5721	11.4923	12.0439	11.8144
PSR01029309.hg.1	5.5048	6.8585	10.7351	8.4012	10.1502	10.4142	8.4399	10.631	11.7289	11.6285	11.4473	12.0294	11.7783
PSR01029316.hg.1	5.3936	6.1714	8.0522	6.5427	7.3131	7.7033	6.8057	8.0922	9.754	9.2365	9.2329	10.4489	9.6769
PSR01029317.hg.1	5.5383	5.9206	8.9933	6.729	8.1931	8.6123	7.2914	8.9933	10.1861	9.951	9.8119	10.4725	10.1614
PSR01029318.hg.1	6.4364	7.5714	9.817	8.9987	9.0928	9.4092	8.2515	9.9963	11.2215	11.012	10.7131	11.2766	11.1236
PSR01029334.hg.1	5.3696	6.0891	9.5414	7.0212	8.9048	9.8338	7.5329	9.723	10.6091	10.3699	10.0673	10.6959	10.6699
PSR01029338.hg.1	6.4099	7.4476	7.5967	7.4718	7.641	8.2634	6.6987	7.8426	8.3755	8.4318	7.9105	8.432	8.3061
PSR01038788.hg.1	8.1443	8.1379	9.1688	7.3001	10.0282	9.2939	7.9842	9.9651	9.6901	9.8151	9.7014	9.8897	9.4995
PSR01038789.hg.1	11.4333	10.4608	10.7308	8.9977	11.7809	10.3185	11.1081	11.1168	10.673	10.7682	10.7523	10.7772	10.6929
PSR01038790.hg.1	7.045	7.5011	9.9022	7.5421	10.6004	9.6535	8.3334	10.4074	10.4594	10.5756	10.3763	10.581	9.9921
PSR01038791.hg.1	8.3465	8.6671	10.6844	8.3705	11.1193	10.4961	9.6897	11.3186	11.1805	11.1952	10.9769	11.1085	10.6246
PSR01038793.hg.1	4.3675	3.8624	6.088	3.2535	7.2635	5.5315	5.2824	6.0007	6.4557	6.8892	6.2775	7.1311	5.9544
PSR01038794.hg.1	4.0248	4.6333	5.8731	4.086	6.4449	5.5984	4.821	6.2277	6.1896	6.3828	6.6189	6.7374	6.2323
PSR01050371.hg.1	5.3323	4.8018	7.777	4.4357	7.5055	7.554	7.214	7.4228	7.6532	7.5935	8.2851	7.9431	7.7277
PSR01050372.hg.1	5.9887	4.4036	7.3062	4.7214	7.0047	6.8237	6.6376	7.111	7.0426	7.1408	7.2778	7.2733	6.9224
PSR01050374.hg.1	5.7934	6.5633	7.7021	5.9085	7.9273	7.8436	7.0807	7.8867	7.7352	7.8156	8.3013	7.8521	7.352
PSR01050375.hg.1	8.2088	8.2524	9.086	8.16	9.3762	9.6188	8.3212	9.0847	9.6318	9.5668	9.9195	9.8677	8.9725
PSR01050376.hg.1	8.8314	8.9958	10.1658	8.4738	10.3407	10.9194	9.7866	10.3628	10.7844	10.859	11.1081	10.9897	10.1863
PSR01050378.hg.1	8.1337	7.9635	9.5039	7.4403	9.8172	10.0963	8.5792	9.7511	9.7629	10.1444	10.1532	10.26	9.5135
PSR01050380.hg.1	9.7865	10.1177	11.3342	9.5993	11.4633	11.5969	10.752	11.5663	11.4632	11.7165	11.6704	11.7515	11.3373
PSR01050382.hg.1	8.2854	7.6743	10.1991	8.055	10.2933	10.5224	9.5011	10.5943	10.6123	10.8749	10.9036	11.0323	10.6166
PSR01050383.hg.1	6.1387	4.4621	9.0239	5.4892	9.2859	9.3778	8.2966	9.3432	9.5942	9.9646	9.9586	9.9599	9.752
PSR01050384.hg.1	6.4342	5.8537	9.2227	6.0585	9.5518	9.499	8.8973	9.5025	9.7829	9.9274	10.1183	10.0929	9.8804
PSR01050386.hg.1	4.8664	3.5935	7.7993	2.8864	7.8766	8.2833	7.0857	8.4185	9.0506	9.2741	9.241	9.0614	8.87
PSR01050387.hg.1	10.1547	10.7122	11.0748	10.9192	10.9402	11.1303	10.6909	11.3675	11.3489	11.4957	11.4537	11.3704	11.2974
PSR01050550.hg.1	7.5736	7.6893	10.8853	8.0219	10.6229	11.4187	9.6824	10.6828	10.8905	11.1523	10.9456	11.419	10.826
PSR01050551.hg.1	9.4965	9.8885	12.461	10.6061	12.0374	12.7086	11.1852	12.1747	12.3867	12.4784	12.415	12.627	12.1725
PSR01050554.hg.1	6.6505	6.5082	9.7277	6.4283	9.474	10.0341	8.1421	9.0778	9.853	9.9448	9.9289	10.352	9.7814
PSR01050555.hg.1	7.3553	7.7632	9.7722	7.9568	8.9934	9.7739	8.2045	9.2729	9.4467	9.5045	9.8491	10.065	9.454
PSR01050556.hg.1	7.0613	7.7011	7.0842	7.1942	6.6495	6.7068	7.1415	6.8114	6.6726	6.1941	6.6377	6.3956	6.6635
PSR01050557.hg.1	5.6491	7.2493	6.0239	6.1039	5.2215	5.797	5.953	5.5988	5.8972	5.5707	5.4403	5.9269	5.6055
PSR01050558.hg.1	6.9113	7.0154	8.07	7.4354	7.3545	8.0402	7.0794	7.1511	8.1833	8.5024	8.0371	8.4644	7.6269
PSR01050560.hg.1	8.5875	7.6936	7.6155	7.5109	7.7292	7.556	8.2229	7.4948	7.7991	8.1809	7.6708	8.0992	8.068
PSR01050562.hg.1	4.0027	3.7349	5.0772	5.0197	4.968	4.9411	4.9813	4.484	5.9193	5.9567	5.4979	6.3638	5.4516
PSR01062381.hg.1	6.9808	7.2603	8.3035	6.3664	8.0815	7.8227	7.1192	7.9392	7.9914	7.7961	7.5452	8.0694	7.654
PSR01065864.hg.1	5.5829	6.7258	7.2051	7.3679	6.887	8.098	7.1095	7.008	8.0358	7.7222	7.8577	7.6333	7.4839
PSR01065865.hg.1	8.3328	8.7881	11.9353	8.8573	11.0638	11.7416	9.8706	11.2311	12.222	12.3114	12.1179	12.1812	12.1415
PSR01065866.hg.1	7.7235	7.8871	11.4652	7.7391	10.9354	11.4768	9.7062	10.8588	11.836	12.0548	11.8316	12.0054	11.9698
PSR02000273.hg.1	6.4231	5.7552	6.1713	6.0381	6.4915	7.0207	5.6554	6.6336	6.9896	6.4477	6.5701	7.2791	6.8616
PSR02000276.hg.1	5.9961	5.9626	8.1079	5.9158	8.0042	9.0906	7.1342	8.4088	9.1455	8.5235	8.8852	9.7359	8.9628
PSR02000292.hg.1	10.5342	10.4493	12.5816	10.0105	12.5606	12.6469	11.3395	12.1392	12.7218	12.8548	12.7097	12.7874	12.8293
PSR02004937.hg.1	6.9234	6.152	5.4152	6.5473	5.8225	6.1393	6.4906	7.1287	5.8318	5.567	5.3888	5.453	5.5689
PSR02004940.hg.1	4.9011	5.4142	7.5449	5.2159	8.4499	7.6416	6.3224	7.2619	8.6566	8.1818	8.3447	9.0192	8.0656
PSR02004944.hg.1	4.1714	4.2877	7.2418	3.4511	7.2032	7.6173	5.7206	6.6041	8.3671	7.8551	8.086	8.3932	7.7642
PSR02004945.hg.1	5.4828	6.4184	10.1534	6.3681	9.6159	10.6714	7.853	9.254	11.4699	11.283	11.1583	11.4091	11.0316
PSR02004952.hg.1	5.845	6.7978	9.2359	5.7062	9.1341	9.9608	7.6001	8.4541	9.9605	10.0658	9.607	10.2298	9.8703
PSR02004954.hg.1	7.483	7.7013	11.3984	8.0965	10.91	11.9427	9.4898	10.8147	11.6838	11.6614	11.5542	11.7138	11.5779
PSR02004958.hg.1	8.4656	9.318	12.0336	8.618	11.3632	12.4155	10.1103	11.4369	11.9524	12.4231	12.4958	12.5382	12.3709
PSR02004959.hg.1	10.9414	11.5809	13.1673	11.254	13.1157	13.288	12.1987	12.9608	13.2588	13.2831	13.2404	13.3331	13.2258
PSR02004962.hg.1	5.2306	3.9585	6.1725	4.2679	6.0091	6.6636	4.9902	5.758	4.6826	4.7516	5.1603	4.0301	4.43
PSR02004963.hg.1	2.3808	2.3572	2.5844	2.5249	4.0521	2.7052	2.9496	2.726	2.3463	2.5386	2.2499	2.0023	2.0544
PSR02018286.hg.1	6.0687	6.1606	6.5695	4.5557	6.4844	5.7361	6.0975	6.4774	6.9226	5.6418	5.773	5.5698	5.6836
PSR02018287.hg.1	6.1926	7.0245	7.1137	5.01	7.3455	6.7647	6.4309	6.8779	7.0486	6.4718	6.3639	6.1646	6.3165
PSR02018288.hg.1	7.9567	9.6811	8.5184	8.952	8.6406	8.5729	8.0436	8.5187	8.2729	7.3906	7.4662	7.068	7.0529
PSR02018289.hg.1	2.899	2.4379	3.4097	2.7869	4.2569	3.9381	2.9389	4.5116	2.5923	2.5054	2.4098	2.9196	2.6295
PSR02023395.hg.1	8.2792	7.4178	8.9375	7.2893	9.0062	8.3212	6.9584	9.0623	8.6257	9.0189	8.9296	8.8045	8.9276
PSR02023907.hg.1	3.5651	4.7374	2.3671	3.2062	3.1409	2.8701	3.0152	2.9387	2.9777	3.2143	3.2666	2.8634	3.0412
PSR02023929.hg.1	9.1111	8.9115	8.9074	9.0699	8.9124	8.8138	9.0245	8.9056	8.512	8.7364	8.4534	8.4994	8.7425
PSR02023930.hg.1	8.8951	9.3545	9.0693	9.3384	9.0347	8.9945	9.2331	9.0454	8.4403	8.8771	8.5053	8.6016	8.8137
PSR02023931.hg.1	9.283	8.8818	8.9754	9.2539	8.9099	8.7256	9.0356	8.9452	8.6564	8.8446	8.5047	8.4938	8.6955
PSR02023932.hg.1	9.0039	8.7839	8.6326	9.0945	8.5765	8.4664	8.7746	8.6039	8.1956	8.3697	8.0901	8.0645	8.3531
PSR02023933.hg.1	9.1238	9.5015	9.2759	9.3728	8.9736	8.6396	9.1849	9.0206	8.6843	9.0665	8.6651	8.6376	8.6898
PSR02023934.hg.1	8.7146	9.1305	8.8483	8.8236	8.4846	8.4832	8.715	8.6249	8.2198	8.4752	8.2656	8.1644	8.29
PSR02023935.hg.1	9.0121	9.0634	8.7378	9.2207	8.6191	8.5219	8.8967	8.6359	8.3794	8.6143	8.2002	8.324	8.469
PSR02023936.hg.1	8.2604	9.4319	8.9638	9.0051	8.6646	8.2493	8.832	8.8047	8.3306	8.6078	8.3655	8.0933	8.2701
PSR02023937.hg.1	8.5984	9.4766	8.9469	9.2131	8.8704	9.1119	9.1838	9.1009	8.4925	8.7717	8.3643	8.5237	8.5358
PSR02023938.hg.1	8.5744	9.5575	9.1662	9.0105	8.9525	9.0319	9.1558	9.1818	8.5265	8.8173	8.666	8.4207	8.5848
PSR02023939.hg.1	8.7858	9.5461	8.7127	9.6659	9.0428	8.9135	9.0381	8.9998	8.7023	8.6578	8.5243	8.7294	8.7503
PSR02023940.hg.1	8.5884	9.9589	9.7197	9.3253	9.043	9.5355	9.05	9.7532	8.5914	8.8228	8.6141	8.8996	8.668
PSR02023941.hg.1	8.488	9.9441	9.7049	9.4463	8.9872	9.4996	9.138	9.7384	8.6021	9.0164	8.6721	9.0012	8.8049
PSR02023942.hg.1	8.4327	10.0825	9.7262	9.5514	8.9722	9.8641	9.1524	9.8657	8.6017	9.0927	8.704	9.1134	8.8583
PSR02023943.hg.1	8.2897	10.2784	10.1798	9.3795	9.1331	10.3394	9.0593	10.3929	8.5087	9.0039	8.6713	8.7553	8.6859
PSR02023944.hg.1	8.3411	10.3583	10.1764	9.4144	9.1597	10.3475	9.1104	10.394	8.5178	9.0492	8.758	8.7519	8.6374
PSR02023945.hg.1	8.0116	10.3383	10.1155	8.9771	9.1498	10.4475	8.8839	10.2883	7.8627	8.77	8.3488	8.0287	8.4095
PSR02023946.hg.1	8.2175	10.4984	10.2416	9.1794	9.4107	10.5695	9.0622	10.4439	7.7975	8.684	8.3654	8.0288	8.4502
PSR02023947.hg.1	7.8187	10.1642	9.9825	8.5907	9.1154	10.3154	8.6528	10.2764	6.9509	8.117	7.83	7.522	7.9849
PSR02023948.hg.1	7.8068	10.1859	9.9177	8.2625	9.0226	10.2944	8.3343	10.2164	6.7142	7.9338	7.7583	7.3215	7.7816
PSR02023949.hg.1	4.4927	5.2527	4.9978	5.5861	4.6614	4.8375	4.6295	4.943	5.1405	4.8708	5.0226	5.2546	4.7581
PSR02023950.hg.1	7.0232	8.3891	7.6047	7.8777	7.7336	7.8741	7.3102	7.4638	7.9524	7.904	7.4972	7.5375	7.6899
PSR02023951.hg.1	5.9318	7.3881	6.6808	7.0578	6.2692	6.0397	5.3482	6.0564	5.6422	5.3116	5.5818	5.4267	6.1522
PSR02023953.hg.1	4.3928	6.0754	5.8147	5.8929	5.2393	6.199	4.7511	4.8615	5.8421	5.3907	5.4326	5.6125	5.891
PSR02023955.hg.1	7.701	7.4771	6.4879	7.1162	7.226	6.7737	7.4653	6.6881	6.5325	6.4736	6.3493	6.2256	6.5436
PSR02023963.hg.1	6.6491	6.0926	5.4756	5.722	4.7164	4.8757	5.5186	5.9432	5.0047	5.2444	5.0544	5.3768	5.3323
PSR02023970.hg.1	6.7395	7.589	6.7891	7.3879	7.3395	7.0164	6.5093	6.8107	7.3937	6.8385	7.3983	6.3706	7.4003
PSR02023973.hg.1	8.052	8.6082	8.3422	7.6533	8.2052	8.3148	7.3262	8.5319	6.3836	6.8906	6.0555	6.2867	5.9716
PSR02023974.hg.1	5.441	5.4068	6.0825	3.6844	5.4888	6.2382	4.8904	4.7825	4.2077	5.4652	4.9433	4.4572	4.4421
PSR02023977.hg.1	4.4184	3.8443	6.9697	3.1488	6.9731	6.4667	2.6593	5.7781	6.2543	6.8419	6.3033	6.3371	6.1107
PSR02023979.hg.1	3.4474	2.4669	2.3967	3.0286	2.8831	3.6906	2.8718	2.3262	2.7644	2.2703	2.9325	2.4976	2.6359
PSR02023980.hg.1	3.7766	3.6774	1.9509	3.4074	4.7684	3.231	3.274	2.0402	1.9589	2.4507	1.6951	1.914	2.539
PSR02023981.hg.1	7.3191	4.0309	4.5145	4.8718	6.9369	6.3815	4.492	5.675	3.4741	4.6337	3.169	3.3979	3.8299
PSR02023982.hg.1	3.0428	4.493	2.296	3.4715	2.587	2.9454	4.4102	2.6794	1.9702	2.0997	1.7525	2.3937	2.1025
PSR02023983.hg.1	7.3951	6.4373	8.7938	6.5296	8.4254	8.1556	6.1984	7.9946	7.4186	8.1749	6.7362	7.1458	7.2137
PSR02023984.hg.1	4.308	3.513	2.423	3.1923	3.016	3.5319	3.27	3.678	2.2234	3.0229	3.1059	2.9459	3.1351
PSR02023987.hg.1	2.4243	2.1704	3.9642	2.3594	2.55	2.8148	2.4107	3.3334	3.4418	3.8723	2.9469	2.9234	2.6944
PSR02023988.hg.1	6.4598	4.703	5.5691	4.6698	5.4173	5.4861	5.2342	5.4225	5.0469	5.8255	4.7761	5.1762	5.5047
PSR02023991.hg.1	2.0391	2.3613	2.1125	2.1886	1.8186	2.1358	2.3164	1.9768	1.6564	2.0148	2.1107	2.0383	2.1376
PSR02023992.hg.1	4.4961	4.4053	2.6974	3.516	3.6001	3.437	2.7947	4.7586	2.2792	2.9399	3.1246	2.3788	2.4974
PSR02023993.hg.1	6.2346	7.6148	5.7326	5.6426	6.4473	6.3882	5.8535	6.8684	5.7864	5.5925	6.148	5.8105	5.7215
PSR02023997.hg.1	2.7021	2.8561	5.1474	2.4739	4.6022	4.3357	3.2935	3.7615	4.0412	5.0605	4.4062	4.9737	4.8636
PSR02024009.hg.1	7.0625	5.3242	8.8633	5.6297	8.0269	8.987	6.7058	7.7717	7.4151	8.6413	8.3406	7.8931	8.1593
PSR02024013.hg.1	6.9756	6.6595	8.1788	5.3982	7.9037	8.16	5.9112	7.141	7.1662	7.8424	7.4754	7.5443	7.6023
PSR02024015.hg.1	3.2152	2.5794	5.9584	2.0026	5.2816	5.6302	1.977	4.6914	4.651	5.7266	5.6979	5.6695	5.2145
PSR02024017.hg.1	3.5089	4.0845	3.2116	2.8561	3.3412	4.3721	3.4455	3.4148	3.0636	3.6579	2.8836	4.1223	4.8669
PSR02024018.hg.1	6.6382	6.3786	7.8771	5.6765	7.1985	7.8226	5.958	6.7828	7.1533	7.3104	7.4831	7.3212	7.6266
PSR02024020.hg.1	6.645	5.8345	8.0312	4.9727	7.248	8.1044	6.1212	6.8461	6.6721	6.8841	7.4022	6.9326	7.1209
PSR02024021.hg.1	6.2826	7.2975	6.942	6.6668	6.3536	6.986	5.8193	6.8702	6.1267	5.9987	6.2702	6.1215	5.7898
PSR02024022.hg.1	9.0183	10.9073	10.097	10.0412	9.4426	10.4316	8.5517	10.1691	8.576	8.8542	8.8877	8.8823	9.1217
PSR02024023.hg.1	5.1549	5.4721	6.4983	4.3106	6.6112	6.2817	4.012	6.3103	5.4278	5.2037	6.2693	6.0688	6.518
PSR02024026.hg.1	3.5093	3.2622	5.3254	3.1181	4.6542	5.1086	3.7354	5.0812	3.8966	4.1467	4.5648	5.2486	5.3939
PSR02024028.hg.1	7.6261	7.0211	8.2329	7.2923	8.0326	8.1375	7.4976	8.1517	7.8181	8.0328	8.0001	7.9199	8.5122
PSR02024032.hg.1	8.2145	6.3245	10.0304	6.4927	9.2288	9.8079	8.5379	9.9277	9.0165	8.8461	9.0611	9.1296	9.7263
PSR02024033.hg.1	9.7603	9.867	11.8612	9.5392	11.3415	11.8076	10.4103	11.5989	10.6531	10.9968	10.8833	11.0184	11.2103
PSR02024034.hg.1	10.2352	9.765	11.9236	9.8421	11.4382	11.9336	10.6286	11.616	10.9776	11.2605	11.1705	11.4566	11.1974
PSR02024036.hg.1	8.9891	8.6611	11.0332	8.4122	10.5464	10.8681	9.0898	10.7069	9.8898	10.2544	9.9998	10.0421	10.6938
PSR02030741.hg.1	5.2403	6.3508	6.1874	5.4047	6.1982	5.9043	6.2318	6.0638	7.0533	7.3271	6.4317	6.0375	6.0151
PSR02030742.hg.1	3.5359	4.0455	6.0506	4.5563	5.524	5.506	5.7672	5.3387	6.8307	7.054	5.8224	6.2581	5.458
PSR02030744.hg.1	2.9777	3.1911	5.967	3.2626	5.7352	4.8728	5.0235	4.2749	6.7786	7.2148	6.0315	6.1576	5.2715
PSR02030746.hg.1	4.1959	3.947	6.5241	2.8803	5.759	5.1734	6.0684	5.0008	7.3648	7.2292	6.0164	6.4391	5.3574
PSR02030747.hg.1	5.2526	6.5982	6.4897	5.9872	5.0172	4.9281	6.1723	5.5186	6.173	5.6571	5.3613	5.6535	4.881
PSR02033991.hg.1	6.3514	5.9409	7.732	5.5462	7.4723	6.1898	6.3252	7.5338	6.8881	7.7629	7.6183	8.3575	7.5445
PSR02033992.hg.1	4.9187	4.9909	7.4267	4.705	7.63	5.4116	4.4875	6.7207	7.034	7.7406	7.6145	8.5641	7.9447
PSR02033994.hg.1	10.225	10.5578	10.7801	10.415	10.7872	11.0695	9.8344	10.9066	9.3685	9.7721	9.8509	10.5014	9.6597
PSR02033996.hg.1	10.2529	10.7919	11.3482	10.3018	11.1533	11.5705	10.1857	11.2889	10.0759	10.3133	10.6579	11.5222	10.2171
PSR02033997.hg.1	8.6666	8.199	9.6976	8.2293	9.2366	9.8409	7.9909	9.6079	8.5663	8.6851	9.4191	10.4472	8.7454
PSR02034000.hg.1	7.9095	7.7089	9.2694	7.3262	8.6225	9.687	8.1966	9.3681	8.2407	7.8888	8.884	9.7993	7.989
PSR02034001.hg.1	6.2011	5.4423	6.4526	4.9901	6.5389	7.1481	5.7285	5.9762	5.7189	6.0747	6.7764	8.0574	6.4046
PSR02034002.hg.1	5.9161	4.1351	7.5511	4.7592	7.1225	7.6257	5.5327	6.1296	6.1494	6.6393	7.678	8.483	7.1407
PSR02034005.hg.1	7.3924	7.0889	7.455	7.4707	7.5754	7.9498	7.5191	6.9167	6.5904	6.3638	6.6494	6.9611	6.5656
PSR02034006.hg.1	8.8506	8.9108	8.6023	8.3782	8.693	9.2279	9.0765	9.2493	7.5951	7.4454	7.3484	8.2259	7.5704
PSR02034007.hg.1	11.1355	10.3992	9.4598	10.0733	9.8266	9.9551	10.8569	9.6135	9.1178	9.3924	9.2536	9.2383	9.8058
PSR02034009.hg.1	10.5209	10.4041	9.1368	9.589	10.4386	9.2298	10.3076	9.0079	8.5318	8.6026	8.4339	8.2465	9.0451
PSR02034010.hg.1	6.3478	6.8506	6.4844	6.728	6.4435	6.5332	6.321	6.3607	6.7631	6.8003	6.7267	6.5621	6.6592
PSR02034038.hg.1	9.2908	9.1232	10.7318	7.9539	10.5582	11.1588	8.7386	10.5294	10.3315	10.3674	11.0131	10.8887	10.3281
PSR02034039.hg.1	8.3005	8.3783	10.2109	8.8088	9.7109	10.4821	8.7841	10.0355	9.9782	10.1053	10.5344	10.3217	9.8938
PSR02034040.hg.1	6.7938	5.7921	8.8091	6.2586	8.1836	9.0172	6.9943	8.4101	8.6842	8.8899	9.6339	9.515	8.9975
PSR02034041.hg.1	5.0502	4.9706	7.25	5.3517	6.7722	7.3411	4.13	6.7411	7.4338	7.5278	7.9506	7.9386	7.5704
PSR02034042.hg.1	12.1711	12.2459	12.0855	11.846	12.2926	12.4359	12.6578	11.9002	10.6517	11.0834	10.9583	10.7634	11.3156
PSR02034044.hg.1	6.0457	6.3154	6.8863	6.6053	6.9723	7.2114	6.122	6.8778	6.7386	7.2782	7.6335	7.6962	7.5045
PSR02034045.hg.1	5.5628	6.4391	5.8507	5.316	6.2593	5.7909	6.204	5.5564	6.5838	5.9292	7.2868	7.0559	6.2317
PSR02034047.hg.1	3.8022	4.1213	6.205	3.8762	5.9038	4.2402	3.3724	4.4841	5.6194	5.1194	6.5172	5.807	4.8441
PSR02034049.hg.1	4.3711	4.6619	4.9513	4.7226	4.9104	4.3188	3.8018	4.1342	4.6949	4.3918	5.9305	5.0828	5.0644
PSR02034050.hg.1	7.0429	7.8072	8.8271	8.2225	8.5171	8.7051	8.415	8.0653	8.2746	8.5013	8.3576	8.2713	7.0859
PSR02034052.hg.1	8.0168	8.5326	9.691	8.9523	9.0897	9.1299	9.0704	9.0847	9.8185	9.4983	9.6798	9.8122	8.9578
PSR02034053.hg.1	8.2476	7.1586	10.5871	9.4237	10.496	10.3174	9.4032	9.9956	11.2905	10.8831	10.9079	10.8934	10.4664
PSR02034054.hg.1	8.5794	8.376	10.9525	9.3661	10.5886	10.4663	9.8577	10.4118	11.498	11.1978	11.3775	11.2977	10.91
PSR02034056.hg.1	8.4076	7.9421	9.9079	8.6617	9.9001	9.6032	9.1926	9.4346	10.4289	10.0949	10.1396	10.1419	9.839
PSR02034058.hg.1	3.8758	3.2694	4.0222	4.1038	3.9939	3.9534	3.636	3.0046	3.7619	3.5873	3.669	3.6633	3.5484
PSR02034059.hg.1	8.2025	7.4481	10.655	9.3305	10.1845	9.9787	8.9411	10.2549	11.2991	10.8481	11.1489	11.1655	10.7715
PSR02034062.hg.1	5.4069	5.3806	6.3273	5.3001	6.7109	4.8232	7.239	5.8708	8.1144	7.9216	8.5693	7.6293	7.6027
PSR02044911.hg.1	6.8767	6.1202	9.5558	8.2667	8.9552	9.6817	7.1527	9.2719	10.3774	10.3876	10.496	10.6518	10.3178
PSR02044912.hg.1	4.5247	5.002	5.337	4.8672	5.5084	5.608	5.0856	5.5885	7.0227	7.4302	7.4065	7.3859	7.04
PSR02044913.hg.1	5.4669	6.2187	7.4129	7.6333	8.1184	8.6367	5.5255	6.6988	10.4091	9.2674	9.5721	9.9915	10.0825
PSR02044914.hg.1	7.4247	7.0215	8.9024	9.0544	8.8276	10.0568	8.2513	9.3254	11.6111	11.2771	11.016	11.27	11.3168
PSR02044915.hg.1	6.285	6.7091	7.0135	7.1997	6.7122	7.3937	7.0552	7.3555	9.6329	9.471	9.3376	9.2724	9.4697
PSR02044916.hg.1	7.1465	7.4596	6.7296	7.1878	6.555	7.0693	7.2831	7.3466	8.16	8.3918	8.1893	8.286	8.356
PSR02044917.hg.1	7.0863	6.6122	5.2391	6.2448	6.4534	5.9395	6.8221	5.8555	6.1418	6.2273	6.1063	6.2878	6.1753
PSR02044919.hg.1	4.8165	5.4232	6.1493	7.2328	6.4083	5.7102	7.5006	5.5398	6.6084	7.0654	6.4589	6.3874	6.4149
PSR02044920.hg.1	3.4296	3.8425	3.7804	3.935	3.9267	3.7044	3.6807	3.525	4.5476	4.7835	4.074	5.1248	3.8817
PSR02044921.hg.1	6.2967	5.4497	5.6672	6.4527	5.2512	5.4321	5.8389	5.3349	5.6216	6.3033	5.8725	6.1016	5.8985
PSR02044922.hg.1	5.8681	5.2415	6.4646	6.0206	5.794	5.9992	5.1903	6.2563	7.0265	7.1399	7.1636	7.1988	6.975
PSR03004157.hg.1	9.7848	8.9992	9.7722	9.1015	9.3297	10.0476	9.7132	9.6177	9.6653	9.5566	9.6131	9.6622	9.5933
PSR03004161.hg.1	9.7846	10.3477	12.0198	9.9462	11.4241	12.2199	10.7066	11.6588	12.0784	12.1974	12.3499	12.2476	12.3406
PSR03004164.hg.1	8.0075	8.3249	11.5798	7.1733	11.0246	11.784	9.6874	11.0164	11.3243	11.4307	11.5351	11.4136	11.4941
PSR03004166.hg.1	5.5978	5.2208	8.4032	2.8759	8.0395	8.46	6.2449	7.9332	8.4539	8.653	8.6662	8.7624	8.7613
PSR03004169.hg.1	9.7199	10.35	12.3284	8.8762	11.9465	12.3522	10.7789	11.8877	12.5478	12.5908	12.636	12.5949	12.4896
PSR03004173.hg.1	10.5567	11.6799	13.3062	10.9563	13.166	13.4375	12.379	12.9994	13.2213	13.2827	13.3318	13.3422	13.2392
PSR03025023.hg.1	6.4563	6.4648	11.3717	7.1021	10.8173	11.0534	8.8878	10.9685	11.1845	11.4463	11.64	11.7652	11.597
PSR03025024.hg.1	8.6816	8.0614	10.4866	7.2746	10.358	10.1498	8.4631	9.9782	10.5828	10.7647	10.7348	10.8677	10.7985
PSR03025025.hg.1	8.4076	7.7625	11.2831	8.0093	10.3524	10.8068	9.1454	10.8772	11.7395	11.6779	11.5538	11.5139	11.6288
PSR03025028.hg.1	5.9918	8.1352	9.141	6.3426	7.5969	8.164	7.2635	8.2981	9.8119	9.7107	9.5631	9.7083	9.6808
PSR03025029.hg.1	8.1853	9.3709	9.3791	8.432	8.908	9.4141	8.3502	9.3248	8.944	8.9959	8.8982	9.1039	9.0084
PSR03025031.hg.1	8.3179	9.1552	9.5539	7.8887	9.4083	9.3034	9.007	9.3523	9.5287	9.342	9.5978	9.1685	9.2989
PSR03025032.hg.1	6.6391	7.2046	6.8525	5.2545	6.709	6.58	6.8841	5.9347	7.0318	6.8068	6.7912	6.4344	6.3497
PSR03029262.hg.1	8.2675	8.5756	11.824	7.0185	11.1446	12.1833	10.4514	11.4411	12.335	12.2261	12.1792	12.5311	12.1143
PSR03029264.hg.1	7.96	8.089	11.8654	7.0906	11.1782	12.1749	10.3413	11.5037	12.2879	12.115	12.1165	12.2755	12.1537
PSR03029265.hg.1	8.9489	9.1236	11.8039	9.1666	11.5707	11.7475	10.367	11.4512	12.2156	12.175	12.1832	12.3608	12.1769
PSR03029266.hg.1	11.3784	11.5047	13.548	11.7054	12.902	13.6146	12.6015	13.3571	13.6983	13.6858	13.6584	13.7292	13.6865
PSR03029268.hg.1	8.996	9.1265	11.047	8.8272	10.4725	11.1305	9.9678	10.7735	11.7146	11.4151	11.4665	11.602	11.3598
PSR03029280.hg.1	8.6754	8.5294	10.7803	8.0074	10.0577	10.8352	9.8134	9.9247	11.4612	10.7857	11.042	11.1401	10.875
PSR03029281.hg.1	8.6781	8.4937	10.6864	7.7056	9.9786	10.834	9.7791	10.0564	11.46	10.9018	11.0466	11.1725	10.9702
PSR03031983.hg.1	12.9777	13.6554	13.519	13.6949	13.5381	13.7631	13.3438	13.505	13.5619	13.5996	13.5965	13.6095	13.5402
PSR04003419.hg.1	8.4494	7.482	6.9286	7.8839	6.914	6.8777	7.5872	7.0964	6.663	6.4927	6.5382	6.3641	6.9202
PSR04008156.hg.1	9.0526	8.3751	11.0346	9.0076	10.785	11.6566	9.8327	10.7574	11.8838	11.5035	11.7578	11.87	11.7455
PSR04008160.hg.1	7.5585	7.4344	10.1841	7.526	10.0031	10.6406	9.1164	9.759	10.7492	10.4453	10.5886	10.93	10.6211
PSR04008162.hg.1	11.7235	11.8664	13.3058	11.7726	13.2416	13.3274	12.461	13.0503	13.232	13.2567	13.2372	13.2223	13.296
PSR04008164.hg.1	11.8397	11.9469	13.372	11.9146	13.3143	13.5213	12.8911	13.2006	13.4276	13.4706	13.3955	13.39	13.3783
PSR04010414.hg.1	8.5557	9.2978	10.8791	8.1039	10.0007	11.0965	9.2283	9.9378	11.6649	11.8005	11.5692	11.9176	11.7883
PSR04010417.hg.1	8.4079	8.3452	12.2274	7.4232	11.3087	12.2503	10.1475	11.2363	12.9786	13.0294	13.0506	12.9776	12.9386
PSR04010419.hg.1	10.1211	10.2308	13.3769	9.9735	12.6769	13.4714	11.9469	12.9499	13.693	13.6923	13.6974	13.7007	13.6698
PSR04010429.hg.1	6.2189	6.1111	11.098	4.7119	10.6674	11.6016	8.5348	10.1751	12.043	12.2408	11.8314	12.0374	11.998
PSR04010430.hg.1	7.9095	8.2135	11.8062	8.8004	11.8066	12.1152	10.5262	11.2138	12.1343	12.2766	12.1481	12.211	12.1109
PSR04015433.hg.1	11.1963	11.8332	13.1619	11.9505	13.056	13.1928	12.6346	13.0102	13.1937	13.288	13.1404	13.23	13.2122
PSR04015435.hg.1	8.4674	9.1295	11.9546	7.5335	11.4908	12.3246	10.7786	11.6008	12.2436	12.3738	12.1772	12.4916	12.3372
PSR04015440.hg.1	6.6324	7.866	10.6184	6.3682	10.5209	11.0788	8.1	9.9727	11.0245	11.0792	10.7731	11.2284	10.9723
PSR04015447.hg.1	9.6012	9.8699	12.9188	9.9729	12.4569	13.1437	11.5049	12.4103	13.2803	13.0688	13.2654	13.1524	13.1074
PSR04015451.hg.1	8.5925	8.4664	12.3313	8.8182	11.6778	12.2868	10.5958	11.7979	12.771	12.7077	12.7397	12.8386	12.8249
PSR04015454.hg.1	7.5427	7.6013	10.4663	6.6966	9.3297	10.4821	8.3551	9.6057	11.6573	11.3091	11.4075	11.613	11.5555
PSR04015456.hg.1	5.2078	4.3983	8.5732	2.9183	7.4454	8.8467	6.1084	7.3955	10.0881	9.5841	9.7233	10.3226	10.0268
PSR04018301.hg.1	4.6847	4.9364	7.173	4.4583	7.1961	5.1292	6.2375	6.7022	6.3105	6.1709	6.8788	7.6826	6.7029
PSR04018304.hg.1	9.7901	9.1689	11.0452	8.6134	11.3935	11.3097	9.941	11.0007	10.4252	10.8651	10.9875	11.3575	10.7506
PSR04018312.hg.1	10.733	11.3385	11.1495	10.3729	10.8306	11.2023	10.0776	11.3023	10.7922	11.0822	11.1665	11.6891	10.9563
PSR04018315.hg.1	9.0989	9.238	9.6011	9.2525	9.2562	9.1722	8.9988	9.8612	9.204	9.3027	9.362	9.9895	9.4265
PSR04018317.hg.1	10.8481	11.1835	10.811	10.45	10.705	11.0325	10.1231	11.2949	10.3649	10.7797	11.0975	11.181	10.8074
PSR04018318.hg.1	8.2788	7.8414	6.9876	6.0429	8.0408	7.1991	6.8132	7.5522	6.9018	7.487	7.4401	8.2648	7.3304
PSR04018320.hg.1	9.2775	9.6334	9.1373	8.8455	9.6403	9.2429	8.1701	9.3455	8.3959	8.8811	9.194	9.644	9.0079
PSR04018323.hg.1	9.6768	9.6571	9.026	8.9464	9.4162	8.3778	8.8124	8.899	8.6599	8.8389	9.2454	9.6725	8.7729
PSR04018324.hg.1	9.0223	9.0453	8.1438	8.5859	8.6455	7.4683	9.0956	8.2407	7.8654	8.2496	8.1396	8.7357	8.4017
PSR04018326.hg.1	9.5054	9.2792	8.5206	7.6249	9.4422	7.5994	8.5672	8.2028	8.1277	9.0778	9.1228	9.5922	8.8742
PSR04018327.hg.1	7.2375	6.3118	6.5458	6.218	7.5825	5.794	6.2848	6.077	7.0556	7.7918	8.269	8.5307	8.1639
PSR04018328.hg.1	6.5663	7.1542	6.3391	6.9462	6.9819	6.1477	6.7847	8.0719	7.2715	7.5952	7.7617	7.4989	7.2946
PSR04018330.hg.1	6.7078	8.2853	6.1563	9.3596	7.1015	6.2638	7.166	6.4906	5.8404	5.9813	6.3837	6.8529	6.1695
PSR04018336.hg.1	11.7735	11.1305	10.748	11.4361	11.0116	10.5104	11.2069	10.785	11.21	11.2581	11.0318	11.3649	11.2078
PSR04018341.hg.1	13.2322	12.7811	13.0214	13.0744	12.8535	11.6495	12.9913	13.0771	12.3328	11.9768	12.1967	12.1618	12.5153
PSR04018344.hg.1	9.9938	9.6928	9.2287	10.0849	9.585	8.8802	9.7636	9.3676	9.3	9.8142	9.098	10.5173	10.0748
PSR04018345.hg.1	5.7241	5.61	5.6464	6.499	5.9751	5.7388	5.8799	5.9187	6.2849	6.2892	6.6205	5.8612	6.0558
PSR04025532.hg.1	7.6467	7.4482	7.8172	7.5503	7.9065	7.6698	7.8295	8.0485	7.9712	6.8167	7.9088	8.5285	7.7573
PSR04025533.hg.1	7.3364	8.3896	8.359	8.4313	8.8859	6.9784	7.8381	8.6116	8.352	8.1072	8.4436	8.9569	8.0526
PSR04025534.hg.1	5.9637	6.8085	6.8893	7.1173	7.0808	6.5695	6.8633	7.23	7.3824	7.112	7.2825	7.502	6.8868
PSR05000171.hg.1	13.4329	13.7644	13.9976	14.0056	14.0568	13.7009	13.934	13.9359	14.0803	14.0854	14.0876	14.1857	14.1598
PSR05010481.hg.1	8.3734	6.9691	6.8166	6.1218	6.428	6.0587	7.764	6.5688	6.3343	6.4134	6.2109	5.895	6.278
PSR05010491.hg.1	7.2096	7.9334	8.5482	7.7392	8.5228	8.1748	7.6475	8.3759	7.9314	7.6902	7.2904	7.7843	7.2535
PSR05010493.hg.1	7.3095	6.7725	7.9946	6.1401	8.2057	7.7539	7.2798	7.7825	7.2034	6.5404	6.968	7.6211	7.062
PSR05010494.hg.1	7.8686	8.7015	9.5662	8.1854	8.9639	8.8751	8.8666	9.2962	9.7577	9.0184	9.5509	9.4527	9.3965
PSR05010496.hg.1	8.1992	8.7658	8.7634	8.5129	8.7195	8.2612	8.9545	8.8343	8.5576	7.497	8.1199	8.2751	8.4008
PSR05010497.hg.1	8.4183	9.2085	9.0975	8.5109	8.993	8.376	8.643	9.6379	8.7991	7.9391	8.6494	8.5853	8.7443
PSR05010498.hg.1	6.8502	7.7446	7.8643	7.3925	7.6119	6.4498	7.4288	7.9161	7.7658	7.1566	7.5064	7.9362	7.7387
PSR05010499.hg.1	5.5157	4.8974	5.5287	3.686	5.2385	3.8092	5.2815	5.2713	5.1982	5.1187	4.6507	5.2892	4.6256
PSR05010502.hg.1	6.5721	7.4124	8.578	6.0132	7.9911	7.5228	7.8718	8.9107	7.9715	7.6101	7.5762	8.0385	8.1276
PSR05010503.hg.1	7.2766	8.5283	8.6092	7.6242	8.4461	8.4031	8.0636	8.93	7.6229	7.4577	7.1732	7.7294	7.7953
PSR05010504.hg.1	2.7658	3.1038	3.9887	2.6779	4.7002	4.369	3.2197	3.5866	3.1046	2.4413	3.3052	4.2862	2.9939
PSR05010506.hg.1	8.8948	9.4042	10.7531	8.8414	10.4691	10.751	9.2999	11.0535	10.0523	9.6015	9.5915	10.1927	9.9304
PSR05010508.hg.1	5.8515	7.4847	8.3387	7.1829	8.087	7.1721	6.9283	8.548	7.6938	7.7434	7.081	7.8693	7.4892
PSR05010510.hg.1	4.8224	5.0986	6.8898	4.8864	7.4663	5.2562	6.377	7.3179	7.0305	6.8171	6.641	6.9057	6.7519
PSR05010512.hg.1	6.887	6.6877	7.4421	5.1658	7.9176	6.4574	6.7548	7.7292	6.7338	6.9953	6.023	6.5324	6.3896
PSR05010513.hg.1	7.8133	7.8108	8	7.6104	8.4807	6.9001	7.4561	8.3034	7.6556	7.4905	6.8309	7.486	7.3668
PSR05010514.hg.1	9.3379	9.5688	8.9892	9.2272	8.7691	8.6296	9.384	9.0532	8.2454	8.4481	8.1435	8.4833	8.5161
PSR05010516.hg.1	7.0352	7.3194	8.7604	7.5559	8.1658	7.4642	7.3433	8.4811	8.2256	8.6816	8.595	8.605	8.8958
PSR05010518.hg.1	6.7071	6.5508	8.9726	6.9741	8.5193	8.1762	7.8321	8.651	8.4285	8.5392	9.1387	9.1867	9.1263
PSR05010519.hg.1	5.5952	5.5295	9.1577	6.003	8.6897	7.6287	7.2424	8.8807	9.1038	8.9693	9.4839	9.3966	9.5401
PSR05010521.hg.1	9.2303	8.8647	9.8407	8.2323	9.7056	9.2938	9.3957	9.7573	9.8889	10.2004	10.354	10.5399	10.4927
PSR05010525.hg.1	7.4241	7.8548	9.5252	6.6972	9.213	8.884	8.1472	9.0616	9.3213	9.4521	9.5909	9.7884	9.6597
PSR05010526.hg.1	7.3248	7.1502	9.8328	5.9457	9.2161	9.3841	8.5473	9.6443	9.5327	9.5272	10.0208	10.2516	9.8878
PSR05010528.hg.1	8.9398	9.0052	10.0177	8.2219	9.7129	10.2122	9.6518	10.0396	9.6159	10.0761	9.9874	10.3341	10.2737
PSR05013755.hg.1	8.3043	8.1654	10.08	7.7585	9.8014	9.5947	8.7911	9.727	9.7508	9.3463	9.1529	9.9045	9.4297
PSR05013758.hg.1	7.5146	5.3465	8.0791	4.1445	8.1707	7.8958	7.0255	7.8369	7.796	8.0563	7.5721	8.4813	7.7323
PSR05013761.hg.1	10.1175	10.1431	11.1013	9.5352	10.8751	11.109	10.131	11.1755	10.5185	10.5786	10.5774	10.9552	10.4809
PSR05013762.hg.1	10.6697	10.4321	10.3102	8.8735	10.6198	10.3227	9.2027	10.641	9.7601	9.7344	9.8293	10.494	9.7575
PSR05013764.hg.1	7.7637	6.813	8.9053	5.5226	9.1853	8.7681	8.3954	8.6838	8.6088	8.8593	8.6952	9.891	8.779
PSR05013765.hg.1	10.6015	10.8569	12.6694	10.4059	12.1578	12.762	12.0655	12.6346	12.3185	12.47	12.5715	12.7755	12.2941
PSR05013767.hg.1	10.161	10.1524	11.2638	9.0952	11.1488	11.5844	10.7414	11.3351	10.9306	11.3991	11.339	11.824	11.1074
PSR05013769.hg.1	10.8781	10.7858	11.8883	9.5277	11.7734	12.2101	11.204	11.9136	11.9141	12.0746	12.2944	12.5153	12.0838
PSR05013772.hg.1	10.7725	11.2384	11.8188	9.6948	11.6028	11.9296	11.0079	11.7907	11.5354	11.9578	11.7936	12.2631	11.597
PSR05013774.hg.1	9.419	10.0225	10.5441	7.8191	10.6231	10.8631	9.7941	10.3343	10.3126	10.574	10.6031	10.9018	10.4719
PSR05013775.hg.1	7.1438	5.9239	10.0086	5.2472	10.2454	10.2586	8.8256	9.5693	10.2699	10.4266	10.4766	10.8399	10.4458
PSR05013777.hg.1	5.2505	4.9805	8.8002	4.3293	9.0303	9.4793	7.4647	9.0192	9.3472	9.3489	9.5722	9.9764	9.2374
PSR05013780.hg.1	7.3204	6.3479	11.161	5.4067	10.9831	11.411	9.8786	10.756	11.5696	11.7623	11.6231	11.9915	11.5709
PSR05013781.hg.1	9.3503	8.5653	12.1591	6.8047	12.1614	12.382	11.29	11.8794	12.3331	12.5345	12.3664	12.6485	12.3412
PSR05013783.hg.1	10.602	10.4222	12.1662	8.6766	12.3788	12.4034	11.7157	12.0735	12.1618	12.3334	12.255	12.6267	12.2399
PSR05013905.hg.1	8.3862	8.5304	11.2166	8.7142	10.2649	11.124	9.5839	10.8617	9.6084	9.5447	10.1729	9.9789	9.7349
PSR05013906.hg.1	10.182	10.3699	12.4309	10.1676	11.3439	12.5115	10.9876	12.1751	11.0046	10.889	11.548	11.2118	11.0565
PSR05013907.hg.1	8.7864	8.9163	11.8238	8.3382	11.0086	11.8383	10.2756	11.4935	10.9994	10.8413	11.1492	11.2365	10.7217
PSR05013909.hg.1	7.3125	6.1672	10.9378	7.0482	10.3757	10.7247	9.2822	10.4134	10.0428	10.0995	10.4992	10.309	10.2227
PSR05013910.hg.1	9.747	10.2834	12.2986	9.9179	11.9465	12.3926	10.9739	12.2108	11.9994	11.9653	12.1678	12.0148	11.8026
PSR05015286.hg.1	13.0408	12.3826	12.3872	12.6187	12.5766	12.3223	12.6664	12.4651	12.1292	12.3192	12.1489	12.1335	12.2812
PSR05015297.hg.1	10.4633	10.4803	12.087	10.171	11.5634	12.1225	11.0953	12.2227	12.3323	12.2271	12.3045	12.3741	12.0475
PSR05015298.hg.1	9.3999	10.0804	10.2826	8.7506	10.0774	10.1511	9.2227	10.55	10.36	10.2179	10.6397	10.5261	9.8789
PSR05015299.hg.1	8.4654	10.0762	10.0541	8.7361	9.5006	9.9613	9.2949	10.0303	10.2593	10.3269	10.5351	10.6067	10.1393
PSR05015300.hg.1	9.7748	9.012	11.0587	7.7837	10.3757	11.2367	10.1225	11.0603	11.441	11.2804	11.6256	11.6958	11.2881
PSR05015303.hg.1	9.3957	8.207	10.7167	6.7053	10.3044	11.3379	9.6163	10.6943	10.4315	10.6188	10.6702	11.0716	10.6455
PSR05015306.hg.1	9.9647	10.1874	11.1638	9.0197	10.558	11.367	10.1038	11.3225	10.8879	10.9239	10.9905	11.3565	10.9681
PSR05015307.hg.1	11.614	12.0564	13.1591	11.8961	12.3768	13.3697	12.1959	13.3628	12.9092	12.9253	12.9905	13.0305	12.8187
PSR05015308.hg.1	9.8459	10.0208	11.5826	8.626	11.0397	11.7517	10.0335	11.757	11.1451	11.1543	11.0855	11.5784	11.1929
PSR05015310.hg.1	8.6673	7.7539	9.5316	5.8277	9.6579	9.1648	7.6817	9.1811	8.7231	9.1509	8.9063	9.8201	9.012
PSR05015314.hg.1	10.3332	10.1835	11.354	9.7123	11.2869	11.1544	9.8521	11.2956	11.5748	11.4131	11.6629	11.7802	11.2661
PSR05015317.hg.1	7.7392	6.7913	8.9292	6.3471	9.1614	9.1246	7.053	8.859	9.1293	9.1041	8.9821	9.5177	8.91
PSR05015318.hg.1	11.2162	11.2493	12.1814	10.2627	12.1814	12.2362	11.1377	12.1052	12.2112	12.1051	11.976	12.4382	11.9809
PSR05015319.hg.1	8.9668	8.0571	10.6182	6.3098	10.7403	10.637	9.269	10.6624	10.7078	10.6491	10.4799	10.979	10.3459
PSR05015322.hg.1	7.694	5.7183	9.929	4.2906	9.9069	9.6041	8.2048	9.8018	9.9167	10.0221	10.0688	10.4117	9.6952
PSR05015323.hg.1	9.807	9.5889	12.2643	7.9567	11.8413	12.116	10.7754	12.1141	12.1774	12.2404	12.073	12.1472	11.9134
PSR05015325.hg.1	10.4343	10.5524	12.4184	9.8904	12.231	12.4171	11.2988	12.466	12.272	12.414	12.3064	12.4101	12.0578
PSR05015326.hg.1	8.3178	8.6688	10.5431	7.8054	10.6415	10.2854	9.3798	10.4921	10.5035	10.69	10.4597	10.684	10.1668
PSR05015329.hg.1	10.2204	11.0715	12.4406	10.099	11.9815	12.4927	10.9895	12.4305	12.2924	12.3506	12.1329	12.3526	11.8653
PSR05015331.hg.1	11.6041	12.8543	13.4152	12.5647	13.1058	13.4869	12.1834	13.4001	13.0914	13.1168	12.9928	13.1108	12.7973
PSR05015333.hg.1	5.3694	4.6875	6.1291	4.7838	6.0688	7.2815	4.2619	5.7418	5.506	7.009	6.0325	5.9496	5.3203
PSR05015334.hg.1	6.8892	6.3334	7.4303	5.1818	7.7764	5.9522	6.8811	7.5295	6.9613	7.4638	8.0631	8.369	6.6843
PSR05015336.hg.1	8.931	9.3479	8.359	7.748	8.4691	8.2844	8.0095	8.7919	7.6976	7.8693	8.4966	8.6331	7.954
PSR05015337.hg.1	8.9766	9.6718	9.0557	7.8821	9.0688	8.6593	8.5663	9.0753	8.3139	8.5563	8.7298	9.4789	8.6302
PSR05015340.hg.1	8.5274	8.6327	8.9701	7.9367	7.973	9.0963	7.7404	8.7614	8.1654	8.1007	8.7696	8.7922	8.2504
PSR05015342.hg.1	6.1108	6.6554	7.3948	6.3811	6.8471	7.5569	5.9067	7.6193	6.6245	7.3631	7.1832	7.4604	7.0778
PSR05015343.hg.1	9.1967	9.4423	9.6299	9.0552	9.0257	9.9386	9.3189	9.8923	9.7517	9.8326	9.9768	9.984	9.6709
PSR05015344.hg.1	6.7221	7.0241	10.0596	6.3693	8.9978	10.3091	8.4024	10.0057	10.1456	10.2243	10.5503	10.4271	9.9818
PSR05015345.hg.1	4.7816	3.4621	7.6659	3.1518	7.461	7.7864	4.6232	7.4341	7.7398	7.9691	7.9598	8.6062	7.6718
PSR05015346.hg.1	7.8232	6.0576	8.5946	4.616	8.8531	8.441	7.3793	8.494	8.6256	8.8684	8.8199	9.4884	8.5566
PSR05015349.hg.1	7.9758	7.9735	9.2782	6.1917	9.3897	9.8181	8.0569	9.3668	9.1222	9.3879	9.3766	9.6029	9.1254
PSR05015350.hg.1	8.0544	7.4045	9.6833	7.8557	9.137	9.9798	6.8895	9.946	9.3529	9.3478	9.5402	9.7233	9.2213
PSR05015351.hg.1	6.8312	6.3341	8.3558	6.6919	8.5388	8.5967	6.0924	8.4878	7.6927	8.4812	8.3657	8.9918	8.3084
PSR05015353.hg.1	9.1845	9.0649	12.2626	8.672	11.8823	12.3018	10.367	12.1446	12.0546	12.1679	12.2718	12.2699	12.2236
PSR05023575.hg.1	6.78	6.6802	9.5039	5.5481	9.742	9.9083	8.1291	9.0114	9.8151	10.213	9.8957	10.2211	9.9085
PSR05023576.hg.1	8.7497	8.786	11.939	7.2437	11.874	12.0788	10.2625	11.629	12.1695	12.2635	12.1008	12.1391	12.136
PSR05023577.hg.1	7.968	8.3638	11.7449	8.0489	11.5055	12.0856	9.9929	11.4741	12.1126	12.0513	12.0506	12.2351	12.0075
PSR05023579.hg.1	5.2231	4.528	4.1424	4.216	4.3123	3.4993	3.8595	3.9316	3.1317	2.7024	3.8186	4.0314	2.6182
PSR05023580.hg.1	3.0107	2.075	2.1888	2.2416	2.5747	1.7107	2.2762	1.9225	1.76	1.6225	2.0056	1.9884	1.8414
PSR05023588.hg.1	7.1939	7.3839	9.3436	6.9984	9.1697	9.8098	7.7545	9.03	10.2157	9.793	9.8738	10.2805	9.8329
PSR05023592.hg.1	6.8912	8.5687	8.4622	8.3869	8.241	8.4617	7.2319	8.4582	8.694	8.4231	8.2707	8.7252	8.2923
PSR05025584.hg.1	5.3822	4.7926	9.1966	5.5457	8.6213	9.4049	7.4966	9.1661	9.2949	8.8635	9.4215	8.8641	9.1612
PSR05025585.hg.1	5.6508	5.2729	7.9967	6.2558	7.8551	7.571	6.7887	7.7633	7.8152	7.5042	8.0517	7.6687	7.9391
PSR05025587.hg.1	6.2392	6.8897	7.8519	6.27	8.1049	7.5965	7.1089	7.778	8.3574	8.0496	8.3033	7.8403	7.9601
PSR05035201.hg.1	8.0676	7.0351	10.8878	6.8563	10.8334	11.2832	9.3013	10.5117	11.3875	11.3354	11.2776	11.5092	11.2232
PSR05035202.hg.1	6.6999	5.2374	5.4793	5.1627	5.7366	4.1225	4.2966	5.244	4.3109	3.6539	4.7142	5.4019	2.8046
PSR05035203.hg.1	6.7304	7.2674	8.486	6.633	8.3427	8.7244	6.5253	8.4456	9.0332	8.7964	8.7776	9.4712	8.5677
PSR05035205.hg.1	5.8118	7.0136	7.0202	7.1292	6.4445	6.9653	6.3006	6.9068	7.3684	7.098	7.1815	7.31	6.7858
PSR06000962.hg.1	11.426	12.7568	12.5458	12.7762	12.2623	12.9429	12.2585	12.3674	12.4869	12.8882	12.4511	12.7453	12.3321
PSR06002912.hg.1	8.4864	9.0931	7.3726	8.4969	7.8812	7.7859	8.6373	7.7928	6.8103	7.1849	6.7894	6.9416	7.4514
PSR06002913.hg.1	8.5725	9.035	7.9062	8.7395	8.3466	8.0707	8.7578	8.3772	7.7716	7.8857	7.3616	7.5088	7.8122
PSR06002915.hg.1	7.911	7.6267	6.8443	7.4181	7.174	7.1086	7.9392	6.5621	6.715	7.1938	6.3822	6.4988	6.9208
PSR06002916.hg.1	10.0294	11.4181	10.0853	10.8618	10.3188	10.5101	11.1002	10.7519	10.3101	10.3357	9.9673	9.923	10.1653
PSR06002918.hg.1	7.1467	7.072	7.4286	6.9345	7.3437	8.089	8.1004	7.807	7.6747	7.5086	7.5094	7.5411	7.5738
PSR06002919.hg.1	7.397	7.9128	7.7246	7.7284	7.9291	7.8054	8.4798	8.0008	7.7934	7.8907	7.1333	7.5537	7.5205
PSR06002921.hg.1	7.1829	7.2972	6.4617	7.2706	7.1414	6.378	7.652	6.544	6.1724	6.4889	5.8173	6.2878	6.5606
PSR06002924.hg.1	4.918	4.5611	6.4995	5.6503	6.632	6.3743	6.3175	6.88	6.7755	6.8677	6.3408	6.9765	5.9495
PSR06002925.hg.1	5.9386	6.346	7.5339	7.5857	8.068	7.6062	7.406	8.5158	8.0915	7.9572	7.8859	8.292	7.1846
PSR06002926.hg.1	5.1284	6.0961	7.3136	7.0762	7.7209	7.1662	6.425	8.0928	8.0476	7.615	8.2857	7.7991	7.3251
PSR06002927.hg.1	7.2943	8.2871	8.9379	9.4977	9.6108	8.7698	8.4724	9.6231	10.2424	9.9027	10.0984	10.0653	9.4886
PSR06002928.hg.1	9.3061	9.4149	9.3637	10.0408	9.8314	8.8137	9.3648	9.7516	9.9185	9.744	9.8444	10.166	9.7982
PSR06002929.hg.1	7.7066	8.3853	8.4045	9.6491	8.8408	8.21	7.8804	9.3091	9.5081	9.0129	9.374	9.5877	9.0575
PSR06002930.hg.1	8.1848	9.5387	9.5398	10.5786	9.7033	8.9253	9.2294	10.2876	10.3209	9.8642	9.7456	10.2063	9.483
PSR06002931.hg.1	8.3399	10.4424	10.1733	10.9306	10.44	8.7784	9.8766	11.0974	10.9413	10.3477	10.4061	11.0042	10.2181
PSR06002932.hg.1	5.4149	3.2792	7.6309	6.7019	8.6072	3.0692	7.5402	8.0375	9.7659	8.364	9.306	9.0988	9.0457
PSR06002933.hg.1	5.1317	5.5103	7.1065	5.7561	8.0688	5.7087	6.6086	7.6702	9.2612	8.3787	8.673	8.6754	8.3941
PSR06002934.hg.1	6.6922	6.324	6.8877	7.2154	7.6527	6.4345	6.9744	7.2167	8.2294	7.1357	7.3879	7.7617	7.6709
PSR06002935.hg.1	6.7839	7.0954	7.4338	7.4761	7.9909	7.4022	7.327	8.0351	7.9353	6.8972	7.6205	7.7476	7.1537
PSR06002936.hg.1	7.1194	7.5752	7.7763	7.6101	7.6499	7.9284	8.4005	7.5858	8.4162	7.5989	7.7261	7.6336	7.4186
PSR06002937.hg.1	9.7733	10.4818	9.6817	9.9639	10.0057	9.5071	10.1023	10.0016	9.5211	9.0099	9.1006	9.2818	9.3347
PSR06002941.hg.1	6.7391	8.1847	7.9749	8.3252	7.9729	6.9558	8.4797	8.3498	7.1738	7.4618	7.1325	7.5859	7.0683
PSR06002942.hg.1	6.889	8.487	8.3251	8.7882	8.4997	7.7657	8.5809	8.6825	7.7612	7.7155	8.1075	7.8705	7.437
PSR06002943.hg.1	8.2187	9.3178	8.6537	8.7635	9.4496	8.7444	9.3652	9.5582	8.2026	8.4072	9.1391	8.6655	7.9598
PSR06002944.hg.1	5.9571	5.3996	4.2609	4.1658	5.8301	3.9862	4.581	5.8143	4.9743	5.7227	6.0276	5.8409	4.9673
PSR06002945.hg.1	6.0823	6.0128	6.9737	6.8503	7.5112	6.7731	7.5851	7.5378	7.6889	8.1921	8.2896	7.9459	7.5273
PSR06002947.hg.1	3.4161	4.2605	4.2914	4.8404	5.5626	4.4035	3.8801	5.6313	4.6521	5.4604	5.6353	6.127	5.5348
PSR06002948.hg.1	6.406	5.4863	8.1082	6.7415	8.7297	8.1755	7.1114	8.5004	8.9562	9.1418	9.2111	9.1622	9.0895
PSR06002949.hg.1	8.2818	8.4421	9.9898	8.7586	10.4563	10.3768	9.4381	10.513	10.5444	10.535	10.2525	10.4756	10.212
PSR06005534.hg.1	7.87	8.1379	9.9174	8.4761	9.1287	9.8026	8.6923	9.2841	10.4892	10.2058	10.2561	10.4106	10.1823
PSR06005536.hg.1	8.329	8.621	10.8125	8.8165	9.9762	10.8338	8.9076	10.0597	11.4221	11.3088	11.1813	11.4689	11.3327
PSR06005543.hg.1	9.0734	8.6427	11.6324	9.3152	10.9161	11.8351	9.7704	11.1564	12.2669	12.1786	12.1748	12.2307	12.2281
PSR06005544.hg.1	10.253	10.9637	13.7315	11.4308	13.4996	13.767	12.5723	13.5726	13.8541	13.8417	13.8088	13.8144	13.819
PSR06005545.hg.1	9.7304	10.2682	13.205	10.6405	12.9591	13.3919	11.9411	12.9744	13.4538	13.5649	13.3312	13.5216	13.435
PSR06007464.hg.1	12.0183	12.3465	12.9779	11.7549	12.9191	13.2064	12.7687	13.1077	12.6554	12.8791	12.6634	12.7777	12.4784
PSR06007465.hg.1	5.8959	5.1454	8.4147	4.3608	8.5967	7.7766	7.3647	7.7913	9.0043	9.0995	8.5043	9.6313	8.9025
PSR06007468.hg.1	5.9768	4.3025	6.5039	4.2279	7.3134	5.7288	6.5751	6.2872	7.1661	7.2016	6.7908	7.7592	6.7245
PSR06007469.hg.1	9.3515	9.3927	11.2915	8.2342	11.2334	11.447	10.7086	11.1731	11.4604	11.7406	11.2333	11.982	11.1382
PSR06007471.hg.1	10.2802	9.8808	11.0639	8.9614	11.1118	10.9447	10.8656	10.9531	11.2098	11.4442	10.7827	11.7583	10.6553
PSR06007472.hg.1	9.8386	9.8742	10.2519	8.3366	10.3769	10.6705	10.1521	10.2055	10.3998	10.808	10.0707	11.1245	10.2667
[truncated: 68,755 more rows]
