# Supplementary material for: Identification and validation of interferon-stimulated gene 15 as a biomarker for dermatomyositis by integrated bioinformatics analysis and machine learning
Source: Front Immunol. 2024 Nov 4;15:1429817. doi: 10.3389/fimmu.2024.1429817 (PMC11570269; doi:10.3389/fimmu.2024.1429817)
Supplement: Supplementary file 1 [file DataSheet1.zip › Supplementary data/GSE142807_series_matrix.txt]

ID_REF	GSM4240378	GSM4240379	GSM4240380	GSM4240381	GSM4240382	GSM4240383	GSM4240384	GSM4240385	GSM4240386	GSM4240387	GSM4240388	GSM4240389	GSM4240390	GSM4240391	GSM4240392	GSM4240393	GSM4240394	GSM4240395	GSM4240396	GSM4240397	GSM4240398	GSM4240399	GSM4240400	GSM4240401	GSM4240402	GSM4240403	GSM4240404	GSM4240405	GSM4240406	GSM4240407	GSM4240408	GSM4240409	GSM4240410	GSM4240411	GSM4240412	GSM4240413	GSM4240414	GSM4240415	GSM4240416	GSM4240417	GSM4240418	GSM4240419	GSM4240420	GSM4240421	GSM4240422	GSM4240423	GSM4240424	GSM4240425
16650001	2.415602979	2.475607956	3.73862421	3.675174937	3.181785359	1.643953818	3.512276944	1.54081258	3.192997399	1.584191103	2.268146454	1.777522895	3.900690385	4.429805232	1.162823589	1.962448903	2.002587996	1.972436333	2.501306011	1.984374827	3.024068973	1.11644721	1.706173528	2.707748584	1.539700783	1.706419754	3.842981214	1.8427851	1.148101644	1.513056292	3.050650546	2.235605915	3.420562098	4.190362084	1.334259626	2.377602157	2.291788682	1.377015824	2.850621341	3.101243969	1.868093081	2.843838882	2.770972774	1.290336579	1.513937942	1.498755842	1.448191271	2.539279777
16650003	3.565542007	2.119805862	1.984973516	1.517431454	1.825360236	2.051399816	1.696167366	2.398831909	2.77605262	2.351066565	3.94307833	1.986317978	1.145516496	1.86884174	1.109478	3.120682132	1.527913701	3.286910898	3.965083238	2.233683001	2.505286149	1.327035964	2.520748138	4.123450535	2.163779139	1.26162446	2.689321263	1.572584791	3.416882426	3.965216512	2.39075303	2.70566125	2.190824834	1.174686458	1.383530984	4.51092571	1.684800086	3.401958661	2.897590369	2.460773467	3.486178678	1.675659425	1.251283979	2.952230127	1.61483299	1.562561469	4.018825159	1.933658572
16650005	6.259635414	3.956750512	7.021668655	5.29583667	2.530112307	3.39961505	5.865174592	4.207707882	4.769390353	2.501962289	3.185098852	4.796662071	2.822519605	4.651755083	5.040027384	2.379903931	4.961761459	4.940835306	6.281604493	6.81776434	4.430181414	5.163089777	3.571463319	5.579084884	2.91974062	5.078394063	2.185657378	4.406339639	5.05948749	4.50437603	5.259914485	3.067462641	4.609383273	3.77622294	5.174892327	4.973534621	4.657154603	6.356851064	4.723416791	2.915668898	2.237782183	2.674127092	4.682688207	6.983066966	7.129035574	8.578417424	7.614524003	7.596622812
16650007	2.549747189	4.306734095	3.081562215	2.578963118	2.539910811	3.720448047	3.249800309	2.69937432	1.824398922	6.002658238	6.112473588	2.354439112	2.04069296	2.779016184	5.873322057	2.649520343	5.068292891	2.202461496	2.284964174	2.276850516	1.681874355	2.487204872	1.65808646	5.39815979	3.291769697	2.940918025	3.416279086	4.10830748	2.703267846	2.128467214	3.342659172	4.122730661	1.728931059	1.971650069	1.71086005	5.226156957	3.724088768	2.160620631	3.236604423	2.590402241	1.981139453	1.784897551	3.999995109	2.388930277	1.731243591	2.084769226	1.454654849	3.232466643
16650009	1.31128202	2.418868592	2.022942589	1.990960909	2.399043787	1.443744066	2.898572288	1.5016993	1.281102436	1.688985063	3.368513248	1.877367959	1.290673196	2.181826561	2.242611808	3.40054726	1.493299638	1.909580464	2.906338251	2.962168196	2.552550633	1.890003899	1.31619414	1.366663285	2.217183002	1.64140226	3.008485705	2.502825059	1.677672367	1.546159407	2.734053597	3.383509868	2.153979997	1.750191462	1.926937874	2.01043178	1.318502342	1.576113369	1.423941078	1.24194538	1.231421009	2.632138947	1.430313189	1.448442222	1.253804808	1.381495577	1.522012263	2.574572306
16650011	2.764725073	3.834571897	2.080758775	4.526517816	3.881962519	4.558859457	4.417732463	4.5012976	5.075219738	2.595058476	2.926606319	3.80405485	2.376348882	4.358532144	3.830002264	2.837036331	4.691136997	3.297954677	4.340862596	4.822308847	3.919468317	4.550010706	3.429722704	5.289612368	3.78745303	4.468132682	3.01265185	4.612342896	4.369974671	2.137426987	5.291017851	3.831253243	2.989599364	4.783549451	3.301547198	3.574759456	3.911904608	4.211953317	3.922559014	4.035584924	4.482190632	4.171333715	3.086055899	3.807328806	4.457172593	3.678227204	4.018878101	2.917132261
16650013	6.820235225	4.746493148	6.351066334	5.590705956	6.578794384	3.623674596	4.812312567	4.369934282	4.446790375	5.339737245	4.977920312	2.77842704	4.185367529	7.275792867	5.011652176	4.845670543	5.508769122	7.203357198	6.817910846	5.566808714	4.923082303	5.184765524	3.813496227	6.624990856	5.444235396	4.444176122	5.65244836	5.559540715	5.933830662	6.550119516	5.49821872	5.981024301	5.016242607	6.449349862	5.545751795	5.920204662	4.966882084	5.992482903	5.778905377	5.178481605	4.052900102	5.757338213	5.267597653	8.863834735	4.932187712	9.040621009	7.170873815	7.392034262
16650015	4.925084022	3.28583469	1.870711602	5.399317235	5.909709843	4.169130488	4.841075586	4.329546806	5.116266727	4.970278222	7.011931759	6.172103343	5.172484566	4.898988895	4.484764861	4.335350819	6.400038822	4.723646296	2.620047332	5.630170807	6.31348135	4.754510539	4.892664833	4.825981751	4.018586411	4.753652185	4.491831713	4.954653262	4.767008303	2.475644663	5.927666777	5.360894481	6.476861304	6.467454544	4.617684314	5.865942844	4.125373775	4.398785718	5.48950572	5.539545895	6.491914016	3.599855971	6.08695977	4.072526261	3.494223903	2.31268987	3.44376786	2.202076228
16650017	3.202920704	3.032132373	5.922152726	4.385899867	4.017688023	1.565460202	4.083454386	3.379749987	2.095848806	4.937282185	5.234456677	5.457207714	2.845544801	3.02929628	3.31156246	4.256573667	4.615887611	5.170698948	2.497196889	2.813644731	1.690484029	2.8173827	3.368439426	4.269073093	2.421440321	2.028743892	2.387433992	3.169238951	1.633275567	3.836148206	4.609285681	5.19708777	3.669326368	5.146251222	4.648956108	4.41934653	1.949647526	3.189527528	3.631663193	2.338054697	3.736705171	3.587642718	4.279604193	1.538700949	3.048905255	3.019232361	2.622141966	2.598706365
16650019	2.513532654	1.744131627	3.415606344	3.436273081	2.513513945	1.38876669	1.330901586	1.585882965	2.865664418	3.116298716	1.420994848	2.528866197	1.137258412	3.421936611	1.136539697	2.130091812	2.520135847	1.302433719	2.395015545	1.370541799	1.767529417	4.039940597	2.121497657	1.690988956	2.631626719	1.116554126	3.851884487	2.914701742	2.170650759	1.036665697	1.488804312	2.322732455	3.480028648	2.197036254	1.726277838	1.448437743	3.794291129	3.44271043	1.507109299	2.626098749	1.109433935	7.092683061	2.174093095	4.560879855	1.267679365	1.716911506	4.894718842	2.694376844
16650021	4.281259073	3.564747425	3.506097148	3.617147809	3.62103982	4.725177137	3.937432095	2.907117769	3.594312645	4.356100568	5.071607447	2.292712378	3.692817324	3.163020304	4.351365443	3.383034606	4.462622673	2.698771361	2.763741796	4.615676354	5.05395857	2.743794186	4.978114779	3.172430494	4.02910657	3.661014299	3.973007776	4.062061983	3.124807502	4.254296987	3.33045077	3.055984905	3.427599251	3.637965509	3.524771128	3.927605206	5.097889246	3.145345766	3.877723378	4.208608969	2.970922816	4.76257637	3.343833813	3.157593167	3.711258491	5.029278342	3.555586425	4.151618853
16650023	4.781196843	2.476411984	2.307766628	2.971934265	1.742109379	5.398317319	3.4462472	4.174821365	2.005984604	3.128611862	5.937548125	4.28296585	2.45705343	4.476597753	5.580179513	2.726684859	1.995656596	4.721344485	6.145684024	4.267493865	3.183252188	2.029080379	2.133548399	3.469765436	2.827772796	5.225078139	1.942580024	1.396925825	4.144468247	2.71959618	3.486929828	2.837009238	3.777389957	4.813545899	2.429537238	4.010642533	2.843717966	4.32060189	3.294873117	3.367374154	3.153596797	3.909077313	4.510460537	1.290347141	3.890520634	2.28213275	1.709496096	1.6726279
16650025	3.931776061	2.375361938	2.963936626	2.870653631	3.317622939	3.537966029	4.331506817	1.830120606	2.179065953	2.113753509	5.703072909	3.379597972	2.902876221	2.940171038	4.037754665	3.493289547	4.404408467	4.161385833	2.824621519	3.586948597	4.394555023	3.523512199	2.139977973	4.424404164	2.198382835	5.099754678	3.709556284	3.450090354	4.963719046	2.332206393	4.603511075	2.400215409	5.393352838	3.602726697	3.035540502	3.554575842	2.330477307	3.07436878	4.304194658	1.935692882	5.024823682	3.398807225	2.311246884	3.634682005	3.98103237	1.964374768	2.146127295	3.844515173
16650027	2.364315915	1.123140375	0.999413767	1.250785075	3.042537299	1.178939261	1.704418123	1.463423991	1.173820668	2.201695374	3.09329546	3.425057126	1.619126899	1.543087976	5.824182135	2.235539755	3.309632624	5.967191495	1.30333842	1.392295047	1.625046507	1.32477798	1.054611021	2.273080947	1.654742232	2.730894098	3.469787328	1.404198094	1.131954512	4.275970308	3.408006141	1.519735796	1.391287631	1.284919019	2.084258769	2.034199574	1.386873803	1.925249578	1.928042844	1.237100235	4.827461923	1.018323784	1.473370187	1.845588656	1.34729162	1.176700193	3.034727767	0.930784155
16650029	7.025029538	7.261205514	7.692070239	6.62204342	7.224432223	7.750614856	7.345801058	5.146741663	7.618384842	7.342233669	8.340355116	7.496498698	7.475011729	6.992365347	7.921876618	7.742841035	5.63708982	7.868538088	7.659072438	7.409070067	7.644153194	7.244971054	7.530395847	7.537730112	6.746139863	6.877344912	6.198646883	6.517668144	5.893874372	7.39300155	7.549911285	7.751355939	7.364429551	7.398958867	7.275785228	7.676786328	6.932514458	6.469686152	7.942330907	6.950347719	7.383133015	6.39675889	7.954049402	8.622706822	7.937914351	6.950485662	8.317809196	7.495154239
16650031	7.272521098	7.416061074	7.344006654	7.244310854	6.532453113	7.53490712	7.554623412	7.994772947	7.476154265	6.681243116	6.323485762	7.240433264	7.295748232	7.025971965	7.624454035	7.698062058	6.49162636	7.259486297	8.195922975	7.428422673	7.544787344	7.134005559	7.183056675	7.605702883	7.130154299	7.467327885	7.379154764	6.029669462	5.046486862	7.720531451	7.448382394	6.683305902	6.299413721	7.602957211	7.414320205	7.100431789	6.84029259	7.186733662	7.630901189	5.825445664	8.152084463	7.972359115	7.482025522	7.55949008	6.629982899	7.260421123	8.201214365	6.60626251
16650033	1.260712941	1.755921551	3.891217807	1.054737477	1.429160291	3.39961505	1.663576992	6.132002127	3.355709546	1.06193112	3.875332402	4.007903821	2.987568523	4.013647341	1.613644404	3.355709546	1.578809881	1.674336929	1.151137414	1.107241457	4.247774343	1.374305065	1.34358642	0.956793211	1.149746313	1.621706644	1.929206498	1.348559082	1.816737974	1.225924024	1.522105681	2.927964641	1.371890177	1.189976276	1.285849289	1.50320653	1.863965492	1.484630153	1.185893199	1.232278685	2.15046518	5.426369146	1.467382304	0.93521403	1.598272863	0.896722289	3.320753808	1.14174663
16650035	1.493005076	1.641994781	3.174065674	1.565561068	3.316670395	1.578884857	1.531116867	2.56655947	1.30649129	2.886038395	1.561117336	1.377416306	2.163002601	1.417482618	1.962115498	1.556293538	1.290698542	3.904511148	1.996952828	2.037779162	1.439279851	1.076092029	1.863352412	1.922119783	1.742888163	1.76882132	1.305794704	1.644541799	2.08967699	1.415580091	1.79070036	3.870909236	1.991143265	1.208086743	1.352040972	1.339071989	2.196413215	1.646386112	2.958210696	1.41654243	2.857072993	1.605701376	1.682515778	1.332396539	1.438650871	1.236811887	1.305078756	1.68231357
16650037	2.037171749	1.459837106	4.105637836	3.259994659	3.095942187	2.987622275	2.215990709	3.199482793	2.236659544	1.223719778	2.865232102	3.533254275	2.006731036	2.05042868	2.266184551	1.078411849	2.362215548	1.861898402	2.093012524	1.872351726	2.135201688	2.588846475	3.677025643	2.377233217	3.812051343	2.69322365	4.236815718	2.377166729	2.127965787	3.201087593	3.753811644	2.650326887	3.067462641	2.417692166	3.05871275	2.182563663	2.047014923	2.22265442	2.135769766	1.973532303	4.641790206	3.393459248	2.588372602	2.182563663	1.459074957	2.431386775	1.71750027	2.789577972
16650041	4.608364602	5.121878958	5.985912939	5.32211097	5.331018007	5.3503927	4.80893341	4.341429286	5.385233687	3.611488914	5.984747595	5.128284063	4.820770738	4.856807801	4.831833597	6.041543096	3.378518043	7.196962879	6.394619431	4.288333057	4.297162923	3.971805494	4.85170562	4.399542286	4.346334269	5.190531105	6.518235062	6.56513195	3.509696357	3.470024906	4.511618949	6.546280021	4.118920016	5.186366443	5.111178161	5.940000925	4.595981561	3.60664462	5.212885582	5.937438352	3.827703264	5.382484906	6.032912234	4.934741236	4.160875139	5.530042067	4.048549745	2.922691241
16650043	5.926579715	7.462216868	7.772724427	7.295927423	6.800335356	7.13511437	7.437393626	6.265417006	7.083530526	7.929484475	6.575478191	7.763155801	7.027649876	7.59622572	7.256013539	7.619325348	8.3446843	7.435327365	6.305247898	8.257586851	7.690357755	6.685170337	7.214247032	6.842700042	6.003656664	8.111283875	7.09930275	8.003509489	7.490726918	7.287777469	7.857369403	6.828685506	7.712322273	7.70700861	7.608962064	8.337934359	7.232748045	7.594485089	8.053937249	7.180248316	6.529309293	7.356986746	7.131182256	6.335763757	6.807139053	5.150384236	6.259313361	6.231609873
16650045	5.661095973	5.478966864	5.242051767	4.828106798	3.194513788	5.165380233	5.214765648	4.407959977	3.435909675	5.50430871	6.351349302	5.496038845	5.194520944	3.701868705	3.305103318	4.46759929	5.648700837	5.897711448	4.71700545	6.179890262	4.179022584	4.235249246	4.289336926	6.056766326	5.685750323	6.08474748	3.661238665	4.682907718	5.708524661	3.937285166	5.438575482	3.048217678	4.534183509	6.273214778	5.14303684	4.781413815	4.660387654	5.207501732	5.631726186	5.764132635	4.791213581	5.26898883	5.684198872	3.469651418	4.384219352	3.874961252	3.8351348	4.465631306
16650047	5.241771358	5.795285573	5.926774373	6.952489931	6.249943712	3.949837305	6.044108538	2.586426769	5.080878654	6.62714261	6.760648664	5.970497379	6.153449666	5.816976381	6.52542112	5.682468827	4.797098292	6.354296733	3.860114043	5.790920933	5.652736667	6.556287666	6.57188931	5.804370093	4.792025974	6.536722243	5.783235667	5.249854247	4.578547609	5.282035352	4.08535246	6.134344544	2.783518843	6.954240992	4.820409509	6.114703075	5.698136752	3.484282006	5.357664129	7.02425755	6.627120465	5.877248145	4.847259729	5.626121023	7.008605791	6.012296617	7.687912722	5.355779291
16650049	3.122397014	3.210564395	3.025243976	3.704399375	3.005348437	2.975584892	3.116391032	3.079737248	4.585275617	3.361307086	4.054609867	4.454089126	4.140054133	4.174300728	5.912701942	2.842190033	5.039776736	5.662268486	1.086316466	4.582420796	4.714792007	5.158805589	2.584090929	4.416749187	3.308249895	4.053326957	4.511590192	4.458226241	4.388415628	4.965769531	3.294772064	5.388094652	4.518472736	2.73856086	3.080164155	4.319408362	3.844695687	3.842350318	3.793245711	3.671275156	5.146364489	2.815668543	6.250255649	2.574579715	1.700887922	5.402538322	1.241253985	2.74485798
16650051	2.561199366	1.515940443	2.228258266	3.103097559	2.198606173	1.75389626	3.308606958	2.401105486	2.508155671	1.736688518	0.944676987	3.210817206	2.15046518	3.397220026	1.432987654	2.981246144	3.749826526	1.508804914	5.604505462	1.827220572	2.868090141	2.307506283	1.127769802	2.579054498	1.361901297	2.070438299	1.789006421	1.651040746	1.972586501	3.330401061	0.952015989	2.222900316	2.089070723	2.770260056	2.823427284	2.547543413	1.374305065	2.830881373	0.860773529	1.111722478	1.296928103	2.662195035	1.934244682	1.459837106	2.000047513	3.298635093	1.963882759	1.74399832
16650053	4.170687344	6.06258305	6.425038035	5.953399904	6.702707616	4.946607014	5.979910989	6.169294	6.344951655	5.425541793	7.845070235	7.138859662	5.468599101	6.396763459	6.027336926	6.294053929	4.671151698	5.694697719	6.047711706	5.850490055	7.342233669	6.175837627	6.106537771	6.90365819	5.21275997	5.709223178	5.617575832	6.642511909	6.121470768	4.391135445	6.063214706	6.219206961	6.139959847	6.159396189	5.566524037	5.753569646	6.500553964	6.444958761	7.496314083	5.095408127	6.868179069	7.000898954	6.328897882	3.541970042	4.334154686	4.797107336	5.831568151	3.366583668
16650055	1.818939835	3.850727618	3.766819784	4.218553467	4.534538097	3.7627307	2.180598591	3.709628222	2.680765492	1.789609147	3.285207348	2.688508086	3.252356524	4.217979164	2.224535709	3.165476605	2.717139673	4.237897969	2.353846776	3.401497929	3.782334721	3.15259624	2.067195571	2.885322861	2.390038885	2.372206089	1.675996183	4.15823894	2.125249859	2.612402774	2.247565072	4.880273771	2.74941849	2.194245363	4.844871366	4.025813439	2.523659933	2.439809215	3.791116304	4.142388645	1.813778893	2.685361031	2.497256552	4.497129519	2.734378276	4.079144726	2.220358465	1.831949757
16650057	5.321705144	6.158965345	4.121276382	4.982043973	5.767262595	5.438572277	3.604287125	6.71441591	5.076835409	5.644523806	6.574085049	4.401376942	4.359582755	5.396536177	5.396163179	5.984042078	5.495114524	5.88825912	6.068582382	5.919115948	4.232831653	6.141406252	5.316650245	7.483333598	5.371850828	5.460490372	5.049318185	5.988125238	5.949425889	4.832173801	5.465563842	6.389523844	5.668388412	6.151742368	6.003777585	6.191193893	5.559892283	5.007275671	6.964630184	4.813692418	5.580682012	5.068294873	5.403751445	6.02069266	5.445987617	5.855494641	6.188395485	5.905225984
16650059	7.535315848	7.857282764	9.062877455	7.956955429	7.928468731	8.822025561	7.848479341	7.679562463	8.188154848	7.435114599	8.259737569	8.705337517	7.772263341	8.503559753	8.14190396	7.539609555	9.092745465	8.84967461	8.925806525	8.112907788	7.433980281	8.064085512	8.10129594	9.47981343	7.848547257	7.463319538	8.494421268	7.965999217	8.443351169	9.343293858	8.684753292	8.060132043	7.982017654	7.873416926	8.000134056	7.815354992	7.890183493	7.861393662	8.234397121	7.172511113	8.080948593	8.424585167	8.35050534	9.269439496	8.61713686	8.607506904	9.220556178	8.787344025
16650061	1.475496411	1.544076085	1.755183878	1.146249331	1.086178408	1.283936393	1.264804194	1.32168261	1.841290077	2.593361135	1.983171215	1.341660775	1.494734118	2.2398848	3.058058569	1.198156097	1.124670149	1.327098512	1.38426216	0.891257769	1.159050871	3.894175842	0.844449657	1.589994987	1.057743359	1.285518644	1.285849289	2.005755977	4.383369513	1.415380143	1.7115618	1.164954036	1.550987866	1.591984195	2.20609386	1.569317881	1.863965492	1.695211565	1.375349319	1.091471416	1.93866488	1.587765013	3.984628846	3.945267919	1.223719778	1.301178597	1.546979638	0.971329863
16650063	2.536604908	5.25481316	6.867558002	4.353713619	4.322839294	4.246560042	4.559306721	2.577623812	4.818140675	4.75697075	4.994165691	3.21970506	4.307631965	5.192948206	3.25179143	4.461420315	5.345894538	5.048085865	5.798158763	5.852900319	6.475835521	5.331120006	3.858814282	3.180158196	4.769838019	4.222300211	5.217810996	4.426552336	5.623001472	5.905237982	5.609426225	6.758897493	4.191357253	4.444002573	4.841823351	3.856174912	5.154104729	5.416388951	4.672071172	4.572317073	3.42525522	3.708323855	2.275539309	4.612873005	4.85232581	5.355682983	6.331641411	6.231155417
16650065	2.29731777	3.974965739	6.805301109	1.059458594	3.913970525	1.279756285	3.661659779	2.021912775	1.708938753	3.475053653	2.311425519	2.248358149	3.154773872	1.211229869	2.702138591	2.541875324	1.390811692	4.786837242	3.565080698	2.740944039	4.654067214	1.349064682	2.067524277	3.211779068	2.834216042	3.681198451	2.15386578	2.715423643	4.792062006	2.690205644	1.437315448	5.968104613	2.161730382	1.329240628	2.300134767	1.801992882	4.364294206	3.28764754	2.466914551	1.432042043	5.491279098	1.018323784	3.643077913	2.709079459	2.398985885	1.930310582	2.560428739	2.302652932
16650067	3.768752106	4.748181733	3.391251871	2.635008643	4.660923617	4.238524518	4.660923617	2.41184344	4.6144328	2.636054068	3.888776958	4.858666742	1.877476797	5.559103289	6.316679724	4.117569641	5.97092446	4.301480197	7.184527106	3.449981868	5.996547371	5.528506112	5.244122524	3.687624937	5.174892327	3.109382595	4.546166441	4.331311906	3.164004532	6.129428442	4.112246308	4.506639861	2.089161869	5.792667977	3.97751281	4.700734179	4.032055204	5.155520234	3.934042732	2.074642128	5.152158115	5.134267553	6.399898352	7.114894377	6.474611223	4.571991744	9.307721783	2.111846874
16650069	2.487749046	3.044013983	2.815644556	2.298851876	2.004395765	2.508414793	1.579574609	1.630192905	2.45400239	2.322370549	3.023604387	2.155520571	2.788264018	1.808834716	2.245049331	3.126126617	2.886497326	2.187721788	1.824518321	2.157137866	2.097569664	3.135879287	1.616594226	3.506557224	1.90686752	2.003551847	2.492277936	1.405226944	1.465009812	2.296345721	3.79671494	2.026443665	4.301060422	1.640584529	1.941328016	3.228816277	2.041519011	1.797382115	2.257281387	2.997347238	2.031694412	1.444570216	2.5947782	3.376961326	3.766540819	2.480880516	2.2670205	2.262526108
16650071	5.364847987	4.925380398	4.687292101	4.890534616	3.454436404	4.861538287	3.573914451	4.791182162	5.216000759	4.413722462	3.339324197	4.622830122	5.581126781	5.576346069	4.292642753	4.407312129	4.756970533	3.680796349	6.047717195	5.458767193	4.857137586	4.288253327	4.774932306	4.594621097	4.722181366	5.077416778	3.094991757	4.793698031	5.678190651	4.779469788	3.929483305	4.043365661	5.489816517	4.226682033	5.465710199	3.949054053	4.244256274	4.089501356	3.829424625	5.560645781	5.207413154	6.340843767	5.359890033	5.604210942	5.859914636	5.836510139	5.778673002	4.253204325
16650073	3.409673372	3.218893917	5.755824544	4.839556556	5.609531649	4.923339018	4.237542996	4.244372995	5.495367717	3.702842135	3.441115131	5.91978541	4.572775371	5.979046389	2.49169147	5.155337833	4.032250806	2.911314142	3.283509735	4.513721995	4.599347362	3.888802659	3.907511043	5.488297251	3.5360309	3.334292583	3.469501324	3.917608804	3.766782171	3.413643062	3.018436905	3.234362354	4.629088582	3.990789431	4.589747559	4.611650851	3.206325755	3.671425016	4.390943424	4.164295336	5.111187793	2.793393028	4.169382866	3.594484362	6.782600189	5.885364071	3.942679913	2.943355716
16650075	2.653476094	2.366478445	2.126457646	2.689768205	2.269546475	2.694852738	2.467038371	3.505252266	1.93951298	2.136276941	4.172930266	2.858328595	2.109863514	3.894460153	4.655753049	2.634159413	2.895475366	3.046672489	3.020605237	2.431420384	3.037080762	3.206973328	2.564722633	3.942435754	1.944667927	1.592839546	3.213761586	3.608255061	3.094494818	2.241354566	2.323182818	3.178070892	3.403892383	2.873194441	2.40445521	2.474096006	2.132332182	3.729480471	2.48254121	2.256658883	2.453792232	2.352462182	2.614599189	1.652985838	2.166222314	2.346141255	2.464288226	2.970822721
16650077	2.279535637	4.833120269	2.242138786	2.55877636	1.873200012	2.418610828	2.953529262	4.216785427	2.898039575	2.005492421	2.563064598	2.444997818	1.972009033	2.882161256	7.256334073	2.158826243	3.966745949	2.587779038	2.161093051	2.567979038	4.389822744	2.75240251	3.186473407	2.504542649	3.441174422	3.353814713	2.021678109	4.607114099	3.177741477	3.066257861	3.678206911	3.81405897	3.240783024	3.028281078	3.757165278	2.59146002	2.09619973	3.4165271	2.211789192	2.999482825	3.595301853	4.386248256	1.972285588	1.819887367	2.236798958	2.428785442	1.683301814	1.986044548
16650079	3.987473638	4.124651415	4.300166081	3.757822508	3.370599624	4.145000357	5.783485732	3.982106596	4.444702753	3.994882417	4.431674837	4.904715365	4.693279882	4.71579364	5.245130313	3.702299294	4.08684693	3.113990762	4.137994511	3.795729159	2.779590482	5.051386506	4.286151744	3.373572507	2.74739663	3.348485129	3.189703515	3.674183593	4.276340726	3.861380633	3.284327498	2.838501297	4.581854509	3.007611417	3.45982098	4.087885884	5.525090694	3.72142201	3.411414112	5.169308224	3.700073605	5.230303185	5.284839369	4.019002867	3.949349468	4.619451108	4.197065116	3.064044631
16650081	1.387835985	1.916141463	1.697908984	3.028028313	2.638300724	2.26863561	5.658911144	1.983321544	1.943055474	2.057885292	1.412641642	1.92825421	2.20676397	3.318705426	3.663591558	2.822820261	1.937881998	1.745042433	3.257320471	2.417120193	2.715899591	2.422351637	5.494931054	2.490338372	2.947336307	4.048418219	2.058305656	4.867215244	4.57159291	3.72670048	2.652101628	2.395553821	1.651210281	2.009277193	2.140551362	3.949054053	4.316276614	2.016599006	1.913329994	1.564979736	4.431015153	2.859991765	4.630619515	3.929953008	2.455999224	5.399724515	2.540638571	2.835405174
16650083	2.657457902	3.344740597	1.973907467	2.713194314	3.161979269	1.86650702	2.638384304	3.115826323	1.787753727	4.543649165	2.95031346	4.817507175	4.067345324	4.201821686	4.689924156	4.242957468	2.368204437	3.747476307	1.892241228	1.87680517	4.513796623	1.878499398	3.793516817	1.984030597	2.769719355	4.266912096	2.042200005	3.753768565	3.176586279	3.682981357	3.364604549	4.55074533	2.326177759	4.031240772	5.084860109	4.024584463	1.997485587	1.753249766	2.981789045	4.131164641	2.036619475	2.099271014	4.556928492	5.858121656	6.57173516	4.662645545	6.18061254	3.691581886
16650085	3.461341015	4.136842609	4.841340085	4.304354739	4.940804525	3.693253703	4.464448735	4.609893433	4.948610535	3.471170545	3.64799492	4.643855587	4.144879016	3.720315932	2.947768668	4.905025519	2.089070723	4.118431481	5.88114214	6.124763751	5.053636633	4.495457006	5.886272241	5.874938484	5.681408163	3.740771921	4.749781054	5.096668547	5.05489594	5.209514448	6.192540959	6.219206961	4.519496084	4.856925342	4.510973696	5.553023017	3.289659334	5.339642218	5.836002581	5.351005013	5.892863066	4.373240258	4.303833607	4.398294959	4.863173864	5.839660421	6.860800643	4.604635676
16650087	2.662449213	2.392170974	3.046268941	3.095257813	2.399972314	2.183350438	1.598501681	1.863746747	1.624237898	5.739202475	2.619040187	1.235108221	1.720784042	3.610117141	2.058571143	1.732855834	1.807305465	3.121629342	1.826136486	2.213002349	1.901035326	1.385533792	1.576291901	2.305248646	2.269997258	3.579645608	1.93928343	2.162579144	1.686285352	4.724408941	2.79300702	2.544420263	1.784242261	2.479076484	1.697180196	1.781212712	2.215665848	1.624893401	1.552434531	3.184880124	2.926087077	2.770790095	2.858814786	2.306043958	4.092342165	1.605858427	2.754603377	2.046626109
16650089	2.60889967	3.32760554	4.260176575	4.821639242	4.981245968	4.576659682	3.789121797	3.065990497	3.354879349	4.453790218	3.214142367	3.703778929	5.454100262	4.421437301	4.200537355	4.696878599	5.483018069	4.035058449	3.08606675	3.12346362	4.177287353	3.154211266	4.204240117	4.805379794	3.29316188	3.089290545	4.290649285	3.54054609	4.333799368	4.536101507	3.721936642	4.498225091	2.959410163	3.82097197	3.995266783	3.865323336	3.808474718	3.465826437	7.405350546	3.812949255	4.292369424	3.80965173	4.010546403	4.992334362	5.301656374	3.879419778	5.803153944	4.989047149
16650093	5.917160629	5.012504409	5.976289612	3.352801196	4.802064204	4.986189359	4.46216387	4.800743994	3.091069352	4.727851956	5.700846323	5.921908677	5.436158967	4.444066237	5.382491283	5.102192731	5.813816051	4.5794312	4.309447697	5.391746071	5.255035097	2.72095312	4.268328007	5.36847486	3.046995326	5.001772205	4.758197199	5.088331006	5.845679211	5.22017233	4.713097056	4.866198277	4.686335536	4.95137599	4.194913409	6.514024645	4.460368616	3.179527965	4.63165511	4.583923787	4.63552528	5.011548376	2.978538349	4.808803713	6.33144835	5.146846914	4.135383424	4.29228077
16650095	5.224530271	4.284846311	3.943347141	4.317334442	4.211086941	3.166820758	3.936090919	3.878181991	4.137363179	3.690033835	5.915373428	3.589893169	3.369867663	3.320307834	3.925272258	4.200059995	2.128118064	4.494386761	4.380664642	2.988297412	2.73980002	2.828535989	1.983065946	3.69296538	3.53434641	3.305073821	2.340768019	3.024328655	3.493363659	2.857831611	3.607608905	4.743726493	3.313809507	3.306849226	3.197962859	3.887567921	3.555635768	5.447523744	5.752946814	3.740567253	3.169973236	4.269558515	5.14881629	2.681983447	3.632368077	5.47845956	2.951923176	3.022202922
16650097	2.949322483	4.051890931	1.904243272	3.981389601	2.985538676	3.129501709	2.450074553	3.28515654	3.348570563	1.534550817	5.097538422	4.045186606	2.460347306	2.263778416	2.206935931	1.33209383	1.630215691	5.179313337	4.975994813	5.290060883	2.011641078	1.406212351	2.736219371	4.651502757	2.033971844	4.142893396	1.949601045	2.888118262	5.693529226	3.647256898	4.189129641	5.613162023	5.108224177	2.681247894	3.764876582	1.991437029	3.62651654	4.542234851	4.24954719	6.19922397	3.017138265	3.980821001	2.467427067	3.212459811	4.276055844	7.089019909	1.783383978	4.289829185
16650099	3.495575981	2.907278437	3.206705956	3.31612958	1.877263375	2.593367158	1.953151015	1.514661854	2.252883548	3.125607879	1.258838231	5.026696167	2.110029851	1.6412203	1.607186328	3.539258609	3.020633597	2.21145908	1.949756101	4.293844869	3.456956688	2.590556161	1.765662882	2.553675101	2.581051372	2.483877441	2.191860902	2.203955152	1.635876992	1.558354507	2.558286097	1.358457735	3.118851995	2.582284427	1.634343554	2.309764482	2.771926947	4.602634285	1.558920988	3.217365619	2.03719299	4.347073736	2.103962543	2.952230127	2.229726282	3.664283971	2.064952689	1.47560701
16650101	1.542197635	3.061459491	2.976489544	2.199016702	1.895729891	2.226331951	2.558458817	3.554757321	2.734875509	4.555301035	1.735407174	2.904879004	2.560905156	1.85954015	2.478919689	3.767873192	3.106345633	4.431605237	2.570043427	1.889737956	3.539183222	2.362933515	4.341590167	1.467755047	1.957311136	1.987315059	5.375228277	2.192217147	2.187349256	2.586837047	2.038124796	2.80893306	1.559717044	4.185080462	2.474941081	2.441784757	2.232117207	2.426009692	2.41902785	3.190250628	3.517489812	1.500502215	1.870015285	2.447315105	1.757133908	3.519992695	2.157164854	1.522981056
16650103	1.690267333	1.412404312	1.28783144	3.676084696	2.248256731	1.433182319	1.613436519	1.89966595	2.321480099	1.211177047	1.599394337	2.121779704	1.436505743	1.752952731	2.225498973	4.083902225	1.111043368	1.817092628	1.563488952	1.787816454	1.967134282	3.891114573	1.837668158	1.378661864	1.857361229	1.330809537	1.651755782	1.459587312	3.512207639	2.015666733	1.477597852	1.183329189	2.551470199	1.901276048	3.01439056	2.693793655	1.846702562	2.88440638	1.824157712	3.540588465	2.242762068	1.709554419	3.600851877	2.314782932	2.074337637	1.298559068	3.139707185	1.421668917
16650105	4.262311915	3.352221748	3.385171348	2.740448083	1.436976981	4.468025142	2.992600202	3.535398689	3.262571318	4.733641949	5.042750811	4.292169018	3.767003797	5.536255839	2.256145257	2.716140421	2.67254196	4.790807815	3.390591696	2.005813119	3.777061353	2.04151823	2.089019509	5.06619777	3.120781473	2.712342407	3.376748548	3.099622851	2.855484049	4.184475084	3.511502266	3.418974275	3.602156576	3.54169365	3.403328551	3.626138424	2.576082186	3.788372138	4.510009542	2.981130152	3.708148016	2.809680444	3.860290628	4.274445665	2.305004549	3.986133751	3.89164549	3.420179197
16650107	6.060531111	6.496373837	6.932214377	6.072969471	6.405954936	6.195098296	6.64416698	5.322528433	6.072248354	4.810248071	5.974585346	6.067739565	7.067922625	7.85954846	6.829471192	6.201021188	6.817394822	7.342666057	6.459793831	6.958190845	5.581573006	5.585140319	6.655570242	7.024293651	5.613002422	6.275326475	4.908708713	6.003390949	6.715922115	6.261560123	6.094334017	7.918621507	6.51599321	6.304693761	5.335328886	6.564081225	6.185884254	6.999893367	5.756771381	6.01148743	6.199049772	6.023399729	5.002844393	6.192914474	5.13097198	6.688430074	6.56306041	7.05231941
16650109	2.837641395	2.870526359	0.835885013	2.287046008	5.164279994	6.321042317	5.248652739	4.165416482	4.512093454	5.212469179	2.448208909	1.577326121	5.873092895	6.704138804	6.505364508	3.61179727	4.873876763	5.331013911	5.878661027	5.519223567	5.296561989	6.880130726	3.954114687	5.154907863	5.475471249	2.009787996	6.202394521	5.503990277	5.623205713	1.150742201	5.593316942	3.881278746	4.258385037	5.260932674	5.04786737	2.608948269	6.013658543	5.158271002	5.166529537	5.434878752	5.033600334	6.212721699	3.649801252	3.863676464	3.089513441	4.206384485	4.869994078	6.138308162
16650111	3.685526882	4.722998228	5.240146972	2.515275285	5.839288232	4.313637749	3.805291874	4.46829019	4.434506405	4.704923238	4.285743623	5.762577494	5.173263864	5.240118477	4.915735216	5.104642088	4.959567778	6.508360051	3.523146181	6.040894603	3.047558874	3.443739193	4.794057527	4.819372055	4.661420821	5.147921511	5.213351761	5.728397188	5.793556086	3.379336599	5.352337128	5.05775533	5.211978944	5.311243659	2.84269934	3.910923858	4.230865708	5.518173464	5.86426537	6.299391212	5.579741687	6.449464186	4.505280686	1.737780644	3.337263796	2.684475749	3.791864233	2.88787066
16650113	3.273927036	2.209242543	2.43530622	4.266349678	3.431896411	3.620341901	3.0374411	4.382992667	3.793457995	2.549530646	2.943675217	2.713007897	2.491545354	4.619285166	2.732651588	4.647180638	3.25670229	4.08974361	4.215848197	4.281991817	5.011099103	2.822088694	1.974536183	2.415218781	2.56919307	4.076407467	4.076681006	4.323420486	3.670307741	3.180768626	3.431244934	5.017077474	3.036276721	3.085220336	2.773317649	2.426880243	5.362931221	2.274279263	2.016132712	4.832437419	4.848935524	4.616405598	3.263600536	2.28708999	3.198860094	3.017247666	5.568267737	2.473684185
16650115	2.900705532	5.519724308	3.071400337	4.296059804	3.935484141	5.151451923	4.815657277	4.523137295	2.900770061	2.145587823	4.586582229	3.088563854	2.807016092	4.736732344	2.584699877	5.227272656	5.34828996	5.212229033	4.057134122	4.278657285	5.894550533	3.719463036	4.034878649	5.890055061	4.714562413	4.501870697	5.113307351	2.798416886	5.416526347	3.099218645	4.534775528	5.422310899	4.983475466	5.569588456	4.310591555	3.839097757	5.548979112	5.659396493	2.944652776	3.767205472	3.078758208	2.518969616	3.531104196	3.848732572	4.200434245	4.349160895	4.24499609	4.513850945
16650117	5.185352983	5.359418327	7.377831728	4.60012217	4.057373143	6.922157152	5.53762804	4.21939203	5.199623641	6.169014057	5.700734664	5.887014919	4.789593992	7.005622949	6.247131437	4.712898409	7.53341822	6.057891852	3.070702908	5.441201263	6.068782245	6.357888682	5.472966919	5.805398412	5.178637085	6.181049044	6.36975766	6.065985536	6.909316306	2.63188834	6.864225087	5.961437755	7.541983852	6.362566739	6.434569246	4.565615216	5.696554912	5.87986958	6.421491532	6.412305609	4.87413601	6.313403316	7.168865755	2.247969295	4.745705318	1.64940923	4.429836872	2.221856893
16650119	2.900304992	4.479287897	3.245307592	4.606164912	4.788442851	5.321345689	3.751582781	3.398519844	3.565405286	3.607158546	2.052350534	4.014947926	3.533642899	4.342360315	4.572175046	1.848871843	3.509442882	4.718251835	3.50223204	2.600137443	5.242093082	3.627000346	2.686409262	3.280992372	2.66353093	3.91985717	3.267620014	3.196184146	4.538122605	2.945505524	3.389725404	3.935554563	5.397968376	3.18178829	2.983239308	2.544955713	3.950517293	4.88102629	3.994804319	5.29659181	4.036104804	3.703902197	4.206224977	2.140229064	3.273409273	1.313365196	1.627302104	2.636102803
16650121	1.548985763	3.036299398	3.60431933	2.384128289	3.184279787	3.747907266	3.356009225	2.048188374	1.531655715	3.043498067	2.548510186	3.216172805	1.218847274	1.92418117	2.956269005	1.464791012	1.425940892	3.242746634	2.308074553	1.66228301	1.38300478	2.205469429	2.286188285	5.386758472	1.542776508	1.362350213	1.703437425	1.541168373	3.381073457	2.325117536	1.571183408	2.286134975	1.956938031	3.422997107	2.512188249	2.420805614	2.382136359	1.775530978	1.912697831	1.431890439	2.814121598	1.492640402	2.382498431	1.515036371	2.046794874	1.856121392	1.825604074	1.625219929
16650123	3.384520081	4.64238597	3.845430951	4.905349732	5.019668121	4.891782512	3.858285167	4.697459941	5.074425136	5.26822604	4.427931633	4.595659387	4.0592194	5.177277387	5.25536276	4.994650406	4.902547715	4.62267502	4.951892112	3.939633749	4.35825665	3.527646583	4.307658636	5.393727625	5.317905251	4.828851833	2.408496435	5.323624754	6.353805884	2.3532595	6.086960386	4.147435122	5.210506407	3.072254536	5.074013791	6.105055292	5.002708554	4.029542066	3.778071905	4.42481984	4.769979652	4.311992041	5.467417523	4.267045593	4.914753628	4.015490987	2.281394482	3.950286253
16650125	4.992286974	3.387724504	3.771930358	3.718417475	4.075892332	3.250016603	2.844094149	5.432930998	3.366825121	2.480770638	4.008785037	3.544451774	1.737392804	4.532490241	3.441505498	2.89165413	2.559066821	5.559445917	3.74449948	4.447171134	3.918811885	5.879749397	4.720922957	3.224503683	3.292100446	4.725450174	3.824931371	3.128382133	4.391235746	3.472903425	4.148876352	5.663199656	4.06572669	5.618370746	2.585678397	4.189141557	4.705963165	3.912278641	3.860913715	3.053312114	2.332855782	4.762467145	3.679536658	3.751892138	3.948603509	2.52608453	2.208915321	2.362974472
16650127	4.513524645	4.571676166	3.370207675	5.910647339	5.628277512	6.228228326	4.167955282	5.486055808	5.596718019	3.772711397	1.888571964	4.617954277	5.5154236	6.142832359	6.600229606	2.143448855	2.868556567	3.261594015	3.795624271	3.989866517	4.11513246	5.195821713	3.064161567	2.184974318	4.304019445	4.097908668	5.538774853	5.627728548	3.558064147	3.447093831	4.372011824	4.960339643	4.407550175	4.524483909	4.10334142	5.797689071	6.048287422	3.047260739	6.096896702	3.889135588	2.975739306	5.674753637	5.585155051	4.172541186	4.883431392	3.284822754	5.303525327	5.473738557
16650129	4.48697041	4.495323416	2.72991104	4.523170454	4.793849914	4.348533266	3.78701162	4.49450284	5.081993826	3.779599861	4.885728887	6.53384802	4.619915512	4.467146344	6.245169308	4.623958025	6.460546862	3.786923924	6.503565426	5.49280808	5.427530876	4.199357718	4.635631373	5.072454913	2.49232536	3.852753125	5.029514707	3.481554041	6.413321188	4.650263483	5.319648557	3.856729087	6.03014758	3.165328561	4.170864057	2.645637813	3.659396464	4.604285535	4.674135941	2.648468392	3.917975907	3.818666503	5.172478371	4.88805726	5.802698064	5.508421861	6.539095789	6.40091088
16650131	5.82170589	5.868106428	5.588775529	6.159766965	5.566696113	5.749056883	5.045340452	4.954668272	5.601387752	5.282581388	5.705851731	5.683039467	4.931509338	5.60420544	6.005285574	5.344604717	7.025165469	5.427238525	6.873730149	6.020545344	4.547488167	5.136541793	5.073181213	5.185248491	5.833982556	5.843722626	5.778995961	5.279049889	5.926826725	6.627274197	5.816343439	5.357232832	4.222142852	5.155762913	5.675711318	5.68551996	6.50000728	4.819817261	5.818378321	6.179413203	4.765928619	5.773290594	5.038392886	6.636817108	6.269633391	8.130910887	7.166403361	7.148453125
16650133	4.633239242	6.122509575	3.505330216	5.88955427	6.249468638	2.917207533	5.409166917	4.180971136	5.900370399	5.443193087	5.013710845	3.015714944	6.860734245	4.009042326	6.429361064	5.052007733	5.310368746	4.221026724	5.833458662	6.354077677	5.889012645	5.554312753	4.886039158	5.21750414	4.463599657	5.279088099	6.306223795	3.686296301	5.695070841	7.618944914	4.851713877	6.240659832	3.728567392	6.378119807	5.737091869	5.390258263	5.245040145	5.447218497	3.650720484	4.882811926	3.922624829	2.580818147	5.800363695	3.914980426	4.74880375	3.282869501	6.974429008	4.912025932
16650135	3.811305504	4.992774054	6.030188314	3.521042896	2.449626268	2.978965481	4.305077534	3.10212791	2.519333794	4.795593402	4.826892087	4.382688824	3.751532405	2.871897215	1.571335718	3.952273413	3.374015516	3.950754213	2.505653157	4.056470365	4.893759811	4.25384227	3.686003301	4.963510814	4.899139487	5.0652787	3.786188848	4.73320445	4.736135687	5.717974769	5.42622564	2.949276633	3.544075885	4.79359123	3.066584049	4.417819798	3.849329226	5.372297128	2.802090323	3.59704806	2.903802719	2.479357481	3.756604851	3.650094031	3.036707728	4.722415914	4.568473921	4.506091406
16650137	1.614412809	2.967449758	3.090367021	2.500301507	2.346193749	2.175781075	3.313683739	4.548715056	4.717429707	2.393533586	1.369196041	3.582165729	2.096749979	2.392378708	2.966505053	1.487400722	1.976501008	2.790379511	3.414568328	3.582540417	3.469558229	3.092885455	4.204621757	2.483814882	4.301822341	2.945720261	1.971299239	1.995057541	1.476186289	2.369977661	4.181896699	1.991068264	3.459094752	2.084964308	2.181542102	4.64176127	2.670798113	4.520432464	2.523039418	3.487539932	3.253788628	2.18875178	3.764774256	5.110868734	2.919325895	2.714938646	4.867285565	3.812413871
16650139	3.696441544	5.904177058	7.956304649	5.183516569	5.246939704	7.122065088	5.44013716	7.374295303	5.790789526	4.81608009	6.60284506	6.485491607	6.052606565	4.261684144	5.897343946	4.712114161	7.337274215	5.071954366	6.198571423	3.30987882	6.807764315	5.162921769	6.504945914	5.999407474	7.039205508	5.465598291	6.165888317	3.973693528	4.685535265	6.792743493	5.445812625	5.277489889	6.852148924	6.336864757	3.632399861	6.527151236	5.902326616	5.470995076	6.214497522	4.621349741	4.50116234	4.400238715	6.900923748	7.930628883	7.810520324	5.138559638	5.95726064	5.291857137
16650141	5.617629182	5.0146159	6.386552257	4.96459277	3.37614749	3.249211494	5.520635624	5.202873373	3.191495109	6.624034282	4.802152238	6.067212235	4.75502426	5.655604249	4.087097291	3.157676039	4.112245037	5.827625344	6.498835458	5.048079897	2.915569022	4.05633172	3.256843188	3.895664072	5.437952997	5.941525785	5.916297476	5.119038861	5.523716429	3.394704522	5.69293748	5.848804186	4.995653572	3.737315424	4.812923143	6.618082318	5.251938423	6.082863869	3.527436166	3.77248037	4.192533725	4.915568563	6.851422048	6.421079825	5.39926222	5.518771878	5.539869467	3.471526061
16650143	6.218831518	5.780703261	4.161441666	4.68898394	4.560047092	5.600773697	4.865299719	6.097117466	5.064734677	4.36046364	5.216131084	5.430987994	5.833867878	3.211368953	6.4099443	7.363973522	4.830882023	6.732606981	7.582746772	6.951138906	5.753986202	4.703380974	6.661723902	3.967974187	5.754887307	6.120151292	6.187507957	5.321316553	6.526001013	4.369977293	6.314264526	6.206875905	4.685343573	5.878097188	6.260927997	6.272622815	5.660104877	5.752824663	5.586780622	4.965773212	4.496094659	5.618916171	3.931866837	4.376718108	4.728603105	5.97289657	4.932176709	6.400957209
16650145	2.878458374	4.135593379	2.213936276	3.834965293	2.326693381	3.525621553	1.387535972	2.965781802	1.474997048	2.157906632	2.541257752	1.919435403	4.247789993	3.068087563	2.128023184	2.413424071	3.431794947	6.343348296	2.793702533	2.757086446	2.049116253	3.121023625	4.404451622	3.739312986	3.787886209	1.95274508	3.857185132	2.754953162	2.028524188	2.342267703	3.526890388	3.411494004	1.371890177	4.128705767	3.782650062	3.083397409	1.903308532	2.213936276	1.316893475	2.15029683	2.713057913	1.914191945	1.846268582	2.145629312	2.033806924	2.382498431	1.111722478	1.209826113
16650147	3.137869538	3.501048763	4.094322997	3.055216824	1.724039759	2.349982944	3.09716702	3.092536682	3.021357001	2.789790286	2.928218212	2.099791241	2.987568523	2.208400411	4.510973696	4.146388036	3.289659334	2.783138144	4.553231076	3.341782476	2.15910999	5.071042301	4.008673951	3.302647148	3.785205813	3.164749403	4.447426883	2.893018738	1.933751064	3.601526124	3.292042167	2.300140966	2.9072391	4.133592219	3.278698587	3.173611746	2.06423409	2.161688585	2.147707887	2.061780104	3.738745192	2.989427967	3.773642207	1.993900589	3.792810107	4.224145172	2.130144818	2.804675278
16650149	2.090419802	2.551744229	1.629880492	3.649450753	1.684735718	2.990325604	4.977327487	2.809499782	3.098738861	1.762515396	1.269498359	5.160935785	5.572081398	2.998120513	2.310586592	5.479514852	3.672618256	1.854761001	1.475496411	4.376978044	2.05542448	1.845425049	3.952509226	1.608133569	4.26242184	4.822082482	6.259610837	2.089070723	2.786307817	1.234920651	3.159356385	1.858577882	1.313747127	6.256288546	2.709240068	5.782750782	2.920845115	5.090663642	4.127058281	5.076795399	5.419970661	3.185440516	7.668464658	1.755889365	1.390207698	1.190839987	1.290698542	1.925210499
16650151	5.596395403	7.299347823	5.322161786	6.234700701	6.897536584	6.604659402	6.340750431	6.875099615	7.032682146	7.193568014	4.716078173	5.035337648	6.655258217	7.492168935	5.635823042	6.9333413	6.014515304	5.001264837	6.484671861	6.548243129	6.552819996	5.641315834	5.773696886	5.455291038	6.299126737	7.342355259	6.174893639	7.056264803	6.170013298	5.774150186	5.12991979	6.951137994	6.705368305	7.188114054	6.341772477	7.322776116	6.437923284	5.35666883	7.079245448	6.990990694	6.820473175	7.157603888	7.188156951	5.62638033	7.083387041	5.769529739	5.231722055	4.966046109
16650153	2.67272709	2.272868128	3.119257658	3.615238586	2.152721031	3.271003806	3.274186277	2.714227228	3.312108418	3.402417455	2.946153076	2.122292834	1.92727747	2.362626342	2.971645213	3.990734218	4.494443485	3.81380792	2.13718552	3.751461166	2.562355957	2.014900373	1.891321298	1.42237181	2.435762309	4.3298169	2.309015554	2.650610971	2.404844982	4.552141495	4.435384267	4.799717909	3.92856376	3.575878883	3.198960856	3.743355537	1.585688063	4.526904846	1.995607926	3.133529794	2.581880637	2.900538316	1.901698327	2.530843034	1.827791409	3.526189225	1.814699255	2.22786341
16650155	3.862289326	6.457875532	5.947256231	5.080641645	3.822473333	4.561029693	4.24930768	4.228227175	5.758370342	4.641194892	4.088469359	5.323599458	5.000631054	3.890096485	4.964295208	3.584914738	5.214625285	3.924458367	6.041432577	3.937917097	5.255154667	4.482571572	5.285265127	4.259848998	3.856341317	4.950701024	5.740846698	5.69039377	2.636116205	3.798024356	2.970659637	4.469453758	4.279378383	6.228505944	5.060215118	4.962883505	4.086982891	4.300794036	4.052894167	4.469139729	3.432007195	5.78122291	3.72216327	3.977043799	4.779633391	4.603302377	6.165198435	5.291648272
16650157	4.048477666	4.296023939	2.515595429	5.00278905	6.293283485	5.859909286	4.498683876	2.814750185	4.829976541	5.468993993	4.606484237	5.457837462	4.237306268	4.869046425	4.569452543	5.104047447	4.861615737	4.89285482	7.286654067	6.460544953	4.610401152	3.961469316	4.24884245	5.189911099	4.106811988	4.33360133	5.004347755	4.439312773	4.410593015	3.46103807	4.678823204	2.859600617	3.196989215	4.125193198	3.214927522	3.935870716	4.441793715	5.71276672	4.072491884	4.86761144	4.634241342	3.950452316	5.467429175	7.238678068	5.973460833	5.70115178	5.404737832	6.283825644
16650159	5.092773434	4.013887862	2.112353319	4.071085397	5.665260211	2.369964751	6.255131583	4.555330619	4.719347018	3.505058003	2.877162648	5.398708729	4.654323825	4.132950601	4.734352307	5.26405123	5.931478938	3.871772479	5.06149812	4.753852919	5.692003614	3.887265118	4.785134625	4.251380738	3.409674441	4.351769725	4.007715109	5.78693284	4.458262625	6.299841442	4.420208051	4.759138873	2.378623375	5.652412032	5.403808406	4.987550415	5.173432015	4.593544017	5.605946834	5.340404309	4.803573472	4.724708941	5.851348085	4.455232837	3.680496505	2.967107878	4.528137399	4.54958972
16650161	5.139853839	6.956196245	5.625304415	5.716713572	6.375281071	2.749291706	6.178364542	5.651450476	5.094955769	7.759339429	8.158061356	2.1525054	5.976843607	6.099952906	6.112901766	6.44301484	5.526529904	6.834109133	5.798788813	5.241790429	4.256867031	2.660988329	6.588011711	3.546066262	6.270945288	6.453231274	5.278023629	6.457498491	6.44301484	3.50101429	5.014540554	6.778414434	1.98003948	6.901999639	4.169351512	7.053199786	5.272490465	6.030559012	5.799328625	2.518961949	7.037498589	7.120304065	3.381591969	2.418909755	7.273604831	6.221625497	1.003514572	2.222828527
16650163	5.553579682	4.620714768	4.70226878	6.593536032	5.54280356	4.646611398	5.220916104	3.881033603	5.89902185	4.771226619	5.860373469	5.00785369	6.018063463	3.853572464	5.378612046	5.187674571	4.487773379	3.817185167	4.989047664	2.942675414	5.799096438	5.046947955	5.214313386	4.202059696	4.597467211	6.062058955	6.507631359	5.56585707	4.69622312	5.425790498	5.775080153	5.665152259	3.52727096	4.725371272	3.303640072	5.20253649	5.388104985	5.213009238	4.769703318	5.585144255	6.169777278	4.674268248	5.994943021	3.815158252	5.672624417	5.43605021	5.737538505	5.755307083
16650165	2.710269456	4.205973658	5.265159453	3.797715162	5.863661972	5.962437039	4.754876339	4.24994346	2.989182176	4.050039479	4.509600756	3.304429508	3.403427358	5.343397381	4.616071439	3.797811319	4.458566704	4.116015118	4.417779213	4.787681658	3.712632731	3.013739134	3.268236573	3.106087561	4.71936179	4.382879244	4.334466765	3.620429566	4.688242929	4.056226059	4.363071277	4.491729689	5.490808255	3.321674791	3.335082161	5.202785146	3.645780598	5.48773953	4.845606572	6.233933591	3.672606623	3.501753042	4.279902131	3.435116851	3.655801173	4.413309546	5.105663244	3.906401745
16650167	3.112113982	5.496975436	5.014975989	4.653163079	5.005349314	3.969685457	3.225360024	2.684871931	2.571545245	4.887044516	2.205616611	3.737379609	2.155225452	4.473131186	5.178179886	3.151614243	3.44373467	3.122742881	1.150394939	3.347113345	5.204328248	2.747699474	5.244807383	4.183608587	5.134118892	2.395160688	4.046265954	1.6934577	2.613389568	2.522763879	2.235128018	1.47856462	4.329367008	4.599642741	2.370520074	6.362488533	3.07656121	4.292359063	3.118320108	2.988438865	3.242866825	2.433384806	6.051451741	3.467494309	1.442511668	2.278530271	1.743577773	3.378308103
16650169	2.213253987	3.304807035	1.42036052	3.762196634	2.578152826	5.572546586	5.025408844	3.908930654	1.798460903	1.701109972	1.323801309	4.44897984	5.084529213	1.496060855	2.174948556	4.247599779	2.162133407	1.398402293	7.098454754	4.173574398	3.370342739	1.547523567	2.273467068	4.084230791	4.891075799	3.314457243	1.663305002	2.731793324	2.694577951	5.0959627	2.881190057	2.206807389	1.497154378	4.600325459	1.841153053	1.579799541	3.860079233	4.79404187	2.25118481	4.580866153	3.852741996	3.721758722	1.515993038	2.883824742	2.176634717	6.57911281	1.903297116	1.347826951
16650171	2.891762901	2.812815021	5.640368973	2.494819635	3.725201177	6.099422471	3.388182515	4.69603838	2.247607481	4.04296135	4.412044692	2.931662556	3.725997642	3.808811304	4.303544429	3.732750754	5.277258933	5.193471418	2.236759891	3.426642167	4.205896576	4.585010032	4.906274929	3.92867806	3.061724597	3.585403091	4.640765905	3.060402784	3.221376993	3.206420153	3.595780056	3.483879181	4.179415633	2.294440993	4.389140981	3.384907914	4.047251872	2.007898252	3.494815386	3.440458113	5.092226229	3.044267209	4.546465082	2.420225308	2.806543818	2.478485942	2.608404624	2.355626806
16650173	3.254448706	4.600492215	5.499734819	3.160222341	4.504267954	2.76421684	4.483659228	4.726590257	3.368789828	6.05447376	3.902601881	4.021101457	3.762351129	5.068558383	3.26783846	2.918555442	2.245706096	4.628063247	3.702938153	3.632877821	3.843055784	2.539258918	2.88891593	5.008919265	3.470082395	3.316881396	4.117823239	3.274005195	6.27937081	4.717629171	3.63306723	2.590491174	3.989593705	5.726709282	5.843512615	4.881618332	3.345754138	2.788342247	2.710558622	5.157785583	6.480311008	3.978399429	2.697464435	4.207861858	5.929523252	3.595655741	4.644791119	4.163344657
16650175	1.798958927	3.544085343	2.708125539	3.733316384	3.322515142	2.320187603	2.430021329	4.875533154	3.247465596	1.896415147	3.080205449	2.959548812	2.719155592	2.227741585	2.841227084	1.892045623	2.216809895	2.868449703	4.063811474	3.529317431	2.463931175	2.737351967	3.656244116	3.340619879	3.471864733	2.743945301	2.251551777	2.664774061	3.143900118	2.68089537	3.464803655	2.947561525	3.038574937	3.854149552	4.062330991	3.019379988	2.264725092	3.788645503	3.838080742	3.32574411	2.944252732	3.303055734	1.972630289	4.685261742	4.432654883	3.921200619	3.59459404	3.69748497
16650177	4.864866463	6.837570356	7.856995005	5.891793922	2.782935733	4.442783862	5.548073675	4.983754106	5.337722206	7.077582277	5.068684842	6.703759517	5.683409601	6.827461051	3.259977816	5.906074198	6.560172917	5.802094087	3.622933619	6.508917037	5.674594861	6.420708273	6.258693236	4.41993138	5.372646235	7.000445856	5.446762458	5.829264511	5.685517742	4.900690814	6.860607704	6.120565011	5.623300206	6.850770108	5.935817104	7.109807433	4.4750667	3.280439771	3.770891691	6.040503242	6.122305941	6.601599033	4.621858534	2.121866858	4.74756996	6.399914409	3.341069048	2.770657176
16650179	2.922205316	1.795458619	6.081963438	1.71750027	2.063962249	2.415596332	2.413839444	2.850938002	1.165142538	1.30333842	3.234995706	3.007478094	4.048957717	1.151259546	1.585783138	0.968619509	2.089070723	1.096062525	1.51503348	0.840371789	3.65430398	1.832744303	1.127769802	2.467395335	3.161744432	2.173638229	1.302540877	3.748766197	2.334582618	1.093986171	3.720579944	1.751876533	1.411427245	4.439583929	1.325386358	2.688537387	2.342820212	2.262411123	3.934042732	2.114179197	1.66716217	3.636097027	2.800906608	2.832725879	2.63068592	1.871821947	1.33023561	1.460202882
16650181	1.884827114	3.374187926	2.262462653	3.809903358	2.522294151	3.381882959	2.631434187	5.156089667	2.15925023	2.691716223	3.744730361	3.381824227	2.928156439	2.337306567	4.338157929	4.823948253	2.979723082	2.529488817	2.520699389	2.367153481	3.224052723	2.903545908	3.287261036	2.013550159	3.256165555	3.898616965	2.398840307	2.813559002	2.922626456	3.807252251	2.208911564	2.178931958	2.770353302	2.796115696	2.805783961	1.451988742	4.223181205	2.590167066	2.726081986	3.2409622	3.139478429	3.398438353	3.617627632	2.040051377	1.983510965	2.743080122	2.276350401	3.061151515
16650183	1.745480459	2.931778287	2.564343662	1.744221298	1.864640002	2.548779808	3.017954431	5.287578139	3.211222746	3.217141384	2.07921388	3.842338004	2.732582779	2.991967487	2.883141615	3.446217485	3.142741884	2.712923623	3.892454872	1.991250752	2.577013777	3.800763001	2.952187441	2.308028257	1.924316077	1.948697944	3.068730997	2.368427501	2.480000777	1.809467389	3.215041647	2.568926313	2.833905089	3.289561455	1.552951601	4.078932988	3.126369707	3.186757671	2.031603632	1.874996027	2.946669795	2.042322316	4.850102966	4.125535338	3.1216659	4.937918576	4.322526667	2.871374436
16650185	2.784811913	2.150161629	2.458813578	2.65307525	3.198442675	2.579822181	1.986480646	3.755105509	2.942498646	2.809983612	2.993197733	3.484012078	2.483787889	3.531244364	3.737450521	2.514300557	3.866649362	2.875830608	2.257338109	2.925324856	3.070967032	1.688296202	3.137437159	2.467994908	2.43658393	2.952937441	3.474931501	4.664057524	3.081050212	2.141268994	2.344742356	1.97919347	3.836963905	1.653043961	2.276265796	2.352982677	1.091907591	3.694655007	3.005519679	3.634222093	3.954575071	2.427662847	1.812451406	2.350434569	2.377064408	3.021523329	2.605428654	3.878870459
16650187	2.316591534	2.042327872	3.21770854	1.328329749	3.636056988	1.681255151	2.919264146	2.103539162	1.653186092	1.801587817	4.753178707	2.493970584	2.956653077	2.433910571	2.747475274	1.221873406	1.685798552	2.981068169	2.993566276	2.701129775	2.767490948	1.525086024	2.681603968	1.644635155	3.255241017	3.143216896	4.651827421	2.725753805	2.724663119	1.999987283	1.347587391	3.631705946	1.936612321	2.157922583	1.861507097	2.625013152	1.76582443	2.347764541	4.030947054	2.952433648	2.588800998	1.254926744	1.268582003	1.197525568	1.967544859	1.580087282	2.185752407	1.699754819
16650189	1.932504995	2.513264582	3.523133411	1.262290417	1.55002889	1.178297658	2.225634949	1.02837382	1.558009163	2.349916753	1.350834568	1.63877504	2.716644337	3.762490279	2.627107187	2.304718259	2.604620444	2.971760435	1.466710084	1.975767017	2.257001188	3.494761564	1.768819178	3.273038688	4.421056265	1.542816315	1.764348483	2.059085458	2.472317601	2.720140333	1.433697514	2.099693193	2.813761886	2.526204755	3.079925884	1.379861762	1.321484044	1.151986659	1.497483477	1.576580366	1.490345712	0.973592425	3.160306821	0.982537658	1.315422571	2.228809079	1.642783543	3.281065342
16650191	2.658287536	1.866668669	1.641868397	1.581848843	2.438250067	1.810794175	1.264804194	1.467382304	2.013467718	1.30333842	1.187665126	1.688404002	0.922128429	1.569025835	0.973100755	1.329235691	1.323849197	1.749449908	0.916184424	1.584945552	1.519735414	0.895804523	1.20391044	2.329855853	2.740142076	1.172203163	1.03390218	1.313626337	1.867275407	2.022654693	1.955381956	1.793640908	1.266579083	1.285849289	1.180538196	1.524430018	1.807651043	2.72557028	1.613644404	1.350368867	2.878106441	1.310433196	3.276280876	1.026915397	1.134632271	3.204096231	1.55310021	1.71750027
16650193	2.763425789	1.778784559	2.570200546	1.781446574	4.080070497	2.54732824	2.066478302	4.1281135	1.449234524	4.578724369	1.638202526	1.476483248	3.136546541	2.92019406	2.919661596	2.190580993	3.308792358	3.578084204	1.93412117	2.887994851	2.56869979	2.051656201	2.895445402	3.253510698	3.25083098	2.482541868	5.244666482	2.851696673	4.43426987	2.640640704	3.487254039	1.651079182	4.44471676	2.404814054	1.869581097	3.10367956	5.111703549	1.622194682	4.910905374	2.712920444	2.10283702	2.160509388	1.998051801	5.650517036	1.860979805	1.945651672	2.842984623	2.055224692
16650195	2.709782676	1.603276771	3.869519288	3.318909142	5.623633031	2.185734876	3.76138404	2.442706705	4.702095962	1.669087196	3.059355771	1.717083079	4.195042046	5.243726313	1.305439593	1.72452406	1.684801852	1.673183812	2.70378133	4.458201176	1.611942693	1.736311711	4.022585148	3.305122217	2.330979802	2.241749789	5.368233328	2.516483791	3.359517455	1.57450627	2.432885054	3.305477101	2.585984452	2.831182258	2.865144634	3.189722742	3.401837877	4.703770766	3.141988085	3.33150888	1.971197239	1.675659425	2.416967022	3.442261213	2.675216805	3.230148615	2.596459428	3.7056557
16650197	0.872238432	1.459837106	4.115837628	1.840269651	1.71750027	1.73510522	4.695416512	1.634964371	0.985740039	1.68850065	2.828668335	2.606316448	1.738533788	2.430119921	2.670192488	1.452068808	1.248219248	2.937065535	3.749664486	1.677348638	3.067462641	3.421702983	2.117748876	3.428655141	2.69888584	2.386200091	1.861081987	3.515293564	1.972586501	1.779856838	0.952015989	3.701541519	0.900084156	1.57277556	2.641129838	3.353162452	1.862226287	3.790955738	1.603819745	3.132274733	0.917033419	3.132274733	1.496752383	3.895913906	3.159179084	2.300326731	4.583832338	1.887539291
16650199	2.274653706	3.158336825	2.968143032	1.645721676	1.777119709	2.686351667	2.444843435	2.77872238	2.667219467	3.296327601	2.770719826	3.422914101	2.429854796	2.391915683	2.480827122	2.879374845	2.071406654	3.455615828	3.079763912	3.079763912	1.484630153	2.422372842	2.42612249	3.590687693	5.148309671	2.796602249	6.159516294	2.639900972	2.786307817	1.093986171	5.156226918	4.504791246	2.537047544	2.877911685	2.458514132	3.032156385	2.582851308	2.773454012	3.441583976	1.621706644	2.427781914	3.645333993	1.628616437	2.43227656	2.537047544	3.354903322	1.596081335	2.396213434
16650201	4.906028338	1.755921551	1.374305065	1.966257479	2.362109429	4.431605622	3.58584424	8.962341028	4.912030657	2.074642128	1.793715096	1.23521684	2.759908035	4.013647341	5.718427113	3.778414433	3.784748247	5.602651037	2.398882718	2.515292357	5.181533206	5.615687799	1.830822606	3.235967112	4.807435871	1.778878929	2.310586592	4.344499694	4.958362854	3.067462641	3.294669677	4.509654852	2.789577972	4.595108048	4.510973696	2.567263317	4.31207407	1.772766705	2.498114989	4.612477522	6.126419996	2.21668658	1.467382304	5.476142659	3.87736148	3.204096231	5.804017454	2.127965787
16650203	1.387835985	1.393833612	1.74920876	1.899271179	2.050363925	1.257011955	1.590453231	2.356214967	2.28487056	1.74906665	2.212200508	1.514465968	1.407042901	2.109663872	3.086141818	2.728344433	3.36106829	2.162238097	1.794636644	4.023912233	2.051159665	2.600609876	2.076990528	1.629007539	1.781462659	2.693995725	3.481318527	2.741186141	3.482538205	1.492930568	3.114540701	1.367192986	1.470668258	1.245575647	1.89211085	2.035710553	1.338393548	2.079535481	1.46526894	1.623022858	2.346824687	2.248364024	1.492317322	1.456282739	1.044770957	1.771763318	1.443389938	1.319835716
16650205	3.779464654	3.875215726	4.126482617	3.819425334	3.268522479	3.415531855	3.797996346	3.018384156	3.343826596	4.045033422	3.269077058	3.554634348	3.720835148	3.189828838	3.332861942	3.359994685	4.1404164	3.453913882	5.006134337	3.624833367	3.587159531	3.340946289	1.840051795	3.58732254	4.278579097	3.505461562	3.252648303	2.996288418	4.015073002	4.253691227	3.996609538	4.76150726	3.444169625	4.826906339	4.047686028	3.695863401	3.91494419	4.089009603	3.493082933	2.524954196	3.66593405	3.825586924	3.731702169	4.504476355	3.789619893	4.36912952	3.555499555	5.017582106
16650207	6.018060346	4.512985974	6.21449303	3.245373356	4.857832036	3.989576989	4.551014335	3.286328345	4.369587574	2.907003029	4.52617001	4.838099792	3.105792401	3.957191069	4.429119581	5.571138411	3.465107841	3.482356436	5.156117402	3.984500839	2.522000743	3.612117103	4.007721914	3.550122646	2.171552225	3.66905663	3.725430425	3.821785798	3.68041924	5.436566876	3.268332302	5.69388383	3.054170023	4.99756586	3.436332536	3.859256959	3.255744293	4.579069352	4.413749776	3.693465106	5.098543169	4.777198486	4.616094091	6.302136106	6.525590046	4.546818831	4.773668494	3.919831683
16650209	3.483523288	5.369018186	4.847466997	4.337980127	3.88666226	3.633352371	5.046694581	4.027892	4.908967	3.334710452	3.351901662	2.625137677	6.329927095	3.637887923	5.018288805	4.829026357	3.772234029	5.338166813	4.718124166	4.65569666	5.038637057	2.855133573	6.697847056	3.481532948	5.6324064	5.649690999	5.357222119	5.447480488	2.714438908	5.718067071	3.86247796	5.20901899	3.923861368	5.603587564	5.306364364	5.090223463	2.308379815	4.64735336	4.510821025	3.195892649	4.329060019	3.67587116	5.119895374	3.715644387	3.720763165	5.379771895	4.724629593	3.26092632
16650211	1.410529878	1.606856319	3.793638731	3.110398254	1.419658992	2.894702198	1.544174546	1.825220298	1.459488154	3.20927393	2.469899093	2.501213686	2.055779436	1.372135558	2.422936892	2.733353248	2.518085408	2.748826873	4.276138663	2.969256284	5.078133931	1.609865057	2.295900622	1.680913915	2.519289915	2.204885492	1.547658339	2.676220775	1.372002593	2.77892586	2.414237805	5.929997274	4.376329778	1.952263857	1.4403249	3.331074792	2.464743605	3.690349841	2.150032223	4.147778195	2.757051031	1.790452036	2.209683402	3.07118954	5.435121167	2.527391662	2.696474539	3.34889474
16650213	3.008978085	4.748181733	4.31207407	3.278712369	4.038919211	2.639291995	1.042428161	1.806163598	2.658978879	5.246598818	5.703508383	4.575307499	4.366532804	5.675926731	3.71607162	4.562528521	4.98703136	3.718520189	5.138570525	3.320753808	3.758126989	3.995617375	4.419039457	4.319592704	2.84545317	4.473784033	2.185657378	3.292142405	2.786307817	3.333097749	1.267134375	2.011047125	4.67134823	2.067453991	5.536521738	4.58786006	1.608605069	4.149056723	2.86860245	3.790955738	4.235067091	5.2537064	1.977145623	4.563799926	2.099273821	3.71607162	3.320753808	1.573672871
16650215	2.177791412	1.667418999	3.473108936	3.652643032	2.908634279	2.002587996	4.494427499	2.659547028	3.370055595	2.670581755	2.324342883	4.146853875	1.801036349	4.785502397	2.589594521	1.74409862	1.390811692	2.531089319	1.490343529	4.131784334	2.691586748	1.403281709	3.526577178	3.314041277	1.365951719	3.282364326	4.533912877	3.014654097	3.087051382	3.432412277	3.025486665	1.794928503	3.706525797	2.43952436	2.714940003	2.41338846	2.760149341	1.668837058	1.708674071	1.174536463	1.080574773	3.542356123	2.722304716	2.773137881	2.369092087	2.030416231	2.789104748	0.966201735
16650217	1.989958229	2.693626011	1.304491516	2.272296243	2.318552954	1.777537384	4.095158624	2.003528673	3.658800988	3.777955815	5.669054337	2.411575148	2.163435658	2.974620433	4.069950528	2.593003718	5.026527907	1.562077036	2.385371854	1.75038781	1.457247257	4.161169848	1.766219916	2.803398774	3.274459476	1.913567868	1.198801358	4.326319499	4.258879793	1.29015808	2.184382843	3.963702478	1.255466912	2.057293199	2.106760433	2.033771552	1.629628101	3.607158847	1.1500366	3.430349601	3.881081994	2.687222325	4.129160801	1.896413707	1.501304875	1.23521684	1.065840023	1.488153214
16650219	2.068572136	2.35545614	3.149144418	3.082163614	2.167336146	2.019711409	3.659855638	2.135075459	2.596453497	3.130293863	4.23273545	3.582586286	2.90551246	2.926768823	4.108728155	2.607853563	2.433754589	2.514717066	1.522616416	1.686356755	3.012472837	2.23585448	2.998991775	2.418373319	2.59010436	3.991207967	3.202496813	2.107909759	2.991958278	3.412014536	3.629502906	4.343390266	2.291976597	3.044378721	1.86396485	2.855193914	2.508287176	2.616009664	2.541379877	3.211880063	3.141429863	4.556259024	2.89205512	2.057474431	2.333846345	2.09779766	2.792577957	2.165786052
16650221	3.393659034	3.561055718	3.59344675	2.784369	2.905276033	3.358291517	4.828541341	2.517508385	2.431738428	4.467688427	3.28453331	3.386261976	3.026948181	3.038344776	3.531603472	3.233433126	3.650527883	3.781552522	3.708090083	3.919361504	2.485006751	3.572966942	4.380051427	3.405468803	3.419751189	4.72738446	3.511987245	3.171898188	3.273706859	2.825531786	3.695452832	3.107116462	3.059039704	3.72794281	2.84599026	3.75981977	5.79684398	4.55628503	3.728855898	4.253998014	3.76918572	3.697958198	4.23109315	4.367335581	3.654233555	4.480850013	3.100799351	3.793070883
16650223	3.544328288	2.755117398	6.826325906	4.665492336	1.870962725	3.915440016	2.016760537	4.839907382	3.545826176	6.439767752	3.760319265	4.074521805	3.740043185	4.666496399	3.550205089	3.999949868	4.459597201	4.838642775	3.998834696	3.099482368	5.619544274	3.266152694	4.028022697	2.466834303	3.28144132	3.231606611	3.551551449	4.240370012	3.510115668	4.767730253	3.699117804	4.817120163	3.183692415	3.516856008	3.409764743	5.165273074	5.394178733	3.530846929	4.512915788	4.37337	2.839234754	4.291672367	4.48510377	5.531420083	3.501117318	4.786623505	5.386264984	5.080639693
16650225	2.081889828	3.539353664	5.916871407	3.870364094	2.531931289	5.554447803	3.665569488	2.885727856	2.45909151	1.645898134	2.612337196	3.498414743	3.656486794	4.261139035	3.23017898	3.43893295	2.359530385	2.448427039	3.498228274	4.092643384	2.791483857	2.725141307	3.101475518	2.573866132	2.867091406	3.117845032	1.702351455	2.8743909	4.558863315	2.524899335	4.321674735	1.755874307	3.558181369	3.14294505	4.191266782	2.921349251	2.409852033	4.018296713	2.227012253	2.390344565	2.956897381	3.375732237	4.732193139	2.455918442	3.029828805	2.46523608	2.003087228	3.446761716
16650227	0.965205066	1.131754127	1.786455619	2.188239575	2.379143344	1.512142376	2.3141362	3.137086585	2.580008385	2.201695374	3.091522938	1.009492049	1.078589198	1.420229761	1.661316666	1.543012293	2.874376498	1.302433719	1.086316466	3.061248139	1.216138457	1.933366099	1.644129722	1.273394099	1.433623292	1.229771201	1.165549138	1.526892778	1.06193112	1.185326718	1.766106792	1.200191586	3.362621691	3.530182067	1.163149531	1.163149531	1.709673851	2.526993863	1.625607161	2.0496455	2.637728229	1.78664628	1.23904154	1.520690219	1.940491037	1.472003678	1.682670335	3.334896688
16650229	2.947936681	1.371372869	1.664727268	2.121549894	3.362549737	1.974518615	1.957290765	3.135874871	2.540276	1.708522436	2.976128372	4.01819196	1.842575321	3.43949373	1.207852882	1.388123786	2.138360703	1.797031546	1.733340431	2.179085684	2.242631128	3.486088578	1.19037736	1.709013975	3.050375368	1.87333	2.886439679	2.974702379	2.964879198	2.048279077	2.966693782	3.452606652	3.211680351	2.425554488	3.221257283	1.359243604	1.216550828	4.038784051	1.807769203	4.850091253	3.27874843	4.946248452	1.771636786	2.777936826	1.19197316	1.493269925	1.598299868	1.617319217
16650231	2.712179643	2.353266102	4.00228803	3.835750944	3.374774977	2.294385344	2.698975174	2.528832845	2.472752729	2.451546913	2.689352489	2.801345803	2.516418552	2.643991697	2.777885274	3.25725476	3.654355774	2.907669978	3.00256087	2.48396767	1.841494728	4.71825169	2.844205125	3.544887911	2.599426659	1.58796121	3.988841694	4.270426091	2.901873899	3.063673208	4.541666186	3.793925066	2.578266682	3.232959606	3.260498302	2.805053054	4.111827699	2.625287648	3.914753267	3.312152608	3.129479077	2.402219867	5.536093611	4.056246165	3.127048437	5.398039581	3.545922189	3.763008139
16650233	5.758608594	5.932546487	3.129459444	6.015770375	4.532052636	6.319693143	6.253345254	5.693096939	5.724252613	3.082362162	4.960317692	6.495656509	5.754160455	4.866356102	6.869207821	5.698999051	5.2846752	6.62857307	5.671887274	5.58386846	6.245047579	6.943835111	5.398745956	2.67983374	3.907367546	6.254995158	5.618829156	5.715722216	6.638343261	7.100632227	6.017627266	6.328096696	2.335861919	5.826280632	5.803699502	5.124437301	5.665305414	5.081879411	5.252760192	6.330694341	3.978756115	4.047124372	7.388344306	6.466799851	6.142686055	6.194546823	5.624244028	6.323397593
16650235	4.864351656	5.635558363	5.407452981	4.887627312	5.179725995	5.519578966	5.56279997	3.942399005	5.207051373	5.183401518	7.015658536	4.738697236	5.252141975	5.868910617	4.125013199	5.11880497	6.162132859	5.825107826	4.045812496	5.378030932	4.57512388	5.392181181	4.75796332	6.539396787	5.970879319	5.320327793	5.902888586	3.810852991	6.023566344	6.732089377	5.547750963	6.582926887	5.25445589	5.546477826	5.932560151	5.391246674	4.206463564	5.633773956	4.944664532	5.858535565	4.677128518	5.599488972	6.682440528	5.613442092	5.39969414	5.394370014	3.298140075	4.815365458
16650237	4.843117788	2.486604511	2.977462292	2.419971452	3.507988116	5.217776925	3.171381115	4.4316775	3.465185071	5.101534023	2.95454583	4.345218209	4.591497754	2.399839621	2.221373882	4.427815288	3.419345982	3.560376811	2.895488528	3.511667016	3.324473355	4.181529726	3.645933382	4.383274997	4.428441909	2.08768097	2.899182718	4.082611594	3.38312805	3.239999626	2.954266052	5.031796606	3.591541625	3.355622397	4.035212259	4.18472625	2.815334826	4.601678411	3.926475814	3.947945564	3.663384265	3.675234307	4.832349653	2.338538463	1.880102658	3.211375672	3.156868947	3.191677264
16650239	2.060428986	0.846812443	3.844117909	4.165091103	1.16294129	1.912087971	3.342926576	2.29288462	3.966964853	2.86139468	4.211585457	5.547767951	1.290673196	2.940171038	4.505535156	2.727047827	4.020796865	2.349530131	4.320458101	2.871000535	2.305459382	4.105763695	3.32656298	1.690988956	2.724211394	3.727092347	4.296906068	3.568382549	1.899569433	3.908933282	5.04418038	2.43469204	2.959480413	3.486611561	4.628414687	2.106078125	3.054094073	2.172345806	1.190573118	5.766893439	2.918784164	5.618227563	4.763568709	1.418012442	2.62684964	3.244614698	1.706409654	3.589404918
16650241	3.424992944	2.437967504	2.594365422	2.443530242	1.719501188	2.764514772	2.948539367	2.832643491	2.507051822	2.37248831	2.33881062	2.092675807	2.476843847	3.534342061	3.451940659	5.08816176	4.234167389	3.773179809	3.287138865	2.190488782	3.06333601	1.595833199	3.648209335	2.982931598	5.018165352	3.757535268	3.790364224	2.841035997	2.642407124	2.396005755	4.533618117	4.583044805	1.526577897	3.842917918	2.797868908	2.030041177	2.871649619	3.334882564	1.696113703	2.292841784	1.792145054	4.343237302	2.39225587	3.981045032	2.657817666	2.929046861	3.674973947	2.398245936
16650243	2.760248932	2.8844878	2.50055085	4.456632215	2.427191648	2.88034265	2.451849876	2.814845564	1.853916663	2.439764992	2.511775973	4.007903821	2.717336198	3.801554872	2.058171562	2.489102972	2.288729899	2.610403651	3.396914075	2.700351961	2.163173896	2.537704803	2.163268187	1.936932189	2.703214901	1.345477441	2.899699062	2.480784819	3.067462641	1.875754225	3.095206686	2.576841238	1.840398381	3.111269448	2.129991628	2.631330792	1.657294497	2.965929419	3.109412507	2.473527769	2.377893119	3.780550684	2.322488715	4.046000224	3.208041285	4.813257641	2.109753835	4.05923465
16650245	2.79719275	4.425912459	2.938900914	4.057762048	3.573747994	2.700580546	4.024607963	4.249188461	2.320991291	2.288302209	4.717386678	2.166015876	4.168525584	3.954817387	4.098500352	3.997218124	5.05960752	1.936929521	3.167382877	2.422301619	1.016639716	3.269315365	2.613725847	3.687673265	2.049941943	2.725386208	1.929206498	3.185434554	3.283429251	6.019657964	5.239492347	3.810379189	3.012406994	4.574855838	4.331774408	2.874504912	1.070320227	2.526877714	2.313040388	4.759586756	3.913433576	3.469212312	3.13242439	3.385062645	2.727812218	2.976646752	5.621472792	3.155771047
16650247	2.221122648	3.201990319	5.342797014	4.93937621	2.404005405	2.235974864	2.483210308	3.721760649	3.457375293	2.733623588	5.754368781	1.795304241	2.517715116	4.217549151	5.130093027	1.932404463	3.311306495	3.514584239	1.703346451	4.881978374	4.193574633	4.687382424	4.203356136	3.621506065	4.370357171	2.633412496	2.971534497	2.693273063	4.502114949	3.276418815	4.687949131	2.269363289	3.515648433	3.467750553	4.572310849	2.035710553	5.058737861	1.849191327	2.437003089	3.853543407	4.968315522	3.207404989	4.989831956	1.975036393	2.845252415	2.327872594	2.404335102	2.183735105
16650249	2.863013893	3.502842006	2.191619736	2.687773504	1.934587256	4.488096089	2.412413137	2.132671352	2.705755861	2.683864815	2.284228106	3.319736449	3.442927058	1.974277747	1.703030745	3.581441188	3.211694527	4.246868258	2.657677554	2.808733914	1.34544346	3.438767256	3.402156479	2.871759617	2.358469989	3.136461966	2.631281492	2.40161914	3.256249284	1.507674865	2.681390159	2.85047963	2.227529613	2.718599518	2.047222033	3.878751846	2.236017466	4.12104458	3.086600685	2.974536637	3.527731595	3.646397875	2.368080068	2.043110212	2.619651332	2.316698286	2.086611988	1.94362055
16650251	0.876706817	2.269812856	0.858754957	1.182591044	1.991819059	3.100655002	1.042428161	2.05502154	2.213606157	1.517423044	2.111282399	1.269600198	2.921652429	1.36435837	2.86860245	2.853616359	1.73510522	1.015484378	1.800093124	1.677348638	1.007595219	1.802190496	4.758643458	1.433569778	1.118710676	1.749560211	4.592143137	1.365339265	1.658185611	1.210677795	1.66849587	1.206265416	0.87165643	1.056936008	0.986608524	1.710211314	1.165142538	1.09350831	1.351176244	1.920882048	1.845353837	0.816954695	5.594587534	2.29491008	0.993675703	1.239576045	1.118710676	2.599175717
16650253	5.79563235	5.697442989	4.118745268	4.780033334	5.154698311	6.389945851	5.306787129	4.602579399	6.181996791	5.288104132	5.144344429	4.760716673	5.492199623	5.538101043	4.90356507	4.125251298	6.398119082	5.27652325	3.304924944	4.781312287	5.797388146	4.792464054	5.121196222	6.307827366	6.155545719	4.773925572	2.973383177	5.030889841	5.866400153	3.776266382	5.736204863	4.780621568	4.828001272	5.335019083	3.516709034	5.2788016	5.573488549	5.910359655	5.668729956	5.876119046	6.608855492	5.092192652	3.212201971	2.841381085	3.613455773	3.777792309	3.738941708	2.743332949
16650255	3.28107561	5.502597175	4.373467197	4.90459696	4.581559125	6.090446945	5.10287003	4.025498754	4.484049154	4.951591114	4.604108703	5.313077369	4.287023593	5.224780366	5.401766291	5.544163307	5.784789255	4.973392192	3.57582331	4.651316453	4.630880764	4.223833593	5.652633546	5.263506627	5.61819018	4.405033739	3.357641849	5.92954146	5.346776561	2.562515	4.91721896	5.184067619	4.468991123	4.782037396	2.512480014	4.320828871	4.452790363	5.103315772	4.454561178	4.542888348	5.571545447	4.881830117	5.640710361	3.263105303	3.973501458	5.14350896	1.633418258	2.265790761
16650257	3.381926841	2.286864715	3.767412093	3.071285819	3.870355949	2.939345831	4.695796901	4.108030867	3.591650548	5.434298126	4.306075781	3.79047007	3.431081293	4.659621947	2.862811324	2.220576339	5.097079281	4.046208038	3.391805705	2.468687363	3.884260717	3.090982843	4.808708717	2.290384681	2.176714101	3.597038475	3.079486662	4.068987378	4.112569016	2.73358401	4.119073354	3.814143356	3.582430583	3.468954447	4.225547301	2.131784866	3.382190286	4.023238051	3.150625592	3.592627094	2.722127095	4.086835475	2.654551679	2.718438131	4.332790106	2.435327054	3.542028048	3.431864313
16650259	5.311127674	4.286482829	3.458613494	2.57276779	5.020460801	4.355786024	4.617213345	5.571794443	3.480536882	3.994232224	4.590674682	3.72124909	2.651878598	3.064410395	2.670192488	5.066466454	3.995365393	3.442159575	4.203586568	3.694398912	3.846360064	4.149783278	4.673295827	6.012305221	3.509607059	3.099026086	3.211984109	3.198621241	3.744646441	2.874204595	4.316697939	3.422852516	3.336861887	3.588708118	3.501021137	2.679901758	4.139067201	3.458169902	4.497500282	4.33825056	4.854247702	4.828192896	4.883048337	3.577960141	4.049875965	3.361690801	4.942847005	4.318064933
16650261	4.15016059	3.673528805	3.280688107	2.344936935	3.051223208	4.601944194	4.354898532	3.695125506	3.83122136	2.454266871	3.659198177	2.598389568	3.843844855	3.869736503	3.993843433	3.261775287	3.905874258	2.964040024	3.956663471	3.293753797	2.708507578	2.881971682	3.207882519	2.570716507	1.984081656	2.778466687	2.760947924	3.251007777	3.172563051	3.404854539	2.811632774	3.450762095	2.532864549	2.446135511	2.129273898	3.163395266	2.352237748	3.584230119	2.406927136	2.649628116	3.048161592	2.888059146	3.270062188	2.894618166	2.196554331	2.809050979	3.968995047	1.83768646
16650263	4.208568274	2.952047934	1.780325348	2.837285116	3.438506952	3.882508423	4.450958339	3.576888158	2.484279893	3.750276022	3.353106887	2.252013891	4.268196758	4.186433257	2.591569236	4.653690169	4.28500108	3.943011843	2.415291889	3.397660161	4.10383585	2.674160616	4.39623493	5.543518704	2.623733005	4.431810721	3.17588496	4.01057819	4.646367898	2.900883375	2.906989203	3.760560771	4.219110751	4.354127358	2.420006193	2.588990979	3.893699626	2.381083328	4.18627343	3.052499524	4.069269282	3.247670287	2.78863146	2.648227093	1.455171106	1.808857635	3.044096979	3.065572944
16650265	3.182596804	4.316763213	8.450377019	4.765773091	3.691168675	3.774188976	4.776860506	1.989281276	2.723401984	3.576811197	4.185691556	5.992163782	4.490931473	2.26026423	4.454501895	4.760064936	3.897529028	4.117532648	1.763796696	2.78422407	4.437649094	5.871112594	2.192444887	3.466028018	5.682831787	3.667983361	3.270684329	4.826990038	5.277075682	4.083721222	3.790303648	5.536964296	3.894316898	2.231532467	2.755690824	2.962522431	3.554722996	3.644119002	4.3733742	4.388603873	4.452099426	3.835260166	5.874930802	5.231827251	3.03784576	3.744638797	3.201031296	3.096669763
16650267	5.515124131	5.46439448	4.912125842	4.618227738	5.571069413	6.452132087	5.9096522	4.336515086	5.019142722	6.624349047	7.334128365	6.572217056	6.921489602	6.984757558	6.175281099	7.0564901	6.515265297	7.852387941	6.12774264	6.381985089	6.309115376	6.186147473	6.001032412	8.180955071	6.817350485	6.842202572	5.576595091	6.258663814	6.964578601	5.831317893	7.201902781	5.665176752	6.405708167	5.693855152	6.444530993	5.888542889	5.891405675	6.038030143	6.122913877	5.90633604	6.416722441	6.258312297	7.199082567	4.563564271	5.015743616	5.178370699	4.099248586	5.505490711
16650269	3.831398538	1.577336775	6.914994367	3.3580579	3.923605408	5.358938752	3.219217969	7.210972076	5.175861418	3.296220682	2.550475133	5.773567425	1.99472103	1.897239145	3.562757875	2.099745451	2.950273045	1.674336929	1.531531032	5.398314215	4.694207584	2.588922741	1.458871068	2.781759667	4.566839856	2.454647388	2.617175086	3.91109272	3.471397521	1.77786172	4.911893517	4.335997236	2.288202	4.291784961	5.56973484	4.620476966	3.186286466	2.697746258	5.017987005	4.372754273	3.644653963	3.819120477	4.910255703	3.535936265	2.520601326	1.331336084	1.536520453	1.800098608
16650271	3.99076457	1.618821131	2.111059293	1.223059972	1.563977776	1.554329959	3.5534826	3.797773767	2.735683227	1.681047049	2.635231928	2.544662008	2.768075331	1.931102558	3.957415625	2.118762877	5.017807286	4.320670594	4.567294864	3.766002995	2.226901538	2.410908241	2.429404729	2.160096587	4.290151948	2.056586656	2.040800713	2.087849466	4.151793395	1.756518085	2.171270077	3.81719764	2.941458828	1.789500858	2.263173835	4.430362795	2.927529041	1.739406432	3.808051031	3.558056028	2.738834482	1.700864502	2.459610159	1.575532876	4.28582568	2.490035353	3.161259812	3.48052519
16650273	3.847811446	4.149936821	2.744132753	4.205689153	5.423263583	4.511061025	4.485044647	5.093488301	4.87240652	4.854703117	4.608311166	4.929874676	3.072705579	4.753815232	4.134619528	3.96134498	3.920487396	5.509612971	4.293258021	4.546374043	4.476039362	3.635928702	3.103309668	4.377316014	5.354793374	5.13392222	3.52138843	5.356905713	4.216968248	3.348057173	4.003185786	3.872765241	4.401549757	3.954800727	2.580052818	4.825650632	3.781750612	2.489903499	4.36031516	3.919750181	3.454883993	5.528923681	2.867568723	3.983509527	3.375367367	3.435787794	4.203490461	3.303440575
16650279	2.377166729	2.303029381	3.090530388	1.71750027	1.189976276	3.281724366	3.689072443	4.038013349	3.895212576	3.261644117	2.210009928	1.919435403	3.790955738	2.05042868	1.078411849	2.386304257	1.578809881	2.830881373	2.639291995	3.753811644	2.796989122	1.250856879	3.854376973	1.91652407	3.368733589	2.796989122	2.880424234	1.816299857	3.780550684	4.848704132	1.809467389	3.677025643	2.089070723	1.935038646	3.037972595	1.629741111	3.167841028	3.790955738	1.613644404	4.612477522	1.894558395	5.206261608	1.977145623	1.029861286	3.636097027	1.361901297	2.963757358	1.809467389
16650281	5.63720486	4.40300803	7.763612151	3.787007403	2.734567265	4.737115125	3.642853345	5.339540496	4.839198559	3.830603985	3.985638486	4.601210374	4.84501723	2.150083729	4.286258066	3.414844876	5.282646983	5.331013066	11.0950481	4.182536548	5.628382772	5.358402004	6.994011436	3.91799569	4.171621577	2.905799217	4.940695614	2.628215907	4.785814075	7.655408219	4.490376932	4.484723606	3.490369121	4.487964462	2.708001148	5.367072661	6.267440874	4.84714936	3.039867136	4.984711662	5.893054923	3.717161237	4.243500643	6.136416926	4.754495519	6.1973767	4.829676004	5.594888974
16650285	0.872238432	2.96698528	4.01178532	4.238255013	3.528084177	1.042428161	3.474610468	2.963757358	2.814026931	1.389569477	1.29297622	1.671173079	1.23521684	2.225733094	4.760431597	0.858754957	5.123022123	1.357096448	2.143217536	1.866668669	3.320753808	3.278712369	4.630789891	1.91652407	1.591984195	5.35598457	3.450222156	1.237485698	1.816737974	3.460105149	3.170424605	1.078411849	1.0581717	1.285849289	5.214371042	4.74033383	2.268171184	3.691399583	0.860773529	3.132274733	3.569175137	1.587765013	4.826526031	1.345477441	3.636097027	5.763704166	3.530859338	1.809467389
16650287	4.263316216	4.496255034	3.711266954	4.967037535	4.122749614	6.240555748	4.533309509	6.263109165	4.022042202	1.941548461	2.380799652	4.951472133	2.440686197	4.507022168	5.042602044	4.29663498	4.091734744	3.332890137	4.151234642	5.21275997	3.488573057	4.193025643	3.026211255	3.448752828	5.306129899	2.852410162	5.903666307	3.587312628	4.169985447	4.288162463	2.278608855	4.878259929	4.920987382	4.379259103	4.376225802	3.97288162	3.914499804	4.22663004	4.121028321	4.84593457	5.750815325	2.646515056	3.885344694	4.561050729	3.991733497	5.067468274	3.624761293	2.249128617
16650289	6.227353189	7.251799449	4.233633472	5.38675768	3.801333636	4.843851337	4.589291795	6.014394038	6.51116971	6.020205631	5.853561288	6.301510144	5.895420158	6.138238837	6.765235608	5.817653478	5.514006826	4.774942034	2.565523961	6.460468728	6.108708115	5.419918743	6.015259352	4.722504117	6.390623318	5.653020904	2.129231739	6.495297377	6.135347629	3.468422738	6.580071593	7.148938524	6.648330876	6.865753334	6.507498752	6.868157655	3.82232002	5.944821691	4.509396497	6.763141747	5.011316437	5.668522941	6.388076485	4.096571888	5.323826851	3.350634081	4.61475607	2.067245014
16650291	5.515851092	4.944486687	3.083259553	5.363955148	2.983712278	5.561292466	4.246642298	3.384260749	2.557074979	5.397412541	3.594761356	4.148281777	3.645429862	3.567396033	2.326291363	4.887315564	5.232124863	5.305215873	7.58116158	4.165290468	3.95251973	4.074088716	6.016316113	6.409170914	3.888774764	5.419719414	2.111689502	3.027999943	3.922050981	7.260118342	4.912115384	5.252610435	3.171960335	4.897118771	3.219230376	5.140315465	4.9362526	5.437591468	3.71176026	6.823980157	5.739599433	4.778267443	4.40263768	6.022455217	2.973653594	7.178318469	4.381020394	5.531299721
16650293	6.089536959	7.525493754	6.757448887	6.083285801	6.999810371	8.337829635	6.15610141	5.928116645	6.718982001	5.776865852	6.755048465	6.964726167	6.790918299	6.656232158	5.668018682	5.928881164	6.47002691	6.595202661	7.740810287	4.950685452	7.178880325	5.722806105	5.256028535	6.574681483	6.989557826	6.130205297	7.446987973	7.022402614	6.847126969	9.634913515	6.472200428	7.186023909	6.474413771	6.562517013	5.558780166	8.161139555	5.956604098	6.597015889	5.190462412	5.136863288	4.962355685	7.445749175	6.593436315	6.756689578	6.530199757	8.540561798	6.091098462	7.914384728
16650295	4.279739754	5.955144108	5.952445045	4.104609085	4.598121911	4.678687701	5.236915758	5.739753607	4.333089977	3.504057482	6.839650678	4.759017613	6.347914554	6.601252291	3.675859692	4.533236332	5.845117818	5.56464803	5.819117668	5.574800277	6.80700616	3.047115261	5.712587883	6.167426479	4.42183258	6.263447329	6.98007487	6.429349165	6.135170101	8.712678875	5.268158246	5.754351935	6.394077855	4.185344685	3.967059818	5.513853043	4.745210764	6.180126895	4.386164724	4.255673955	5.588631705	5.030623088	3.717118765	6.161569054	6.394003117	5.377580215	4.75937461	5.971095367
16650297	0.704927158	1.459837106	1.295573204	1.313990288	1.290962562	1.344831629	1.724472228	1.240913623	1.635050952	1.06193112	1.60439591	1.14174663	2.603735241	2.225733094	1.25556278	1.517580349	1.211388654	1.15695776	0.923115011	1.232278685	1.753682797	0.915118266	1.682702731	1.181753377	1.119066936	1.839774165	2.185657378	1.018894469	1.165142538	0.842768979	2.653764642	2.847203053	1.52827754	1.285849289	1.224044766	2.548495001	1.226037774	0.938618103	1.246788435	1.059599295	0.782309056	1.587765013	1.40019803	1.029861286	0.846420627	1.23521684	1.019957568	1.870362625
16650299	2.221786353	7.006556698	7.808892645	5.757648048	3.016033169	5.05172477	5.21761485	6.09157344	5.634875332	5.410980211	7.130234135	5.540214823	3.876229485	4.750390481	7.704386617	6.062660822	5.161292207	5.521803684	3.686670383	5.738235603	6.687313892	5.796841348	5.567151759	5.316660185	6.016246128	5.567569484	5.80818966	5.446350988	5.443412437	6.111879855	6.022382665	5.586498455	5.355988941	6.786000658	4.936159548	5.903150203	3.478314653	5.456424253	6.279327335	5.923051942	5.659719637	6.511397922	6.956168045	2.885173485	3.481512272	3.161538942	3.605578545	1.598073907
16650301	4.03893519	5.497939369	6.521314579	5.883715872	5.486315432	4.156706141	6.159730649	4.627744433	5.362338422	6.514209233	4.305613642	6.175438068	6.6872782	5.857828875	3.360693542	6.15965852	3.895594734	5.585599445	6.774447568	5.952580622	5.068568774	5.285130629	3.705061534	7.215957618	5.842249529	6.05812749	5.650289753	6.003665049	6.226068426	5.095709934	5.601638667	6.607868682	4.996043319	5.585061838	5.420923658	5.566776842	5.436390706	6.063044139	6.012959711	6.164532261	4.53863539	4.910901917	6.160130387	3.357897836	4.896979469	5.073639762	3.74885699	5.198795996
16650303	6.772445649	6.05884945	6.885236032	5.788990875	4.930808145	6.216501009	5.821497411	4.384423444	6.475230179	6.794479086	6.848598114	5.424341974	5.909029253	7.624903017	6.059673549	5.263289956	5.977351954	7.157366644	8.063577109	7.28634692	6.834872621	4.82186514	4.654957506	7.314263419	6.27050765	5.141017599	6.734866643	6.212386534	6.248646265	6.514182753	4.392004774	6.665885755	5.308842294	6.457860248	5.27542677	6.238948261	4.846651105	6.87212737	6.413329796	6.465833535	5.692014286	7.121457179	4.898204269	3.84292907	4.920929525	6.854188008	3.305827965	4.501557967
16650305	4.993652071	4.856621357	4.458358661	3.979460274	3.892711033	3.974501849	4.454608617	5.768912165	5.249842055	4.370518933	4.023891001	4.909056794	4.469989954	4.465065634	3.880356114	5.817979151	4.867292586	3.972769007	5.600790084	5.308615606	4.247099726	5.129339869	5.184047228	2.079815147	5.412041868	5.469071869	3.47754556	5.369197462	5.728953577	5.530544916	4.506256016	5.532338577	3.805657324	3.924238217	4.463044973	5.049722593	4.974378987	4.702763796	5.190992702	4.3784834	5.226419365	3.938716322	4.28003293	6.252284626	5.931449951	4.88080076	4.423023489	4.855866045
16650307	2.223615181	1.753885213	2.029745685	1.878442212	2.958278297	3.033129608	1.975327986	1.911028845	2.988237583	1.590423561	1.941404415	2.526625611	2.034944462	2.322377294	3.307842315	1.629266223	2.686932963	2.228226468	2.952189566	3.166655767	4.179006927	1.508230675	2.482256578	2.474525338	1.389063591	2.166414171	1.79998769	1.875118972	2.856319184	3.627913881	2.026445123	2.014658626	2.851668988	1.790191007	1.982275098	3.373034285	2.410746113	3.018387167	2.147552129	1.72704181	2.32133587	2.402222114	3.293875122	2.790795914	2.245575629	2.691115318	2.023959499	3.176055479
16650309	2.394468891	5.489701018	5.329485464	5.071096935	4.515061248	4.777294652	5.430826024	4.365282505	5.018388356	3.945907229	2.51473264	3.739624679	6.148099944	5.942558779	4.454791117	4.322872403	4.896472595	6.300435784	3.419603595	3.25292374	2.793058806	2.46306694	5.170101945	4.171281418	4.437976413	4.674639082	4.341781451	5.789462224	5.29684487	2.342981257	3.776953269	5.956806782	6.480494921	4.393328981	3.167499664	2.978891425	5.401541342	6.041849649	3.308287708	5.86335276	3.60256492	5.028664284	4.637071829	2.188614323	4.949411789	1.994038194	1.38259474	2.906386125
16650311	4.47777677	5.575168462	3.880268489	5.338563873	5.031268682	5.699926408	5.646015312	5.250254255	4.945999161	4.416535339	5.05317553	5.210354316	5.545758183	5.050999248	4.742192308	5.079892921	3.580788321	4.15199523	4.993055693	5.640779532	4.589067512	3.942674469	4.640023764	4.919999129	3.958584068	4.609202386	3.167225597	5.010850404	5.202063648	4.550435304	4.299131655	5.333037822	5.233020334	6.138555026	5.374179941	5.071044945	4.067412319	4.824808802	4.238956428	5.14887476	4.662410245	4.761878595	4.067332612	4.886139426	4.950291124	5.951932451	6.317093102	3.112114023
16650313	5.005254522	5.660207824	3.344326952	5.7186645	5.757876751	6.38425852	4.666122175	4.608516654	4.604353741	5.340929173	6.136274904	5.215069318	5.692273181	6.265706522	4.915902376	6.603891767	6.729211186	5.844764294	6.104202051	5.618533394	5.354707294	5.019058634	5.001317283	7.271089846	5.190284349	4.791044738	5.80045599	5.51230864	6.160052182	6.383528907	6.385931489	6.468461153	6.275847299	6.592179896	5.471174093	6.255565336	5.282216085	5.228160451	4.526916719	5.452429588	3.674949417	7.399203348	6.650296947	5.022849393	5.585468621	7.229516433	5.335783951	6.525680325
16650315	7.167080249	6.752678666	6.672351387	7.269025895	7.310187978	5.830953681	7.072215884	6.563437016	6.649158637	5.2011644	5.282875142	6.504374446	6.852785073	6.381158347	6.481288421	5.826616431	6.555143145	7.203016646	4.491537907	6.674407592	7.091388885	4.56237577	5.848176267	6.545482899	7.037126192	7.622287399	6.480603082	7.907562939	6.814671406	6.307106454	5.763758701	7.074909467	7.402375204	6.951933003	6.764351847	6.827344977	6.546196963	6.879801988	7.076799871	8.012524113	4.589456308	5.911045852	7.403656088	4.945788914	5.322833711	7.125636284	7.171296749	7.132408431
16650317	0.973786085	2.907119101	2.684656957	1.319956441	2.048163848	3.794588882	1.890846006	2.477889278	1.655905134	2.327737078	3.957796906	1.610939105	2.5626001	2.579694255	1.693657681	3.86149283	2.195750797	3.571801979	1.162416969	1.563644411	2.410639761	1.082987573	1.350962759	3.500394141	1.873065902	2.419819368	3.649524277	2.083669612	1.818679583	1.57450627	1.576945178	3.687194619	3.28305428	1.540762476	1.577349342	1.790057652	1.17150178	1.215030939	1.274719566	2.109923604	1.850412832	2.026682241	3.033377846	2.223991671	1.480335754	1.120809062	1.602139345	1.176668541
16650319	6.773752221	6.442018752	6.086850132	5.822748636	6.268328268	6.576336643	3.829377368	5.059451722	3.796829503	4.72877528	6.488855233	6.591123956	5.763378053	7.036676143	5.402725835	5.112157532	6.713465762	6.733756162	2.753324157	5.550048436	4.015954764	6.096598958	5.359362322	5.833650547	6.501029408	5.104108969	6.883411087	6.764223378	7.119464186	4.66994279	6.39027912	6.289806977	4.577029298	6.205357185	6.005249473	5.973766943	4.492099016	6.987187924	7.36876838	5.476928447	4.868595059	6.852760991	6.108776908	1.829169172	4.79054238	2.413332649	5.681901033	5.244756672
16650321	3.355709546	4.317985441	3.518563895	2.376113165	2.421615739	3.396808115	2.857790119	4.46503405	2.217379502	2.87520914	2.68324698	2.190582586	2.797367221	4.013647341	2.111381114	2.805795179	2.522338004	1.674336929	2.639291995	5.21275997	3.450222156	4.021217434	5.239079535	5.328180623	5.290364648	5.245806921	6.234979965	5.126852038	5.872888412	1.656081972	2.612131123	2.810449343	3.635502837	3.443257958	3.814817634	5.172845882	2.405859625	2.855030105	4.589109346	4.957395773	3.243597519	3.217624178	3.639530209	2.182563663	1.909057849	1.425358594	3.074939323	3.284696088
16650323	5.566436252	6.460037386	4.827198871	5.244521745	5.71937039	6.883332052	5.473425331	3.140077324	5.011948703	6.421077155	6.267171263	5.833275938	6.800201336	6.812927058	5.875495736	6.458120581	6.41485656	6.391531323	3.749266032	5.708384176	3.855409162	6.925463504	5.374442417	3.3144981	2.942256585	5.489358262	5.064004046	6.080111094	6.599076409	6.087880666	6.176995093	7.910609779	4.664121222	6.376473639	6.452354675	5.757501487	5.687283611	6.886598112	5.219945044	6.973668448	4.664853421	7.127292322	5.532954902	5.577512034	5.584520854	4.138903848	3.407360262	4.778625125
16650325	8.275672603	8.138752034	6.956673552	7.77473523	7.161873061	9.157416489	8.02781321	8.132234891	7.887004939	8.021580635	4.998781737	6.156067641	8.063914352	6.405061914	7.06653301	8.018942611	7.83305506	7.116277059	6.635756833	8.093157881	7.016060227	6.998288018	8.318851344	7.144435469	8.174150611	7.916908898	6.904902872	6.472275808	8.152420952	8.169615876	7.961061528	8.912878761	8.349892658	8.598083097	7.019761454	8.285868323	7.822879093	7.708933855	8.179602597	8.246805473	7.437760145	7.396572532	8.286045331	8.431139384	8.174224676	9.464265557	8.984124555	8.865469445
16650327	1.452201021	1.821258828	1.572072842	2.257117855	2.193267305	2.891223821	2.494566052	1.473311224	1.41619934	2.364587739	1.543345658	3.480577215	1.78664628	3.407295569	3.183000499	2.302626061	4.990757262	3.709463521	1.419795271	2.892497594	2.918715457	2.891222073	3.482994434	2.605158934	2.65018717	1.863655249	2.214252136	2.666409739	3.786102929	1.582043678	2.180433909	2.463224679	2.329646595	2.153690286	2.418224214	2.61562049	2.636893551	2.34247479	3.097604627	2.35011534	1.799735121	5.689444104	2.356106815	1.109863951	1.391427126	1.568113714	1.369182638	2.254165149
16650329	2.810883693	3.172727778	6.707465065	6.309837191	4.794325408	7.243557671	5.524147243	5.415911632	4.749119939	4.781982588	4.065963252	4.600732991	4.595848583	5.589224302	3.594103682	3.005064695	3.170573264	4.355551529	2.781977395	6.698200905	3.653248258	5.018120233	5.810914902	2.814830487	3.116230075	6.414465711	5.63066593	4.864234408	6.299254217	1.350545147	3.62614976	4.045786327	4.152689188	5.043537011	6.011835932	1.463911358	3.530027055	5.523983877	4.587892086	2.754769632	3.471605289	6.62947441	1.431430944	1.295334084	3.192113026	1.765189698	1.46598439	4.33129559
16650331	6.066109148	5.942425823	6.449459617	6.206605725	6.445371982	6.373056682	6.375815707	5.051900617	6.303314825	5.622031558	6.901670333	7.504037316	6.510594562	7.319295954	7.572385315	6.427937102	7.711090995	8.030690006	5.244095623	7.184090911	6.273374957	5.608788606	6.998476118	6.844576762	4.883362928	5.752034535	7.044846165	6.783467681	6.269043397	6.8101926	6.862022772	6.89745276	6.463411146	7.043419229	6.995378997	6.159650691	6.386802049	6.9143642	7.138827625	6.541123934	6.330953246	7.840193668	6.870123668	2.535894694	3.065982072	6.237555602	5.30642558	3.399405319
16650333	5.512407315	6.229054415	8.128161571	6.982783057	6.57665257	6.659570452	6.851650741	5.679892575	5.941191226	5.696463353	4.907437002	6.694173877	6.467910089	6.732384663	7.013980298	6.916730656	3.902644911	8.16643355	4.511869741	6.967305427	6.633784054	5.424137445	6.709037968	6.651791313	6.673659738	6.285712025	6.362751551	6.330727614	7.252268541	4.474807825	6.848922208	7.873042468	7.605682123	7.66741572	6.787319572	5.710041137	7.343899736	6.872573415	7.587293259	7.225998225	5.868499223	8.429080327	6.845387042	3.529745528	5.377045869	5.136799194	3.433192855	6.043802599
16650335	4.100950489	4.208712624	2.14893266	4.278722138	4.089006588	5.751093824	4.195687057	4.736360056	2.580008385	3.160982431	4.605176821	4.753333785	3.779713119	4.88264058	3.133569734	3.215890642	2.850426758	2.972067141	6.307618975	5.169462251	4.46011014	5.106065798	2.106339643	4.867430175	4.52879631	3.677438506	5.710526316	3.729131269	5.615447899	2.613238667	3.571698059	2.9379929	4.429611572	5.083870928	3.939817342	4.532282016	3.953481372	4.899594378	4.35581538	4.594547496	4.138370483	3.836029605	4.109369238	2.875286953	5.742278453	4.240675377	1.742195734	2.941056358
16650337	3.087709733	4.544992782	6.190764952	3.249639266	2.416258276	2.835458398	3.986870467	2.143040273	4.632184653	3.598640207	3.618647288	3.181795213	2.074140776	3.286127766	2.598462491	2.998333215	4.862566499	3.977956693	3.234780706	5.641281431	2.876379513	4.375806029	2.35953298	3.303936234	2.977644891	2.626176803	4.242748462	3.758624186	5.693855864	3.065219661	4.337284506	4.192241678	3.767488351	2.345468919	2.730821098	1.899980424	3.120962934	3.164522032	3.981411289	5.144324003	5.162190412	3.537448331	5.399884758	3.442267129	2.726140035	2.323566351	2.965861809	1.712877803
16650341	4.814638351	4.208371838	2.842489649	4.897454077	4.137138806	4.63560863	4.167299741	4.083689414	3.431233549	3.445787144	4.463880991	4.232681555	3.974947616	4.577409303	1.890616293	4.41578692	2.14668242	2.928132114	5.469910448	3.576557685	3.516087173	3.373883222	4.132017611	4.842638039	2.089997113	4.259625003	3.070654806	5.125451048	4.025393918	2.913333124	3.821220821	4.488708407	3.447975477	2.913033543	3.91487354	4.500177291	3.164231692	5.650168744	4.313867149	3.767327103	3.419966772	3.096030782	4.240276053	5.209310873	3.280114725	4.792777704	4.602363084	3.129378502
16650343	1.865388327	4.609553931	3.965840182	3.604896656	3.241762904	3.488020651	4.312482998	2.54329503	4.161791809	2.106687706	3.439345717	3.524963163	3.215462779	3.537847463	3.673527457	4.244644692	3.915594831	4.942928421	3.205334019	2.839819476	4.918076396	4.659464355	2.542884579	5.170895649	3.32325795	5.548753364	7.217961054	4.480776786	4.04803255	5.646541477	4.36491394	4.415999724	3.699922644	4.752808328	5.832993378	3.066944582	1.873032076	5.260571262	5.294217941	4.689813969	5.601118996	5.00142459	4.624085152	5.214808649	4.905453102	4.245838787	3.777414733	5.677999177
16650345	4.628800798	3.853429392	4.157356406	3.845639037	2.88336953	5.246923521	3.915400642	3.032710643	3.190241179	3.695780194	3.674378135	5.719718442	3.709311415	3.426474757	3.833207097	3.307132662	3.898201868	4.335720684	4.141729309	2.693634711	6.13153367	4.509499303	3.400185316	3.931006628	3.191603615	4.645996085	7.810174316	3.411289094	3.608873376	4.003686002	4.362564777	4.350209199	4.39597582	3.73860684	4.193113348	3.445652349	4.281074899	4.13483376	4.345082195	3.350393808	4.582032824	4.122692157	3.632461355	5.251079807	4.156549079	3.716172015	4.478530406	3.947460359
16650347	6.532827002	8.003610187	7.673130597	7.03109624	6.990002818	7.780237348	7.810007605	8.82434807	7.416148441	7.679888796	8.300236992	7.809069771	8.293738694	6.129428442	7.984155898	7.650571313	7.326407392	7.826123122	9.067030263	7.250898721	7.271265269	7.389061723	6.424525285	7.756804797	8.181751483	6.952364088	7.284429246	7.467401121	7.583049626	8.482874149	7.331266577	6.53055297	5.010638315	7.486632886	6.778414434	8.202408323	6.861802226	7.511224145	5.892863066	8.356524221	8.092073051	6.862835533	6.556309441	9.788371274	7.754579657	7.994917662	9.065684715	8.925417698
16650349	3.440381587	2.521623491	4.488810652	3.738817552	4.649698555	2.782161781	4.090163865	3.202910029	5.783786599	1.475496411	4.823630831	4.123440052	4.640528795	5.12311462	5.012174801	2.723236297	4.450812068	4.046358789	3.000599014	3.833614848	3.085923106	2.652613623	3.875575193	6.696325664	3.624674352	3.001152248	3.922696604	4.80285516	4.565350517	2.160710818	5.442893366	3.753613109	2.33288326	4.127586044	4.579790986	2.621681649	4.566062601	3.425763782	2.896457047	4.868101318	3.314034569	4.868885024	2.241260721	2.957663865	2.110056744	4.791329953	2.265003306	4.811085427
16650351	6.425574639	8.471586894	6.237372225	7.30014748	6.642657132	6.394192106	6.653329209	5.850480474	6.595501642	6.264866308	6.46581701	7.505446364	7.58318201	7.404474854	6.519962561	6.849156145	6.340906077	7.188241504	7.278249453	6.994724013	7.081309034	6.617725905	6.233408713	6.425924254	6.368768122	5.426107097	5.817495005	6.543326281	7.69896331	7.814153557	5.971562765	7.733713632	7.586963067	7.544447647	7.463319538	7.057656997	5.689753679	7.134976506	7.215980659	5.55643546	7.436101348	7.011989179	7.552591749	7.921021915	7.808946565	8.761675045	7.785151077	7.542997911
16650353	5.006962925	4.646858314	4.498716743	4.725747981	3.097452716	3.811580915	4.319312161	3.374337046	3.653622517	3.545491733	4.81659786	3.738932191	4.868782939	4.35201349	3.814266261	4.297250084	4.656488377	2.945139154	2.775709082	4.561694187	3.212967859	3.762041495	4.224064122	3.407086996	4.278437985	3.14991279	4.776535255	4.872439169	2.935244599	3.632578102	4.656306268	4.011061898	3.484799571	2.6626808	2.637526199	4.288124533	4.204759447	3.524862461	4.262826591	2.145732531	2.858837903	3.990169849	5.055549646	5.48045812	4.254295376	3.749874563	4.344987382	4.537970538
16650355	4.308910884	2.198606173	6.430639259	1.718169956	2.530112307	3.141021333	4.533309509	1.806163598	3.838140654	4.741743127	3.739227901	1.477890385	2.512713806	1.674336929	5.634372265	1.974572611	6.871006373	4.281592756	5.60651553	1.47495223	3.953216039	4.966076254	4.087822517	4.501558869	2.088098594	4.455794507	4.563168555	4.297876071	3.373731135	3.025897598	4.625726833	3.067462641	5.288827782	2.425237208	2.116342982	2.425237208	1.731510404	4.683090586	2.740788535	2.468406639	5.189054447	4.559252744	3.624265514	5.602588716	3.79387925	5.039335616	4.557431683	3.958745165
16650357	4.713362973	4.368293162	3.861245743	3.271441967	2.420350353	4.298154195	3.596680758	3.98282928	3.479022494	4.101854273	4.76592397	2.400283587	4.145255677	3.704288477	4.274437778	4.437128606	5.348517123	4.066132494	4.861264433	3.390086766	4.909515125	2.230650184	4.022260794	3.9548762	4.431161665	4.996564724	4.684758933	3.772190976	4.130780056	4.18362221	3.158165656	5.184184463	5.29992023	2.359200032	2.916564795	3.668956244	3.010959351	4.652288478	2.845057852	3.718447739	2.834991173	4.04493359	4.127638667	4.233705532	2.637180649	4.657289847	4.583317824	4.242274244
16650359	1.475496411	3.073526451	2.818063877	3.221273364	1.71750027	3.657318499	3.55722832	3.3637121	3.949896571	2.43396238	4.642233263	3.816259332	3.320753808	3.913363401	2.325798493	2.987720998	3.289659334	5.805652922	3.254035217	2.363957413	4.309588052	3.644730471	4.709529473	4.029827073	4.223886088	3.854294496	4.382050126	4.947835342	2.625830529	5.152058567	2.52364837	3.079742014	4.965114331	3.934042732	4.258996009	2.235014261	5.398033339	3.790955738	1.06425276	2.997508341	5.004097029	3.310516983	3.830866301	5.030829913	3.955953449	2.893092421	4.968561066	3.349557297
16650361	6.521885955	7.351104635	8.300702269	6.887244249	5.47701256	5.016455213	6.552742222	5.988257973	7.24026108	6.527362582	7.018493329	5.493350258	6.99460734	6.387773239	7.58634358	7.010532249	7.225262566	6.072966831	5.92386039	6.102394265	8.026048667	7.541832336	7.542474012	6.515720344	6.007017701	7.314619292	7.835905225	7.034024958	7.580122569	5.989138643	6.817766031	7.462958493	5.841605096	6.953859324	7.181032605	6.059060176	5.637836777	7.088717061	6.815204461	8.193528683	6.480353588	8.398508986	7.601519563	6.551719263	6.322389058	6.399283692	5.728910899	5.807410187
16650363	6.722467132	6.634477887	5.497575462	5.257806198	4.616468881	4.607961311	5.83839123	5.733917443	6.220927291	4.231709277	6.014280334	6.026914818	6.564946611	4.920360501	4.036067398	6.059435916	6.657821052	4.824373795	2.816681541	5.042963643	4.364953815	5.19084434	5.853814056	6.76651181	4.863683821	6.427527045	6.001213907	4.137099699	6.954650914	6.519731093	6.546648824	7.248880551	6.438989838	4.377905353	4.907265952	6.46297828	5.542235598	6.586470054	4.867052302	6.535696674	3.666189597	6.204790819	6.850986431	3.191004094	6.396254027	4.829425868	4.621443354	4.520478007
16650365	6.593063914	4.691069018	6.853766008	5.297456596	3.69702854	5.447814206	6.195626171	4.454010104	5.013704456	6.198081506	3.969403572	5.776027758	5.478894005	6.726135273	4.071783984	7.311735868	5.968376966	4.711410501	3.341579743	6.024844004	4.044247902	4.266091102	3.492695697	6.338868481	4.803496444	5.120801554	2.783465056	5.36697535	5.657247319	4.956677878	4.220986578	6.114658507	4.771207437	6.316060984	5.469722534	5.151475091	3.332683471	4.899469661	6.895236122	6.352369072	3.425314567	4.757017675	5.087274755	4.460254142	4.674281892	4.337718469	2.657053755	3.904345906
16650367	2.60948464	3.724360153	1.889596804	2.271831248	1.482553068	3.013904358	3.875732255	1.469195044	1.325231384	2.383229434	2.427773184	3.659642412	2.563281594	2.340120542	2.591994632	2.385671123	1.737817317	1.592654968	1.93095785	1.331544339	2.392942944	3.423510639	1.943090907	2.49332814	2.1535001	2.523354837	2.810805184	2.850053275	1.487171434	1.994001758	1.960205099	2.643674703	2.379968768	2.35265269	2.879751043	1.62266718	2.007278575	2.846150976	3.570195917	2.279369354	2.950233426	1.463581176	2.622134184	2.474373811	1.135463881	1.780827174	2.061210838	2.205516075
16650369	5.516201028	5.510937852	5.277248799	5.572415192	5.455636393	5.005405028	5.611899348	5.375481915	5.501680295	5.566962306	5.478926187	4.850569183	4.29561059	4.780311513	6.067559073	5.501680295	4.15744049	6.152666344	5.241697903	5.824051207	5.473940186	3.549546716	2.663478575	3.825164784	3.879629145	4.649989564	5.225854079	4.911032003	5.58608485	4.548738381	4.701637641	5.430911217	5.519460804	6.07306494	5.971562765	4.306670544	4.539918339	5.233775991	3.672097265	5.67823736	3.755249473	3.864515103	5.387138614	5.667081076	5.385866287	4.212795095	5.69824038	5.129221944
16650371	3.177862582	2.951168015	5.393623241	4.235043328	4.46439104	4.386143851	3.317453074	4.333730509	2.492362663	3.963244493	3.066535904	2.387461862	3.259219456	5.52131515	3.829542617	4.9117807	5.698409159	4.414338945	2.72607071	3.441954757	2.15746716	4.421140496	2.219026156	3.66124312	3.552715725	2.950776594	3.563321574	4.886740151	4.21825679	3.903605204	5.989267543	4.814082066	4.158114206	4.599918843	4.474193724	3.96760883	3.571080365	5.118331083	3.946259329	2.847945758	3.601353414	3.789694336	5.649796475	4.423279676	3.658268412	4.803690888	4.683322399	4.543641925
16650373	3.297268736	6.347333589	2.902510875	3.543802833	3.312927157	3.980016529	5.145434123	4.893924054	3.709599583	3.099231692	3.344372441	4.202804356	2.303345482	4.828955246	4.990826036	3.891868132	2.993898441	5.255457678	3.856490058	4.358142814	3.034306784	4.623435591	4.50038815	5.599477725	3.220322274	4.231749641	5.272190181	3.628446751	3.965965786	2.371123591	2.239741913	3.391941462	3.313484908	3.628377317	2.432851729	3.32674459	2.84316406	5.009832751	2.876266584	4.253549064	3.724241034	2.699886605	6.062590162	4.375473318	2.437581556	3.988869051	4.26412489	3.585589887
16650375	3.083437414	4.196602467	2.755600998	3.267362911	3.423114258	2.916592777	4.556453841	4.17772187	3.918823522	2.567516161	3.398025694	3.059301452	2.801511132	4.202923931	4.233539257	4.231232512	3.508766209	3.796312058	3.463887387	4.11232016	3.826276726	4.095418643	2.428645542	3.34377459	3.153657297	4.06359843	3.991166041	2.847444446	3.129304719	3.038406817	3.024092756	3.272485606	4.628833667	2.620988464	3.336263978	2.863357764	3.32376776	3.344482547	4.652519125	2.821434174	2.990849092	3.488777791	3.635643273	4.827039066	2.236514976	4.959933193	3.597040535	2.223738366
16650377	2.563046173	4.976966667	3.286895275	2.086138194	4.910683832	2.455364484	2.705776498	2.813889228	3.08040862	3.744125944	3.000419479	2.541581751	3.171150028	4.27751695	1.780824148	3.230150923	3.848206194	2.928505706	3.837085094	3.077072882	3.745984746	4.429183191	3.299937226	2.422288704	3.466767988	4.705399672	3.44256918	3.673984421	3.170218128	4.632535022	2.925339639	4.811828118	2.810005968	3.270108932	4.12893381	2.910112231	3.71647928	2.457826363	5.007637376	3.80981646	3.55067849	2.345558404	4.316832133	3.626335178	3.838723664	4.647539373	2.786792957	4.017882871
16650379	5.588379552	5.276454797	5.49941025	4.345603035	5.485620664	4.65595118	4.891793425	4.280241974	3.545988287	4.922650525	4.459412844	6.469952423	6.162047387	6.795443178	4.752710141	6.882863474	6.383524403	4.077322833	4.365686329	5.926627213	4.925715977	3.528941608	7.506734053	6.007897954	4.86449662	5.985624233	3.804164598	4.865959831	3.36386411	5.054792734	4.363079104	7.07961409	5.313126096	4.940813728	4.504072568	5.931060512	6.404887198	4.492072469	5.419523721	7.147366561	4.335587856	3.399030518	4.733923706	1.90680414	2.181994986	4.406241087	3.540594202	4.160211017
16650381	7.946747916	7.078072621	4.658444104	8.506904018	5.156558261	4.839186512	6.065396567	5.96761051	7.188630863	4.455476766	5.521094347	7.505073134	7.564064375	7.289504252	7.226611529	6.372985411	7.72680493	6.084177487	7.169343724	6.442637914	4.278213957	5.178940597	4.05980702	3.121189445	7.54761021	5.40035483	6.125589696	7.216650993	7.151142829	7.570688976	5.615446767	7.547456275	5.910088822	8.749511277	8.334631928	7.326449662	7.61987849	6.201797583	6.844363369	4.88446541	6.681566814	3.60850244	3.574180974	5.747531553	5.672927313	4.418995274	5.543656959	5.353455469
16650383	5.330894908	5.941324547	4.117645734	7.520977228	4.967860972	4.404045933	5.685864862	4.026779075	6.090346786	5.426763473	4.736935097	4.969241346	4.597241829	4.844046539	4.68664839	4.570580408	4.985066039	3.329691969	7.103660734	4.082973771	4.798868968	1.99573114	3.682575969	5.053432942	5.395621584	6.198377006	5.279357142	5.196691244	4.296151709	5.957041734	4.892084278	5.259026404	5.617468072	7.138140685	5.879350384	5.507768585	6.302274444	5.320222296	4.574940794	4.678993368	5.801704431	4.876707047	5.420014053	5.505710144	5.79469982	4.644218085	5.154653335	5.039766911
16650385	1.863094598	4.203152937	5.101091685	4.76562068	4.25451881	6.071139316	3.3813665	4.979724602	4.320789288	2.899129006	5.0691756	5.204358642	2.855403927	4.286306563	5.756391244	4.188284102	3.496170274	3.338853554	3.727383554	4.542048668	6.8118282	3.377792104	3.956107715	3.996348347	4.832307731	4.523218346	4.248140972	3.606228132	4.663171798	1.317713598	4.945235439	4.905823557	2.503262967	5.047258288	2.632585578	6.156219956	5.379420558	5.66203882	4.92833299	4.319635318	3.647106143	5.464257148	4.743321272	5.696600432	5.189565206	2.818739967	5.36928982	2.963779041
16650387	5.945837458	4.122574082	0.965654743	5.329216278	2.096661459	2.358893542	3.464301713	3.675793295	5.537209728	4.87591732	6.001182438	2.755330737	3.601332224	3.25036785	4.67710326	4.129622765	1.429160291	2.296001694	1.91192465	5.691237532	5.318963257	2.833012554	2.508155671	4.807435871	3.045364219	3.8991489	2.053200554	2.882413534	2.127965787	3.784748247	2.147155876	2.278351018	2.492915389	3.488211869	3.933695519	5.400897776	3.192060997	2.077662037	2.26419193	5.613233813	6.67947337	1.697973644	3.818390788	3.768752106	2.156732381	4.033817741	3.942312642	2.409765282
16650389	5.24028286	4.617426272	2.20409382	5.88695705	5.667912773	1.525667295	4.965571162	2.28272059	2.536919365	2.282058863	1.688464172	3.123981267	5.536122177	3.796029883	5.437871139	3.464360292	6.076960134	3.332989428	2.573838056	4.894193456	5.348150417	1.566031345	4.971059656	4.702853171	3.972309517	4.296749805	2.719336152	5.15678468	4.442276257	3.188536642	2.710850295	4.875221264	3.563966467	4.707275506	4.86220386	4.368386617	4.156923136	5.63178737	2.496084441	5.585289742	3.818876694	1.77187004	3.856443573	3.496956973	2.902908246	2.952725135	1.9973304	1.832917
16650391	3.282111911	5.090309216	6.707044961	3.829849105	4.737520852	2.66969929	5.288992411	2.907847106	3.375981509	5.265149009	4.689479136	4.299305695	4.854094658	4.819954666	4.699585789	4.911306026	4.279347452	2.629026373	1.637055351	6.332891203	5.375137806	1.595833199	2.702622375	5.981168042	5.747425568	5.063173653	3.025891942	4.027983159	5.883776435	2.680144912	1.874295714	4.587998348	2.293592856	1.89382838	1.734330667	6.218414377	4.775728051	2.887485841	3.250382994	3.805171853	5.041008382	2.684159867	4.722729741	5.645454739	5.164027007	2.790129868	7.864334189	4.706359797
16650393	3.734035981	4.580800055	1.645021757	2.377906759	1.794755622	3.303901853	2.269785532	4.272026638	2.632468824	1.498185438	3.019902625	1.494572914	3.947632357	1.709479562	3.999494603	3.283862005	3.248661621	2.12116344	3.695141289	3.030376934	4.848542872	2.289903032	5.994627527	3.433771898	4.736356661	2.209536081	2.745786806	4.597513561	2.747843658	1.55744803	3.359308961	3.377425756	4.535096071	1.989477128	3.389848887	5.123965709	2.37632006	2.931513922	2.89420685	1.991682755	3.826868293	3.131309387	1.728485149	5.077607982	5.657829053	5.870088421	4.23534941	2.916943834
16650395	3.615348115	2.713265323	3.962793138	4.226617542	3.152889056	2.714142458	4.171402416	3.192812357	3.355709546	3.751858024	2.836371099	4.54517058	3.440502311	3.394034679	2.578362272	2.540128038	3.38671687	2.357114699	5.564197772	3.051380398	4.439082873	2.897139497	2.493496348	4.256214891	3.280759631	3.273254037	3.502336344	2.924009161	4.147315536	3.231298699	4.142272674	1.8990726	5.037232884	3.286051411	3.859854014	3.330451165	3.426875276	2.859694148	4.067178907	3.897910691	3.274590105	3.070591062	2.838023479	4.911332955	3.148898455	4.475262044	3.418464256	4.646230483
16650397	3.334716008	1.856032206	3.775796723	3.134544911	2.515636506	3.812517483	2.727617119	1.700619327	3.105880833	2.580956352	2.864907952	2.9723246	3.157136414	2.837669431	4.931442483	2.040770955	1.967818021	3.137438947	2.411217723	2.735221631	2.3658011	2.277469427	3.274598895	2.664780504	1.816268345	3.758401172	1.521459382	2.299604578	2.679914683	2.72041511	2.67076995	2.695474491	5.205954544	3.78549636	2.84051393	2.567888755	4.503387663	1.992254004	3.967090539	2.981423195	3.800032289	2.640794165	3.056986406	4.795144624	2.895200186	3.365310269	2.256281618	4.058461035
16650399	5.139173229	6.451537034	6.456291011	6.364395958	5.845351977	4.302536108	6.753015634	5.886379454	6.273717504	6.599276948	7.068128248	5.106308098	6.294642654	5.719432307	6.598657707	6.140131137	6.025523765	5.552343296	5.713092175	7.316335183	6.975938484	5.894264997	6.072290695	6.543385075	6.668315041	6.166413235	5.836221902	6.689036925	6.668714016	4.457501276	4.975903045	6.106106387	5.602669765	6.838502118	6.399319326	6.40072228	6.055823286	6.25996478	5.408928697	6.676905332	6.489490501	7.299700875	5.628513928	4.786208703	4.807014454	5.630223582	5.248125814	5.445583919
16650401	3.072959418	4.494622313	5.196073457	3.434712902	5.092578956	6.403315836	3.905911029	4.820408342	4.890989629	3.171910019	5.65394208	2.26733157	4.204987559	3.033595057	6.280060626	3.248009571	3.705525994	4.630824084	2.027571093	3.736042761	5.511093665	5.23098061	2.804620092	4.404731192	3.985972818	5.406129645	3.298029464	6.243471584	3.634547345	1.116171417	5.332408636	2.701362869	3.717589663	3.083462694	4.107998177	2.870437531	5.475102823	5.188348635	1.216742565	4.395592829	5.049942515	4.861729806	4.261940908	1.974183374	4.191202375	3.997349756	2.837489023	5.710681101
16650403	6.087564146	7.226683545	4.326047552	6.601175877	5.88530116	6.317187738	5.550105785	6.055428357	6.256635692	7.215389471	5.972229405	5.122366969	6.702782387	6.246503478	5.506656654	6.785149144	6.296957808	7.087191254	7.341189261	6.035674669	6.584175681	7.471651866	7.099540654	7.315874488	7.190605155	6.766400207	5.836892985	6.165019868	6.674601226	7.464176475	7.173815901	6.507297823	6.460281184	6.130569152	5.810635861	5.01126772	5.623124211	6.231805711	7.720115371	6.904173458	6.493205462	5.385683038	7.911002208	7.346636988	7.981523945	7.304419836	8.556096861	7.992875412
16650405	3.909932934	4.779347884	3.380553437	2.87445564	4.254566861	5.596188906	4.005946012	4.028605427	4.589068597	5.076687661	3.970329915	4.720817126	4.475936311	4.990862564	2.85951143	5.229863946	4.806045699	3.032689408	3.996448639	3.399863577	4.410781547	2.520801822	2.540581622	6.257298202	4.472631544	2.05423662	4.325357314	3.930334661	5.597105379	5.995766383	4.915161072	5.600770005	2.919204171	5.830451235	3.434161219	4.045329186	5.216924069	5.158023067	4.9928475	1.97354692	3.68188846	3.908133339	4.61574832	4.829584825	6.271216994	4.519218415	5.085645375	5.388464347
16650407	2.034616099	1.472072095	3.66923469	5.716713572	1.30333842	2.783088265	1.418045023	3.459004242	1.835269332	3.287394967	1.793715096	1.184702913	3.61003701	0.98950041	1.605453262	1.878473661	1.5198862	1.674336929	1.102780175	1.580609492	2.656396374	1.129892294	1.161542149	3.366678498	1.0581717	1.594776449	1.231605086	1.237485698	1.955292088	1.255241779	1.862937513	3.067462641	1.502874419	1.759217325	2.213606157	2.103109147	1.541550063	1.142079523	3.591492102	1.578331417	1.459837106	1.587765013	1.442962787	1.459837106	1.062554995	1.328622449	1.816737974	2.431240686
16650409	2.883845814	3.206458414	3.664410518	3.190935391	3.741449706	4.67129882	2.962390481	3.294953075	2.369703234	3.354113174	3.187829231	4.224706862	4.245182343	2.640523597	2.856939113	4.117569641	3.884594534	3.309855042	4.22447461	2.562105838	3.286817003	2.817350304	4.032003085	3.850277622	4.138308813	2.589577991	3.373726425	2.62704344	4.522107777	4.709632874	4.085340026	3.193323129	2.463195429	3.554911338	3.855168724	3.380748725	3.35637777	2.986539658	3.358323103	3.628978128	2.737845274	2.493094026	3.192240558	3.284267685	3.3126623	2.497266986	2.643781444	3.577800037
16650411	5.600733289	7.07173034	6.754136581	6.044655946	5.851616791	3.667381025	6.422947332	4.523517611	5.961548182	3.87094298	5.015469403	6.34206251	5.296633104	6.715311785	4.06775748	4.583623038	5.819731853	1.449028353	5.004713559	6.870945515	6.84870142	5.4212878	6.354450382	5.500192802	5.97134535	5.811502028	5.189410672	5.614771474	6.172574016	3.933227576	6.188323659	7.67050582	3.631604472	6.426110455	5.781310789	6.484905828	6.300556285	3.776189669	4.835077097	5.191041463	6.338916982	2.674127092	4.285113299	3.136136495	6.939418459	4.860294397	1.353901906	5.158127435
16650413	4.065514087	3.840620167	2.265981816	2.865364201	1.772973554	2.087966902	1.952734002	2.462895812	3.622639728	4.698301526	2.887541627	5.517858538	1.680332683	4.216518043	2.715351114	3.34856624	3.983490188	1.636519536	1.607631535	4.064608747	4.746193359	4.919178662	3.75629331	3.159929134	2.322796474	3.390093358	3.677425983	3.64475872	4.367918748	5.949325418	4.587822741	3.202605351	5.382125006	2.988248449	3.682092614	3.190915477	4.136368495	4.209882738	2.619689897	3.605309687	3.793581002	1.500532285	4.389258774	3.03236549	3.749976762	4.251015911	5.253350791	3.103685103
16650415	5.168944576	5.384008351	4.24068622	5.438348404	5.657126706	6.161332072	4.478394496	6.103849337	5.303932856	4.464050039	3.487174292	5.619529261	4.584813631	3.525440233	5.813051478	4.920874373	5.087672724	3.053781242	5.124023403	3.955973096	4.977406725	2.711508095	5.119464782	2.984306063	4.780319358	5.966947004	4.07323641	5.687347489	6.281181238	2.956629446	3.683741846	4.920275415	3.311587607	5.214764605	4.61371537	5.940842642	4.050736972	5.693191145	5.648647727	5.173369459	5.046990501	6.596302071	4.641866508	4.018933639	4.627817896	4.403217709	3.483606388	3.656859265
16650417	5.765020788	5.565865633	5.480531607	4.309375483	5.13181909	5.239104054	3.505100715	5.256217887	4.603518499	6.18567271	4.970880272	4.771992826	3.33573714	5.56749574	6.63885264	5.044829158	5.617520073	4.889882105	5.004210679	5.131708052	6.025855754	5.184675693	5.296839839	6.854796232	4.869188601	4.657185763	2.556088761	6.110052744	5.665977933	5.068646244	4.620369425	5.005443388	2.643871848	5.126583775	5.22950912	4.973359009	5.103197916	5.848673132	5.189603463	4.764705573	3.707646741	5.061841418	6.460836425	6.701091293	6.206617776	5.350844653	6.468874084	6.241530268
16650419	7.72626863	8.656244614	7.190384947	7.133500334	6.948440781	7.478254053	7.192583648	7.648045772	7.43271238	7.058333681	6.801576533	6.997513135	8.094858924	8.287307203	7.759992242	7.974389241	8.301197333	7.849587677	6.320821555	7.447538673	8.247340407	7.508145364	7.739973307	7.972543347	7.502345591	7.999857683	8.400949496	7.098511865	7.02790496	7.587072192	7.879512905	8.092554163	8.198781646	8.234058138	7.436850769	7.208885417	6.767771519	7.466670457	7.61779593	7.011161816	8.38583537	7.074142867	8.417482292	5.291899879	6.83666348	4.124471711	5.111785191	7.410464295
16650421	3.870840314	5.11087057	4.196697548	2.964647783	2.681395447	4.398033015	4.458736639	5.942005971	4.204235786	4.25731536	6.870969786	4.93259997	3.303008456	5.471384912	5.448568695	5.074147154	4.161748643	3.17474323	2.333912929	5.560340093	5.454383121	5.934202816	4.487711354	5.304442876	5.682198084	4.287910963	4.18725111	3.967606384	3.792503835	3.108638042	5.023542522	4.379443047	3.720043348	2.812596614	4.264583845	5.346689499	4.183303334	6.288532549	3.565646667	4.478573042	4.840439787	3.752498582	4.670762824	3.019862345	4.609969767	2.847966937	3.366874307	2.129033776
16650423	4.133857705	5.457237939	3.221222179	4.247957352	2.786745796	4.479492569	5.384010922	5.311239231	5.725989696	4.539197486	4.277530062	4.382730407	5.85154664	6.270860624	4.041988712	5.722881257	5.714312946	4.012776103	6.720618266	6.967019804	5.354910309	5.342622588	6.265748011	5.214131116	4.970772149	3.654338008	5.807557912	3.720172381	5.268525599	6.945114711	4.984447237	5.284054531	4.143919312	6.743458472	6.015198493	6.136084483	5.422821295	4.261566154	5.004968099	4.9222319	7.256128056	5.044645052	3.539387373	6.795097972	3.871267956	4.541840859	6.194049345	5.993653193
16650425	2.942643114	4.38214661	3.214173544	3.698502209	4.801093862	4.116516322	3.12189852	2.798219995	1.959674959	3.610235328	5.66348043	2.951668877	4.393044271	2.88255666	5.044670258	3.62410038	4.737717436	4.704549856	4.784137049	2.966079966	5.242647327	4.170625648	4.535403774	4.17082882	5.328670413	3.746940305	2.514453005	2.95400755	3.931407876	5.409707894	3.810535424	3.269757339	6.148538378	3.522317397	3.017484821	6.618904014	3.81140314	4.687057808	5.163520349	2.843227181	5.660263515	3.226407048	5.095897723	5.330604713	3.649179747	4.032182377	3.014838524	5.117023443
16650427	7.187927073	7.708856454	5.017636729	7.097923132	6.2435824	6.978946736	6.566028322	7.21282743	6.080445707	5.352121901	7.460126985	7.315787272	6.716956105	4.891437974	7.089669333	5.666963132	7.28890349	6.687171123	2.044971719	6.051857364	5.740019619	6.173027859	7.021029959	8.023829442	6.678483557	7.566326247	6.685234963	6.885888114	7.093530551	5.015211518	6.49869404	6.664395529	6.544205522	6.297434092	5.954081834	5.416601311	6.970334087	7.906708166	6.554657319	8.012780486	5.403106286	6.756197844	6.86875258	4.627948309	5.386239112	4.17127984	5.343817552	5.045728719
16650429	4.928599804	6.841305974	6.371771741	4.341707691	6.647556123	5.981254709	5.25842541	6.065618081	7.399345063	5.206261608	6.262896916	6.153842237	5.797168163	5.071042301	6.499873072	6.430275552	5.63729772	6.432024657	5.123521653	4.655962896	5.141127967	3.442805149	6.826449431	7.394301653	5.393350837	6.216998083	6.118250083	5.853180821	5.16989153	3.460105149	5.453580248	6.90493094	6.845691252	5.721427797	5.688908848	4.640462808	5.394159501	6.020216369	3.482735334	7.075478219	5.589836638	4.338350306	7.247540967	4.019202389	5.450428017	3.187054426	5.233775991	4.806362098
16650431	6.280722757	5.714326036	6.130338693	4.770017475	5.428921445	4.203155787	4.987399735	5.08285242	4.529396251	5.801730215	5.267406075	4.976791959	4.582942569	5.834014413	5.232572833	5.346263016	5.771724149	5.328893416	5.146265778	3.953852176	3.996036398	4.665086142	5.987359809	4.289536743	5.849968332	5.851549217	5.726414701	3.534692388	5.039022035	5.851898472	5.07188898	4.778866453	4.56675763	4.498964347	4.110873411	5.851929679	3.750893026	4.432947897	4.829425099	6.899532059	5.158927325	4.328139456	5.493571946	5.9559652	6.73876914	6.196484151	2.454947905	6.250712945
16650433	4.142600467	5.260068948	5.230918599	3.897436456	3.015925119	4.225128503	1.730815212	3.266462871	3.698530379	2.548398947	5.133303511	3.979052708	3.924936555	4.157045572	4.045721719	3.381175314	4.533727139	2.43866237	5.155674787	2.67919198	4.353776711	4.317972772	4.28342759	3.806573091	3.630716598	3.622213454	4.09826253	4.279106905	3.634091633	3.442922644	4.374226297	5.297467302	4.652942841	3.203470257	3.209298389	4.876655409	2.889786999	3.928840745	5.096157216	4.745554391	4.447100226	4.387318091	3.41787527	3.864469108	3.404347276	4.82948378	4.515381723	4.319480628
16650435	6.265278891	4.876367788	5.698238144	3.979147384	4.191515959	5.923882647	2.716679738	3.521428853	4.163503807	3.304056566	5.669242886	4.065691751	4.356105126	4.400778797	4.18337412	3.266715275	4.376394243	4.196267637	3.597453495	5.565897544	3.65498955	2.734685294	3.087745819	1.607198752	4.520071442	3.892571606	4.674914909	4.174502558	2.810972892	3.488334959	4.230344831	4.216661121	3.705412991	1.761148666	3.371398251	2.341674803	2.063807401	3.597930716	1.965455074	2.738671429	3.461323454	3.104450419	3.425884385	2.16948679	2.995897517	3.754299646	3.986737419	3.647373594
16650437	2.297220905	3.212055057	1.885875899	1.8162944	5.271266874	1.578884857	5.051399432	1.594483609	3.430228061	3.449719029	1.962313924	2.567176287	5.454606317	4.406075805	1.582688906	1.692809667	4.061060282	3.437758575	6.481567051	4.037783197	4.487527052	1.875240879	2.029004405	1.720804787	3.986422016	4.878290678	2.747712465	2.202121681	3.335987004	3.381363991	1.892665483	3.189778298	1.371890177	1.502018831	5.385962831	4.736908659	2.762972076	4.56936591	3.388844773	2.993618844	3.612429189	2.415315743	2.592220112	5.467012031	4.32300048	6.111146178	6.552555236	5.888549162
16650439	2.888378045	2.005103093	4.528826813	3.080933553	2.096823712	4.181338273	2.442956823	2.725719912	4.38406668	3.576779453	3.120434398	2.338255873	2.577973215	2.876695565	3.715711778	2.776471475	3.162651583	3.619234916	4.277018213	3.674971435	3.395685178	3.534329038	2.242870689	3.946380545	3.920669128	3.665450997	3.445366898	2.974222231	3.185620225	4.330226691	3.370663701	3.026648224	3.01039209	2.946111203	4.545536998	3.083396026	2.336835288	2.945506209	3.506858186	3.755228699	4.952161628	4.058548104	2.324891127	5.111666903	2.507674592	5.099316539	4.499409222	4.194514971
16650441	2.635570987	2.321239685	6.901669405	3.080933553	2.500182217	2.410605249	4.538071853	3.398824251	3.383230792	5.502200419	3.645929801	2.78727545	4.565392047	3.105811793	2.914160673	3.001188945	3.978083955	1.764548965	3.276062601	2.984356013	3.803480317	3.339440436	2.461538056	3.87927215	3.315108872	3.645446715	1.275793026	4.21730002	4.207917549	2.180480135	4.728862917	4.74452552	4.225644037	2.901785168	1.668138985	3.135194013	3.381879641	3.801335168	1.699630826	2.972991129	3.976280007	3.144205948	3.891193547	2.068301547	2.847994815	3.352767894	4.066120809	3.106918669
16650443	5.131019945	4.528736797	5.16594615	5.163065633	4.218675687	3.952343887	4.75903481	5.118482787	4.703953243	5.775009108	5.552161708	4.520956475	5.34433308	5.453993966	4.073688683	4.856205454	5.172182925	4.948502229	4.786801751	6.261562415	5.409971243	5.331420589	5.234198579	4.129174878	3.883731633	5.452328579	5.121327456	4.256124985	4.944012885	5.245434887	5.463605649	4.501053967	6.970133372	5.181326326	4.373781147	5.531426889	4.711004394	3.891729972	3.872541088	5.38391522	5.454389027	4.076281879	4.794306298	5.861242864	7.412622001	6.84891928	5.862501663	6.207794627
16650445	3.774843848	6.322937145	2.423424643	2.766386931	4.434108298	7.032109076	4.83174411	4.745754471	2.687719803	4.781683077	3.490685588	7.162052451	5.102563514	5.576341627	3.801290992	2.262472701	6.158769158	6.374016225	4.238508865	6.54272207	2.717024471	2.244381518	6.141051059	5.403536596	2.059660919	4.041958422	6.912648831	4.931890015	5.915066796	4.773151556	3.750799338	3.105439281	7.398629732	4.134150494	2.401341948	3.474834791	5.74163363	5.420779369	4.231797051	4.412976026	2.9806648	3.132274733	4.795370842	5.959943073	3.673663497	5.859977556	4.255443262	6.575877934
16650447	6.604147405	4.516944473	3.613012976	6.395178414	4.785432911	4.709889237	4.975243459	6.073372874	5.061862531	2.885040409	5.390126553	2.733875552	6.2511045	3.774739234	4.324560032	4.596038687	4.733855007	3.889226796	4.856211184	4.930096835	4.494616106	4.839787529	5.139946275	2.732372905	4.864698303	6.147131471	4.756516116	5.100586288	5.250979294	4.730743362	4.494935609	3.802024727	5.014129862	5.8898722	5.569729602	5.097292724	4.902687889	5.070959709	4.827245816	4.108353938	5.209318562	4.358240721	6.022381887	4.719518291	5.4752372	4.773090977	5.58954927	4.466720432
16650449	4.700315899	5.470332424	5.050376428	5.655803522	5.192528043	5.652143228	5.311864073	3.945216547	5.763171724	5.605500842	5.208203835	6.454685308	5.223353538	4.574317228	5.977452364	4.982986624	3.591560938	6.014440635	4.038686944	5.594246045	4.050333772	5.08676518	5.277628767	5.874664895	4.917617455	5.943087528	5.432525936	3.743476625	4.911328328	5.147066276	5.508984201	5.959140203	3.884188817	5.904157827	4.097409372	6.149100386	4.107482297	5.355871054	4.477991303	5.550094308	2.40472203	6.449627142	5.290741171	4.721286976	5.099437119	4.291424301	3.760473326	5.3689089
16650451	4.409460062	4.116810991	2.478288898	3.423586142	3.603455384	4.007989726	4.325628524	4.473048299	4.496902823	3.008500028	2.805035788	5.022604184	4.94852748	5.910821824	2.742192635	2.535713573	3.228239158	5.313442011	3.27866582	4.397127666	3.329385477	3.985916365	2.956725047	2.247621165	3.43748704	3.921477982	2.32084636	3.66191352	4.344684502	2.812763047	3.467102841	4.240654284	3.089039762	4.120469882	2.531106231	4.620847292	3.206325755	3.899055516	3.327137971	2.818628322	3.094886762	3.763483809	4.313140532	2.91342052	3.394234191	3.999505185	3.802453104	3.159059232
16650453	5.871916594	6.731571273	6.171301052	4.280924557	5.510295826	6.103406351	5.7245386	5.889620877	5.288181952	5.774588545	5.973601252	6.073183664	6.281581354	6.604398628	7.099770451	5.954654297	6.001568291	6.476699121	6.864205225	5.861816174	5.485157372	5.823855755	5.759890819	6.275245666	5.79346804	5.146276053	4.842842659	5.177812265	5.303561454	6.552797992	6.618132079	6.049844976	5.502219355	5.539020973	6.681668204	6.740638734	5.918596963	5.621877287	6.992762138	4.995100341	5.348649285	5.902601104	6.134757102	6.111176501	6.01363988	6.788687421	6.367137879	6.699503683
16650455	2.26885746	4.745526765	3.411433907	4.23062783	3.780069371	6.3010887	3.346880474	1.637462756	4.264126966	3.562973132	2.420347924	4.253850706	3.011713512	3.118014902	2.132068477	2.908451433	4.384679238	4.305181574	1.650178319	2.040736956	2.186604255	1.954952437	3.556062009	2.179661089	4.426513758	2.982406865	3.082319958	3.075715545	3.142627662	1.208688517	1.88382912	3.710047983	6.58471235	3.421541609	3.246431188	3.357770568	3.258794896	3.3891192	3.258555536	1.413897587	1.925491836	2.954697947	3.221248299	2.688139656	2.490662642	1.842567716	2.954230404	2.769398683
16650457	6.288270307	6.597839426	5.405783814	6.349300495	6.318836151	6.54636526	5.975231463	6.567962271	6.860215004	5.897021919	7.76445294	6.313210615	6.566846693	6.258937225	7.339581341	5.661672002	6.089525257	6.295230677	6.79061443	6.743358015	6.194988063	6.637234996	6.575355457	5.530391575	6.943806144	5.18025506	5.974973552	5.654956272	6.728086422	6.854987681	6.795195702	6.355460316	5.955035956	6.150031767	6.364972958	7.024354873	6.550353784	6.360722692	7.310655831	6.612781472	6.192706748	6.999653904	6.744578913	6.866725439	5.725657688	6.527315149	5.874978077	5.933443995
16650459	4.295996605	6.905150622	4.364351297	5.452321378	4.476683292	5.09039396	3.828963566	5.564926338	4.825984921	5.660452596	4.480632289	4.339297455	5.821897549	4.715820102	4.271402528	3.892499592	8.301101844	6.132982446	5.472716114	5.453899369	4.017461134	4.791220764	5.003786701	6.344233068	4.106879704	4.471037149	5.33429985	5.732637208	3.296256098	4.946443493	2.980488403	4.624669888	6.10364173	5.875428917	5.896585297	3.129810926	4.843531662	5.687752702	4.603187077	5.525154943	6.69342035	4.088688957	4.148880449	4.754543328	4.864701636	6.823721539	4.076988982	5.838503073
16650461	3.573830257	5.068772789	1.269961826	5.209439803	1.749751347	3.861564398	2.657119924	1.500609444	4.024197051	3.368083967	3.195458637	3.817244554	3.142993956	1.674336929	4.040947336	2.887854373	1.290698542	5.046619507	3.902882826	1.357096448	2.371019737	5.439313349	2.288008589	1.226858265	2.927562145	5.422870259	2.993033072	4.80306537	6.18633133	7.926098908	6.26446164	4.830245908	5.873316003	2.417692166	4.953805277	1.700452818	5.220662078	3.421435646	1.613644404	2.876991983	3.487606616	2.77595554	3.08611901	3.868622926	1.363019217	4.156480216	3.530859338	5.371827309
16650463	3.938936764	5.708129631	4.071734057	4.803500204	5.691092824	6.290940158	3.700666555	4.855024033	5.19284222	5.093653393	3.740650405	4.909287632	5.504815179	4.960650913	4.433762385	5.884017967	6.624567196	6.563802691	5.300400638	5.581725406	6.017890044	5.331752002	6.637602607	7.161127956	5.811261537	5.527613373	4.400514936	4.014349523	6.32199799	3.397659853	5.381875672	5.536038745	5.51127966	6.157020589	5.40536174	5.89542092	5.206999237	5.286709104	4.782200769	5.278361172	6.249850245	4.493406146	5.32461907	3.930095946	4.256843232	3.522649231	4.973383243	4.569766607
16650465	6.524485039	6.845694448	7.261545862	6.693838224	7.113002017	5.33242981	6.360230854	5.694042429	6.579012498	6.880246521	5.742723307	6.46340638	5.756602343	6.24606142	6.843714295	6.45833849	5.889287314	7.110085684	6.962833796	5.925784538	6.358263402	6.151776381	6.559629569	6.047601217	6.230196329	6.868072354	5.675054084	6.11562312	5.499981873	6.16124088	6.229769417	6.301572361	6.64550853	5.934050138	5.657381228	7.138011343	6.676555051	6.438616528	6.325670396	6.400163081	7.216812423	6.711878577	6.141582759	6.155296009	2.891933113	6.631305556	6.015184326	6.566443658
16650467	2.165156746	3.947876434	3.531649751	3.09255736	4.214407182	1.68420397	2.73819498	3.205069388	2.704440862	2.451792206	3.859932275	3.670810628	1.755369518	1.895586364	3.756071708	1.369649127	3.345259428	2.588083105	2.937759059	2.213997632	2.095993212	4.114998985	1.771203933	2.428684377	1.838406082	2.216991344	2.292584081	3.522445245	4.410622695	2.892063948	2.950324937	2.941123051	2.927598924	2.704099789	3.029652646	2.55647553	2.063154699	4.271530478	3.013547925	2.444273745	4.024623062	2.808590905	1.966803185	2.619213699	3.302514505	2.867464013	1.443220206	2.839990994
16650469	2.311083313	5.338999778	2.397371473	4.314486302	4.267448441	4.825808538	3.674513505	4.004034833	2.298152979	3.397386504	2.060070791	3.349159036	3.042529543	3.794008858	2.995425898	3.358481265	4.483517063	6.335273835	7.011020996	2.675383279	3.835689664	2.930820425	4.268591815	4.814474354	3.946618164	2.204806323	2.688940071	3.345398163	3.357661563	6.171528926	4.189030682	3.755805323	5.19852023	2.459099979	3.787924739	3.337766856	3.853435952	3.209365085	3.148599315	2.385693338	6.049663351	2.032940077	2.954029815	4.453554449	5.050754117	4.941834635	5.133368952	5.5279645
16650471	5.048125237	5.531162624	3.606552591	3.756520788	4.677000006	4.131489098	5.127172065	5.477975108	5.42637807	5.664384476	5.111929998	5.403889835	4.104107614	5.733549493	4.71449081	4.827645509	5.50736488	6.50898068	4.840385991	6.216755434	6.157369961	4.789149467	4.486652008	6.341120096	5.471860807	5.210388196	4.928516312	4.748251471	4.163358562	5.606669282	4.714455985	5.742581486	4.680563671	4.580601743	6.191698846	4.037207341	3.542918961	3.917264276	5.832393945	5.730558772	5.636281143	4.272490057	6.161272642	5.027386911	3.747925653	4.490748136	4.474636457	5.399265143
16650473	3.517859068	5.20287299	2.232417726	4.775041791	3.971284822	3.263660316	5.276285414	5.642891002	4.273263055	5.680454621	3.053204929	3.129230765	4.110138336	5.017617403	4.258123067	4.990153344	3.932021334	3.795040044	3.444158464	5.626050313	3.385487982	4.586975733	3.132992584	4.010204961	4.680896698	4.685552556	4.229080149	5.0918651	4.942367768	3.461627407	4.018349588	3.005748985	5.332048455	5.557396963	3.55223465	3.664391058	3.875230144	4.265897349	5.922362253	3.675136758	5.560006468	3.118055693	5.418666379	3.104568143	4.516548223	3.76463787	3.130625632	5.029184563
16650475	4.814388257	4.694546324	5.540889067	5.77102355	4.571864635	2.476514864	3.69407424	4.842842654	2.039761869	3.200338217	3.386653661	4.574068538	5.462223783	3.288357047	4.179942548	3.140323482	2.342996739	3.865482694	5.328196444	2.730349105	1.755921551	5.645124631	3.348706732	1.481997567	4.207350308	1.773829775	2.473350233	4.762238447	4.402740926	5.293173922	4.474604018	4.936265294	7.438184497	3.446737676	4.787448904	4.438994721	4.829964268	4.980496155	2.207976895	4.910814355	5.472744174	6.520553106	4.152138656	7.875561101	3.338616045	5.339455234	3.970069977	5.88938252
16650479	4.825756988	4.483694773	5.138464366	4.576825426	3.20051432	5.056639119	4.43887206	3.685406217	4.394325707	5.364991484	3.541618477	4.982323121	3.327805414	4.602089137	5.617343824	4.117965587	3.531038451	3.989574935	6.628185389	5.162036058	4.165503938	2.51375855	3.772624149	4.363162705	3.942485318	2.099273821	1.997562384	2.087849466	4.256240583	3.544416215	4.832120193	6.24318913	3.273391252	2.17465333	4.93921087	5.209338857	4.083343579	5.727402091	3.590959464	3.707730734	3.68123646	3.848672472	4.825960585	2.182563663	3.440388983	2.899053859	2.454141195	4.429134249
16650481	2.377166729	2.572681281	3.152320149	3.055959718	1.191123462	2.358722624	2.563103537	5.302565723	2.469357334	2.986380258	3.956669056	4.007903821	3.854745826	1.976628193	1.464319445	1.73510522	1.848461782	2.711037478	3.559311235	3.027630585	2.656396374	4.089589003	2.3917573	3.978881029	2.122738262	3.99473992	2.053200554	2.965553238	3.200367736	2.924069909	2.278608855	2.476173877	3.289423357	1.745148312	3.677025643	3.067462641	1.643956966	1.532683888	4.279036697	3.401926634	1.59567066	3.320753808	2.340329209	2.552027548	1.492930568	2.468258074	2.963757358	1.71750027
16650483	1.930360337	1.374303182	1.322069804	2.764059449	4.274657243	1.842691571	3.193152162	4.178887662	1.713319148	1.665633844	2.148752759	4.854690192	1.83170795	3.090861145	4.053510099	1.332352218	3.091487371	2.249074661	2.48750826	2.518267893	2.940629256	2.316716651	1.615669036	1.40350441	3.441136069	2.950172653	2.525539292	1.400181163	1.369239022	1.603431592	2.817614988	2.52575902	2.111375391	1.516184355	1.546538861	1.471994416	1.410366794	1.810090115	1.519416833	1.470980101	1.801767258	3.637476209	1.779424317	2.601228792	1.776162218	3.118772816	1.289910019	3.748004253
16650485	3.183700687	3.545730273	3.834318179	1.863080877	2.604856061	3.691408608	2.701200494	2.684304398	2.731765835	2.428974982	2.512519545	2.151592595	3.017851532	2.517269792	2.719174985	3.057661794	1.982445644	2.360764985	3.649015121	2.887022246	3.324912691	2.657438953	2.518681264	3.729115947	2.700900348	2.658316097	2.731012295	1.916996165	2.939981162	2.989152881	2.762645296	2.187102039	3.654262235	2.451822458	2.548137202	2.338476117	2.224420531	2.339425804	2.788679439	2.195956071	4.137493528	2.604922671	3.142214858	3.407813656	2.917159816	3.164469416	3.105984504	3.640711735
16650489	3.607238432	3.26665373	2.540746185	3.602735295	3.053784011	3.934182228	2.959482349	5.125914237	3.044882131	3.172085046	3.16383132	2.351813699	2.632069459	2.657321395	2.758482667	3.724821042	4.504105705	2.90001446	2.544321059	4.42110278	2.487208645	2.791878747	2.27063749	2.684066743	3.136540721	2.852592372	2.906590375	3.975207551	4.17990604	2.347009081	4.08597584	3.033153067	3.251883153	4.291856534	2.762768335	2.761372801	2.223436437	2.628446133	3.157288629	3.07977766	3.677923545	3.192892024	3.612296321	2.929794653	2.500318545	3.778823149	3.156248996	3.381094527
16650491	1.366895	1.494141939	3.825355315	1.291233956	1.363297799	3.125638895	4.850800235	2.692116192	1.578213731	1.272682276	1.794882899	4.313577156	1.529346201	2.352865791	3.870144172	1.834258897	1.792605221	4.715478453	3.825355315	2.793307696	2.198606173	1.634133169	1.967158076	1.360661636	1.97740309	1.713016438	2.311374068	3.409667729	1.667049217	1.379629546	1.554411515	2.098757353	1.477404596	2.291401017	2.715512836	1.50320653	1.667049217	1.772766705	1.547781913	1.166416193	4.433047379	1.920122224	3.735958831	1.347978262	3.258746624	3.235663028	2.897894866	4.345953595
16650493	2.995480362	2.066703322	2.162604178	4.159966451	2.628015182	3.021138496	2.633611659	5.330646054	2.75847394	3.801492744	3.335928638	2.578960053	2.593780364	3.606759229	4.332915468	4.175054062	2.408265676	3.910493734	5.603626381	2.894416439	3.191427291	3.352732161	2.063405237	1.952218613	3.276565443	3.723489343	3.390422209	3.221723097	4.007453881	1.925877277	3.485742493	3.264700247	3.281251786	3.689072443	4.401556204	4.607523096	2.060043807	3.679977581	3.880510387	2.542379213	3.67401272	3.110670731	3.570305083	3.084526569	3.089534477	2.793023234	2.11052258	2.798966925
16650495	3.091395176	1.537482881	1.378125665	2.124795986	3.337573623	1.538701874	1.932428795	2.278843208	2.284095752	2.067900006	2.648548245	2.798106326	1.621333701	2.094075868	1.386908863	2.447437925	2.017043344	3.455027232	2.935472158	1.838675276	3.172111602	1.544697412	1.436178138	2.316023452	1.255823805	2.561957449	2.689321263	2.243683763	2.611723635	2.045062064	3.0713062	2.1047479	2.07217564	1.681905249	1.329314648	1.961640457	2.196859362	1.209250246	2.533268987	2.501524707	1.30521682	3.096635807	1.866575142	1.889598918	2.409969596	4.525870888	1.831012651	2.399153271
16650497	4.238255013	2.96698528	5.277248799	5.807509963	2.847602693	5.286519408	2.984110904	5.067461367	1.691740164	1.475496411	3.633684464	1.341660775	1.66849587	3.578543888	4.965114331	2.476173877	5.206261608	4.530711326	1.475496411	3.875332402	1.267134375	2.411641781	2.249074661	1.589994987	3.707677717	1.209826113	1.574155717	4.514923008	3.780550684	4.848704132	3.294669677	4.145684777	2.920845115	4.269814457	5.174892327	2.958884347	1.165142538	1.772766705	2.670192488	4.490047731	5.123022123	4.703945882	3.467765038	1.570615542	2.00652855	4.967037535	1.290698542	2.405859625
16650499	1.414724801	2.416054819	4.137218515	1.309985057	1.373832169	3.455246813	1.102024918	1.572150276	2.476122888	2.394171508	2.271149091	1.697430665	1.596183246	2.897981996	1.211917141	1.820658208	1.2777732	1.182698232	1.637867346	1.593076776	0.969869767	1.822222449	1.133316617	1.2927871	1.218701312	2.432704245	1.998147862	2.75893775	1.763826684	2.146693333	1.535755188	1.470471012	2.230513184	1.96940571	2.10934465	3.573575382	1.095969918	1.260363151	1.338332485	2.131229147	1.661594191	2.960574099	1.126156726	1.795061832	1.511750159	1.30932684	1.587350928	1.249276294
16650501	2.00774449	1.265398391	1.764319568	2.299224261	2.759645689	1.660140356	1.825949258	1.767087729	1.367414618	1.243561762	1.635407923	3.578937805	1.552956698	1.629914583	2.978133086	1.145962771	2.403388426	2.318841707	3.530444107	1.532864687	2.23328232	1.703271788	2.258631326	3.145943234	2.394203062	3.272712472	4.841595939	1.392586905	2.387417324	1.601562496	2.050509412	1.978282053	3.265787955	1.411070097	3.69312849	1.663305008	1.702732265	1.48314865	3.126716455	2.086684744	2.705560185	1.700864502	2.355323346	1.313373931	2.818448549	2.581977105	1.84583574	1.303226726
16650503	1.683453392	2.619183031	2.854810804	2.36829379	1.251632771	2.120026704	1.185608496	2.759331827	1.995620119	1.82072281	2.05016304	1.941068239	1.617111814	1.781339731	0.927619784	1.604177638	2.445637655	1.882357396	2.910220813	3.61817747	1.592268235	2.875368437	1.357308382	1.353218874	1.382589544	3.059345204	2.227715367	1.549269436	1.348248059	1.407710703	1.337102557	1.788039076	2.176878849	1.66826805	1.715919227	1.164532748	2.187082073	1.730328479	1.335785714	1.556005937	2.033723281	1.482284053	2.252503587	4.877745159	1.338493055	2.121280632	1.618649198	1.579614933
16650505	4.171586473	2.976987472	3.619606295	2.001481577	1.901123261	2.268544887	3.327559929	4.266631258	3.709511892	4.087822517	2.413839444	3.323791149	2.927402485	1.111722478	2.127965787	2.925283019	3.566726813	1.508804914	5.016186292	3.753811644	1.805235692	2.411641781	1.933483412	2.920925042	1.149746313	4.473784033	3.026211255	3.402884739	4.202245571	3.333097749	3.273518259	4.202245571	2.22001733	2.107589136	2.559864663	1.972045718	1.979898888	3.100844589	1.777027303	3.790955738	1.771818879	1.267134375	3.718066042	4.723533259	1.909057849	4.535839926	3.122331203	3.366583668
16650507	2.114856502	4.428625442	1.663917204	3.58584424	2.675832236	3.832978436	4.870116278	5.0949014	1.938985629	3.252194306	1.420994848	3.700630086	2.266720783	2.221042076	3.677750976	2.416717692	3.212663445	2.785123578	3.416688358	5.170835439	2.920910056	3.380520683	3.604353519	2.516280276	4.153956801	2.734069092	2.661403249	4.173053639	5.190508671	1.921618527	2.912546944	2.991690332	3.443762178	2.650766852	5.373860187	2.421959617	2.261117067	2.096694757	3.284641783	2.587480873	2.394713802	3.465515278	2.12999176	5.384440419	3.949767697	4.296354714	4.400553925	4.423361128
16650509	3.005652466	3.61195701	2.449002802	2.239763233	3.000607068	3.661711288	4.349334252	5.673603589	1.978531082	2.596551032	2.765864501	4.169195986	2.272538734	5.543815752	1.548380317	3.52173961	4.338982181	4.856355367	5.227858324	4.647935991	2.591970333	2.008586709	3.488687104	4.935977442	3.609019179	3.586033315	5.021696466	3.475221553	1.594973214	4.194130038	3.657748839	2.239069354	3.76178118	4.335350291	4.962187853	4.215799375	2.861034556	4.336718572	2.767213289	2.545894148	4.617257244	1.773443938	2.6505421	5.716824958	3.805673543	6.237676817	5.725767076	4.525562346
16650511	2.168850766	3.402124352	3.760486258	3.380649165	3.617823257	3.768158332	2.323843948	2.819891061	2.628556936	2.091477373	1.932723481	3.649110999	1.605368113	2.430955189	3.02378145	2.915941712	3.653580613	2.339614759	3.676217048	1.654270193	1.657996265	3.197010633	3.568267475	2.347274972	2.908746975	2.064139435	3.213484272	4.036892653	1.347737291	2.812249383	2.769938025	3.084096407	3.217618914	3.094744072	4.353144995	3.527160038	4.148877725	2.643447441	3.854468759	2.531105325	2.465536423	1.965218717	1.212384907	4.76830158	2.700069943	3.077512643	2.326821016	2.137104062
16650513	1.857831765	1.860150759	2.957340459	1.573564559	1.916725364	3.484451907	1.464190593	2.024949077	3.263807693	1.452666419	2.16767593	1.594309101	1.33547557	1.86165013	3.138531011	2.940398913	1.512901881	1.318498017	4.171743283	1.761839851	1.715127672	3.340397889	2.264993129	1.870441579	2.104862715	2.095808098	2.668736703	1.154935133	1.555606705	3.794736126	1.329393957	2.882480304	1.248718043	1.632981085	1.79232664	1.685523453	3.224286361	1.675705128	3.397447109	1.640621008	1.173952809	1.904379681	2.788411447	3.34041056	3.704372121	3.415964713	4.705011671	2.450132212
16650515	2.828590527	1.731705183	1.718378794	1.849893045	3.950770553	3.298385311	1.824833782	3.382656115	3.510055042	1.636147528	1.543345658	2.88071738	2.827023704	3.462100342	1.964527324	1.825307804	1.27096604	2.982260688	3.136334644	1.647217775	2.158377497	3.551726119	1.598788801	1.779783917	2.60702539	1.477614089	1.653351231	1.870889068	1.799840867	2.683138067	1.79322361	2.187562214	1.635329718	2.164411369	1.820027661	1.553615657	3.212633385	1.761741059	1.770858469	3.124858528	2.844835115	3.675979446	2.134136938	2.031629393	1.825782792	1.455917794	2.587609934	3.23679724
16650517	8.160981487	5.219862017	1.74154377	6.500189419	5.238734716	6.929375845	4.975145386	3.428929435	7.28157345	7.368610673	4.799770881	5.660598648	6.493810315	5.020929287	5.672112176	5.815324744	2.648731384	6.414408832	10.16960628	3.753811644	6.491349283	4.556134936	7.173152553	6.551507395	6.715525927	5.155435033	2.880424234	5.735219312	3.867667411	8.936546072	6.387666673	5.174892327	5.386853016	7.147958326	4.373781147	6.536194107	6.627723383	6.659266675	6.584913976	7.813197667	2.710792165	5.963897775	7.441246568	11.21634909	9.043758542	10.81016622	10.0745059	9.373852445
16650519	3.16219601	4.085811517	4.604000507	2.304549	2.314866889	3.244145296	3.005690022	2.293709375	2.687414747	2.266017433	2.038064615	3.026749495	2.752732422	2.240274301	3.049294895	1.943076047	2.802023587	2.445024278	3.580177936	2.406461596	2.34885481	2.63471062	2.218078657	3.64765404	2.24631775	4.030255558	3.864197021	2.932758749	2.379447159	2.0031621	2.010888082	2.697032306	4.01939562	3.259248679	3.791514104	2.058835586	3.177559833	3.240253291	2.835193403	4.90064385	2.791876039	3.041916072	3.595892621	4.833742483	1.492930568	2.23489021	3.144304638	3.013723083
16650521	1.681119348	2.024424101	1.488012895	1.234711946	0.995342883	2.709579615	1.16610648	2.017773385	2.14451199	2.520813704	3.622515885	1.74258158	1.285725546	2.860882847	2.313326278	1.301264669	1.119245066	2.489085093	3.097202098	2.253706778	1.137232237	1.345520714	1.08214964	1.615756999	1.365951719	2.066146644	1.798874411	0.872251446	1.385662748	1.732774681	1.882424673	1.031877317	1.397835281	2.226125923	2.366588394	2.558949607	1.602570078	2.774022815	1.660493691	1.394571465	4.269081681	1.530697383	2.367489985	2.113713112	1.396469384	2.46994158	2.211932116	2.979720345
16650523	4.225009739	4.685967562	4.93389744	4.518297039	5.349693718	4.89030375	5.257837774	5.174711778	5.327758815	5.323437086	5.693254292	4.73955664	4.736297563	3.751667425	5.072473648	4.445615727	6.087890417	5.425820453	5.528566473	4.41409628	4.904605698	6.170079191	4.749069606	5.068470277	4.717658633	4.342068223	5.178836879	5.002535356	4.512693488	5.15859577	4.93656801	4.588985138	5.021951512	5.075647526	3.710701575	5.260532959	5.435797405	4.425066425	5.159112995	4.936964333	4.834712619	4.783735591	5.346157626	5.199108584	5.255177599	4.548455933	5.438189909	4.680635018
16650525	1.789246648	4.320454433	1.767134697	1.575369742	4.039396611	4.777527323	3.067003725	1.265957036	2.65878986	2.0144582	1.283347125	1.720304245	2.607317598	1.543087976	5.165374128	3.323175542	2.942889032	6.214831987	1.741140885	3.130678167	1.536833088	1.558994842	4.607188874	2.111448652	1.984205186	4.085586432	1.582207892	4.507219467	1.447608668	1.116171417	1.376684468	2.118398768	1.647288548	2.169375085	2.66566027	3.371955155	3.320492572	1.62605335	3.326539562	1.985628918	1.118400765	1.559136479	1.350283838	3.831855522	2.074667063	2.54982329	1.343217424	1.72959522
16650527	5.793846721	5.235224123	4.006723786	2.534622425	4.962811585	1.798355132	4.709865845	5.466534923	3.824532198	3.941397766	5.656618938	3.61003701	5.41240839	5.26630823	5.155520234	2.976752093	4.796152956	5.571912807	7.304972774	2.117947483	4.92208703	6.120715284	6.141755604	7.082493682	4.087822517	3.093105868	4.951472133	2.568730865	6.00043031	4.848704132	5.35598457	5.241890871	5.834464657	4.657666594	5.717284979	6.253739194	5.257882518	4.062156023	5.298709654	4.224145172	4.108526741	3.642283058	3.27295727	6.244921652	4.445582544	6.426578105	4.847971984	4.968958178
16650529	3.757804427	4.179500542	3.363196241	3.45420474	4.418929379	3.937192799	4.416940274	4.982810555	4.67689484	3.043901433	4.468123267	3.779891811	3.43430104	4.174071706	3.468415355	4.195460494	3.046281053	3.464867511	6.38012581	2.951094821	4.032369577	3.063544733	4.542382744	4.540636295	4.047839815	3.430143687	4.060743437	3.520801487	3.998432994	4.229762371	5.059310547	3.823878009	4.118327179	4.172732991	3.349550481	3.942513091	3.471890733	4.204671372	3.937439618	3.453693119	4.589024808	3.974922663	3.714460276	4.923569384	3.83225876	6.563234628	5.010345821	4.53491178
16650531	1.318870978	1.445336606	3.811608568	2.543467186	3.002129662	1.578809881	1.489060707	3.885344694	2.074642128	1.836202023	0.853887522	1.56339285	1.894141938	2.547277614	5.018179615	1.334498676	3.483849313	1.334263357	2.878106441	1.803728994	2.564756481	2.205161575	2.954788218	1.752348757	1.845425049	0.984045991	1.475496411	3.650342312	4.061065836	4.627146336	2.116835095	4.796662071	0.794990539	2.864324712	3.877216894	1.762420197	3.107948573	1.776571358	1.91401485	3.145518386	4.204759536	2.663319126	1.29802585	2.152563564	1.250531223	2.733756349	1.379861762	2.020305417
16650533	4.072560057	5.462452452	4.9841279	4.053910379	3.987034358	6.349055882	4.937476171	5.820163847	5.748390724	5.439910248	4.72440833	5.695001729	5.35156294	6.049523745	5.31576738	6.451196946	4.851808448	6.325021106	6.06856539	6.209113859	5.766852776	5.019203056	6.249392995	5.418770319	5.385555207	4.503283921	5.094244953	5.094897699	5.683697234	7.183236705	4.50095907	5.105729517	7.0074602	5.603636734	6.616550981	5.590812065	4.103310114	4.917823272	4.992323668	5.685861693	6.408373472	5.509596057	6.069663496	4.246892466	6.548328588	4.396617457	6.627505776	5.568621117
16650535	6.623787506	6.803994805	7.644941765	4.888848747	5.314624191	6.857436924	4.625741548	4.290109688	6.042174098	6.112359119	6.368385435	4.5714244	5.918252277	6.855586792	5.456485799	5.870790978	5.57488737	6.452287518	5.873401203	7.446268301	6.753887379	5.799306238	4.214760349	6.082692317	5.37790895	6.061143134	5.809443781	5.951806335	6.81981039	7.184956306	7.331266577	5.73724888	6.198767901	6.493224992	5.768694825	7.152571869	4.949054573	5.653202982	5.786683108	4.960719234	5.602651037	6.968444786	7.105266071	7.0610573	7.195549903	7.611012647	8.056601414	6.696754203
16650537	4.233372865	5.533266932	4.981298523	4.817409939	5.180839582	3.728484086	5.435068384	4.178468887	5.31371018	5.271262643	4.353825691	3.387770535	5.040607481	3.262098194	4.942198179	5.519774968	5.607593303	4.514963403	5.740515226	5.63430754	3.491353498	2.442570832	4.814742119	4.953419895	4.629621354	5.36244534	5.565321143	5.341953076	6.022900561	6.851536507	5.959743984	5.07317262	6.34190371	5.184572892	4.626259335	7.925223054	5.958418323	4.278452895	3.93442456	6.282146751	2.491671493	5.55820903	5.840397798	6.835797882	7.527969078	2.630867291	8.236731883	6.357349324
16650539	3.535891619	5.949699993	1.946828424	5.221404818	5.438562058	4.542263695	5.910215452	3.98348178	5.213274017	6.211637354	3.390325604	2.403081991	5.864045755	5.280412138	4.902691671	3.537940689	5.607508917	3.97348074	3.654045532	3.285870531	4.144345976	4.038220237	6.090210525	4.588251971	6.321730388	6.077620119	6.866992518	5.848103286	6.777692821	6.536566882	3.024683019	5.609140321	5.623347644	5.768425482	4.27766588	7.369306983	5.068103697	4.004073827	5.935408081	5.943802718	4.172624292	6.879177331	6.793840299	6.067519492	3.953653189	1.533750859	6.687569967	5.329144489
16650541	5.73276613	7.510897042	7.535327507	7.225050401	6.538133176	7.90445894	6.971574127	6.927891242	7.680130162	8.149415096	7.600420369	2.370504239	7.691019675	7.843543486	7.503044171	6.590562716	7.709095483	7.752146377	7.076544413	7.777076169	8.273984456	7.716126987	7.667740762	6.662895146	7.345380166	8.041772649	8.487919385	6.76595675	8.370462061	8.419041967	6.845471974	7.800617768	9.009405671	7.317050846	6.803592887	7.854578805	7.057025363	6.904909768	7.85200871	7.292132243	8.364516545	8.098431815	8.85278296	6.846833712	4.26073127	4.452368987	4.117035273	5.838206288
16650543	4.374247406	6.202927634	3.748678138	4.129806857	5.801979372	4.750326931	5.78169897	7.04759527	4.92882082	4.859533457	4.102594837	3.357407364	4.774700239	6.375529602	4.367193306	5.698289248	6.082676211	6.827372425	4.999557581	6.177851993	5.855717	3.268391416	6.636216627	4.641641268	5.394187851	6.100910754	6.596817597	4.844128159	5.589699023	6.154528163	6.934108497	4.449853128	6.489163438	6.585353114	5.763949513	6.793639392	5.042746099	4.254580485	5.647233766	6.114917713	6.658115818	5.734655213	6.67529219	4.366018151	4.074149603	1.468192119	3.503016854	4.947190977
16650545	5.573158835	7.197808819	4.185745719	3.636635476	3.003300342	5.943296192	5.004515557	5.816428421	6.455459968	7.941807002	3.058680994	5.379048597	6.578788586	4.922312024	5.336496227	7.189450337	6.531354262	3.592732702	4.777790812	2.133294642	3.591630928	4.15645277	4.801090326	5.686554429	4.050046822	3.870753116	6.473422409	3.594033125	7.71133459	6.437347421	5.625095337	6.263505608	4.91131581	3.391908257	2.320159787	6.012904389	5.286176292	3.169784282	5.114229934	4.234032041	5.760678241	5.638942267	6.168361926	5.162162477	3.860990666	6.925330955	4.506194255	5.470481948
16650547	4.503287388	5.581671526	4.702801255	5.381874026	4.930224654	6.46058974	5.119349454	5.049266856	3.92134259	5.298957577	6.340448661	5.210653369	2.707459486	5.899238503	5.767505262	5.296076048	5.62724935	6.533204328	3.449805037	6.32279414	4.052223484	4.292633505	5.430821061	4.572481687	4.976237514	5.765419553	5.508184819	4.691520192	6.094386115	3.22719358	5.422021932	6.821738177	6.303766938	6.508900211	5.481903052	4.609781642	3.695521972	5.253478949	6.262808731	5.45301548	4.730157117	6.599114241	4.602208488	4.999071135	3.510934518	3.309804968	1.85260259	3.743803716
16650549	4.85545258	5.965865606	6.540459282	5.94854528	4.83458131	6.506765177	4.77815034	5.09344886	5.570892201	6.654410331	4.699249521	4.323309202	6.563264483	5.397947484	4.008388445	4.805866879	6.73477171	5.804492966	3.666460882	5.701163645	5.422083229	5.794615937	6.894632919	6.954427638	5.890172252	5.776380441	5.489620567	6.481224654	6.113271411	5.503822098	6.50348954	6.025573476	6.097217017	6.479409484	4.728541602	5.435829611	5.985315899	6.924464686	6.313505867	6.361041443	5.785830782	6.192688727	5.575593428	4.255478299	6.560094027	2.986974646	4.601794433	4.845709956
16650551	2.396507971	5.159991117	3.919136374	3.89972096	4.855875583	5.040828684	2.731193839	4.312355554	3.62349864	4.853439446	4.037595704	3.484451273	3.697862313	4.400192493	4.471351272	3.391051178	5.054523934	5.735212724	3.802629913	3.880456033	3.154060723	4.066631162	4.999619373	4.455644737	3.097320655	3.076891185	3.234894001	3.184949972	3.826225654	4.264038738	4.90707199	4.245386286	2.091997826	4.221312239	4.823858499	4.433530988	3.257590031	4.811089945	2.828821777	5.368460056	5.422654856	6.388729616	2.943143501	2.278148975	2.381394771	3.46889834	3.4779849	4.031761408
16650553	5.64771712	6.184833886	6.583522285	5.660857153	5.696220752	5.392896041	5.416441678	4.44329283	6.984969652	6.243277784	5.875945523	6.024651958	6.881302634	7.08450203	5.875253055	6.150119047	4.876057031	6.018691351	3.814071403	5.695504675	5.97259344	5.616813734	5.997848095	6.95929172	6.863089901	6.189959544	6.616652016	5.592359411	6.107553726	5.252399089	6.816107029	7.136677621	7.013838712	5.208863772	5.716097525	6.135653095	6.32829396	5.759458776	6.549890216	6.433630084	6.111325924	6.281797679	5.894013772	6.860935028	5.072547148	4.7979813	5.509715894	6.184288528
16650555	1.074368769	2.250380373	2.121446516	2.121532266	1.690768777	3.403161522	1.634767966	3.172815429	2.302197578	1.501739791	3.549536131	1.901365701	1.727571075	2.663300808	1.542145199	1.086021899	3.06261055	2.722091264	2.923145891	1.246309564	3.149350307	1.191541685	1.536083613	2.599919262	1.430059859	2.122108579	1.942371155	2.515877695	1.725651274	1.492930568	1.712739272	1.29129451	2.739463656	2.080038558	1.383066267	1.31283354	1.285096698	1.310780534	2.017654233	2.601997766	1.815468825	1.601195284	1.538243098	1.0951845	1.67718528	2.076015064	1.501267553	1.922210086
16650557	2.781183653	1.866668669	2.172765195	2.20911947	1.513192237	5.376401826	2.030672167	0.975497917	2.895196924	3.121023625	1.502830037	5.425670047	2.650139265	3.207955826	4.117569641	3.452405954	3.282404249	2.249074661	1.685350228	1.71865873	1.584158882	1.674336929	2.899408895	5.337181916	2.248967271	3.829460112	3.760260091	1.669690923	2.182440317	1.865935789	1.389569477	1.788663697	1.550987866	2.182563663	2.216932126	1.476988192	1.584158882	3.100844589	3.241670745	1.350368867	3.489412004	4.284508652	4.065830888	2.139060315	1.042428161	1.881026896	1.401663245	1.351600447
16650559	4.402140149	2.801793297	5.179013416	3.696999588	3.244531297	4.734093508	4.673957388	3.816026943	3.521949518	3.325013702	1.394328921	4.906675015	3.814911514	4.74083433	5.251919003	3.538433695	1.653091712	1.735155444	1.466710084	4.366920453	5.394570184	4.61227656	4.892614039	5.597830772	1.718651808	4.319794256	3.028774157	1.998792597	5.337562567	3.815924264	3.524240661	1.750436661	2.306969512	5.244100381	3.679495159	5.605120682	4.126263977	2.745622094	4.136044399	4.398261225	3.990641381	2.055978309	5.486039466	2.605986496	1.510740045	2.854098896	1.317206777	2.908457543
16650561	3.123181635	4.766656047	4.469692203	4.472217197	4.539443443	3.477789629	4.741955661	2.733509832	4.835308855	4.142481853	3.778579206	4.383141009	3.946496872	5.23823542	4.200300996	4.718189516	5.129260337	4.447778811	3.642890217	4.1292162	3.340787768	4.739047144	5.879310465	4.29132594	5.439294945	5.130741039	3.368047566	6.170883596	3.771623317	3.469895114	4.072218008	3.974348393	4.354738685	5.077386032	3.243008949	3.331115082	3.576074331	5.421595784	4.927583943	5.387215767	4.692703386	6.946567521	3.182750428	4.410315861	3.711953897	3.354014663	3.26989472	3.114193921
16650563	3.128798813	3.155380445	2.264278206	3.984558376	1.433193478	1.290809433	3.737842107	2.840252843	2.102855115	2.431412343	4.89847653	4.378220128	1.576408082	1.299787605	1.54412257	1.420584596	2.190111877	1.421917169	1.600883216	1.432950681	2.641975816	2.160191919	1.500867431	2.560987771	2.049941943	1.15800567	1.067856445	1.310864242	3.894200255	1.608792547	1.074769162	2.223064664	2.517991122	1.394101833	4.283850112	1.607911122	2.603560309	1.541124239	1.338326282	1.216220419	2.64535268	1.499958443	1.449605159	1.03372026	3.033644309	1.461985328	1.71639388	1.65390888
16650567	3.378748425	2.076261702	4.642671967	1.508994021	3.892604496	2.920886363	2.713665071	3.122499002	1.629324512	3.895379656	3.896390588	1.451607518	2.398792355	3.348631222	2.703055896	1.769625944	2.640042514	1.588240096	2.878106441	1.508804914	2.414948999	2.21668658	1.714103726	3.524627467	1.327962672	1.986226962	5.00690407	2.915357579	3.424516772	2.338455481	1.955381956	1.197740509	1.736410495	1.74438208	2.559864663	1.332165065	2.894632625	3.443420543	2.314486156	1.596799003	4.340057207	2.819884802	1.631654693	4.451526305	2.429556036	1.508804914	1.556329747	1.887539291
16650569	2.113241195	3.469267157	3.116699565	2.110839369	2.882645262	1.430687654	1.704418123	2.335558788	2.312140859	1.977886781	5.69526619	1.453008784	1.451829793	2.242909313	2.529484094	1.335568534	1.801298513	1.81044869	1.162416969	1.616286058	1.939105536	1.508113357	2.249074661	2.362996467	3.845410128	1.599101756	3.147680168	1.373229552	1.752199897	1.732774681	1.404372534	2.504921461	1.592276241	3.768240132	3.934599243	1.862529201	1.261520263	1.924721409	1.520803622	3.651567365	2.170346162	1.815871379	1.778499324	1.347526973	1.094643051	1.176700193	1.112270803	1.922705971
16650571	4.260068195	4.371741355	5.663496264	4.434492734	5.415181211	2.576585666	4.05382723	2.209804521	3.864148414	1.592079248	2.418320968	1.856575249	2.89798211	4.360259084	4.618834933	3.115296453	3.64859897	2.906445013	1.788935908	5.357553836	5.693251502	1.474911601	3.095383603	4.882892691	1.695633986	4.316645498	3.641213024	6.611161274	3.685877683	3.81572404	3.044471653	2.357312351	2.842758809	2.776304228	4.988000207	5.038306741	5.739514815	2.910794582	4.551639303	3.957904038	2.93305131	1.752731863	2.000589955	1.216287045	2.585089308	3.778850427	1.174089532	3.353609099
16650573	1.743771043	2.164342525	2.855143434	2.624053064	2.63341413	2.457407096	1.663883758	2.57139081	2.335917292	2.202215526	2.906474465	1.855361546	2.878592236	3.078058139	3.306344488	2.871968872	2.559770924	3.395741798	4.245203301	3.777702821	2.499782449	2.484490869	2.7951932	1.447855599	2.942256585	2.991897084	2.438715329	3.32098054	3.041895147	2.24834348	2.076951864	2.468623251	2.09570215	3.583657836	3.727728472	2.415598894	3.80196865	4.512490385	4.216558293	2.177907581	2.311883658	1.87687203	2.646175794	4.016968635	1.601550458	2.918836155	4.895497313	2.386428116
16650575	6.668263436	6.315706355	7.693825795	6.750193487	7.083715129	6.404208585	7.348073658	6.60117892	5.185844755	7.376067548	7.032178295	6.259211282	6.823817031	7.275989221	6.002763493	7.424160582	7.676568453	8.869337648	6.460284503	7.724708384	6.905062193	7.656885573	6.79576327	4.717780873	6.046470116	7.461763289	6.932457639	7.430429473	7.91103521	6.498371977	7.470239366	7.367543033	5.010757839	7.778779713	7.55678742	4.601704307	7.116276638	6.964894115	7.050488433	4.940573507	5.436272509	6.954297972	7.79571648	7.173210284	7.629831735	8.106837061	6.818970859	6.526925866
16650577	5.328840517	5.33464699	5.036835045	2.815698478	5.224026152	3.351514018	4.19611936	3.401577133	3.5779256	4.791877942	5.152955948	3.369931999	5.943978775	3.707991229	3.615472531	2.931842611	5.278584773	3.731048157	3.829984957	5.760488662	3.994652867	4.16823459	1.465251397	2.869582607	4.109148937	4.121909487	6.041612846	5.871276669	5.167078345	4.861005033	5.032337493	6.251129429	3.201033784	4.600000713	5.772135665	5.953751453	3.751063953	4.12559026	5.80428055	6.304598318	3.628610881	3.768494994	4.316551015	5.469545487	6.818149689	6.686863177	6.237957466	5.694824573
16650581	1.313803971	1.857673933	1.201636339	2.170220275	3.784400352	2.458540681	3.96206852	2.269865476	2.298152979	1.968203666	2.739991594	2.835345535	1.44943768	1.811280149	2.580389673	1.332352218	2.970923894	3.065623596	1.246363006	2.079034843	1.690484029	1.620928735	1.628245316	3.536650081	4.042734107	3.706062353	2.013834315	3.9366409	2.78357796	1.977333919	1.551063171	2.620524602	3.002898786	2.394764746	2.227243011	1.997544852	2.65168961	2.250228075	1.602334891	1.611527855	2.90478143	2.21668658	1.694640092	4.009636622	2.674655676	5.006356214	5.093406572	1.762456249
16650583	4.835489597	5.933077903	4.710775311	5.011540699	5.301379141	6.138292924	4.431887432	4.479780132	5.354927421	5.575327509	6.186551406	5.32692604	4.982957925	5.638187217	3.06413801	6.110398744	4.66199425	4.863264981	6.260024121	6.283438393	4.109987389	4.540979044	4.998029035	5.888487065	5.593553461	5.406488175	4.355506035	6.145827851	5.529956437	5.345502095	5.480301574	4.647784511	4.85930789	5.176405562	5.550473648	4.980808011	6.311713878	5.449590021	3.825108295	4.754856606	5.637435573	5.179882237	6.605579482	6.309038406	6.346516414	7.185155228	7.223398271	5.924965192
16650585	5.118559132	6.300925372	4.728323533	5.186099449	5.309679859	5.157187792	6.389629849	5.242477414	5.949713529	7.276351419	5.610168709	5.911817775	4.893925865	5.843423921	3.880761354	5.397020268	4.877990632	5.402239885	7.168497375	3.057087348	5.513105025	6.734558093	5.002463313	5.772513679	5.93775034	4.92954035	5.770992233	4.036944323	6.317410987	4.534840758	5.320095952	5.516893663	6.29864256	5.582424319	4.380785687	6.329169336	6.100074358	5.248525939	5.486604383	4.979340145	3.930263876	3.484534509	6.916347756	6.438556048	5.832716082	4.989672753	5.341822549	3.94589588
16650587	2.225733094	1.866668669	6.28477719	3.949054053	5.640106409	6.112032952	3.96206852	4.915022298	5.644319064	6.463951448	5.821396059	4.951472133	5.356718257	5.163089777	4.639257239	5.04297736	3.15617009	5.137717419	5.906566812	5.467911493	5.906566812	3.995617375	3.854376973	4.701637641	5.327720268	4.263464344	1.679347621	5.61936097	4.713142101	4.50437603	6.062617532	3.967490693	5.174892327	4.493746285	5.900933733	2.826758539	3.058068961	4.369427539	1.949965838	4.911032003	4.58786006	6.815180949	3.15617009	7.268733706	4.823344741	5.407374718	6.172507874	6.159830522
16650589	3.151621505	1.909137189	2.91854934	3.006084845	1.870962725	2.030370988	2.934007881	2.35882643	3.44390521	2.122845054	2.192565061	4.177430873	2.051894014	3.16992124	1.921449088	3.498996938	2.61291636	2.374980618	4.910158659	5.149317207	3.257836069	4.504472118	3.255386674	4.137026956	2.079566861	3.679002944	2.37604744	4.029407599	2.619971587	3.307821842	3.971131454	4.480982446	2.436440985	2.187958654	3.05472402	3.007053917	1.578942634	2.271876168	3.755403451	1.997762088	2.813095749	2.832289298	3.224378542	3.330208351	2.747432631	3.892227478	2.142326028	1.769179671
16650591	2.856937339	3.536302381	4.299533551	3.879376832	3.428731442	1.817814619	2.818991552	2.621697035	2.600056672	2.349916753	3.489156091	4.372081617	2.820648218	2.835253576	1.472151956	2.813085769	3.467986386	4.592101378	4.739880562	4.033550626	2.803003732	3.867905872	4.831136134	2.125357069	3.817419136	2.372130054	3.134946081	2.379672305	4.922716321	4.599535213	3.158388062	3.986336238	3.939176748	2.560413779	4.75635842	2.120123593	2.440133424	3.800910815	3.338558678	3.592473434	5.995634398	3.223505146	3.834861937	4.712049923	2.271585388	3.313034522	2.898237561	4.518984595
16650593	3.812385046	2.495470292	2.736655404	2.612308097	3.744855541	2.483576266	3.231688844	2.253759019	1.677803387	2.750384774	1.675614017	2.775014592	2.880251095	2.602675745	3.115315785	1.635237538	2.544619612	4.897934618	2.600791992	2.909854859	1.444932932	2.36714787	2.004775332	2.268819501	3.747663136	2.751940511	2.813383967	1.741134442	2.318263063	2.832758327	2.309131943	2.661152882	3.780601795	2.070407136	1.892503591	1.401344292	2.960529441	2.096356139	3.595200376	3.365901734	1.856464619	2.282913654	2.625414582	2.255472484	2.383866829	1.760802187	2.025435776	1.833218007
16650597	4.249384033	3.800764407	4.394448729	3.269435213	4.374102092	3.507668733	4.085186739	3.515914527	3.786131706	4.566141902	4.959964281	3.432187024	4.072617466	4.627313072	5.112159597	3.440842491	4.862927415	5.409488654	4.78377046	2.83020756	3.273513353	3.844156194	2.559824501	4.139032885	4.934755855	3.289668765	4.399215989	4.420359243	4.784119024	4.594902351	4.507792992	4.628291634	4.736261061	3.620157867	4.652695278	4.817516846	4.08227838	4.294937858	4.261626982	3.108713709	5.013623808	5.014125325	3.919267881	3.242834105	5.277531694	5.399288753	4.465145532	4.980140351
16650599	4.553103412	1.261244434	2.487127394	1.574941901	1.898606229	2.91684728	2.858047418	2.542259081	1.883191146	1.538623846	1.404310887	2.767436059	4.272222516	3.093970981	2.131767949	1.910179185	3.115557954	1.653757353	2.496724022	2.933521633	2.29558274	2.187410775	3.24064724	1.480097466	2.089550912	2.005890219	2.517135594	2.78528604	3.853208501	3.748746396	1.561306835	3.627685148	1.903969525	3.0926474	2.74235327	3.386861173	4.041413273	3.273008143	1.315188934	2.071051518	2.375173485	2.768720194	3.290511957	3.585775557	1.498696103	1.540246887	1.63300044	2.605962627
16650601	2.419194799	6.504830372	5.55008786	4.644416884	5.511704577	3.299979585	5.17930222	5.125107587	6.426479459	1.941349329	8.095245495	5.387687893	6.543973036	7.09295069	9.404231604	6.929234097	6.92756399	5.138812263	1.69926918	3.116294576	3.996308454	5.077941484	7.214700843	8.196180846	2.733370732	6.239412685	3.745250413	4.684873486	7.335203453	4.454048705	6.897023945	5.753399266	6.807913683	6.92005156	7.623274313	4.854076645	6.398103846	5.851746906	7.941710742	5.774801374	6.586974524	5.858070511	7.456588825	3.967769003	3.191704082	3.242882165	6.925246917	5.081274205
16650603	6.394549408	5.288058734	5.1273281	5.329216278	5.668263638	6.260811772	3.36121713	3.885344694	5.849511138	4.567605895	6.262896916	4.9937596	4.532011009	4.758212048	5.596452347	3.91933235	4.53713506	6.173341033	7.388344306	3.978756115	4.574051095	4.265025849	5.847424587	6.269145657	5.290364648	5.002222631	3.569175137	5.488245843	4.598833823	8.549045638	6.319693143	6.494558934	6.489884731	5.608823208	4.572788696	5.850553282	5.240151865	5.602651037	6.424175331	4.911032003	6.19331515	5.109175154	5.847424587	6.84322259	5.418660366	6.675401521	5.718427113	6.907768415
16650605	4.641615866	5.585747066	6.386186626	4.909931587	5.611899348	4.46452363	4.946607014	5.210474789	5.114810078	5.863910004	5.364032508	4.739724136	4.98703136	5.364032508	4.867850455	5.661153682	4.896137288	5.630028074	6.489884731	6.000713119	5.995426719	4.994957239	4.605948228	5.799328625	4.102875234	5.607185138	5.24439079	5.368292966	5.663527563	5.399948517	5.405905833	5.043888759	5.037097462	5.43710233	5.707702124	5.817409472	4.744484641	5.510278565	5.908667904	4.603823459	3.143820617	5.824051207	5.402408834	5.637594914	5.138588056	5.655491899	5.698161094	6.835539972
16650607	2.612394705	1.146642374	2.32043135	1.671869674	3.458315548	1.620071172	2.221607913	1.252000857	1.249949022	1.422708863	1.355691734	3.155303375	3.543114075	2.057916199	2.709054471	2.071184647	4.190511309	1.31104232	1.683546891	1.379458084	3.700962279	1.804182343	1.312575588	2.348838078	1.249705071	1.739275334	1.393706291	1.570102645	2.495002356	1.387174782	1.664411206	1.601702781	1.359336399	1.406888759	2.4258885	1.913360908	1.4393018	2.583671983	2.107662572	1.371001974	2.160734832	1.751675049	1.57692593	2.268571165	2.160226901	2.188887237	1.973390774	1.722388005
16650609	5.216590601	3.930587155	2.883697524	4.586347395	5.053854953	2.673491436	3.41723189	4.597934442	4.469550668	3.094919109	3.166382965	3.511209031	2.420113579	4.716046862	2.579858495	5.343391186	1.705167494	4.764853696	4.137974225	5.393859999	2.833575793	3.987911098	5.46535498	5.41530622	1.592069077	4.013825785	3.887108045	5.266247412	3.316509982	2.299208515	4.192767326	5.684519631	3.346535443	2.822154296	2.399253387	3.520565746	4.388836301	3.720953596	3.173293177	2.560662172	3.558018611	2.093674562	3.429926225	5.383461197	2.493957077	3.397283449	3.416608729	3.875220686
16650611	4.030779893	4.650888187	3.123195483	4.305611063	4.046349793	3.601545961	3.437408943	3.04705625	3.759609674	2.493585767	6.972869629	2.479815519	3.43470138	5.175337986	4.746029509	4.694255052	3.276691384	2.811553101	4.134827015	4.773883739	3.752113803	3.911284301	3.48317305	3.440661707	4.294067149	3.444990064	5.200097005	6.071667237	5.341964083	3.529437147	2.536687668	3.872655352	2.508666629	4.805717715	3.963488211	5.186608949	2.59450815	5.006524009	3.183726663	4.03420793	5.029917241	3.058043224	2.71922881	4.81632093	2.531068913	3.589580251	4.02435725	2.226076847
16650613	3.859518478	4.835088215	5.283562919	3.58584424	2.678214831	4.563799926	3.129796468	3.151123971	3.793066348	1.5587806	3.739561411	2.801018568	3.133233463	3.801554872	2.310586592	4.512291335	3.372353398	4.454817305	4.005616358	4.655962896	3.11605297	3.199306702	5.031995461	2.179977332	2.433457294	1.812019549	4.677695354	4.125624754	3.067462641	4.145684777	3.886381629	2.574534907	2.570733598	3.859518478	3.485716133	2.478377221	4.106103477	3.474610468	4.121028321	3.132274733	3.594063465	4.122749614	5.181373472	3.578543888	3.346642945	1.429399247	1.191809429	3.462738216
16650615	2.947337483	3.320427831	5.679236926	3.83875984	5.261043533	5.118871602	5.282303808	5.187217998	4.668759152	5.01846779	5.866126407	3.726628779	4.103435655	4.553588939	5.008109442	5.610381314	4.569436167	4.06283162	3.061271605	5.367382116	4.909591997	5.298839858	3.275605548	5.990068968	4.78398084	3.0101567	4.15544239	5.616365811	4.15703073	3.194015446	4.867411224	5.145080989	2.206482003	5.979572401	5.577699196	4.374088942	5.554862201	6.011363361	3.366944486	6.228005434	5.819423476	4.205289778	4.989878521	3.550449977	3.376910217	3.047375763	5.831156439	3.784008998
16650617	4.309428487	5.125177917	4.638699872	5.440786463	3.689888659	5.62533099	4.808104923	3.116794924	4.86016531	5.502247495	3.018805112	4.073318757	5.112683856	6.028707795	4.770022521	3.48273471	4.549477111	4.809726961	4.208144043	5.146598062	3.286036052	6.565015019	3.315319862	3.447556336	4.701865507	4.227660495	3.327527971	6.070760246	4.695255999	3.016247419	4.960799534	3.45024458	4.067987786	4.670305697	3.718812514	4.227947574	5.65531714	3.982729352	3.992575164	4.559424784	6.116832013	3.639617518	4.131363149	5.097868497	5.668341012	5.059459221	3.10115086	5.429768961
16650619	2.327609444	3.010720923	2.760778378	1.726965544	3.334525293	3.566925294	1.704418123	3.813514251	2.303594291	1.159159994	2.54526384	2.007277365	1.738133247	1.872343538	2.070419241	1.666466991	3.736747605	2.98769482	4.121070052	2.544648434	2.84688513	3.192039095	2.548188245	1.620451976	2.338015731	3.637024623	2.156030272	3.144759746	3.522383453	1.624802495	1.62378123	1.782622408	5.188753915	3.112721875	3.306822025	2.929612474	3.310965443	1.777263547	1.622858691	1.362022229	3.84545504	3.117445566	1.647107557	1.347526973	2.917310944	1.355066181	1.604493225	1.74642666
16650621	2.430677256	2.665611658	4.192197867	1.117497467	5.958504618	2.447193033	1.746927241	1.629745214	3.023066838	3.099209126	2.628185477	1.560827902	4.023222783	2.626440408	4.965384676	1.503857137	1.65695755	2.860095066	1.815826087	3.057623372	1.495895229	3.340209623	1.694028009	1.186514466	1.20307667	1.44694141	3.9617836	3.688351381	1.96301854	1.386126525	2.373103196	5.649495033	1.503412879	2.233803666	2.208994676	2.786366788	1.23786648	1.640522877	1.540513354	4.660853896	3.810910056	2.013046292	2.178473483	1.065762075	1.235921596	1.893622194	1.440445841	1.807192846
16650623	5.139335919	5.66156447	5.229389994	4.165880225	6.333310348	6.764891312	6.290659766	6.373573318	4.698094839	5.896553856	6.340712231	5.278744362	5.492797949	5.290612081	4.152250603	6.230687591	6.685819614	4.864632856	4.794175461	4.6397754	6.278576247	4.176718003	4.289853851	5.419452946	4.872287749	6.416910009	3.886640356	5.089530142	5.701678882	7.21681605	5.948120023	4.699881709	7.783342598	5.656639379	5.56683798	5.424154889	5.880195438	4.937370232	4.380884409	4.747818086	4.73499201	4.741734715	5.065123867	6.656507224	4.989829676	6.155950558	5.705021513	5.484197524
16650625	4.312382681	4.269875917	3.446817066	3.463283897	3.185146542	3.72840332	4.039896904	5.221081768	3.361019371	4.333344492	6.000945521	2.63596964	4.001167568	5.046581788	4.160486404	3.111985661	3.627747024	3.479046336	3.124889779	4.637790969	4.586236937	3.512347553	4.054855178	3.757687832	3.105122729	3.961715395	3.067616146	3.887986642	4.209110179	4.526523002	4.218809122	4.504838106	3.980549515	4.201201986	4.008474473	4.5069519	3.616376553	4.299998214	4.813064359	4.169807064	3.719865736	4.197566623	4.156719361	4.380863226	3.491395708	5.035701417	3.927165162	4.581222758
16650627	3.419513106	5.780643353	5.638775567	5.309592808	5.473768889	5.976198563	5.89988745	4.219071037	4.738206137	5.064046626	5.246397055	4.160403468	6.193190967	5.799921702	6.528948489	5.213878349	6.60919801	5.13723281	5.002038304	5.378902353	2.988575091	5.913951498	6.162623131	5.41980609	5.817785746	5.42727395	4.844226231	5.812107697	6.475351407	6.727840434	5.958450924	6.743695996	5.305399807	5.837715012	5.982301753	6.430754519	7.242670939	6.190008452	6.288912289	5.87683234	5.605710733	4.39989956	5.53069867	5.958963232	5.897456665	5.804283851	6.233954692	5.143310627
16650629	4.134244256	4.335012857	1.995335492	3.151847651	4.4495278	3.275776351	3.634452885	1.89505966	2.46335929	2.466946379	2.327754364	3.272152443	2.279598557	3.756224104	3.761293404	3.117689363	3.656128798	3.208242344	2.66597747	2.484710501	3.386738204	2.944652418	5.053691883	1.949287942	1.83261695	1.632718388	2.923080572	2.897582924	3.654385394	1.882489733	2.82860579	4.414787167	5.430856194	4.319695758	2.792171622	4.550526542	2.96127459	4.428915304	3.387451418	3.370167834	3.974695105	1.9459709	4.638814164	2.017146225	2.471602352	3.815024528	2.620978346	3.174272057
16650631	2.63068592	3.717430548	4.84766065	4.598833823	3.153611443	3.581452069	3.605067114	6.147467073	3.617339438	4.670834465	4.084296083	3.703471342	5.239042261	4.286170351	3.717390858	3.846349184	3.996603579	4.897053355	3.891217807	4.353317373	4.104783581	3.544711117	4.302900603	4.289256724	3.98739552	4.595108048	5.839821048	3.612324553	4.864293801	4.567605895	3.945267919	5.581987299	4.871499022	4.143985994	4.230323713	4.501593505	3.058068961	4.435777802	4.30503151	4.608198511	4.690695895	4.624295486	3.552395356	3.683720789	4.07629362	4.199550503	3.857606774	3.633684464
16650633	4.917767885	5.602916969	4.689888433	4.265988335	5.849409272	5.179730906	3.86924967	3.882679619	5.672520835	5.998447093	5.293356715	5.839291564	5.7253434	4.406568395	5.287330695	5.169023448	5.238870367	4.69827348	6.263362257	5.123123901	5.306211058	6.056945937	5.0701479	6.92322128	4.850020287	4.869590796	4.234852664	5.471885241	5.391836438	7.27456574	5.4464466	5.655350824	5.129552152	5.62962637	5.899555617	6.1667481	4.812280518	5.361745245	6.187968519	4.974972853	4.081524582	5.184511255	5.83857341	6.300207808	6.293277538	6.764907337	6.398114488	6.141939763
16650635	4.25339292	4.943083135	3.610230445	5.363431045	4.035901834	4.398824194	3.764375792	4.401024057	2.99661018	5.436919497	4.102547854	4.991407764	3.275757337	3.694411436	3.059151094	4.45407239	5.333038431	5.428433467	2.057394203	6.030142448	4.606531145	3.924976471	3.750845323	5.471859939	4.325360556	3.399528844	3.062708307	4.837455548	3.852777075	3.641255768	3.218601629	3.707942304	3.230730806	3.239976485	3.899535812	2.623690754	4.80738824	5.496545189	2.766419801	3.781288513	2.234407595	3.805348744	4.147145534	5.038776001	3.892726388	5.671980326	4.771717107	3.494263639
16650637	4.697934508	3.388355406	4.816467461	3.938354034	4.15035837	4.98364311	4.544386351	6.176927641	4.334914773	5.454558154	5.11925098	2.892759469	5.499757874	5.004113389	3.029045287	5.830738257	6.431857411	2.954532396	4.350430891	5.47258921	5.522000229	3.39810605	4.437526069	4.669360391	5.398939301	5.78461522	5.94068178	5.615638932	5.269062826	5.757811176	3.22316457	6.340071523	5.566645025	3.224864113	2.637011493	4.75693431	5.232674171	4.854033684	4.02825727	5.404650149	6.216677817	3.993831682	5.908945702	3.84970117	3.76743023	4.467320201	8.406285974	4.217984775
16650639	4.873394844	6.393671712	5.359005159	5.951075989	5.773399015	5.495987236	5.578756233	3.536419229	5.451063466	4.539281953	5.762652072	4.549775136	5.601879847	6.234065632	3.763934862	6.051782177	8.110643333	6.072731845	4.756611225	6.612814336	4.243970662	4.815171077	3.323482008	6.741704845	4.817119658	5.469442033	5.263600879	5.366544193	6.441838395	5.201320526	4.840716228	6.882700685	4.66969482	6.014043703	4.765216928	5.143810845	6.665078016	4.864568609	5.640400336	6.375831244	5.409162422	5.251604638	5.753997386	4.268620999	3.425052209	4.388058374	6.897474099	3.713699568
16650641	4.578637491	4.860608638	4.01185926	4.016246422	4.180610278	3.351401674	4.120663451	3.294234348	4.656165519	3.374696531	4.402152037	5.791324474	4.784123728	3.933555598	3.846636928	5.673263206	5.501854487	4.593781664	4.598081338	4.161431932	3.974504646	3.958063561	4.764385603	5.81504047	3.735499819	4.92856266	5.275830854	3.612813565	4.82376347	5.145671891	6.376752765	4.292642659	5.497340378	4.31886614	5.451639945	5.266919889	4.737843013	4.395194111	5.43202704	5.109133875	4.563591172	4.972948725	4.790291523	4.567826073	4.284675991	5.776680423	5.170408142	3.872980366
16650643	1.304208528	1.657075242	1.374305065	1.583323048	1.863965492	2.845661587	1.18796929	1.71750027	0.704081353	1.06193112	3.094457755	1.385156362	1.027439522	1.407853957	3.428071506	1.27878446	1.090013752	1.027541578	5.950062399	4.360771526	1.374305065	1.721637392	0.765635621	1.225248964	1.100121729	1.621706644	1.374305065	1.056098858	1.443183168	3.72169327	3.338196968	1.121907436	1.018993504	1.816737974	1.244025137	2.31904175	0.889235396	2.222874054	1.06425276	1.275774272	3.080196884	0.902015297	1.565601268	4.882304594	4.103547937	1.475325443	2.811702429	1.209826113
16650645	3.365678341	5.251976765	2.066573865	3.472871128	3.940393852	4.732008887	3.467225813	2.402562043	3.860894662	2.361687471	2.145557262	2.409937891	4.581149113	4.001300621	5.146570341	4.423223251	4.758187829	6.503247779	5.376494089	5.083125606	2.784496694	4.204502459	4.496473749	3.834020874	2.932417455	3.581609669	4.059775545	4.216323041	5.912924388	7.243232556	3.258337625	4.16951806	4.755638555	3.848311349	3.507706687	3.083621377	4.609935262	4.040720748	4.081619771	4.615059779	5.189259436	2.965242354	6.051636412	8.231002646	6.151182829	5.383702495	7.892702584	8.179684923
16650647	6.038594017	7.622320727	4.77786045	5.947927698	7.487536084	8.219408281	6.913394736	6.68435826	7.631364533	7.308955381	4.666782386	5.310511189	6.980325023	8.058674951	7.006738424	5.648055717	7.655993215	7.037795125	8.597983569	7.253677183	6.892151979	6.831845193	7.741135661	7.054957884	7.603231036	6.97871429	7.49356044	7.447429718	6.570772694	8.224739665	7.299063659	7.082180665	6.685152938	6.222550614	6.770684246	7.912878657	7.394484779	6.711241443	5.923713502	7.255458976	7.214111062	6.785345111	7.475962577	9.191228777	7.567268679	8.375223684	9.768265618	8.861481405
16650649	4.347206753	3.387714092	4.79421089	3.689508642	5.887050781	5.077087622	3.106171697	2.454841294	3.624193304	3.347672126	5.256878654	5.926090725	1.856161426	2.331636146	4.071114917	3.367400604	5.110886666	4.750671064	2.787582177	5.182993896	4.722593193	6.577376914	3.010359472	3.780797835	3.508783714	3.617512258	6.564835442	4.014740771	5.696574801	3.058160901	4.986360304	4.095839632	5.408328528	4.184836735	5.150946196	4.698211606	2.708652733	6.191101983	4.760375205	2.928999393	4.09429651	5.823693871	2.429377166	3.258927429	1.508774242	4.134954305	2.289782306	1.958492105
16650651	2.663561115	5.511861834	3.793615602	4.70338572	4.838243748	5.714425691	6.021333894	3.511789145	3.495429595	4.077297171	4.170687344	6.90915451	5.871525251	2.225733094	7.474371231	4.412253821	4.864710446	5.747387072	4.922513282	4.087822517	3.418711906	4.164988335	3.509658238	3.38419326	4.287642469	4.54995205	3.519903252	4.133477564	4.319001943	3.537337409	5.245021443	4.145684777	4.833984813	4.226970504	5.001284517	3.684710733	4.705722868	5.870835422	4.3506623	3.599528736	5.671940942	4.852402395	2.357965382	3.845230404	4.675092761	3.87669172	5.019076644	4.89087628
16650653	5.945165542	3.924991133	7.384167023	5.216851818	5.012167283	4.964842204	6.54107441	4.508132904	5.144809697	5.826460704	3.775741659	6.608665754	4.569612763	4.537807127	5.906418223	5.564054286	5.057224617	5.856320439	4.609833076	5.803392731	6.575970463	3.266739359	6.012789434	5.835364891	4.542541643	4.194168083	3.131128847	5.449752864	5.270380354	5.14107424	6.171227718	5.09827608	4.522707865	5.273444748	5.046321588	6.165235897	5.615511408	5.488204397	6.924143325	5.014654452	6.860004562	5.331784183	5.173734352	4.706825605	3.660968174	3.821128394	5.394826635	4.908102193
16650655	6.153729738	6.026756594	5.037609622	4.093018754	5.02012697	4.606186449	5.049716133	3.435587583	4.931958351	5.44824787	4.344099538	5.133610253	4.547861391	5.061183185	6.004397029	5.134924742	4.872793237	5.766050178	5.812002949	5.338742931	5.718113961	3.890746353	4.385877497	5.302084303	4.760575499	3.763577224	3.761637378	5.03552859	4.228475065	5.042756351	4.500531995	3.772315719	4.563035133	4.464949155	5.730946507	5.404935653	4.805694956	5.757949455	5.857830534	5.40057219	5.318861561	5.703663195	5.676744026	5.10167591	4.495854948	4.392180362	4.358294065	3.702982793
16650657	2.867019712	2.962598526	2.215606208	4.598368012	2.375126183	3.425628236	4.430166976	2.217987601	2.118916886	4.647530583	4.03241385	2.29331058	5.741426394	3.499809443	2.79070943	2.347444106	4.09050402	3.274700781	3.654045532	3.986548039	6.087388807	5.550465439	3.706185888	3.179664288	1.689990818	3.035270748	1.700300391	4.526389556	3.591435083	4.216514497	3.232547141	1.965330236	4.110314367	1.867889403	2.476032306	3.483932684	2.847729504	3.383277063	2.913194991	6.030386056	5.34030525	3.485894719	2.324891995	2.738287077	3.314994435	6.842474549	4.193882101	3.851266812
16650659	4.301479817	4.313593247	6.211082923	2.907574485	2.526849206	5.05100285	4.046136977	5.651453807	4.206722261	5.09080395	4.898434544	4.569034657	5.251746189	5.105460413	5.373361432	4.308135001	4.80815507	4.726242546	5.698305721	5.550803978	5.111725267	5.1813614	4.533736573	5.905190996	5.669326206	4.848728287	4.81966803	3.62185737	5.437449798	5.024957413	5.836746408	5.694785076	4.615449297	4.581870743	5.378175531	5.44699277	4.645555296	4.632937999	5.348971364	5.136723482	3.786204775	5.08725994	5.015903443	5.726187999	7.307508005	7.474350667	7.764104047	6.397025333
16650661	3.619778506	3.917876154	3.951501564	4.101237639	3.381661966	5.622553832	3.599366776	1.548201927	4.87999896	1.668884962	4.319769376	4.600071058	2.596632884	4.015250155	1.643272285	4.003118633	3.922840952	4.438741654	5.296776379	4.050848571	2.132347842	5.214470731	5.301309775	4.025743382	1.505383788	3.332279777	3.010203184	3.834956742	3.568565396	4.793414162	5.564378482	4.386311823	5.735420646	3.839524184	3.39329186	4.216317278	3.729949606	2.932775968	3.04313137	3.838037617	2.008983941	4.171740523	4.910439709	6.564064542	5.951129207	7.39631403	6.089389749	5.315947444
16650663	3.526677796	3.576456764	2.631860313	3.628723154	5.379375519	5.030806485	5.388759584	1.592441287	5.273027258	4.357241603	3.720002815	3.487861732	4.40390022	4.358247235	5.038449761	3.854370236	4.999263578	5.359929098	3.451036781	3.3683674	2.831283066	3.5696287	4.534214346	5.480960324	4.462868055	3.2735234	3.642299168	3.862625902	4.578077115	6.342669285	5.35968019	3.618588879	4.202826818	5.980442057	3.221964935	4.587236387	5.698941649	2.32024897	4.860291671	3.140636158	4.003367252	4.571537313	5.628202741	7.811395492	6.702883297	5.359900762	9.246655904	6.984157105
16650665	2.835748601	3.67191217	1.930224684	2.670908384	4.043647319	3.600003222	3.712328214	1.296786628	1.415492145	2.048968241	4.285866377	4.083092963	1.421756429	1.162435566	1.912068093	4.63455021	4.013484331	4.975686805	4.363707464	3.092717687	4.297945263	2.476524649	4.78384349	5.787855799	1.977145623	1.60519137	1.265474464	4.273168563	3.561690467	4.225177901	4.299347008	2.539389906	3.395731819	3.460420407	1.204583649	3.738073915	3.484848823	1.601031497	3.807280322	1.867422318	3.152456702	1.307946664	4.956834394	6.945717081	4.098615072	6.628943372	8.501234891	5.22136199
16650667	1.627744048	2.126441267	2.56661004	1.601642239	2.843337027	1.755867608	1.793416627	1.464005123	1.563712351	1.962689622	2.079398539	2.449283651	1.990060638	1.895760675	2.096525518	1.130717329	1.969852407	1.839011272	1.728824496	1.255037669	2.135585014	3.047173213	1.482960273	3.875510005	2.007410481	1.650959912	1.454625778	2.382240682	3.246622523	3.448168675	2.317838686	2.663896126	1.54306075	2.257901287	4.662791022	2.353787053	1.995965639	3.211205189	1.922826788	2.463862893	3.170027309	2.573131551	2.680383544	1.930569186	1.899977766	3.869646545	2.388881394	3.634453155
16650669	2.763577904	3.872579693	3.412009015	2.938955864	4.497288428	2.215941183	4.4129502	4.616143465	3.479256694	2.043674861	3.424082262	1.986719978	2.56642491	1.674219518	3.507544947	3.702072398	2.173382639	2.54464735	2.836133561	4.391222796	2.984233589	3.337097464	3.31024024	1.79492501	4.09134656	2.941696886	4.12732441	4.944315358	3.596238869	1.537415557	2.905512498	3.492914365	2.824984526	2.726710079	2.796416336	3.613338905	2.898910825	2.565538858	3.813152106	1.845715676	3.671101129	5.43421132	2.52274726	4.816906234	4.787547283	3.448408984	4.55984934	4.595058356
16650671	5.373694464	4.350258794	3.484158449	3.025189791	2.438283569	2.820528353	2.155523867	2.214900542	4.964907963	1.140019696	6.088270354	2.73650081	2.687171784	3.450200006	2.939701922	2.871123425	3.142254073	2.925769432	2.027571093	4.160636105	3.827494112	2.683799997	4.883233972	2.555736509	2.342394592	4.612802075	3.022324593	2.706712084	5.075933962	3.646912332	2.369390895	4.943867335	4.342521152	5.248218858	4.391982021	3.004531925	5.075472458	1.797382115	3.927636698	2.8496632	3.861301608	4.671047655	3.5633503	4.663196205	3.628777458	1.753047156	2.429943386	3.602061698
16650673	5.295108051	4.777363384	6.002848665	3.079209547	5.230265692	3.72107554	5.183323534	2.459328389	4.735551756	3.413540522	4.788936746	3.877968506	4.138794914	3.779060228	5.841068851	4.839336534	5.491418072	4.750631477	4.74833366	5.109724956	4.67323976	4.80684055	5.159703888	5.139018588	4.803091336	5.52815515	3.10819341	4.57765355	4.178354597	5.837134277	5.392351239	4.759507771	6.511812087	5.354307569	3.507965908	5.526634569	4.8805235	5.495651135	3.550911836	5.634338667	5.043491042	3.880468106	4.474240143	5.916662973	5.273123809	5.531865344	3.588861679	5.839519184
16650675	3.045640708	2.739438385	2.481840161	2.415723633	2.610772039	2.261864184	3.021440479	2.868620271	3.363050945	3.115466839	2.377149063	2.885627338	2.545434882	2.628418098	2.6596053	2.507952617	2.384584506	2.434645592	3.310117319	3.000714169	2.52886172	2.403933479	2.684099198	2.819969536	2.880424398	3.236957332	2.910646316	2.769588653	1.912144955	2.491000281	2.477525025	2.752697007	2.890852479	3.321793287	2.538525305	1.787568856	2.047907957	2.877472599	3.42501843	2.333882071	2.494648018	3.71532359	2.479149467	3.837093198	3.014939026	2.871975711	2.400486282	3.363766942
16650677	4.206406082	3.064061852	2.626285356	4.075410581	3.021873857	4.79135432	3.999303657	3.907242935	3.291015419	3.76179788	2.988678492	4.694300448	2.335712246	3.963505371	3.808844455	3.636378213	4.497546808	5.107913172	2.744692982	2.978056504	3.959363191	4.15830231	2.912077506	2.879801526	2.760399462	4.293651751	3.661431592	3.010314752	4.625862755	3.586454898	4.4511008	3.541203226	3.8718387	2.807945531	3.894174068	3.892944341	4.405486229	3.601715628	4.16547739	4.020166658	3.026584836	3.872453364	3.441371079	2.415387043	3.128363179	2.078386918	2.779591933	3.188793088
16650679	2.413461903	2.829962684	4.352380821	2.774337743	2.181524677	4.408465228	3.894652289	3.933366897	3.629745622	3.701065597	1.932723481	2.615875319	2.761850423	4.721322636	3.774573564	4.505535254	4.268878257	3.60399649	5.155757842	3.750191441	4.513642045	3.133377444	3.858511499	4.158366887	3.163741628	4.636073286	4.253355583	3.771468576	2.512671351	2.592384696	2.380165663	3.555824325	3.961264497	3.042553102	2.679722269	3.85714587	3.893377704	3.55952905	2.751443036	2.385837319	5.615939695	5.663255506	4.796600179	4.566029841	4.606382704	5.389392286	3.731264492	3.034796693
16650681	4.039752224	2.822897563	3.956707365	4.479545277	3.468066434	3.94960688	3.050099214	4.111387765	5.423647433	2.869088569	3.637245354	3.240157342	4.449785442	4.491113342	4.140457523	4.429435782	4.065097269	3.583744657	4.787035444	4.173913531	3.211755499	3.711339133	4.068207473	4.284796026	4.391176554	2.989836044	3.448662289	3.40873311	4.294853131	3.709220301	2.62923971	4.123347553	3.13892531	5.304484388	2.591342648	4.851835237	3.511692641	3.026164514	4.480720068	4.27776954	5.200630615	2.63743598	2.880090436	3.673647997	3.414283086	3.524174612	3.468250355	3.011181053
16650683	3.725157943	2.076456227	1.827242611	3.255629311	2.757212681	2.617342106	2.91264912	3.500851354	2.340469244	2.368570264	3.38149116	2.883199818	2.679579456	2.327934526	2.872883244	1.995334287	4.273534091	1.644493038	2.201853718	3.631897277	2.826913062	1.919902972	3.046059667	2.389999019	3.022587544	2.949916244	4.041874368	1.521869959	2.17983178	2.406876914	2.961941458	3.497577661	2.703604808	2.711741084	2.81562383	2.352030558	1.378748593	2.874516508	1.401346439	2.30701718	1.460272588	2.209638391	2.971113678	2.616766312	3.437758375	3.184062403	3.042202932	2.509638069
16650685	2.785647833	2.817085624	2.757104167	1.946692038	2.993357553	3.369413531	1.789293683	2.161012654	2.261244542	2.592516271	3.490993678	3.569972127	3.612173252	3.213436629	3.147208523	3.386474657	4.110414476	1.582690522	2.984561796	2.340485863	2.037985391	2.731657332	1.901704554	3.819980385	1.418698854	3.551532882	2.289443753	3.957788518	3.33478275	3.310465551	2.080467469	4.087814402	3.634072517	4.32306046	2.369131168	2.860800583	2.405695761	4.162517371	2.494791333	2.33807463	4.543169089	2.806782182	4.020452355	3.533745846	2.770067885	2.698912305	1.714119249	2.930494233
16650687	4.616571977	5.356205515	4.882144538	4.719200624	3.800644345	4.373395865	4.499654504	3.292883759	5.067142628	4.589013277	4.299916035	3.450847632	4.369150861	4.833815351	5.688140954	5.366267013	5.339402963	4.337515844	6.152280066	4.619962386	5.336743883	4.719893479	4.467271922	4.652366387	3.067294657	4.166445608	5.896994944	4.462927243	5.217147296	3.901412622	5.560427335	4.760568266	3.47763392	4.423228528	5.143369047	4.303662536	4.730839081	5.870590168	4.002706624	3.349507534	2.862782494	3.784501551	4.755577815	5.512171281	6.111203518	4.818188929	4.239443374	6.040351192
16650689	1.110890011	1.216515907	2.225465882	4.515565693	1.719015225	1.229261878	1.377733387	1.948643104	1.221991996	1.347281889	1.395626004	1.71337288	1.597292462	1.709810165	2.755090085	2.82585673	1.139867674	1.082586682	2.038115678	1.036942714	1.809346099	2.319176547	1.102649897	1.180633652	1.176657701	1.366454928	2.728871677	1.438707335	1.922397922	1.1786363	2.07094951	1.299008482	1.162519753	2.14013122	1.051711208	1.163149531	2.809886091	4.353775255	1.484633527	2.226590278	2.173477822	2.788853327	1.058727056	2.952230127	1.028464118	1.635477241	2.210815423	1.063935166
16650691	3.692629058	4.783934437	4.398365637	5.738469229	4.279342819	5.069621544	4.97495931	3.598243533	5.159519846	5.386637702	3.334460732	2.727958081	4.865872427	1.64282276	2.993422356	3.65243694	1.192799642	4.794547922	4.583531014	4.603463487	6.586928665	3.798460901	5.218365344	3.103304444	5.374471332	5.164048047	3.058734722	4.285313938	2.145939374	6.622714541	3.994604339	4.268284531	3.054039909	5.316604276	3.164023942	5.296163016	4.227852301	4.953869913	6.126379764	3.234608358	5.109924927	2.308140232	4.787737441	6.904978995	3.423792192	6.557205266	6.759047353	6.847281329
16650693	5.34127473	5.314045208	4.256901512	5.077347741	3.002602709	5.207888944	3.720118547	1.391091276	4.076258797	2.65029658	2.854985114	4.771117401	4.094396315	3.846008814	2.804466795	4.161963985	1.713084187	4.263593148	4.488709609	3.608884775	3.201736948	2.545916087	1.714103726	1.840233042	3.129537444	3.636107867	1.343001835	2.638573072	2.786307817	2.439757862	4.674376223	2.047115354	2.50472096	4.927487651	4.297490119	4.162560176	4.634557506	4.019619	3.707677717	3.006124409	5.363302533	2.350960887	4.694256665	6.058383298	3.699539995	5.047772723	6.680391915	5.086246299
16650695	2.583726392	2.795801634	1.671736963	3.468818478	2.634706375	2.991925439	1.785297609	2.207863504	2.863975071	1.913542182	1.992565456	1.862186816	1.3076347	2.161866239	3.026940189	1.625845712	1.569306183	1.826048844	3.669982027	1.722775196	3.577933852	3.254461848	1.60390167	2.617582621	3.796476837	3.453103514	1.566918303	1.718362886	2.453913926	3.773512267	3.030394498	1.577377773	2.595712044	2.714244831	2.170425538	1.636967746	4.048010716	3.723618331	2.929657771	2.812244021	4.713668312	2.850983415	1.71807094	4.350057076	3.458271464	1.683293085	4.681876448	3.210081328
16650699	2.770269152	6.205074833	3.464623191	3.643947296	4.178639188	3.880701425	2.147171286	4.205323758	4.726396786	1.882942139	2.344271414	4.136709804	4.732456705	4.242105751	3.848255925	2.691518793	3.668123253	2.57375547	2.230512726	4.360446889	3.924967876	3.21042739	4.117841441	2.202143883	3.824688291	2.292439503	1.560751071	2.950647647	3.120086941	6.796739382	5.369613724	3.373459305	2.851998055	4.030136178	2.182481897	2.76061453	2.798415898	3.336267147	4.04476001	6.187935066	4.845686689	2.84433022	4.163516016	5.77983123	6.005436661	7.315120065	6.430628974	5.974309058
16650701	4.534642699	4.334148675	4.804388099	4.579655735	3.617202123	4.876057537	4.223434888	5.281697234	3.86735449	4.377778527	4.542791693	5.317424058	4.749750579	4.687178758	4.296831773	4.505362038	4.90267859	4.756967159	5.383873495	4.512627153	4.344730102	4.525602571	5.812224943	4.099807898	5.241268315	3.92904206	4.259263193	3.635235503	4.048762368	5.650226648	4.588904514	4.62900281	6.289751557	5.03222218	4.373324902	4.12210722	4.354444152	4.381784769	4.603115019	4.698299108	4.854330799	4.791559961	4.632862085	5.555669594	5.407860464	4.449014557	5.971792709	6.004166791
16650703	5.519516741	4.292361532	6.410674211	6.200121164	6.319096508	5.831728104	5.329216278	6.47749474	4.847197698	4.269814457	5.127640602	5.872205676	6.880919583	6.702364922	6.780329735	6.257083343	6.820692088	6.291784615	5.291899879	7.028926146	5.859898865	5.827868924	5.592097362	5.654771293	6.558447111	6.539130909	5.678966694	6.11445837	6.470549844	5.402508624	6.407598485	6.463545929	6.634783585	6.448848252	6.1113804	6.23617345	6.113770058	4.997384085	6.759038956	6.558447111	4.855153151	6.026505009	6.477239056	6.22415073	6.059095141	5.65330494	5.624244028	5.970125121
16650705	2.422534928	2.167070335	2.57839372	2.958704812	1.974356995	4.437954804	3.481614528	4.409525999	2.569453448	3.895490803	2.568459161	4.981558633	4.022344787	2.507389595	2.432361581	4.240930435	3.267275652	2.858016845	4.53327716	3.423242827	3.673243151	2.465431639	4.483567248	2.418720166	2.810178105	3.46680255	3.044802846	4.747923034	2.780848734	2.209683402	4.409990914	3.875070378	2.504797651	3.399345396	2.646810506	3.891906399	3.452689218	2.227645835	5.130846328	3.536962207	1.990390916	2.337233743	1.817173054	3.158441399	1.962668404	4.230286319	3.707276532	2.007752539
16650707	3.00985786	3.067718986	2.204670258	3.620727319	2.606757809	4.031576248	2.785393855	2.803859235	2.458451226	2.971107373	3.193297853	2.860648406	3.036019651	3.351090579	3.078299753	3.067707934	1.933410885	3.72384046	5.574863476	2.922712392	2.848941589	1.830745893	2.397158313	3.177937567	2.747834981	2.394078179	3.070865385	2.326973203	2.285272257	4.339580232	3.93385027	2.591518422	4.092423143	3.089583043	3.475383849	5.529353865	2.752237195	2.400816828	3.69086743	2.58457864	2.883303858	4.499757487	3.148823099	3.736507465	4.283654247	5.46875956	3.658115513	4.345245309
16650709	3.687332922	3.682747658	3.603184008	2.736196964	2.847171581	3.280146495	4.247780899	4.308127032	3.322346916	3.477236502	3.627338343	2.105768499	2.792915315	4.179906962	5.140077922	2.274878844	2.059304582	3.500408728	4.956578153	3.981452011	3.440610576	6.232450418	3.346767754	3.622963146	1.98413718	3.07416896	2.205876985	2.370755629	3.482292312	3.298165555	3.494010109	2.109600241	3.545894778	3.838367511	2.339874839	4.835877696	2.305275227	3.236951944	2.435109759	5.57718478	3.135622727	3.714017116	3.068719117	3.722888875	3.688344346	4.571686861	2.881842427	4.211963367
16650711	3.816518285	4.239648643	5.025023343	4.92598917	4.471678573	5.426399	4.072749037	1.407596008	4.129778551	6.178112546	5.740866934	7.401993484	3.040482102	4.303952325	2.494664213	4.591203577	5.369280589	4.197583416	3.261085713	4.208738978	5.316128995	5.46571712	4.004297381	5.233117391	2.797533284	5.364380688	4.802785577	4.473231446	6.435154331	2.748830032	4.991890004	3.564639702	6.216628271	5.202788811	4.7390175	3.96593014	5.610968674	4.651013423	3.427175398	4.571823459	3.127135324	7.892926513	4.009515038	4.976797801	5.679632433	4.752665151	4.969832409	5.380400257
16650713	2.98467343	4.370517587	3.741909345	3.440654911	2.75593234	3.478262431	3.121106007	4.2693517	3.458545384	3.735274671	4.024674472	4.018477521	3.373733259	3.107125696	4.067506313	3.086770238	3.085473147	2.674143577	4.337820362	3.816288468	1.753123576	3.65649929	3.766845675	1.623502026	2.01447071	3.272240415	3.19459481	3.961251026	2.953110448	4.055975595	2.054819512	3.470303628	3.110059521	2.244623402	2.192829486	2.710792774	1.871952481	1.684306583	1.78839374	1.891805173	2.599641889	3.011212801	2.17181662	3.519005607	2.679307209	3.066241587	3.602842552	1.66176543
16650715	6.128946228	6.882288527	4.410585153	6.76905308	6.210533125	6.702707616	5.699238418	3.09393331	5.124746056	4.19590674	5.927274721	5.650891884	6.02687604	6.558151179	6.144492163	5.929050446	6.593905966	7.562986939	5.518825587	5.807783943	6.445316853	6.074939773	6.297571273	5.99118041	6.289011494	6.707788534	5.818955348	6.00399515	6.501024147	4.854189034	6.975856329	6.55812696	4.720564082	3.835665104	3.071334095	6.991656994	5.332200719	5.91016762	4.323293929	6.330694341	6.355893666	6.357047323	5.37750843	6.09268537	5.918045138	5.798980694	6.925591906	5.70913803
16650717	1.71750027	1.972586501	4.224145172	2.736503725	1.83298228	2.639291995	1.663576992	1.279591039	1.666958317	1.389569477	2.067098399	1.549594389	1.356286887	2.430119921	1.374418523	1.917222656	1.431900267	1.478282076	3.083945892	1.947747713	2.992608536	2.300515478	4.15744049	2.666912967	2.308151535	2.961158901	4.329929126	3.170424605	1.990338846	2.563237766	1.955381956	1.858577882	3.337066242	2.882052282	2.276079097	2.726736434	1.479886661	1.920882048	2.374483283	3.171254204	3.367870767	1.587765013	3.021473731	1.929206498	3.551205705	1.832284879	1.379861762	1.589594191
16650719	2.066307446	2.02736587	2.303241333	2.361436394	1.587694197	4.062329897	2.355266406	3.104005545	1.460574559	1.708522436	2.001862512	1.567687935	1.644824088	2.420153628	2.729041258	2.198378057	2.328972422	1.834708806	1.846855658	1.651608886	1.194046028	3.489877139	1.68457726	1.669361623	2.153607547	2.003407617	2.817557427	2.32462194	1.751459272	1.553655505	1.973552363	1.923699934	1.694229227	1.031480243	1.936895962	2.35524807	1.758804729	3.472918692	2.079875604	1.293609444	3.281700361	2.056162402	1.962360644	1.764020552	2.770092221	1.948938384	2.212269782	1.221877794
16650721	5.954581236	5.892985718	3.864723671	4.191931294	4.473946712	4.08868645	4.511618802	3.770586613	5.336570669	4.128892113	5.000388887	4.874876828	5.582713284	3.884929637	3.155210009	5.140094434	4.836721187	1.86481381	5.814216614	4.420432094	3.874990522	4.39875629	5.051429732	3.582264304	3.269063764	3.471775106	4.505750039	4.907994675	5.458193058	7.043926348	4.954663481	5.869382363	4.008280637	5.434341063	3.085090977	5.483404928	5.495058766	4.394611173	5.078053142	3.872415312	3.511840985	5.292571811	4.217496535	8.359957685	6.565074986	6.721719321	8.8991206	7.223174211
16650723	0.872238432	1.078411849	0.965654743	1.581848843	1.429160291	2.275522196	0.767417907	3.067462641	4.912030657	1.06193112	4.862228536	1.919435403	0.93521403	1.850959112	1.194667545	2.196401706	2.461737269	0.887630811	4.01178532	1.508804914	1.625046507	1.374305065	3.3637121	0.956793211	2.122738262	6.718091081	6.234979965	2.789577972	0.864221443	1.656081972	1.267134375	0.875808089	3.788788278	1.103188165	1.285849289	1.06193112	4.31207407	1.0581717	1.316893475	1.621706644	4.340057207	1.587765013	0.780242655	3.15617009	1.042428161	1.508804914	1.290698542	2.789577972
16650725	4.355574568	2.902107493	4.821093858	3.613883211	2.676108808	4.443452526	3.896578875	4.8568537	3.686056351	3.572944302	2.883613277	3.49100645	3.923731985	3.812137221	2.568012682	4.834898891	4.091361475	3.08186352	3.599076339	5.096611171	4.551026159	4.169630045	2.882780697	2.195664275	3.409211258	3.568400384	3.705105456	3.71583587	2.970604842	3.027234071	4.600423627	2.945054658	4.015564512	5.487810044	3.483070584	4.100015845	2.228162478	3.93706524	4.523555127	3.335307396	2.329072616	4.361241852	4.876560699	5.472579378	2.204131887	3.526937253	2.550139191	2.597911721
16650727	2.707664266	2.390830748	2.184035591	3.582721734	3.493782186	2.59195611	3.011270017	4.977067362	3.747761215	1.788928744	2.666288971	2.296709421	2.652981393	2.378064377	3.072401478	3.321756478	2.047905639	4.428118804	3.781401744	3.457747847	4.085563328	2.51013972	3.240758946	3.002510722	3.670575831	3.173982624	2.42705317	3.646282376	2.542075267	2.565118601	2.834593024	2.19017097	2.759793045	4.57749342	3.447418439	2.501793725	3.311284791	2.006642543	4.601718803	2.45240346	4.847747417	3.325896274	4.182409196	3.63880438	3.293083945	3.310340365	2.633416491	2.980473895
16650729	2.198173851	1.928921744	2.921212291	3.854403756	1.881327522	3.238470291	3.450490439	2.99411836	2.306195862	3.164841766	1.854148676	1.833356792	2.228920524	1.862382804	3.074736168	1.767750028	2.261362449	4.168450014	2.358011128	2.148679136	2.758009072	2.926208473	4.278659622	2.881544175	2.066337618	2.959664582	1.610860892	3.034323304	4.057957286	2.397662615	2.240321859	1.851662289	3.94313326	2.610569613	3.163248918	2.748887312	3.033687607	4.097886623	2.898793623	2.615527492	1.897722249	4.180532923	1.463663191	5.209634556	1.951629134	7.628095699	3.754121369	1.400114215
16650731	3.798333596	4.067421394	4.338779431	3.873307424	3.640245473	4.416084104	3.09413777	5.622145771	4.305894102	4.811626345	4.104637825	3.528869266	4.232112235	3.889210023	3.810718864	4.567241911	3.454916972	4.224959988	4.594223438	3.040139049	3.983321561	3.193001255	3.196381498	2.720193054	2.924550419	3.19670683	4.479316192	4.080278938	2.86267217	2.368067022	3.804574077	3.368599684	5.796181361	3.896780605	5.249629803	3.186808502	2.663550714	4.645256047	4.953833724	4.76836939	1.571688115	4.932258444	4.751021708	2.924540991	2.891246194	1.283947684	3.23451642	3.6370397
16650733	1.724855497	4.505683353	2.117562838	2.027331491	1.760030202	1.715538182	2.087383395	2.875938914	1.491173077	2.027331491	3.400935298	2.756080663	2.460892929	2.197960175	4.578408776	2.579197928	2.827357276	1.908931528	2.027331491	2.247402563	2.176881587	2.586136919	1.679604881	2.46835915	1.764236992	2.337743259	5.223354834	5.083640248	1.177307452	1.795977949	2.775895262	1.744193516	2.019450243	2.01276197	2.783660082	2.594053402	1.926140145	1.61000678	2.501800918	2.131756731	4.676056583	4.769390353	1.833774001	2.84674516	2.654162854	2.382498431	4.082694418	3.516473512
16650735	4.023053889	3.772767986	5.251340203	6.345795889	7.175217116	6.90023565	5.428569335	4.491564196	6.500360312	4.715612388	5.797668313	4.512739869	4.225671444	3.450222156	3.749561843	3.452405954	5.855752745	4.972967692	4.224145172	2.781088729	3.195458637	6.722186698	5.800275182	6.276799978	3.832235627	5.155468044	6.025031023	6.056759816	5.546950533	4.128683892	4.041198302	5.214046822	4.227128393	5.132758893	5.131168851	4.138404025	5.278041026	6.755806112	4.090957402	6.25571212	4.972967692	3.899399868	4.688025119	5.384864922	1.937164181	3.02254988	5.302376021	6.301202274
16650737	4.846323105	4.929323354	4.835278998	5.250426334	5.861763698	5.243761369	6.008011561	4.158521524	5.357847139	5.737003045	6.891098544	6.200961797	6.429227129	5.985479806	4.216104656	6.179478161	6.253577888	3.170934111	4.136251502	4.706338033	4.571372208	5.073376009	5.492655715	5.10587402	5.087486883	5.093680838	5.392931622	5.505400069	5.073339664	4.46259294	5.246581999	5.259799309	3.195258435	5.940819959	5.600712445	5.848008641	5.875095752	5.2076666	6.10293634	4.958460476	4.957170387	6.715611061	6.807770221	6.743351795	6.779838419	5.958849757	2.834658815	5.487257877
16650739	3.098363838	2.533371381	1.569443176	1.916614051	1.189976276	1.757429702	1.949965838	3.283210992	2.213606157	1.948960323	1.493719581	1.387270044	3.749650596	1.23521684	1.529432753	1.499907747	1.158954373	2.249074661	2.878106441	2.850057566	3.13175433	1.709070274	1.46253501	2.961743075	3.707677717	2.796989122	2.059975573	1.477067859	3.258835118	1.972586501	1.387270044	2.345812333	3.755635516	1.691056169	3.782650062	1.601899584	1.731510404	1.025455608	1.341700499	1.475496411	3.569175137	1.750509498	1.91652407	3.643070301	1.973592016	2.005938287	2.279290241	1.447991066
16650743	5.684534518	6.202153258	6.548415881	6.620815023	4.368521002	5.231930315	5.043027113	5.116538723	5.953826369	4.720429045	5.699908593	4.916201195	3.917438123	6.121597789	3.593282214	5.531362127	4.647912074	6.109306778	6.220499186	4.627185263	4.544964486	5.294442933	4.996315063	3.140335082	5.021255358	5.973106444	5.293400557	3.818026716	5.984761406	5.052745189	4.726620824	6.263009707	5.879328594	3.782503608	5.399353296	5.441762862	4.591667886	4.664759084	6.055359413	5.677633086	6.373604699	4.602643739	3.650667573	5.213465447	5.740990722	6.298598995	5.596871242	4.957479892
16650745	2.991395978	2.684128503	2.644224146	2.706713507	2.615907244	3.00637039	3.013056438	3.053343668	3.085884024	2.603238114	2.775358648	3.412987296	2.303946609	2.714844887	3.297293194	1.043555913	2.486871757	2.742560471	3.613097793	3.010548124	2.705775511	3.165539914	2.42261678	2.64221888	2.724861907	2.277319152	1.993147496	2.746792525	3.91824633	3.028489618	2.747205136	4.239951285	3.243697152	2.50706326	2.697453803	2.709459384	2.390346191	2.896764396	3.137418794	2.514988478	4.385277922	3.194665878	3.092101047	2.810784785	2.713736481	4.059963599	3.936802034	3.824262212
16650747	4.07473783	3.166481422	4.223863018	2.936519651	3.78034358	3.381882959	3.58117309	4.248478691	4.325555871	2.394838196	4.717550285	4.311321073	3.677801388	3.410295972	2.950626039	4.063272993	4.009770273	3.917621697	3.898543996	4.428040656	5.266761257	4.568352813	3.692996604	3.215349366	4.330694793	3.39670329	3.905360446	4.242964778	3.615271225	3.113262812	3.608895957	3.579698603	3.080880451	2.769701557	4.662225251	2.946347542	2.922641744	3.666303398	4.314150004	3.631211454	3.218528009	5.333774303	3.602431863	4.208106714	3.00348043	4.663942459	4.04219082	3.429005932
16650749	3.990835217	4.805132544	3.634144092	5.238345405	6.152045979	5.996435513	4.231654797	6.569903254	6.479838551	4.202247727	5.810653494	5.698307891	5.475498259	4.386081072	4.915140128	6.259278422	6.949835024	5.9041838	4.71952406	6.376145848	4.357142065	6.339671223	5.847623759	5.98935192	5.538534968	5.887379111	5.425416462	4.017148851	5.901498553	3.17187432	6.455251167	6.491771868	6.611299076	6.855010027	5.956253008	4.561646623	5.458430272	5.76980829	5.317814292	6.374189822	3.675945311	6.791015689	6.27741923	3.491707147	3.270788762	4.652554613	2.74133036	4.525465697
16650751	5.770175596	6.587972308	7.534989422	6.662085966	7.001960598	7.395860727	6.705270462	5.630300489	6.661778202	6.511180115	6.756431538	7.087132307	6.628877968	6.112058794	7.02031552	5.534071567	6.888565182	6.992224684	6.694840037	7.220449131	6.358225924	6.244642511	5.845135891	6.925365587	6.571925008	7.122074922	6.849094413	6.899521603	6.155171325	6.825476294	7.011984434	6.512998297	6.785876323	6.955290266	6.742698939	6.439913851	6.583649158	6.108239025	6.533767294	6.4338166	6.466207133	6.134771252	7.255965126	7.530103243	7.650409763	7.382276078	6.780114491	7.061945011
16650753	1.325077948	1.02377609	2.569341722	1.421021231	1.217614422	2.58308786	1.476970546	1.650086209	1.468028507	1.625565362	1.332455553	1.056091984	1.936219813	1.655911286	3.481116114	2.336287791	2.18152791	2.010334926	2.768153592	1.347007319	1.681874355	2.388466859	1.208232608	1.036101453	2.235477008	1.241090335	1.523369746	1.229068257	1.428824748	1.637715266	1.530685512	1.414968247	1.485906826	1.349774072	1.883964475	1.031569529	2.764837691	3.735136064	1.861598828	3.179260009	3.183264985	3.163967683	1.145103851	1.687906873	1.360221067	2.233128942	1.334758739	1.843549603
16650755	1.71750027	1.976161214	2.959622243	2.382498431	2.02442518	1.795709663	2.713665071	4.170687344	2.26189167	1.796712903	2.046042176	3.496554355	1.538749198	2.029664226	1.593313109	2.476173877	1.493704726	2.110807581	1.7891031	1.833369504	2.261392868	1.524056072	1.321127219	1.91652407	3.170017761	1.983150328	2.003912211	2.235646885	2.895208173	1.19076903	1.993060461	2.164619845	2.228881318	1.591984195	3.037972595	2.810513606	1.481943123	2.399206719	2.498114989	2.638769065	1.418232654	4.641143789	1.60068096	2.001913229	1.729670216	2.494582737	1.998810281	1.608501624
16650757	1.655325341	2.334127055	1.432057097	2.292712597	1.574183291	1.640409219	3.599876933	1.964815834	2.85000342	3.138791461	1.571191602	2.654666871	1.406174389	1.238040424	2.818358521	2.392182793	3.214854508	2.912432333	1.295459435	1.900270622	2.779325942	5.202730441	1.820235638	1.72159815	1.832546732	1.946600386	2.32244485	3.033659067	1.695976546	2.200099127	4.067556729	2.706934004	1.916364387	2.534961429	2.09870047	2.173591143	2.522391634	1.467317134	4.404005164	1.475496411	1.289806793	3.284037214	2.82461039	1.896771258	3.297871246	2.750490543	1.629496306	2.361983661
16650759	3.327133161	5.244948447	5.972382706	5.122959035	4.441614847	5.741174926	6.272835408	4.808132288	5.358052471	3.28312663	5.520463964	5.899623305	4.185638358	4.235777191	5.780558915	5.037328844	6.182766107	5.709668697	4.51293866	5.29956164	3.541446616	4.647878485	5.209071284	5.575400609	3.940764806	3.808065718	6.206642661	5.381728217	4.533226499	4.23508846	4.355700767	4.414371359	4.761273007	5.389025269	4.340809729	4.227741104	5.339487157	5.950066398	5.504752743	5.433932753	4.118283621	5.053080084	4.934402883	4.299006512	5.074740871	3.865215206	6.165848302	4.189261762
16650761	5.407565706	4.978649401	3.599816474	5.696959794	4.125025866	6.523161431	6.029895457	4.472641884	5.842688572	5.162924349	7.414465689	5.151639694	6.536464083	5.217723766	5.697924218	5.063914635	6.487363676	6.274383489	3.711408608	6.119607651	4.379978973	6.004205262	6.284319686	7.1733079	5.6022169	6.252806211	4.343776164	5.829914946	5.437309148	5.08487575	4.791395517	6.314998305	5.359333939	5.341754833	6.45369501	4.859819215	4.929124304	6.392640254	4.681806638	5.946726248	4.708984102	5.460513238	5.067650402	4.87581028	5.74733758	5.148301613	3.764684251	2.787887635
16650763	3.920083401	2.806926388	4.236669326	4.735151728	1.96502746	3.325347928	2.396789147	2.841337748	3.658767689	1.856497375	2.420347924	3.595569885	4.525109647	2.383161749	2.419257639	4.056140823	5.079175081	3.546448792	3.384662124	3.428366995	4.118511285	5.009573093	3.428155053	4.128038021	4.053587738	4.098520215	3.905385578	3.913817667	3.930259059	2.600336781	3.616574814	3.289519981	3.576674106	2.332053433	3.687950642	2.313940332	2.663902286	3.494585006	3.843023486	3.820167205	2.612796535	2.823650918	3.453538768	3.148727242	2.670628319	2.603138941	5.6869422	4.600110074
16650765	3.43516232	2.384943447	4.553700423	2.978210578	2.537580818	4.971953085	4.62084956	3.212435927	3.37028843	4.203991458	2.50736804	4.595659387	3.156176273	2.845613147	5.323665639	2.904664413	2.241842016	6.452948777	1.201573858	5.295528626	1.922062166	4.948151329	5.010847967	3.181200649	4.450772987	4.439056045	4.25507101	3.867260066	4.533226499	1.124465749	4.366687072	2.76641704	2.297329547	3.731986232	2.657456993	4.28580931	4.944190525	4.735206084	2.01629364	1.475174638	3.684402984	4.02334109	4.467635588	3.751668503	1.845427766	5.552479283	3.48572812	1.944576238
16650767	4.151941587	4.582519689	5.899396251	6.051131505	6.116714834	3.292248625	4.585258293	3.488454029	5.033277799	3.014125829	4.90313951	6.516305437	4.534322965	4.90885989	5.484231912	4.087411997	6.235364352	3.363381007	2.993220356	4.915666244	5.672108067	5.55919901	4.661998955	4.892592092	4.662704873	5.275276078	6.46316081	5.241336814	5.373607422	4.614780719	5.336420791	6.256273031	3.592599915	6.17527479	5.312643064	3.95249402	6.716296982	5.008641511	3.76039492	6.255787185	5.828216508	3.057891396	5.639829002	3.140430159	5.216064711	3.49785301	3.334029146	3.197809328
16650769	3.249732858	3.612395813	2.919550619	3.640982653	4.86587587	4.536599553	3.503787814	3.643791333	4.660090154	3.515094337	3.247969741	2.873603704	2.247278552	2.573004026	2.329354246	3.329230002	4.711797291	3.441496561	5.110220009	4.681076198	2.96330927	3.406842404	3.604262331	3.694211494	3.154261932	3.501906364	3.307960238	4.385973482	4.174047327	1.599255262	3.918361095	1.70949484	3.104912949	3.878162665	3.685169802	3.490019754	2.650788613	4.650846993	3.002555657	3.660078782	2.586061832	5.144760142	2.805919414	3.720101821	2.999196426	3.512786052	3.185823331	4.078879506
16650771	3.653879128	4.06457845	3.492639897	4.255866675	3.664339855	3.981391393	4.220445912	3.178335824	4.521680072	3.038655525	4.743816884	4.453089692	3.8652963	4.448640379	3.873622373	3.723709614	3.332237575	4.01877132	4.486807884	3.242365134	3.752437313	3.569526238	3.182802462	3.401304565	3.375049504	4.791891853	4.807972942	3.778310619	3.639735891	4.543373883	3.480558672	4.180398798	3.121075383	3.530686813	4.353473172	5.034375802	3.759909708	3.202597133	3.866715536	4.09818682	2.976086982	3.803233589	3.858014416	3.934836354	5.445677071	4.198497054	5.225769163	4.701398513
16650773	4.998193277	4.905571443	3.006087285	3.675944027	2.729235405	3.454983075	4.408384378	6.297974679	3.564687358	5.042073497	4.991096011	4.664603519	4.423532116	4.300294146	3.745455971	3.969311389	3.80640646	2.944608714	4.727265716	5.581974978	3.143346473	3.085886458	4.886880445	4.597020212	2.78029155	3.618817799	4.276628267	5.090077154	3.768503621	4.141865843	3.040171887	4.596364531	4.210323366	4.256585209	3.796118971	5.325167072	4.69298306	3.576084379	2.798343554	4.697519142	2.726480391	3.33977075	4.994506841	6.270820796	3.310731154	5.972000484	5.456183921	4.979523397
16650775	2.631456187	2.769865784	3.709746369	1.965990639	3.218401923	2.437369552	2.500436341	2.55498026	2.447069521	3.460124052	2.769811316	2.779481295	1.770218259	2.972159	2.222152654	3.768467461	2.583317307	1.660334148	3.053743564	2.199097547	2.860096448	3.881681515	2.979876254	3.381414376	2.944635223	3.157072808	2.053756824	1.848065022	3.009849063	2.945221639	3.71116982	2.342431547	2.595808629	2.206029234	2.627283408	2.20191583	2.419718362	3.737273273	3.116154222	2.108953567	3.371521534	2.465748523	2.531860037	2.777645429	2.332956651	3.626238607	1.692642344	2.463100369
16650777	3.277643252	4.611958711	4.161094567	4.387289385	2.973635081	3.933024552	4.988807095	6.228848367	4.274240699	4.559339024	4.537282504	4.813167205	4.248520793	4.073600341	3.769841331	3.625018514	5.132915432	5.399511949	6.858966445	4.570433509	4.225763236	3.976232859	4.910376956	3.105232414	5.423996583	3.887595487	3.590857923	3.658424218	3.916583137	4.904862001	3.887572157	3.982952246	4.911815421	3.098548534	4.881766086	4.792302162	3.99009696	4.758205974	4.79701364	4.418747767	2.753052806	4.487869622	4.833091183	5.988786625	3.797452838	5.481124623	5.033980889	3.903082028
16650779	5.69391989	3.06907228	5.364930991	5.10195819	5.70140988	5.198143354	4.467629656	4.130240004	5.129420392	1.755103835	3.175506409	5.242672904	4.13482464	3.030767368	5.379186965	3.306831511	5.297881089	3.35123406	5.681112107	4.982105897	4.392044574	4.313843763	4.253216518	3.640136482	5.562164292	4.747615905	2.964725649	3.819631041	4.936953394	4.216560247	3.824629164	2.776716486	4.11562484	3.774824388	3.414864116	4.054838852	4.406647286	4.385595597	4.198093857	4.669176782	4.90061025	3.641643922	5.158731896	3.415899675	3.508455383	4.699518749	4.338265839	2.750719775
16650781	5.010264422	3.958699949	2.71064745	6.174303367	5.639376914	5.666405561	3.571951242	3.412614208	3.556206706	1.618391326	3.946909028	4.112850492	4.594174659	3.115837396	3.200990449	5.1049092	4.6150252	2.837499014	4.553956806	4.763659768	5.659136116	4.929142156	3.402510285	4.305155459	3.601846246	2.523354837	2.229064605	4.241205821	4.639805892	4.497559648	5.497008842	3.867797295	2.985194022	4.868099295	5.765502956	4.804024487	5.642959248	2.422970396	2.921902117	3.112938664	4.621001139	3.22651427	5.706512573	4.539019808	5.291663813	4.195002563	5.617021944	5.060067456
16650783	2.19766032	3.218450636	4.379254798	3.646638593	4.39081086	3.387314356	4.007019269	3.47099171	3.40184159	2.329626091	4.701524836	4.908868064	2.919190596	4.665500372	2.851778964	2.772007705	2.512382277	5.209961681	2.251316252	1.486955063	2.233079504	4.221063011	3.624042175	3.390332134	1.906470623	1.494352521	3.758006072	3.362871604	3.278644685	4.177796042	2.186383608	3.559353457	5.075882456	2.092584088	3.001221891	3.843420481	3.107380338	2.452761751	5.729624312	2.236352845	2.693404355	5.685470335	4.161291035	1.641195257	3.616535513	5.91415033	3.072610061	3.556178271
16650785	1.805304934	1.866197671	2.49695568	2.318153585	1.671757929	1.450302982	2.409363325	1.100511167	2.005984604	1.426311026	1.908671757	2.15838203	2.18291769	1.413129496	2.417509302	2.400444038	2.166652292	1.226579486	1.838687222	2.858231271	1.28438993	1.455242897	1.690183658	2.166126152	1.897344156	2.796989122	2.17447079	2.653047736	2.835570026	2.451414525	2.607284226	1.664107802	1.651167594	2.947382235	1.22449941	2.99680784	2.29148509	1.668837058	1.398547551	3.642986778	1.933311394	1.074856063	1.320886151	3.489327524	1.783611033	1.942942463	3.535926255	2.217586969
16650787	1.875513016	2.692082814	2.42579148	2.441712586	3.619624124	1.93189158	3.983146782	3.157399322	3.084253213	2.956308762	3.393004141	3.382507847	2.430624692	2.704332594	2.610279622	2.063785944	2.477520584	4.299792251	3.243444567	2.412513208	3.341013183	3.392597673	1.916083993	3.011137465	3.458490977	2.808511965	2.63568151	2.35400289	4.125138808	2.630142419	3.559064824	4.458985793	2.892391736	3.515630765	2.704232437	3.223970994	2.193048017	3.299348512	1.79662322	4.554733856	2.804255868	2.759915713	2.440798335	4.444837147	3.253999654	4.066112641	4.368698538	2.035787241
16650789	2.998744418	3.646548462	2.191862592	4.796662071	0.896722289	1.422664493	2.5912757	2.18541425	1.474997048	1.223719778	3.093402625	2.615875319	3.674895979	2.815566658	2.081163707	2.688707184	2.461737269	1.567193993	5.168272791	2.35691182	1.969665899	3.672618256	2.913988578	1.741494302	3.661525507	1.889389294	1.551801614	2.62952902	1.640874366	1.809467389	1.9424984	1.655061099	1.972539401	1.782751347	1.784871505	1.557286049	1.747745209	3.691399583	3.707677717	2.556400927	4.823549176	4.019202389	1.878955351	4.439583929	2.084668807	5.09675008	6.420671113	2.186899345
16650791	7.073318106	7.016374237	7.008725305	6.39226789	6.702707616	5.741187594	6.625681204	6.748556795	7.098917602	6.941938269	6.840864744	7.528745547	6.920615453	7.434767955	6.112901766	6.683779107	6.896267195	7.023753314	7.048856352	7.316826702	6.938756828	6.797543448	7.585868373	5.898920295	6.57281071	4.813861745	8.080349862	7.505446364	6.470549844	7.186179131	7.794116342	7.859248482	7.71664628	6.858697856	8.069202235	6.91545071	6.364543105	6.925816092	6.265634071	7.879428543	6.923094286	7.026061259	6.84706908	7.161236867	5.942908927	7.072425115	8.680563758	7.352567973
16650793	8.515622985	8.458454124	8.757342741	8.498801492	8.414043221	9.28051501	8.462299074	6.588839809	8.371427269	8.169928269	8.84685877	8.869870522	8.758492481	8.940756858	9.029255472	8.773102777	8.655375035	9.32996652	9.413990196	8.600100092	8.283621414	8.712799903	8.408242137	8.771400665	8.721497921	8.09244172	8.955661685	8.527516551	8.768888372	8.620062113	8.710400196	8.882691722	8.448178442	8.058505535	8.669374085	8.958997955	7.555692511	8.980911779	9.165625474	8.437666333	8.314218337	8.163875768	7.34813419	8.673770263	8.926967114	10.04331497	9.620060152	9.371670074
16650795	6.016060776	5.803224612	4.642671967	5.688289986	4.559187754	6.349675826	6.446893556	5.969477642	6.324697298	6.190656799	3.377334378	6.765201276	6.334067366	6.506129048	6.620990358	7.771903971	5.79097825	6.195777446	4.990938415	4.3839311	6.875335382	4.684600518	2.783322924	3.490355568	4.838175796	5.715288203	6.751181947	6.529889372	5.966897642	3.819054184	5.827339688	2.242642795	6.411027455	5.737043159	4.031529843	7.089665439	6.304670942	5.531058356	5.207751704	6.80816556	6.663720314	3.363110235	5.868510114	5.389739107	4.867386153	5.536303652	3.909369223	3.671735761
16650797	4.107360963	3.766983387	1.946828424	3.380180281	2.543759075	3.075860512	3.941090879	3.26709963	3.838978953	2.584350377	5.252439015	4.130388064	2.921722276	3.707760624	3.60821605	2.736614633	3.803334669	6.101719683	4.081171418	4.939673027	2.977478823	4.341896513	2.854291097	3.539188051	4.398055601	3.988217959	1.114284862	2.866842422	4.864047583	2.096571617	4.94832212	3.246124678	3.924850189	3.41833117	4.887223334	5.187270642	2.166491783	4.934518761	2.045232008	1.293609444	2.651226069	2.225029234	4.481496889	4.670172252	4.18700349	3.855711087	4.338996024	4.438121433
16650799	5.184881984	3.035545709	5.239984831	3.178562185	2.930569995	3.113933042	2.344989299	2.982877894	2.949845068	2.179438019	4.922254421	3.341951422	1.878994663	4.676982091	2.982530282	4.669227864	2.970929334	3.786984671	3.141251595	2.41489043	2.292762409	3.680900475	2.89797776	2.484213821	4.801574586	2.971771712	1.863064505	3.030533279	4.532708565	2.257095183	3.317128124	3.33737425	3.173022992	3.384458638	2.857476645	3.258320158	4.34638421	1.267950619	4.156365331	3.061539698	3.273407565	2.923679819	3.636293617	1.280668566	2.296861959	3.390490366	2.055205782	1.895014754
16650801	4.179104261	1.131754127	1.491943364	2.846662208	3.063436547	1.339785126	2.610169892	2.538996802	1.347972513	2.013811988	1.125119778	2.690993545	2.060282021	0.93156131	2.896372799	4.116353142	1.158954373	1.683607574	2.616275014	1.449148308	2.920918286	2.244964801	2.960203759	1.263405855	1.561422838	1.893317473	2.179983128	2.873193993	1.536497552	1.342642812	2.235174839	1.976917626	1.082615835	2.738259792	2.618757462	3.504909984	1.303929003	2.417817237	1.583608683	0.93156131	4.412826761	4.052073873	1.022655939	2.2390384	3.171269331	4.773136235	2.960973645	2.087469986
16650803	1.411686455	1.651112069	2.315938504	1.318078844	2.703681129	1.069918604	1.668750905	2.17203291	2.824336762	2.086343264	2.685991279	2.036566916	1.85645668	2.280081371	2.044732761	2.169644334	1.446857435	2.452293538	1.437077428	1.449038757	2.567071742	2.696500874	2.437316151	1.820721895	1.456367567	1.795339432	2.452973788	1.609097574	1.567658233	1.732758534	1.502523613	1.539482641	1.259423624	1.898041449	2.184745345	2.300133803	2.538132583	1.428260165	2.098511445	1.237100235	1.402224322	1.741910478	1.365379846	0.960800837	1.287366458	1.791221012	2.572806313	1.979314805
16650805	0.803436018	1.158269735	2.39063644	0.911307674	1.453460871	0.94664928	0.948700398	1.764052949	1.777758236	1.825877871	1.560415505	2.200749071	2.153703454	1.050611444	4.510973696	1.091088746	1.049456812	1.705148501	1.231261328	0.98976345	1.585623899	0.862075358	1.692467019	1.06193112	1.613453741	1.863374222	2.753214229	1.51675287	1.490940256	3.195026177	0.817504215	1.034083263	1.580638686	0.92908244	1.522252988	1.914372408	1.072205438	1.416612516	1.787855428	0.732452259	3.907323711	1.828003783	1.029861286	2.204912249	1.047018647	1.178778331	2.081290891	1.28414487
16650807	0.976003923	1.155931271	1.015970341	1.257681755	1.321460431	1.440786504	2.292386522	1.366795939	0.943877668	1.948548149	2.126434805	1.536592192	0.999448787	2.577117027	2.986362729	1.287880487	3.182629326	2.159816028	0.93103873	1.2015348	0.976767725	1.330702983	0.990531539	1.959036051	1.418698854	1.277651777	0.918038522	1.674092749	2.738849754	1.600165689	2.499704785	1.29527591	2.050852165	1.671649961	1.394456583	1.734941725	1.088442239	0.986069295	1.399768802	2.789836266	2.34342693	1.735014955	1.442369699	2.480880722	0.929439254	1.169735055	1.08135129	1.12308634
16650809	3.829194944	2.835182886	3.02437164	3.684756408	2.783333846	3.458138498	1.860867133	2.298330165	3.755497589	4.402805477	3.502698111	2.735762046	3.81765197	3.491703532	4.490476157	2.629741299	3.404624863	2.171217043	4.333631375	5.01024873	2.886354053	4.018022962	3.889544351	2.525534226	4.206874181	2.68294903	4.203252463	2.779991523	3.420130469	3.708934474	2.723512219	3.339053168	4.049431666	2.357477985	3.376693262	4.631001525	1.344360504	2.718320475	2.310079163	1.923719869	2.509029755	3.515115982	3.268579029	4.516156549	2.067115188	4.646701092	3.257957438	3.916288471
16650811	6.215259517	5.909190283	4.087481766	6.053817207	5.782734083	6.164414021	6.111422771	4.379692306	5.925334504	5.956424871	5.896155525	5.040043489	5.240142747	6.24242795	6.062104726	5.451617838	6.934008092	5.434358192	7.795990753	5.29484285	6.394578406	5.845484073	5.922327207	4.121811317	6.213386465	4.802979184	5.721246638	6.456817852	6.507135537	7.023623483	5.850237825	4.703921804	4.102347926	6.784962704	5.98760395	7.345668596	6.633435308	6.620503887	5.617857287	5.28329669	3.77764306	4.714131908	5.964442896	7.418510422	7.117795244	7.063435452	8.309380984	7.449154295
16650813	1.693699241	1.724853482	2.698029325	2.184950262	2.047041174	2.112243987	2.949425932	2.171676903	1.81806711	2.84466642	3.801373794	2.490179865	3.451620033	5.623496066	2.434688831	2.442581804	2.291032386	3.282041771	1.888064583	2.787815732	2.422256384	1.766058439	2.753049374	2.610737382	2.114937727	2.107967967	3.042280581	1.436199358	3.830626345	3.226070583	2.478850719	2.608614432	1.707007421	2.409132001	2.733680145	1.714933302	2.390073466	3.445163549	1.857085509	2.193342449	2.106923926	3.200746453	3.567222414	4.57152384	3.222736043	5.176315713	5.21082931	3.231882948
16650817	1.946110979	1.418791836	2.103335545	1.607221837	1.142583719	1.776791277	1.276481407	2.807107867	1.256142081	1.880471728	2.478011314	1.409078267	2.401393055	1.846752868	2.310586592	1.317266923	1.916105268	1.512781229	1.31884692	1.862931698	1.374305065	1.438476935	1.023707217	1.245925247	1.317569138	3.864864595	1.652817898	1.303187614	2.025299863	1.656081972	2.822150554	2.63068592	1.134632271	2.880424234	1.285849289	1.321771531	1.325293632	2.221085696	4.462196985	2.138813998	1.033766622	1.629996788	2.983670285	1.634787413	2.966189901	1.716028081	1.290698542	1.706702232
16650819	4.682432015	4.431739941	3.78397814	3.552610328	6.002178815	7.798494621	5.291899879	3.816065299	5.173160185	3.733027431	3.708266032	4.113887333	6.436877046	4.007250291	3.851592229	4.644565015	7.011523997	5.077176264	3.362853095	6.303941816	5.393570288	5.454621573	4.096917578	3.590011193	4.306523856	4.705756944	5.218634774	4.820047214	5.261958115	3.33568842	4.870397453	3.087440401	5.739659858	4.77489595	3.789356691	4.532237552	3.883900013	5.001623463	5.078484207	3.840956397	3.096094425	3.205493102	5.273530271	4.279217946	4.933671574	5.258065793	3.557500818	3.998548117
16650821	5.660031414	5.855118873	5.432071502	6.660807547	6.929163482	6.370588295	6.01886742	4.408330752	6.664531404	4.987606121	6.178226141	6.586890098	6.076689308	5.758795076	5.458947016	5.811903708	6.657321152	5.870017164	4.895037516	6.451974968	4.440566591	5.481591521	6.705728549	6.6886914	6.235016153	5.241803193	5.202739308	6.311169325	6.284038957	4.856899346	6.214981214	5.348654495	5.373526634	6.306291523	6.458221936	4.942205524	6.400516445	6.205193392	5.856877012	6.57001646	6.522861925	4.870413013	6.615284677	4.899422432	5.966881441	5.433075635	5.303883444	4.345162642
16650823	5.248139218	5.108062111	5.252284943	4.080372982	3.643905163	5.821312123	4.067420782	5.654909882	4.548339907	3.345490376	7.054272056	5.924425874	3.36685385	3.996588872	4.420599621	5.590911474	4.476069755	5.863240512	4.454121631	4.038363167	3.60891812	4.69528846	4.94486782	5.564290033	3.166270321	3.370702819	4.491210476	4.042373533	4.140489361	4.425830784	4.734115439	4.40660143	4.362767014	5.174682789	3.415865144	3.92985968	4.739515805	4.645341811	4.200334593	4.98820878	4.137115608	5.019551853	5.746523285	5.08414463	5.493175958	4.33189165	4.685200088	3.890520163
16650825	2.688834018	2.935179296	6.076729801	1.993432909	1.862510027	3.18145759	1.82178175	2.226861619	1.995423686	3.523898577	3.824851054	3.809499932	3.022748071	3.157921069	3.503793434	3.035727312	2.524312945	2.347386248	2.817033463	3.048332487	2.756925795	3.259336258	2.368533628	4.334392291	2.622512569	2.359343245	3.864885147	2.905825882	2.975554143	3.706416636	4.247000999	1.759296215	3.919034095	3.971903079	2.227686703	3.293002774	1.913905224	2.783756231	2.318590478	2.133208065	3.801498795	2.874840421	2.712984582	2.082475834	1.921692715	2.496262484	2.921547284	1.903277122
16650827	5.830512196	5.25842541	5.571912807	6.687574766	6.407491116	6.376301683	6.61159666	3.4654631	6.146618832	5.8378877	6.072146101	6.811974508	6.094427339	5.400275354	7.425881349	6.849156145	3.560106396	4.781340944	6.716948681	6.683779107	6.740251983	7.460250625	1.830822606	7.127723041	6.602655632	6.447371677	5.96050404	5.803748449	5.209514448	4.225743895	6.441708946	3.967490693	1.962911378	6.836926417	5.536521738	5.388019566	5.760827533	6.586791326	5.702354373	6.362352844	5.391603898	5.942908927	6.179159712	4.672526788	6.215773746	6.391552065	4.877646105	6.26002764
16650829	2.29201659	3.601983149	2.873542039	3.524966857	2.755773047	3.290258778	4.728894311	4.287391235	3.627766776	3.64024021	4.27666606	3.895838432	3.651941425	4.317700145	2.522852047	3.521024841	2.926688567	2.602193239	2.888207651	4.392493821	3.123908698	3.355049204	3.549575161	2.99585092	4.427753377	3.099170242	4.115034267	3.751109474	2.912380135	3.370856786	3.603760088	2.743978722	4.653240726	3.740948517	2.882450687	3.050776458	3.866023614	3.644389392	4.051376303	3.809513441	2.478629347	3.91192955	3.48406359	2.670436467	2.554263669	3.60903354	4.328361993	3.815260946
16650831	1.632492852	1.226233972	2.569719552	1.475800138	1.429323955	2.120253663	2.254279798	3.640117301	1.128155714	0.990674489	1.262858459	1.421755162	1.400472299	1.090954196	1.800847762	2.092965166	1.007799379	1.436950939	1.693710531	1.651691146	2.104120259	2.187091172	1.153148714	1.544017586	1.761895416	1.767188832	0.995347696	1.412397346	1.131954512	1.922464637	1.437175398	1.931796269	1.6818395	1.766166815	1.581895176	1.197765585	2.009893151	1.574590925	1.330635425	1.055213269	3.114965966	1.25374598	1.05429252	1.837883276	1.989264069	2.212034337	0.977585799	1.448251857
16650833	1.73303863	2.202406592	2.0820942	1.904936267	1.770595463	2.033787196	2.789254955	3.428958368	2.713713754	1.98786115	4.009877303	1.802828586	1.633070299	1.676438039	2.154912824	2.578659493	1.948637172	2.938170123	4.272996893	2.464335321	2.522456118	2.923671442	2.899408895	1.441853992	2.926906691	1.631922811	1.478363949	3.236368977	1.553966625	1.618729264	1.346890755	4.390211132	1.534484182	1.698658114	2.746879205	1.43578058	2.196413215	1.956658487	2.334236467	2.002132396	2.191761017	1.589790002	1.857633877	2.744776297	3.089307231	2.233006147	2.707987779	1.681112429
16650835	3.103148971	3.439880646	4.677963474	3.962617582	5.227541073	3.009281263	3.827651818	2.767638627	3.357827026	3.999480307	3.230127752	5.017403397	3.052388106	3.081599116	3.642099571	3.154955204	3.530162403	3.756832408	3.566313082	3.424427902	3.075538521	3.307365774	3.632340318	3.82418013	3.202329733	4.293919144	1.351136041	4.017551916	3.265411663	2.995870575	3.767588922	3.148244899	2.971521563	3.700297654	3.454362316	2.902343364	3.551306546	5.04480302	2.68622945	3.438577369	2.347094977	3.21280836	3.748196273	3.037107279	3.090733031	3.14873827	2.625763196	2.443912531
16650837	2.837902942	2.443187074	2.614393779	3.147420667	3.555735878	3.614296091	3.297817047	1.92188643	2.681489394	1.672301081	2.647016547	2.624746087	2.28366275	1.716476094	3.536864273	2.211550782	2.965073841	1.9829288	3.46494779	2.741016618	2.852464239	1.964485625	3.188605396	3.347074229	2.662159797	1.62718767	2.694992487	3.002833045	3.105735454	2.295753366	1.840684903	3.99673953	2.475772028	3.028903093	2.082739401	3.804440767	1.800363448	2.175861744	3.249173062	3.223094181	3.685857666	4.21821685	1.797674045	3.166067253	2.757943179	3.604897391	2.641573768	1.4186028
16650839	4.222912613	4.098781368	2.519434047	5.491484929	3.458033169	5.781657949	3.720950056	2.843091731	3.794943122	3.372699856	3.764224706	2.00971679	5.861548735	4.909549818	5.513215492	3.683981048	3.674427863	1.47853737	5.61280118	3.287576475	3.447872134	3.663332039	3.776295861	4.874180076	5.397788692	3.170605529	4.135545316	4.812476651	4.057443677	6.332340172	3.63970796	3.837717876	3.656895991	3.735780192	3.021386104	3.020170795	3.466923631	3.269438275	3.880510387	1.111722478	5.547564505	3.13757182	5.051872287	5.516100043	6.016938905	5.728214673	5.777694934	4.080986358
16650841	6.06051914	4.351839678	4.169940122	5.900783575	2.455383041	4.053449005	6.033032057	5.346306905	4.708206195	6.010070611	4.569820863	4.002450426	3.188017684	0.663120423	4.667324707	5.961951299	2.461737269	5.393035141	7.145837512	2.291401017	1.996428955	4.171864609	4.515327895	5.645998559	5.733299391	4.113820242	3.66244875	5.377480947	4.752738888	6.315704389	5.206261608	2.257893458	5.098579238	5.253844619	4.834898969	7.09628416	5.033128043	5.603552177	2.961876063	5.002415897	4.143985994	2.674127092	4.859012379	8.153838434	7.638204181	5.1273281	9.2695916	7.975583842
16650843	3.451597533	3.732234739	5.288025558	3.317572685	4.184512245	1.626539601	3.829492013	3.607323192	5.740830486	4.434114824	4.046078779	2.188939102	3.940102092	4.359580729	4.20061682	2.28820366	3.96347343	2.479467522	5.401810464	3.101950602	4.180545295	3.67705759	2.948255538	3.922393321	3.434040913	3.865639684	5.077953144	4.142079493	2.745236915	3.683444687	3.265672489	4.297585717	3.282031707	2.404346118	3.629282218	3.613908085	2.347206918	3.299348512	3.910967697	4.150407976	4.071109369	3.369505043	4.436317126	6.071872088	2.318607235	3.453423377	4.256627896	3.880947151
16650845	4.781369134	5.162140703	5.941283727	4.877752641	5.384621685	4.563084354	5.184233185	5.64862198	5.003160135	3.949000495	5.439692179	5.191829272	5.236174031	5.678004712	5.831242786	4.862228536	4.604935981	5.029461107	6.855846304	4.95572529	5.361841472	5.037985662	6.028811865	6.015645631	5.056442874	5.16654801	4.823344741	5.89185105	5.244188013	5.922452266	4.58786006	4.49615411	5.69472351	4.806505483	4.958511358	4.69004105	4.894961258	5.418623966	4.425831922	6.296584325	4.193728743	6.262896916	5.890668726	5.217712044	5.776920344	5.534056654	6.642787756	4.454126894
16650847	3.865059883	2.96698528	6.213423815	2.941808052	3.1370713	2.928760603	4.754876339	4.408292768	2.366880647	2.96698528	2.63068592	5.288134984	4.801714338	3.303274941	4.403523615	4.302090863	3.457169859	4.744285912	5.428039132	1.677348638	3.808791744	1.963805536	4.236459308	3.051053446	4.294616999	0.984045991	3.463849169	4.494291616	4.164801009	5.508959085	5.083589604	2.63068592	4.527994074	4.138046436	2.396456817	3.516388282	4.242298596	4.149056723	4.107859395	4.588957117	4.524535698	4.923893467	4.598833823	6.460785598	4.712345122	6.499363987	5.777468399	3.555088165
16650849	3.648299751	5.238198885	3.901353832	3.82634786	3.399270559	4.981539813	4.115528913	3.331386213	4.807836781	3.765510342	3.573018836	4.451564411	4.449271907	2.994920558	6.781885358	4.208715152	5.193487345	2.992155951	4.040137261	2.949418037	2.574656024	5.375680787	3.441072372	4.262985372	4.064597539	4.071623616	3.495476863	3.642651469	3.71912103	3.057756219	5.180909336	3.492721984	3.286119564	3.457046512	4.09916801	4.512608449	3.379792379	4.675386387	3.612770421	4.112950391	5.168984428	6.873793337	3.56996152	4.780554949	3.468127837	4.44401063	3.68885617	4.212864724
16650851	3.390524774	2.153137158	1.504270327	1.793926139	1.515078472	6.677175767	3.143642972	2.273672472	3.176728197	4.37247029	6.700738814	2.918229566	2.746074223	2.074122856	3.472767545	1.396791099	1.368882127	4.182250887	1.515113789	1.781416102	2.876046002	2.730474377	3.10123102	1.736321587	1.993202711	2.905966033	2.104781553	1.861002511	4.328993007	3.370151652	2.547343752	2.941076702	1.552918082	2.148464162	1.570615542	1.222935604	1.530151928	2.249043146	5.104207791	5.181653296	1.164225445	3.074589777	3.197075726	2.806619976	2.592147637	2.7234249	1.308019451	2.521472943
16650853	1.3364776	2.315886447	2.249919088	1.542817361	1.754936538	2.418633215	1.680247507	1.164982053	1.867642965	2.258437256	2.937541763	1.249127049	1.404057493	1.991338993	3.098868842	2.155580455	2.78540209	1.363079033	2.320879224	2.093491911	3.561538287	1.832928208	2.367668644	1.377325761	1.611561351	3.562478874	3.224382072	1.099200754	1.899569433	2.668644877	1.340786862	1.82068075	1.740180316	1.107465865	2.535494026	1.33215096	2.510584869	1.840299196	1.918192351	2.587223704	3.226912191	2.021564748	1.156229384	1.515226324	1.223719778	2.022148853	1.20121051	1.7743158
16650855	2.534094865	2.914026498	2.714187239	2.036030771	3.780062336	3.173385131	3.823252739	1.90119772	3.549170058	1.934172946	2.904463104	2.953729544	2.848338259	3.710733349	1.964198024	2.904158718	3.283263465	2.910281935	3.750559742	2.435086409	3.983677708	4.861229085	2.415509502	4.610238498	3.468192711	3.463644353	3.071107535	3.170424605	3.558685174	2.107112342	1.508695313	1.836645091	2.260544188	3.046706995	4.977718742	2.440836232	3.241422758	1.272650691	3.803149254	2.552478722	1.687634096	3.37352889	1.96234337	3.662574433	2.278511937	2.996970652	2.71876113	2.814981356
16650857	4.105611992	2.625751683	3.143941289	3.399676197	3.729386746	4.745208576	4.557620128	3.669264186	1.921974808	3.332662161	4.863506316	4.87555834	2.656059202	3.489431828	3.597349854	4.328862676	2.387572519	4.635434426	2.389896063	2.640474019	4.308688869	2.267766978	4.196495094	2.076280982	4.349513122	3.110967251	2.179983128	2.875760355	3.123643979	2.296345721	3.040095074	1.86804283	4.037630156	2.70908141	4.121446133	2.950690685	3.11273239	3.075267124	2.936131057	1.973078522	2.722104484	7.742153281	3.074214365	5.119438264	4.838902613	2.976865895	3.022281815	2.712070386
16650859	1.48215513	1.131754127	1.400202863	1.742786016	2.321068195	1.746429194	2.097895293	1.351299572	1.198029684	1.411223628	2.614729481	1.802589255	2.930913342	1.618579601	2.425393499	1.889920211	3.851175586	2.624069814	1.892796798	2.60176652	2.002549608	1.964117526	2.00687494	1.273394099	1.500782157	1.181393881	2.754434717	2.261474868	1.256095097	2.957188069	1.55431842	1.868472763	1.510541539	1.890664015	3.0307333	1.700523565	1.621353631	2.831426561	1.190573118	2.279159393	1.818357941	2.50303167	1.901233003	1.866855877	1.362920379	1.233172079	0.93521403	2.968472835
16650861	4.086237856	2.202273668	4.84766065	1.144473703	4.61738368	3.98575461	2.563103537	3.369241537	2.189309648	3.14511807	2.807965519	1.720853137	0.93521403	5.128118719	3.474610468	2.062324565	3.357414945	2.249074661	4.081676049	2.757978684	3.067462641	2.002033934	2.438786449	1.589994987	3.484230774	1.990942956	2.777725325	2.441055307	3.780550684	2.696500177	3.194405731	1.454486595	1.570921276	4.714399266	2.683604822	2.265500729	2.871362983	1.80221571	2.044858859	1.24309086	3.758126989	1.267134375	2.054962913	4.309044689	2.427289387	4.606209475	2.49426815	2.77724248
16650863	1.659866551	1.685481883	1.987529706	1.772951898	1.002380343	1.623417311	1.879716614	1.536138315	2.581268726	2.890506106	1.627126651	2.251057142	1.503899332	1.814476081	2.510065862	1.606032395	1.357425543	2.175299577	4.077440585	1.255240459	1.786729206	2.379956452	1.634288158	1.8976092	1.303100165	2.478433035	1.883752336	2.968429798	2.170510614	1.539334073	3.375202268	2.15737422	1.166230069	2.624873698	1.18230085	2.673940313	1.577348694	1.336417383	1.152201713	1.648221251	1.03166773	1.817595005	1.254460597	3.253316618	1.772979933	3.574903888	1.915118124	2.264720921
16650867	2.42653036	1.543197147	2.831608879	1.499084514	1.309568284	2.083709568	1.5696314	1.573323898	2.169214354	1.436680181	2.906016356	1.424735734	2.202796752	3.593749519	1.847985092	1.877784213	1.372281112	2.290296757	2.449198776	2.29577703	4.342392881	4.633362389	1.972586501	2.383810726	2.944311192	2.426368546	1.874090901	4.956602124	1.219490708	1.441002998	2.308985595	1.11517475	2.447212615	2.548829931	4.284409437	5.868436007	2.219331687	2.829961718	1.907111286	1.360337345	3.125842175	1.527049334	1.860882302	4.238098427	1.274370621	6.497160549	1.963755099	3.07403933
16650869	3.355709546	1.791726776	3.726766144	1.475496411	2.724727235	1.37232084	3.421217714	1.955381956	2.074642128	1.826676287	2.04150272	3.346940206	1.67232365	1.867690904	1.329632474	1.515518659	1.578809881	4.48419049	2.076862978	1.513832685	1.783968762	3.278712369	1.564876612	1.451607518	1.149746313	1.892935467	2.310586592	1.237485698	1.901819157	1.314829678	2.607995588	1.454486595	3.337066242	2.151210537	4.219756872	1.50320653	2.705277994	2.074642128	1.50135957	2.401393055	1.406701561	2.569845716	3.689072443	2.690887601	2.00652855	1.832284879	1.727805352	1.887539291
16650871	2.66861918	4.114853605	4.517943457	3.732975579	3.905644729	5.46947503	3.907354253	3.900146531	3.690102244	1.942856478	4.158933839	4.775461229	3.415060979	4.606141741	5.113534294	4.659087681	2.831236346	4.297724859	5.374941765	4.159738471	3.567649807	5.029689678	4.250231297	4.15852227	3.092450817	3.948469014	3.818313293	4.271146977	2.916001664	2.558093561	4.962387689	3.503196408	4.420731991	2.935977117	4.237191275	2.916552174	3.311684148	4.242066412	3.524998148	4.728014428	2.737693463	3.813741466	4.404708281	3.573634933	3.045011402	4.941024647	5.210700567	5.145628246
16650873	1.210162861	1.218742152	2.693045193	1.907167455	2.629702755	2.0821794	1.544467212	1.465829595	1.166828093	2.092574053	3.404364265	1.310053584	1.399117372	2.967886473	1.765583117	3.02694725	3.159404963	1.432950681	1.086316466	1.517222543	1.229518056	1.292412856	1.543326698	4.074307648	2.103677233	2.112702035	1.633442204	2.763044016	3.91917712	1.435501094	1.599518433	1.643258757	1.433071337	2.484244989	2.557089623	1.271505646	2.002246398	1.582653366	1.4006275	2.60945519	3.143642636	2.871654758	3.434394139	2.915088598	1.134632271	1.631544973	1.430816271	1.811872994
16650875	5.234517616	4.563799926	3.619606295	4.578042895	4.758414618	6.884929962	5.349873364	3.859528357	4.36267425	4.087822517	5.178531341	4.385225836	4.831801655	3.692932253	5.982900091	4.108918483	5.432750458	4.655566418	6.941449273	4.323300512	2.903765851	4.628362075	2.899146003	5.132004014	2.180711748	5.977509086	5.783978055	4.994702617	4.922267287	4.63483244	5.844164945	5.507597889	4.929472507	4.964001823	4.994469852	4.828880985	5.018149429	4.683090586	5.950836551	2.857790119	4.551036319	3.797415118	4.231904659	6.45662694	6.194957147	8.066177549	6.774922166	6.41591053
16650879	5.546014513	3.839251601	4.301920411	4.372598247	3.456974123	3.602475328	3.048647142	3.719425589	4.920030503	0.952377348	4.341384136	3.733487546	4.005842435	4.786716323	4.300312395	5.183845829	4.345466002	4.992870545	4.888383433	4.559112832	3.265171766	2.813177155	4.009367445	4.254243996	3.198368744	3.521712664	4.20299687	4.862248378	4.446965731	7.335873203	4.451326152	3.840582939	5.22317981	4.844494155	3.528549699	3.770602719	4.571965711	5.760353719	3.3565251	5.342090903	2.229900696	6.922659562	4.7608221	3.999315129	5.194135368	4.920022103	5.638251346	5.666470899
16650881	4.726904205	5.607545549	4.649296262	2.656966536	3.042537299	4.819938031	4.899640121	3.501386421	1.971554142	4.138742008	4.317575408	3.044225306	1.503899332	1.607658741	1.846391267	2.024940624	4.567984441	4.690396028	6.240457196	3.649754961	2.968233423	3.119068427	3.010054237	5.162763239	3.624091121	3.411383844	3.449011815	4.673262342	3.085024436	5.93869493	4.038668596	3.341134581	3.137260562	2.467964427	4.317345041	4.322217813	4.679777561	3.534697421	2.98583184	4.541554216	1.648060486	3.346664741	4.498713934	5.179646943	3.372675311	5.614235986	7.114910971	6.308606511
16650883	2.854779868	2.361453415	1.161360182	1.969696636	4.936604152	1.551727383	4.40900868	4.634657222	3.034615169	2.282491269	2.080065152	1.14174663	4.77359911	1.967367388	1.103561693	3.807372201	1.294057332	1.815604895	1.975603975	5.207511813	1.016639716	2.515909828	3.585698964	2.030105269	1.394569858	2.957368588	4.377409063	1.436924054	5.359920197	2.866857049	4.560432431	1.758278888	3.610591797	1.943207456	3.19340333	4.480276117	4.624512212	1.797382115	1.45731072	1.106731997	3.257663092	1.500224282	1.160831169	1.645797481	1.309453954	5.139275466	2.998622721	2.029351255
16650885	1.21253335	1.587599442	4.539223686	1.362241253	1.740840919	3.427161245	3.304918335	3.564398442	2.194100677	3.700985111	4.345203512	4.004053399	1.858769007	1.897239145	1.684511534	1.813016977	1.889356994	1.084507975	1.891819832	1.257509705	1.6324015	1.85081806	1.479098128	1.71841376	2.411114142	4.311247821	2.529547768	3.036482542	3.634086855	1.0084986	3.281048077	2.937681503	1.807386503	3.225191574	2.127350357	3.611364798	1.151037771	3.761493315	1.550362746	1.925994142	2.307900009	3.34274248	2.67559565	1.189912812	1.290380683	1.245175386	1.2060868	1.13900407
16650887	6.359114002	3.814035107	4.247283798	3.852319934	4.157779336	4.750100462	3.305445403	6.724941376	4.930593179	6.064500567	4.181786193	4.78165944	3.646383021	5.399297304	3.5755023	5.849771467	4.452934323	4.935593267	5.701195154	4.74139398	5.806767555	5.19805094	5.743318098	5.023587618	4.37481679	4.618530368	4.3220769	3.84916282	5.140062124	4.120103637	4.862687205	5.192398941	4.71638793	3.333190585	3.932907542	4.334646173	4.851186175	3.69732234	4.339042591	3.635309869	7.072527617	4.330579514	4.801878468	4.591725928	3.749036037	6.365937148	2.799605391	3.752521556
16650889	1.5945999	1.627649217	5.803837484	1.585738368	4.183174153	1.578809881	2.739863877	2.346445427	2.566272236	1.932283577	2.77935736	2.909364417	3.279084422	2.679373837	1.470645994	1.637645134	1.844823696	1.516575968	3.712891049	2.137750071	3.610129947	1.761171647	1.58657558	2.080552674	3.707677717	1.209826113	3.774955363	2.578910995	1.399687581	1.728339474	2.018514634	2.319390177	2.956840566	1.041602263	1.806181654	1.903155342	2.023924158	2.386304257	1.814838356	1.981486067	1.318764393	4.110593351	3.515736538	1.684959472	1.465923322	1.508804914	3.464198838	3.034804782
16650891	7.714056767	4.720031744	4.203525173	5.521179143	4.569985681	6.250457003	3.648454028	3.673003875	5.945445957	4.773553891	3.869789728	5.916053053	2.382993954	7.29280654	6.953861808	4.099250883	6.175930998	6.318258666	5.127383469	5.644950013	4.906494346	5.187170429	3.290518733	3.669666101	5.289335051	5.526385391	5.055928664	4.273558595	7.095048785	4.17056111	6.471233581	4.758406265	6.40460163	4.847708418	5.923230171	4.553971716	4.337177162	5.197278604	5.98651831	4.658940458	3.672318667	5.988363594	5.734728419	4.355757394	7.412935073	4.425057069	3.650576012	3.276978271
16650893	1.0581717	1.186012152	2.090771255	0.956793211	0.984045991	0.93521403	2.755401938	2.963757358	1.802269559	1.325608486	2.830881373	1.23521684	1.369002017	1.512250781	3.178960449	1.663576992	1.290698542	2.053200554	1.644900915	4.959329288	0.969594751	3.278712369	1.127769802	1.305716211	4.516237046	1.096062525	1.071433567	1.213800927	2.158300469	1.219285362	4.112246308	1.217370584	2.304473873	1.107198116	1.570615542	3.691399583	4.573798044	1.50954545	1.185893199	2.69888584	2.324991327	1.267134375	2.382498431	2.053200554	0.81238318	1.420948281	1.115797396	1.484630153
16650895	2.564428476	0.935501577	1.397553214	1.506000459	1.241287095	1.73510522	1.144473703	1.969038844	1.42767944	1.304621876	1.202292958	1.23521684	1.398092086	1.398092086	1.63352124	1.241287095	2.736465638	1.674336929	1.31401266	2.076261702	1.755921551	0.98253913	2.508155671	1.637159164	1.524776543	2.144630426	1.940804574	1.843692657	1.399687581	1.093986171	1.552444723	1.078411849	1.731510404	1.935038646	1.418232654	0.967644746	1.267134375	2.205937701	1.185893199	1.350368867	1.134632271	3.801315872	1.066895535	1.13222649	3.064351369	1.524776543	1.476959571	1.027096689
16650897	2.982882671	2.836608321	1.973907467	1.726965544	3.617823257	2.930638472	1.620654171	2.846543793	1.474997048	1.816299857	4.83825696	2.032476861	1.137258412	1.76264802	3.37549581	3.417016257	2.822675994	2.642763094	3.653811554	2.660050601	2.569467067	1.990558235	4.222449995	1.069273294	1.171891825	2.117594161	2.459211274	1.638068482	2.050276144	1.802587877	2.596572815	1.367192986	3.272105253	1.591984195	3.082088015	3.36312667	2.50377656	3.191283752	2.027247825	2.620793337	3.67444881	1.788071195	3.050608007	3.421268114	1.621460198	1.173469659	4.000955108	1.907936861
16650899	1.792887188	1.55903256	2.408650679	2.441473628	2.13208282	2.523407158	1.685237513	1.024968621	2.966800139	2.290274253	1.573100489	1.680107168	1.36081986	2.138080887	2.924576468	2.266389235	1.512901881	3.296259215	2.15176417	4.787681658	3.692579568	3.525373952	2.039196984	3.587257455	2.107467989	4.147279445	3.070431787	3.644678523	2.664392969	2.974873393	4.087255895	4.219705862	3.968521153	2.257712596	3.086966232	1.634842513	3.18221295	3.268596364	3.02399707	2.872431076	1.752542521	3.198502886	2.588217291	1.867407882	2.832014688	2.356179476	4.040956452	2.69274562
16650901	5.405038847	5.549991501	3.145737112	7.16772109	4.918994802	3.39961505	5.79446303	6.684708943	4.321835513	4.456443714	5.76275163	5.639503595	3.735821133	4.497445184	5.688706054	4.238255013	5.095099426	6.105063532	7.482973971	4.401129154	3.551955416	5.828210552	4.307877275	4.535114954	4.766211103	5.549519793	6.449375389	3.304810961	4.481875449	6.977653324	5.516857616	5.713528409	5.666306218	5.399775671	5.48715257	5.638297213	4.335496447	5.845335014	6.656434609	5.404539163	6.316679724	3.209591626	5.451416147	6.244921652	4.419039457	8.558324075	7.820549681	7.288617042
16650903	1.591984195	1.246902092	3.289659334	1.581848843	1.570615542	3.85152509	2.563103537	1.400342862	2.213606157	2.267451998	2.727975797	1.671173079	1.665206331	1.315403946	1.796549531	1.253095052	1.046518165	1.615914765	2.585381795	3.689308759	1.295498288	1.843233006	1.127769802	1.507656914	1.361901297	1.345477441	2.763113843	1.237485698	1.430023674	1.656081972	1.723754184	1.518261973	1.460535807	2.291401017	1.382002395	2.229058879	2.457581895	1.953528638	1.316893475	0.902015297	1.295498288	1.881133079	1.467382304	2.255110035	3.636097027	2.158188416	1.929532858	1.573672871
16650905	1.182870082	1.52360588	1.741825787	4.248461405	1.576380198	2.721556742	0.955945805	2.705792827	1.382892135	3.76561654	2.257460436	0.8255545	1.939251308	1.903981656	1.262150009	1.287784463	2.580191553	1.117125892	2.603484729	1.813329569	2.529175126	1.387548073	1.252103953	1.069273294	0.951976243	1.342661262	2.845721269	2.304472359	1.06193112	2.444974649	1.715802389	1.149596808	1.060953353	1.135922596	0.981396881	0.857772291	1.188144499	2.500363295	1.569332852	1.111722478	1.779759941	0.972972059	1.814396433	3.774860414	2.07093179	2.047502209	2.961531027	2.56138021
16650907	1.759461449	1.412404312	1.764319568	1.927437054	1.47118867	2.166694844	3.046644092	2.644927049	1.26857494	3.476465039	3.33315582	1.234401756	1.357424291	1.575025875	1.776020634	1.4059556	1.492398117	2.419646154	1.62878847	1.430058087	1.544962072	3.087102897	2.646323807	3.643753267	1.596498341	3.480463304	2.739878395	1.375098275	2.836140752	2.441352893	2.551239291	1.590274603	1.826397213	1.292451237	1.934530903	1.857136651	1.26430769	2.400176541	1.74050721	1.216816786	4.180822586	2.110653717	1.630153884	1.098545283	1.179176024	2.851107811	1.930200155	1.102507276
16650909	4.179798047	1.424993903	2.882668248	1.832284879	0.896722289	4.126171723	1.789491268	1.955381956	1.361901297	1.475496411	1.60439591	3.921078647	1.069951556	2.037869427	1.778878929	1.824620247	1.429160291	1.876526995	2.516047064	3.320753808	1.207654572	1.845425049	3.701523794	1.348228245	1.361901297	1.778878929	2.185657378	2.377166729	1.273838878	3.502617183	1.661554677	1.621321914	2.35638667	1.714103726	1.418232654	1.50320653	1.481943123	3.015313468	1.656156438	3.592920535	1.199549974	1.78664628	0.822754689	1.408951393	1.644079897	1.424993903	2.595387529	1.252338146
16650911	2.270987303	4.181454045	1.192434306	4.504804134	1.035068626	3.130478194	4.823503646	1.177015182	2.284852507	2.988518602	1.461486116	4.465458256	2.99940739	1.920746297	2.884758696	2.105462252	1.923095544	1.040054258	2.505473164	3.813886422	2.235039848	2.496698706	2.866569396	1.92631944	3.051705259	1.442861493	3.643943679	2.01951828	1.048341914	6.438976938	3.100523832	3.587712842	1.332834947	4.048698192	1.506867712	3.571322097	3.247112728	2.362859229	3.884070313	1.552917815	5.11810816	1.231872677	2.601028644	4.902315041	2.980719348	2.698112565	4.381818368	2.660065386
16650913	3.48766397	4.397061819	3.381806201	4.334027169	4.558589714	4.069718371	4.960643187	3.955612501	4.334334324	2.798132915	3.11512558	4.117279897	4.433547625	4.222074787	2.22654841	5.118211818	4.232354384	3.805654778	4.608340363	4.655654844	2.854566357	4.714174684	3.723201723	4.360112239	3.72787114	3.167290739	4.28245118	4.641341593	3.770376244	5.501626939	4.097308027	4.552212107	4.10130828	3.8450672	3.134725215	4.706466892	4.700604162	5.918815501	3.906359147	4.687544947	3.498114511	5.388245558	4.734606485	6.517311492	5.249363188	5.597419317	4.719191012	4.521249385
16650915	2.173910093	2.027367702	3.960596915	1.865557715	2.869935351	1.570560756	2.729487933	1.882903051	2.714163393	1.091736652	2.65430093	1.273677065	1.710628865	1.752559848	1.536374791	0.892314155	4.6993321	1.17057122	1.372139024	2.118485319	2.70799562	3.154094951	1.54676574	1.998301478	3.239846272	3.739709444	1.437617525	1.766165661	3.961193941	1.881284639	4.395924988	1.549927996	1.408143998	1.598299868	4.523202213	1.774642218	2.881411616	1.516791284	2.650648153	1.863455055	2.329150816	3.765699658	3.77254143	3.794360576	1.755973847	1.769846643	1.528730163	1.645288208
16650917	0.71638771	1.354619966	0.764149567	1.71750027	0.984045991	0.93521403	1.264804194	1.517329469	1.474997048	1.941548461	4.490047731	1.052504836	0.765635621	1.36435837	1.329632474	1.008699977	3.289659334	2.053200554	0.902015297	2.757978684	1.165142538	1.13222649	2.899408895	3.235967112	1.71750027	1.209826113	0.872238432	1.056098858	0.780242655	0.979345224	1.052504836	1.192358436	0.743802863	1.189976276	3.309015858	1.50320653	0.889235396	0.80083472	4.900071021	0.99870406	3.078377205	1.415744289	0.904020289	1.029861286	1.806163598	1.361901297	1.191809429	1.642324564
16650921	1.823249729	2.044420309	1.878886741	1.059458594	1.307111279	2.830908266	2.548215273	3.320843648	2.128862422	2.333389485	1.454120664	3.44878866	1.260246836	2.226350256	1.274528922	1.130897515	2.960734322	1.814128549	4.44336814	2.07001327	3.091007282	2.247664345	2.34042972	4.084532486	1.528638566	1.470530545	3.491850553	3.205175839	1.761098937	2.788516796	2.39105209	2.730961974	2.661211106	2.429256119	2.782964863	1.546225941	2.425531119	4.535717815	2.055879697	2.455083875	1.691950695	3.380407352	1.627181708	3.890135828	2.109106408	4.751281076	1.898174874	1.727777446
16650923	3.573830257	5.026737785	4.115837628	4.133814225	4.256880665	4.19599229	5.613100597	5.380262195	4.994332825	5.156431167	2.419674534	6.550869993	4.416915176	6.090271258	5.025098429	4.652381859	4.888848747	6.827207821	4.01178532	2.303308076	6.330320867	1.346788955	4.560002171	4.701637641	4.582852128	4.245565733	6.025031023	5.355149415	4.046136977	4.410707685	5.832221046	4.593450131	5.226779856	6.055923828	5.754558123	6.180403525	4.710848534	5.541047276	4.444350226	2.851692532	5.049199033	5.655095425	6.969884104	5.451425816	3.981668985	3.033555717	6.047859367	3.70676571
16650925	4.032561804	3.07456699	4.154657492	2.357863855	4.396249996	4.542983279	4.032310509	4.38610808	3.476840044	4.555294146	3.422170959	4.199069673	3.182699424	4.100080773	5.192053253	4.397022643	2.461737269	2.542365216	4.608304773	3.610046455	4.474330833	3.786611771	4.995671082	3.604549796	2.786829204	5.002222631	2.79414185	5.120200311	3.125288464	4.519733032	4.882899936	4.509654852	2.690535616	3.599528736	5.073635661	3.289659334	2.800588562	5.215979538	3.105725183	4.799860159	3.820609356	4.316579198	3.295791061	4.098296655	4.748596718	2.310144527	2.963757358	3.16874049
16650927	3.23551083	3.357873654	4.142267802	3.123209893	3.347318354	2.61268513	3.684433214	4.317942294	3.851297271	3.77945395	3.356953322	4.353862524	1.195170199	3.924855405	2.983451992	5.422311224	5.084004251	6.829830685	4.24974264	4.910395633	2.124776561	6.374944115	5.299192399	5.920602891	3.954959913	5.130441944	4.963353559	2.549730301	3.633841723	2.663790412	5.558627438	1.762646762	5.274576433	4.410817027	3.164316197	2.90289567	3.620350281	2.304320049	3.076646356	4.79385318	3.796917109	3.890692647	5.965399195	2.334038688	4.350831509	1.595052631	4.889403921	2.572714073
16650929	5.551284481	3.76930658	4.473039531	4.894308647	3.855414768	5.017671106	3.984245718	5.900326451	4.586546103	6.15818136	4.504382463	6.077833869	3.730586894	4.374180648	4.19698707	4.484213644	5.176045761	5.659776121	4.543244326	3.350095089	3.24605711	5.061274058	4.01516827	3.820521356	6.164038279	2.836810211	4.074419018	3.95644361	4.611247886	6.612558249	4.409018955	4.722022611	4.21260974	4.332692847	4.194433379	4.085822506	4.932811962	5.519911991	4.192881809	5.229689199	5.586661703	4.21456661	3.791466416	6.535493759	4.601910364	5.356065269	5.38839122	4.70681417
16650931	1.591984195	2.133452245	3.557446341	2.164147906	2.3354879	3.861183508	3.164695041	3.811382107	3.001578686	2.834909046	3.342387381	5.43468277	1.549339592	1.574383284	4.456077269	1.429960158	3.448314624	2.421629268	4.886655047	2.103981227	2.595939466	2.31416418	1.999894659	3.594452622	2.357699241	2.36816916	1.869336944	2.903391343	2.197687686	2.692903589	4.727902535	2.36337606	4.263486655	5.044790715	2.641653421	2.431306347	1.926612002	2.064397523	2.118678157	3.024356921	3.034738689	4.111739359	5.421051592	2.446746523	3.186285052	2.179114099	2.016311279	3.469150374
16650933	3.146331818	2.298245583	1.022033296	2.64976552	3.883951382	1.411228147	1.280344358	1.153463561	1.620720231	0.882504996	2.43050429	4.459217067	2.505577818	3.664992414	3.821149827	1.798293524	5.055026741	3.772482875	2.515069444	2.151967111	3.80744039	3.396820941	3.8110154	4.285254807	1.476324309	3.569351062	3.693364476	1.782732092	1.67645797	1.159955097	4.376642906	1.201019484	1.776897926	5.019995897	1.816747303	3.192689602	2.681907588	2.430764621	1.312914376	3.859349704	1.030864945	2.529321862	3.439512476	1.216051145	1.810441997	1.236044738	1.053291208	2.572593491
16650935	2.232186234	2.09426521	1.400202863	3.479094602	2.731038463	2.917559655	3.018845078	2.270729794	1.596367229	1.686494062	2.38121455	3.487827571	1.53406042	1.499685466	1.530237968	2.856357416	1.833940302	1.304974066	3.454632814	2.104990093	2.133853409	2.606329051	2.041799333	2.846264284	1.76352121	1.899792403	2.014137151	3.716777946	1.622347389	3.645043964	2.079327024	3.520250702	1.754422943	1.284919019	4.288512476	2.886374348	3.293496924	1.96850401	1.46526894	1.970245842	2.485560518	2.615875955	1.302161059	2.025265372	1.493085728	2.836151151	2.666765456	2.97132131
16650937	2.752451568	1.917382366	2.279206048	1.49778442	1.890390005	1.539284376	4.703937002	2.399279145	2.610818251	1.708522436	1.465692422	3.092779354	2.193194369	2.4153631	1.984380492	1.326283783	2.124731948	1.945198215	1.335932557	2.316970543	1.831628764	1.334436998	2.401928029	1.855495258	4.161043686	2.923916076	2.574897458	2.051397948	2.462492512	1.473720644	1.892665483	1.293854139	1.521768987	1.241908693	1.378127685	2.360652272	2.0110262	1.842747779	2.312965092	2.814533527	1.905606779	1.113528068	1.375332674	2.301101679	1.311203485	2.102882118	1.757110465	1.523887774
16650939	6.361622018	4.955349176	7.281727552	6.778414434	8.05683953	7.289430584	5.718427113	5.427871302	5.164873339	6.305193076	6.915948596	7.483781143	5.439692179	7.077531014	7.425881349	6.779782766	8.177397516	9.093240814	7.509740619	9.463877166	7.470963209	9.02009956	6.882894049	6.19618742	5.911568614	8.413168454	6.587416567	8.054919444	8.714874262	5.955072116	9.064113322	7.672836045	7.652663955	7.238223204	7.954170603	4.421838331	7.925404586	7.905109658	9.685252069	7.051124517	2.878106441	7.871236327	5.760827533	5.217712044	5.479514852	5.027394867	5.455636393	3.173611746
16650941	3.889625523	5.339234385	5.215290388	4.284803457	4.620621963	5.509323253	3.195302082	3.846054869	5.701799001	4.046649132	4.534870031	4.764667077	6.009910898	2.047916691	3.988277989	2.264507037	2.821162747	5.347498514	4.992378066	3.52537835	1.625046507	3.634497945	6.146306253	4.349848307	7.023087745	6.45420416	5.012407452	5.880986033	4.3738514	4.388782106	5.872557667	5.528129643	3.768297298	5.494367941	2.166787068	4.008860452	5.467418113	6.333535293	3.310880751	3.805594787	4.66415605	6.780838229	5.522667767	4.945773388	4.137817569	4.02825719	5.577416793	5.296405358
16650943	0.877774003	2.149138031	1.754744331	1.621870743	3.818580526	2.807701571	1.809467389	1.264828784	1.270339764	0.91516067	1.29297622	4.169195986	1.903873153	4.818328316	1.7844145	1.73510522	3.565641967	1.508804914	5.085361278	2.757978684	1.630582078	3.282377154	1.972586501	3.235967112	1.361901297	2.284144426	1.200626736	4.120349324	3.965677357	2.016989876	1.527641252	1.710549524	0.905619727	2.271583581	0.864290527	1.903155342	3.635766492	1.465801475	2.061351835	2.231268665	2.60985289	1.607845927	1.368304969	1.682884209	1.811699169	0.90225786	1.019957568	3.796491309
16650945	6.878819386	7.232160328	6.301283849	7.276458474	5.599444614	7.486884549	5.876709119	6.565503793	6.741524607	6.7294209	6.712613009	6.858384198	7.386626877	3.068564732	6.119194837	6.511428818	5.822922341	7.134407431	7.787853953	3.812094353	6.298052697	6.911132603	6.030491625	6.529984595	6.616936339	5.975800695	5.088225083	5.979767824	6.653841836	7.784438926	6.396980236	6.771695017	8.202846696	7.303872733	6.274763762	7.509216399	6.565042115	6.235322343	7.611800559	6.335435344	6.553607678	6.888930925	6.74522122	6.681413186	6.543500451	7.701364992	7.494273838	6.624200148
16650947	3.482045929	3.350453852	4.2831307	3.529558507	3.611292964	4.090187744	5.024759109	4.68687536	3.824411121	4.831130275	4.267693398	3.562756986	3.568141969	4.512633532	3.718009484	3.671795083	4.482847197	4.415127402	4.29112225	5.805598263	4.298469182	3.887105165	4.300795735	5.198148316	4.021863781	3.181369082	4.385713775	3.840546721	4.161653586	4.931655581	3.705295095	4.549984529	4.525431025	3.782731415	4.069368041	3.735053048	4.037869704	4.647594925	5.082476034	4.491323121	4.081155753	4.307619753	4.117129042	5.669580657	4.646516883	4.484178095	4.309221534	4.534294307
16650949	1.166274872	1.564868514	1.969542401	1.472609979	3.585052285	1.210816728	3.387968898	1.997814538	1.075441289	1.646450433	1.697662477	1.005723979	2.291487147	2.718628032	2.821145284	1.945966679	4.48642217	3.630200039	2.604281473	3.110420768	2.320116991	2.318590223	1.578696461	2.006564833	1.883119643	2.095322753	1.520212529	1.703302583	1.997221166	0.877722867	4.431287928	1.725599451	1.21216334	2.201585148	1.807981761	2.215194983	1.534207151	2.383032613	2.840636459	2.360459679	2.316678702	1.860131668	3.501177445	1.94023232	1.969705554	2.459423853	1.009041285	2.963078238
16650951	4.019202389	2.406103687	2.319209423	2.663766851	1.757578427	1.831716089	3.210629124	1.767797382	2.822616437	1.816299857	2.053154475	4.636843094	2.124294161	4.197004812	1.826008232	1.253095052	3.221788777	1.930312572	3.462738216	1.93200662	2.320571646	4.885821751	1.574155717	1.451607518	2.151757452	1.833897392	5.524775532	3.450565346	2.220105459	3.40800385	2.199974694	2.138625017	1.921764498	2.136242857	2.882668248	3.691399583	1.921764498	2.004438281	2.86860245	1.920882048	1.835501977	2.080898852	1.832284879	1.976127867	1.134632271	2.198606173	1.735914052	1.728140325
16650953	1.184006987	1.178360389	3.289659334	1.058029898	1.078411849	1.283936393	4.001167688	0.947366088	1.078698733	2.482221957	1.451607518	1.14174663	1.027439522	2.343676116	4.48760729	1.134535264	1.492366076	1.422361109	1.429173707	1.107241457	1.669477746	2.325197976	1.041325997	1.219272406	1.0581717	1.123382308	1.475496411	1.151041893	1.399687581	0.979345224	1.522105681	3.875332402	0.971727895	1.50554039	1.285849289	2.958884347	1.60777841	0.877722867	2.86860245	2.469957122	1.843335557	1.899540911	1.467382304	1.045782685	1.406486763	1.797008366	1.631056465	0.997346867
16650955	1.71750027	0.920998555	0.965654743	2.230711397	1.30333842	0.93521403	1.663576992	1.23521684	0.821530801	2.213606157	5.400275354	1.23521684	4.103547937	0.80433792	3.936006663	0.775928333	4.598833823	1.096062525	1.677348638	1.677348638	1.625046507	1.019957568	1.127769802	1.06193112	1.845425049	2.278608855	1.574155717	1.14230265	3.569175137	0.781873744	0.952015989	2.164619845	0.900084156	1.189976276	4.906028338	1.267134375	1.481943123	1.263031987	0.956793211	3.371205101	2.324364108	1.134632271	1.209826113	1.806163598	0.785525391	0.991499089	1.290698542	0.864221443
16650957	2.403979311	2.528174246	4.84766065	2.786307817	2.44419547	3.952343887	2.285330752	5.233775991	3.234052152	3.974519226	3.593957558	5.35598457	4.08381023	2.593608501	3.73740254	3.533213606	2.431555591	4.592600791	2.162352567	1.232278685	3.320753808	4.135307074	2.06993949	1.67115025	4.006846413	4.691812366	5.522907175	3.515293564	4.921407733	2.604344218	4.414683245	4.473954799	2.534566543	4.957590116	3.19128573	2.328486622	2.872367453	3.971738422	3.818390788	2.098393888	5.372721957	0.981565242	1.267134375	5.272999983	6.380998212	2.893092421	3.350866977	1.86227087
16650959	3.264813318	2.628936995	3.515612969	2.004756879	2.555299778	2.348598026	3.354677817	2.143024444	2.551862712	3.7156851	2.584788911	2.917817246	2.272968787	2.545502072	2.664658205	2.056240473	2.77559139	2.419044236	2.183472041	2.683842063	1.770627023	2.449224745	2.936349861	2.994027003	4.0476259	2.046714293	3.308170384	2.234026803	2.939525017	2.464225112	2.662763298	2.655737737	2.442062399	2.360425789	2.97365656	2.091604637	2.478731277	2.61203988	2.227491731	2.448331478	2.983064184	2.997172923	2.261562966	2.525429197	3.510188444	2.538986458	1.768487358	2.393114703
16650961	2.24054945	2.08170816	1.882166966	2.992157388	3.169823167	4.670377121	1.831817388	2.916179904	2.081879147	1.30481039	4.586274398	3.794775545	2.263023163	1.916763698	2.859915279	1.846967415	4.44192418	3.850567965	4.969573541	3.518234709	2.948992951	3.477189423	3.620756828	5.1719859	1.931309794	3.4269573	2.609249633	2.687594486	2.89370171	3.924271237	2.027756533	1.987454973	4.538980268	1.756114398	3.304544375	3.279634518	1.697055576	2.420136636	2.075740929	1.915450245	2.671154274	3.402118294	2.648547649	2.761451284	2.302820853	1.760545882	3.241729683	2.355543418
16650963	0.872238432	1.130908177	3.580597137	1.66361427	1.242442742	1.271430956	0.995147274	1.108680958	1.635483932	1.201879858	1.278874089	2.211306818	1.783207924	1.653054704	1.603188818	1.111995824	2.042778332	1.791803825	1.537584158	1.544676877	1.446090441	1.397733993	1.431874795	1.016022763	1.276693116	1.728394088	3.604422371	0.881072952	1.283959095	2.27704566	1.002454303	1.156855906	1.301007287	1.065885908	1.333942733	1.078075673	0.815299453	2.01439466	1.355675624	1.845715676	1.783114053	1.786874864	0.985955476	1.478937493	1.709857458	1.377151204	1.314335479	1.388869787
16650965	1.902937162	1.469249434	2.076354531	2.172024129	1.885353209	1.794326765	1.254210129	3.28325876	1.844227547	1.805381497	5.304849073	2.127726182	1.546051901	2.118022659	1.969014617	3.49185007	3.15617009	1.368815475	3.225473294	2.698507755	1.86912093	2.875871947	1.633528499	1.30470914	1.558702242	2.820333852	3.326715418	2.856125301	1.439334547	1.899846936	2.067118402	3.827098027	1.535529953	1.890778859	1.653772545	3.020182484	2.836258132	2.224982382	2.618529355	1.339899941	4.21745666	6.521189306	5.323637981	3.031909813	1.325370666	2.854039895	3.135806549	2.050572724
16650967	4.163347802	4.078183735	4.494505181	4.560209527	3.932299076	4.452104176	4.009490047	4.829571362	5.469537921	4.329816188	4.082523451	2.748149776	4.454404098	3.987616388	2.213181338	3.939220698	3.685624415	5.023576405	3.306970039	4.047199533	4.628034025	5.557963829	5.012473595	4.438149938	3.766541539	3.669671753	3.766309456	3.839935154	4.008918091	6.060836988	4.967428903	3.065995435	4.553025591	3.923016758	3.571320912	4.38194463	4.789459285	3.5420549	3.251227383	2.588672804	3.755880047	4.873087473	5.242630926	5.184304177	3.677104099	5.046081171	4.342539714	2.944251635
16650969	2.893883972	2.416678079	2.376919702	3.22345208	4.230030296	2.020057932	2.225446442	2.669150893	1.537370066	3.28820416	2.814064523	3.042577364	3.790590049	3.51926292	1.39237107	2.12266526	3.249976339	2.551444533	4.90963118	4.445142172	4.294165572	3.00133357	2.819280723	5.04503261	2.096028252	3.801689638	4.274298721	2.278133251	2.721559997	4.687983214	2.500921284	2.89973232	3.413354144	4.636213543	3.495339735	2.953734644	3.269013769	3.079549444	4.722921426	3.082010601	2.040735864	2.404684574	2.752814357	3.916966028	2.914232187	5.620817307	3.443567945	2.968174303
16650971	3.212175845	5.124609378	3.827797874	5.021172036	4.432029146	3.833008388	3.451055277	4.51333883	2.589443441	5.089047983	4.736244536	5.162171221	4.057230234	4.222449995	3.814504056	2.232649825	4.290640656	2.828832578	4.948673914	2.742426099	3.86674355	5.684332878	2.434265103	3.079292284	3.26599372	2.974607445	4.05107044	4.007700377	3.342656216	3.896007068	4.456875787	3.489025781	3.97740284	3.207825766	3.221241799	3.173598754	3.441267725	3.529937517	3.442306187	5.518371442	2.90935861	4.431012712	3.593346325	4.048999738	3.964729794	4.614294505	3.127481475	4.742682778
16650975	1.421195706	1.642207566	1.486379981	1.331507758	3.031276084	2.076977141	1.167005461	1.255711136	2.365933255	2.050436603	1.909078042	2.326611304	1.656370141	1.405297059	1.460208638	1.326487923	3.497970058	1.072038864	2.629945284	1.77820342	1.11441361	1.120207545	3.302377572	1.288332568	0.995607348	2.18488142	2.114928905	1.171461805	1.076674131	1.591328809	1.442309146	1.576292736	2.580339228	2.035595797	1.202537323	3.097592561	1.216138457	1.070377427	1.120396751	2.043113098	2.09671938	2.789843603	1.271383945	1.215284914	1.24122546	1.176700193	1.227085424	1.396569169
16650977	3.56547548	3.547214487	3.19130969	3.165853582	3.943427652	4.599505133	3.113756753	3.805762488	3.85060294	3.911321448	5.033587486	3.425239871	3.735594379	3.710091982	4.189820911	3.769558082	3.932299182	4.30385602	3.324221467	4.57204327	4.773352921	4.362133232	3.946136967	4.697758943	2.893250906	3.540289683	4.436917475	4.050538741	4.367193516	3.469251058	5.045582984	3.798334806	5.317773616	3.412759451	3.688189356	3.759721397	4.168656646	3.999410795	4.831592076	3.131672807	5.962586998	3.84534273	3.418470323	5.492100184	3.758226782	4.601798848	4.804912035	4.587392473
16650979	1.531810989	1.211053735	2.543148705	1.198784378	1.058782196	1.128244543	1.346778291	1.644968145	3.557753564	1.587372415	4.027876391	3.818684689	1.564982216	1.976356849	3.29093133	1.324237725	3.243655988	1.653467879	1.517896805	1.288593263	1.141966886	1.328404966	1.263231387	1.076568745	3.307456908	2.861173367	3.221468987	1.266594453	1.224199577	1.224303068	1.210939625	1.445309025	1.329686	1.265189863	1.347005671	1.097729652	1.381910088	1.566406914	1.521583518	1.327687115	1.898797407	1.257197901	1.576333545	1.016702313	1.385878449	1.176700193	1.531826977	1.312059649
16650981	1.272182317	1.263722772	1.559166406	1.509619967	3.175740196	2.046104049	1.110649503	1.959870952	1.304718687	1.566213031	2.621229519	1.604939437	2.068848537	1.264184323	3.537620761	1.306977265	2.182296459	1.46583824	2.42716426	1.796091123	2.504538443	1.256395728	1.348086176	2.173743363	2.406947319	2.128662578	1.69278666	2.958640471	1.763089647	1.521768547	1.691984735	1.363396712	3.388724507	1.722454176	2.398256006	2.182563663	1.660016243	1.662685879	1.711590077	1.374623053	5.124140684	2.424421208	1.995975563	4.261095047	1.47190571	2.321814291	1.622277425	2.467650964
16650983	1.425226855	2.266681778	3.698508815	1.982636728	4.181204667	2.518057421	2.023400239	2.996697652	1.811816455	1.984892883	1.68448215	1.452753989	1.451607518	1.868991938	2.232999617	3.159352651	1.294057332	2.09037999	1.677665864	2.736290257	2.423322394	1.257334285	2.030783492	1.641545366	3.127856959	1.614555768	2.153974717	4.771606203	3.416840488	4.044468872	3.394542724	1.858577882	4.294002531	1.763511421	3.279846945	2.532330906	2.679785407	1.879097217	1.818141826	1.851466767	5.411703333	2.163695329	2.207042646	3.500029791	1.42240131	3.377383173	3.314931446	2.022016551
16650985	6.549215545	6.236558004	6.528382954	6.903450965	6.932725552	7.767828429	6.899653474	6.277462124	6.757445202	6.914450209	5.611048447	5.918847382	7.050445286	6.494842761	7.227607188	6.677038818	6.093663515	6.282516685	8.409513803	7.000576795	6.681529096	6.565124759	6.391798392	6.450879375	6.412941529	6.348626955	5.184207448	6.00467083	6.634931953	7.713526503	6.347722663	6.278855493	6.174655473	6.150368505	6.203773634	6.928343697	6.537599937	6.839442871	6.637310796	7.157559593	7.309647868	6.624758709	6.069696191	8.994218848	7.603746969	8.472906729	8.658218384	7.627508672
16650987	1.802297054	1.298657374	3.002693317	1.079648434	2.642587104	1.928002345	1.485717627	1.631532875	1.170435639	2.235704238	1.458241672	2.506795188	1.250967757	1.606141225	1.757900851	1.769888641	1.426140364	1.475411763	2.035109485	1.920292805	1.344365594	1.191541685	1.62409151	1.321290748	1.569253581	1.308827881	1.399140086	1.7299068	1.479590127	1.245953938	1.502983515	1.904003597	1.209826113	1.319520943	1.754520507	1.468627583	2.110118687	1.705427964	2.530376456	1.972604917	3.171749951	1.401206534	1.389698808	1.157104846	1.529608052	1.496911307	2.014156738	1.628188557
16650989	2.941811233	2.992510038	2.515834083	3.450553914	3.576836461	2.978139582	3.456462592	3.143903855	3.990232048	3.474062807	2.791689566	3.231589757	3.385929299	3.012787929	4.562113225	2.631495244	2.794102032	2.93328882	3.191427273	3.543349173	2.646597476	3.351071268	2.849337898	3.055987658	3.334270944	3.6022896	2.65949081	2.806941629	3.762262517	2.637611216	2.711770998	4.805820783	2.850389397	3.920567204	2.806488218	2.874504912	2.732382405	3.597371758	3.008385929	2.726475705	3.964352586	4.983630067	3.215003962	5.994422039	4.626230246	4.182209912	3.398784225	3.265280152
16650991	2.575076231	2.316293514	3.166870322	2.827214937	2.477472188	2.510036389	2.451129918	3.598946376	2.12221121	1.777680912	2.400752674	3.44119734	4.778157736	2.531743945	2.032600839	2.405717933	3.236316733	2.083986502	4.039114489	4.086291932	3.056823257	2.76932831	2.723598485	2.260096007	2.379739484	2.813293516	2.690179523	2.920389065	2.615765457	5.37283824	3.74659893	2.69063732	3.47139763	3.25298621	4.126171819	3.598713343	1.837746979	2.631540953	2.882568275	3.144262921	2.211336387	4.319626166	3.438068465	3.867846362	2.215732189	3.49797539	3.705991059	2.886312825
16650993	6.187382243	4.820439613	1.497695934	6.238793561	2.698333373	5.409529114	3.633598501	5.076408298	5.058235235	6.297973069	1.622817298	2.012485537	4.828434524	3.828579361	2.11608716	3.777000281	3.088821852	2.427197163	5.411422393	5.333494296	3.223433674	2.960844103	6.208862341	3.136208532	4.099366712	4.417652036	1.358263051	3.842453058	4.118677086	6.584607123	2.477823471	2.643337703	2.662152311	5.454496409	4.982322149	3.01321751	4.972580663	5.441590446	3.869928215	5.336815478	4.676416566	5.262360313	5.67297752	5.85685884	6.68605432	5.162139782	6.378001084	4.981710929
16650995	3.102997138	2.385266178	3.255755786	2.565590088	2.24869684	3.022830789	2.887692746	2.642383522	3.932934511	1.966720167	2.405072454	3.039464495	3.8229596	3.486113412	2.011137037	2.880905547	4.217611288	2.151137608	2.410085523	2.915024138	2.335606482	2.40653115	2.665851171	2.747958541	2.918185371	3.057584163	2.212140627	2.955811866	2.164492226	2.695483802	3.86918342	3.005664543	2.053265007	3.188105792	3.303076381	2.277270333	1.83570462	2.368202347	1.752270794	3.868868953	2.731642869	2.681619882	2.458999222	2.788709336	2.67991702	3.011542692	2.856847241	2.083631178
16650997	1.297808483	1.033072228	2.673225535	1.948178203	1.57333028	2.116736012	3.398836026	1.137051215	2.328412192	1.903139294	2.109037309	1.752046293	1.452515276	2.302386546	4.656805308	2.546675042	1.594707392	4.421571506	2.795265313	1.236813456	2.065573661	1.384093174	2.193077252	1.30685362	2.626177873	1.355023399	2.017179116	1.704901472	1.457071033	1.880459397	2.463464031	1.014029039	1.302929124	1.898587904	1.408554399	3.876912536	1.259420297	1.208089459	3.044851235	1.244449212	3.081479803	2.855257314	2.07149483	1.327151363	1.429953226	3.098003479	1.870241318	2.074458766
16650999	2.850523286	1.648311815	1.684707921	1.205916962	1.982482708	1.258875283	1.217201713	1.331024688	1.214973366	1.418133804	2.212200508	1.679721427	1.134568034	1.390602785	1.613644404	1.326283783	2.473368264	2.72733796	1.760553849	1.576800792	1.165409528	1.619139096	2.041155694	1.099320562	1.402195218	1.548601527	2.762384893	1.526892778	1.551949437	1.187334772	1.447855087	1.401587478	2.315769753	1.10281558	2.309808107	3.829948722	0.902551175	2.444231293	2.695133844	1.37818954	4.169345862	3.484148958	1.36902454	1.604454097	1.062581716	1.768597953	1.168634928	0.991887129
16651003	1.714522049	3.599593891	1.901315078	2.450111382	2.056555178	2.861502196	3.798637024	3.691626629	3.101470387	2.849060181	5.297665537	3.253879611	2.381836272	4.698870448	3.781275449	2.814034922	3.69497419	3.49623921	4.969297159	2.008862773	2.299481588	4.206543015	4.222959116	3.352601434	1.87852877	2.255704737	4.105402357	2.75893775	2.846166863	1.454919765	4.116433445	2.530997417	4.245703314	2.168980977	2.895972786	3.848005172	3.727071862	4.029866107	3.129064894	4.779072	1.902861642	4.391293721	3.589650097	4.371630379	3.79598722	4.742080112	1.920459721	3.784066947
16651005	3.809511136	5.274155219	6.368128156	6.061708419	6.118442487	5.448152415	6.205266985	4.424984707	6.111865294	6.26608988	5.793310228	7.084090833	6.034510826	5.31869381	6.417646668	4.856447915	5.511696292	4.97417006	4.828616515	5.802680467	6.244117146	7.01588985	3.442490938	6.374036655	5.440995415	5.4667103	6.339788167	6.425875233	6.608580772	4.795081001	7.351556345	5.810388654	6.160765386	6.302097015	6.03874546	3.909181984	5.758892984	6.03553355	3.70183966	5.994503986	5.095002294	6.012639812	6.665323135	5.34818357	4.859405456	6.593943821	3.987915639	5.550654656
16651007	1.562989675	1.878561469	1.212241357	1.499079569	2.102371066	2.936933944	1.346716734	1.901921884	2.045270881	3.698393116	1.590023284	1.634619891	1.788371344	3.619109528	3.577070933	1.436472102	3.866766988	3.673655443	4.26689298	1.640188665	2.160985201	1.855513092	3.71915015	1.121842249	3.968735356	2.225511487	3.561026474	3.684350696	3.03133775	3.365760436	3.015215399	2.334602733	2.751982348	3.597115202	2.650920158	2.520439595	3.045901104	2.237608593	3.112762165	1.415018995	2.912350236	1.361198642	3.13873592	2.984481304	1.841934285	3.87604888	3.692355613	3.898095603
16651009	3.730306492	2.682748571	4.667006025	3.666053262	3.809057375	4.562276879	4.39221712	4.114069364	3.636955731	4.600603528	4.628653153	3.926164711	2.707291946	5.024243383	3.299340564	3.39208562	4.746556683	4.281729873	4.359852136	3.606066324	4.152902126	2.502172002	4.153662459	4.39367733	2.795921595	3.039687474	3.814014619	2.861656301	3.346991262	4.213723926	3.746977425	2.923143261	3.631366561	3.316021613	3.306023272	4.175478498	4.907670301	4.748437258	2.337098444	3.982100138	5.31737659	4.342457047	3.406249172	5.07042896	4.19875483	4.68317556	3.95447946	4.517157724
16651011	1.672741429	2.488949834	1.759645652	1.271676306	2.436013937	3.340669708	1.856343944	1.61222359	1.755741398	2.985046383	2.120351432	3.055798197	2.069174519	2.959332673	2.342591474	2.822182893	3.481045002	2.282981696	3.442987878	2.085352991	2.089258254	1.331431756	2.129681365	2.099164485	2.957142268	1.363152558	2.385081375	1.514688246	3.240712405	2.313702312	1.953802936	2.557285543	1.699866525	1.530264608	3.137295937	2.786366788	2.921048768	1.705856518	1.701812987	1.426992664	4.173068794	2.692776874	2.969068309	2.364887536	2.879125863	1.500776172	2.261550968	1.290394635
16651013	4.396284783	5.072378874	5.92115073	5.999313805	5.984634883	4.975572498	6.129659317	3.965533726	5.593151817	3.971557598	4.852915283	3.950041326	5.830920198	4.462519527	6.128567569	6.299783794	3.701323576	4.124489	6.944506996	5.405461981	4.509915416	3.013088304	3.414079728	6.103636865	4.533272659	5.693310298	5.16483062	5.454812641	5.422870259	5.953651951	6.38235387	6.118591486	5.010889628	5.876342806	5.702191325	5.458445586	5.009226332	4.147831577	6.195617875	5.446169691	4.875653228	5.25805826	5.319910288	6.520730482	6.238689291	7.040263736	7.047694324	5.106400897
16651015	3.893027685	4.580075735	4.224145172	3.58584424	4.038919211	6.008516096	3.071662156	4.727657867	4.539294357	4.423239595	3.472204695	5.284207334	3.320753808	3.303274941	4.740181397	4.04541882	2.552893308	3.707892602	3.289659334	4.851830057	2.427337305	2.394421257	4.979405268	3.087424881	3.484230774	4.105294975	4.759627391	2.832810309	3.07893274	4.836025024	5.207462685	3.581584944	2.472020879	2.365382931	2.832810309	1.762420197	4.497739917	3.935981319	3.581584944	3.934457414	4.965370353	4.74384296	2.904519331	5.011542715	3.751186775	3.589896915	5.067461367	3.936321859
16651017	2.503303864	4.71057688	2.871948949	2.844149931	3.216376728	4.557423857	3.926562881	4.687242351	4.132494719	3.924889445	1.851878007	3.998858497	3.58775876	2.455885359	4.296046833	3.666819608	1.708111422	2.932675854	3.065540815	2.175070566	4.188495921	2.562068709	4.343282613	2.840275035	4.508715357	4.611804802	3.321736198	1.795301068	4.137561424	2.192012652	2.998693666	3.576390155	2.041277096	3.931211687	3.19306512	2.683596198	2.357072144	2.47408018	2.611429564	2.690731032	2.229026855	4.863916255	3.356683228	2.229243484	3.165370141	4.230702923	1.962981698	3.354371859
16651019	4.774831399	4.787067949	4.856922386	6.099286884	5.193259954	5.6783868	5.277054872	4.876633023	4.683730359	4.79072131	4.082752414	4.953952624	4.607264264	3.771961053	5.286791125	5.294743204	5.700556838	5.556595709	4.611070843	5.916742844	5.450175381	3.800382759	5.121751553	4.715023097	5.303133297	4.360590415	4.847388314	4.872170528	4.708682447	5.664153078	4.832785339	4.454957587	4.670927785	5.937801395	4.682560431	4.670532333	5.414253821	4.806598877	5.483268146	5.311685463	5.078335325	5.568244214	4.730297753	6.045875378	5.10984277	6.138363204	5.16803821	5.711311829
16651021	4.456655926	1.923263019	1.304491516	2.653304136	1.970487015	3.395061791	3.981898744	2.10076544	2.373423287	2.086754118	2.649286221	2.789108783	2.748068563	1.481340795	3.528140209	2.474792884	2.987534836	1.589461238	3.178370636	1.538442709	3.748698477	3.67386927	1.244479307	2.642449278	2.760758624	2.233186146	2.914558613	3.903686719	1.486372356	2.090457438	2.843133833	1.540370987	2.153642587	3.235548702	1.683613134	1.949838565	4.468116911	3.001456555	3.456554788	1.412932639	3.835819736	1.538870959	1.804422522	3.548548236	2.05198545	1.755326877	3.336067091	2.373639426
16651023	0.872238432	1.755921551	1.234677968	2.786307817	3.153611443	2.455364484	1.042428161	1.23521684	2.814026931	1.30333842	0.944676987	1.565727758	2.512713806	5.071042301	4.292311979	0.92908244	1.046518165	4.838243748	4.567605895	1.107241457	1.484630153	4.807435871	3.3637121	4.319592704	1.71750027	7.258177469	1.475496411	0.961311184	1.972586501	1.225924024	0.952015989	1.454486595	3.683795273	3.77622294	2.213606157	1.379861762	3.058068961	4.228723181	1.949965838	1.232278685	5.949246582	1.985984716	0.851393304	3.3637121	0.956793211	2.382498431	1.596081335	1.642324564
16651025	6.144286706	5.755513459	6.111598348	6.738258511	5.64465413	6.435514754	6.282198246	6.330191253	6.399538639	5.684009546	6.26474746	6.462294356	5.921235529	5.224377479	5.825515672	6.686785004	6.899950205	6.576846436	7.428408646	6.110163891	6.346668627	6.365290308	6.290044251	5.810374251	6.21149342	5.254266737	6.609946094	6.271776952	6.755226356	7.366508438	6.274018989	6.545918497	6.01510525	6.060768041	6.516722317	6.442742997	6.126331805	6.401418424	6.250532569	5.95918579	6.387858225	5.320068541	6.494186701	8.038691498	7.073472002	7.877524944	8.927305536	8.273742771
16651027	3.523426836	1.30971208	3.330472643	2.593464417	3.535065594	4.240926714	2.738822314	2.536269896	2.264831389	3.113902155	2.763995882	3.024592353	3.768680732	1.173469659	3.733596525	3.31592048	1.825605244	2.979084957	3.58791252	2.649837351	4.117799951	1.795495823	3.894209853	2.887098416	3.317499522	2.630026603	3.977829439	1.680817411	2.267004402	3.44624703	3.086856939	3.076202629	2.017606713	2.123350429	2.865564398	2.281766019	1.809295388	2.491729571	3.451368726	2.571864964	4.000025558	3.610076838	2.662519515	5.038776001	3.05779246	4.410958249	3.27669842	2.455383963
16651029	2.987742585	5.165710917	5.749994207	1.253095052	3.107677047	1.691141973	2.369436881	4.519892738	5.269947677	4.641392806	5.821396059	3.909369223	5.095945853	2.811481697	4.143009664	3.387361258	4.424667042	4.781340944	5.243644863	4.290583481	3.045703593	3.053749073	4.250172768	5.357451571	4.014883345	4.482438044	5.169844159	4.808868304	4.151211315	5.50463783	2.757978684	3.677025643	4.97657336	4.249060332	4.800981213	4.421838331	4.958984589	4.25413106	3.812752055	5.114678922	1.107241457	4.63442486	5.092215496	2.898263148	2.839388074	3.899508415	5.434301306	4.089589003
16651031	3.00747149	1.65086672	1.265691251	1.198784378	3.358567021	1.416436793	3.583580301	2.053008392	2.889124061	4.713004011	1.731057022	3.97795913	2.692004405	1.939553449	1.32931029	6.70590031	3.978183094	2.197072191	5.252880053	1.873785521	1.022442095	1.609865057	4.258658293	4.671531015	6.779912702	1.483592042	2.779842971	3.080399776	1.82187979	2.990883151	3.619968798	3.630131356	1.641249135	2.945464876	1.922856976	5.018267742	3.873529856	5.617094401	1.752641688	3.681585023	4.139596106	3.198284934	1.275983484	4.882688865	2.380387952	7.733115085	7.931282673	4.147667201
16651033	4.019202389	2.128414964	2.198606173	2.184113211	2.244687827	1.916105268	2.42717548	2.882416548	2.514636556	3.984389978	3.453478951	3.32461253	1.23521684	2.430119921	2.127965787	3.318248363	2.089070723	4.663098379	3.182857044	4.185509143	2.413944573	2.059597076	4.446030111	4.127064388	4.172130653	4.77593285	3.3502261	2.499476614	2.000950692	2.265563532	2.612131123	2.912420119	2.332615728	1.475496411	3.922307755	2.182563663	2.521582631	2.302671495	3.930521647	2.960521555	4.423239595	2.674127092	3.946480179	3.189185989	3.591937	4.382050126	2.635720843	2.795381792
16651035	2.591481685	2.018235676	1.400202863	2.369433534	3.905228966	3.373884093	1.663576992	1.442232198	2.222741375	1.349608094	1.888571964	1.622661307	1.183371158	1.003359236	1.346028127	3.597973423	4.553731472	2.150229418	3.264589348	2.338925128	1.446090441	1.795495823	2.130714048	3.880682711	2.135976838	3.245487282	2.981848641	1.815391624	1.296131582	3.647194939	2.347693413	1.135385143	1.470668258	2.231532467	3.819892343	4.586383907	3.304614652	1.499757639	1.698738211	2.451339108	3.39393434	1.935554387	4.17646649	2.905231091	2.630688027	1.516537188	1.755599803	3.122787904
16651037	0.872238432	1.264804194	4.115837628	1.144473703	1.30333842	1.578809881	1.042428161	1.23521684	3.991976881	4.423239595	1.048274601	1.919435403	2.401393055	4.197004812	3.031751204	1.078411849	2.461737269	1.223719778	1.677348638	1.677348638	1.063684682	1.374305065	0.92908244	1.305716211	1.977145623	0.787373347	2.053200554	1.570615542	1.399687581	1.093986171	1.522105681	1.321971323	1.962911378	1.935038646	5.174892327	1.379861762	2.127965787	2.674127092	2.127965787	0.902015297	3.978756115	3.481648194	5.536521738	1.23521684	3.958271433	4.124471711	1.379861762	1.209826113
16651039	3.290987251	0.733383229	1.823408907	0.82384794	1.078640617	1.000888974	2.512397061	2.240543414	1.043167497	2.460080532	1.225965296	1.003784383	1.755369518	2.458292114	0.879741651	1.055925005	1.335159625	2.790982399	3.180568868	2.106005788	1.11441361	1.618322074	2.378615166	4.975936265	1.155101163	1.152944319	1.118512545	3.419572303	1.180499382	0.979345224	1.833663661	1.62902381	1.391287631	0.681408259	0.858754957	0.967644746	2.252142134	1.317461082	0.979259765	1.174536463	3.349466374	1.141107115	3.001402442	1.694521802	2.885345871	2.897822395	1.199909665	1.28120078
16651041	2.012155785	2.559743356	3.218541412	3.943846011	2.400752507	2.405671442	4.093456834	4.649203707	1.00810204	2.929681276	4.166610737	3.019016446	2.489528073	3.803147827	2.910504389	2.152829421	3.774836092	2.928249692	3.581578237	4.061884362	3.277256714	3.943417591	3.376018195	2.866391701	3.896569344	2.482541868	3.150680466	3.864351059	2.887897855	2.856675563	3.916832744	2.509477184	2.468871223	3.841202077	3.070081293	3.040150586	2.615701986	4.5764003	4.636191579	2.463604936	3.614761815	4.397696962	3.13676946	2.261536829	3.87227413	2.406953391	4.345417727	2.328013258
16651043	1.919395306	1.81129511	1.226358457	2.30940433	1.863385552	3.677717753	1.642711286	1.25481809	3.92701143	1.206420844	1.933301711	1.296677074	2.107933512	2.245737663	1.887245617	3.135933733	1.964401359	2.63422725	2.395014293	1.54485787	2.386264758	5.19440032	2.092593699	2.086176153	1.905904722	3.131653972	3.452395188	3.649223277	4.707948493	3.327323307	4.120189744	1.87121509	2.286764685	3.940813647	2.330037997	1.696080654	4.499486569	3.005250327	1.799983118	4.62589517	1.653876493	3.098615716	1.986836414	3.94671874	2.951452641	5.287383602	3.238429435	3.324052337
16651047	4.073493584	5.422086238	4.938954767	2.693440743	3.45922609	4.459470393	3.774689867	5.896391331	3.967404615	5.267946976	5.531483278	4.973438722	5.101639789	4.346336364	2.142836741	5.936010596	4.557261818	5.618016868	5.170972553	5.419391075	3.940975226	3.000289549	5.019356564	4.148239859	4.499015414	2.90467935	4.290063599	4.499181914	3.827927162	4.737385711	3.981457556	4.398060887	4.521615246	4.177733794	4.425758516	3.790294001	4.396528357	4.860096031	5.261410324	4.362286327	3.85877464	4.348559573	4.508231533	6.143664852	5.626309834	6.249804838	5.019076644	3.993285978
16651049	2.053652095	3.170424605	2.214515984	2.834249474	3.528084177	5.796092853	2.344586422	4.219821311	3.413718876	3.016412577	5.259045488	4.9937596	3.222509327	2.539648009	3.328078506	2.208812697	2.543105628	2.557209167	3.343330255	4.360771526	4.633214221	5.091330526	2.656396374	4.957395773	2.675609131	3.137439798	3.165298712	2.789577972	3.780550684	2.179457943	5.305794153	3.067462641	5.550021279	2.658978879	3.929318252	3.067462641	1.164142174	4.891512303	2.264365479	2.926742206	3.524476827	2.615857008	4.897053355	2.770728262	6.113335978	3.857017302	4.0353664	4.61738368
16651051	2.865867567	1.054626925	1.973907467	1.15694483	2.689107172	3.208512681	1.279878815	1.415765119	3.495181669	1.400172924	2.731831782	2.572293032	1.503899332	2.338129605	2.946670503	3.652628403	0.93521403	3.593942731	1.693710531	2.430526551	1.274157417	1.874050904	3.126809539	3.269076456	2.259239951	1.832595298	3.270133116	3.903532706	1.06193112	2.217161885	3.435112496	1.854548885	1.628235413	2.702630344	1.553263769	3.552199188	2.601424374	2.800306679	2.86860245	2.41600853	4.165833992	4.689576302	2.592632654	2.584937849	1.22486189	1.502449775	2.335014828	1.355253296
16651053	1.860397728	3.253503767	2.094764876	4.304354739	3.528084177	2.359429567	3.050686214	1.71750027	1.687842742	1.816299857	1.60439591	1.836508834	1.412340839	2.317032683	2.847087101	3.740610863	1.320115346	1.508804914	2.717229223	1.357096448	2.177616895	1.517127807	2.178490132	1.66077022	2.030305932	2.030305932	1.118512545	2.225733094	2.056074395	4.145684777	1.437406152	1.192358436	2.650139265	1.150536938	1.515261658	2.567263317	3.254970434	2.379035185	1.570794516	1.735270184	2.324364108	2.763565872	2.177616895	3.934712385	2.522264134	1.608750086	3.359613574	4.333955369
16651057	1.120141892	2.349852864	2.658223113	1.492164135	1.351211745	2.43349556	1.686000008	1.456067397	1.661983598	2.39626124	1.967186956	1.395060697	1.595215362	1.288075093	1.376227698	1.45502708	1.294057332	1.346501825	2.01268411	2.639179726	1.267134375	1.735969453	3.708093557	1.350356684	1.689572644	1.562178185	2.700876338	1.515226324	3.359598332	2.386132777	1.467815123	1.018201194	1.716268779	1.756740503	1.249589066	1.781795929	1.128461862	1.568045481	1.33000833	1.16079035	3.357980725	2.4214953	2.997411492	2.642845211	2.008564037	1.405180958	1.632879266	1.418681539
16651059	1.260848286	1.461516103	2.019365238	3.060794463	1.368887816	2.185734876	1.761295264	3.170825743	1.350659344	1.787034585	3.032295817	2.561218363	1.903491047	2.847831022	2.090607729	1.767909549	1.707645507	4.24304713	4.746991697	2.54287201	3.179691334	2.687747303	1.606840983	1.413521793	1.570737919	1.589825796	2.082104533	1.082509676	1.28241506	2.354061881	1.267134375	2.595643222	3.826275826	1.62244768	2.043637797	1.86043538	1.40218636	1.428260165	2.730023973	1.798941956	1.233704755	4.619964582	1.141590703	2.601735485	1.972007944	3.969865977	2.701446267	1.368343649
16651061	1.958889802	2.678879996	3.368148199	2.389365574	1.664920341	2.891429036	1.606824867	1.173844959	1.344790303	1.281427936	1.645012642	1.248409183	1.734122742	1.426031456	1.427296512	1.238788121	1.699143683	1.483273273	1.506428343	3.061048961	1.32071972	1.896293476	4.149691878	1.524581536	2.279116015	2.401017427	2.420126106	2.319132609	1.867109183	1.305571453	1.2712827	1.388098781	2.100905859	1.133401509	2.058250541	2.15272148	1.951303508	2.837994055	1.601873536	1.283015889	1.933741221	1.392199208	1.979688196	1.404787564	1.403130268	1.679572397	2.826571849	1.762597498
16651063	2.382449244	1.140459577	1.622062557	2.684298526	1.42548586	2.396232719	3.204176818	2.010329506	2.532093543	1.043819194	2.263357227	2.270841787	2.187568672	1.229230669	1.548193009	1.036224363	1.154096749	2.730040845	1.560748339	1.705837781	1.804027577	1.046035796	1.074823384	1.690988956	1.36255056	3.462022853	1.055786208	2.1572171	1.18358542	1.736578426	3.619574675	0.98711609	1.038546603	3.473852555	1.24263274	2.531495716	2.063451024	1.209762863	2.146925562	1.631815358	1.103541116	1.482242644	1.293411757	2.901335926	1.926571697	2.662328864	2.091914232	2.372354826
16651065	1.341577506	1.625799317	2.131108138	2.857744271	1.572404059	1.277648443	3.548206523	1.940929097	1.277909178	2.640235854	2.406161569	1.868123493	2.679959895	2.091067716	3.002354882	1.33209383	1.449625791	1.563494519	1.780436346	2.334533827	2.195061266	1.035260382	1.705973368	2.435166947	1.513421776	2.540846855	3.737778512	2.821259228	0.970534395	2.104691413	1.719718699	2.731905619	2.882092506	1.830931654	1.413520193	2.126399561	1.786063213	2.23639889	2.207214128	1.750091623	2.724321636	1.985984716	1.855972623	2.711058367	1.391999203	2.65089717	1.484189518	3.594386315
16651067	5.430193672	5.870747316	5.922082833	5.103417268	5.891364455	7.445183852	7.080632728	5.497476134	5.68414587	5.58430279	6.345458541	5.987342865	5.747409879	5.220624344	6.412849378	5.823956064	4.585932576	7.748886789	8.139685038	7.070448124	5.38134926	6.417739414	5.54703011	6.287473789	5.708933615	5.530982543	5.809939103	6.107161703	7.178311145	7.92615059	7.033781211	6.917663855	6.161512858	5.691306597	5.839485615	4.669608628	6.046346148	6.466367669	5.323020019	6.847494019	2.313068936	6.748943355	6.575150124	8.095773037	4.611659899	8.877528289	7.817330839	5.737896248
16651069	2.363088021	1.489206686	1.565703922	1.244064772	1.03122892	1.681989003	1.279878815	2.630592961	3.073543459	1.453080703	2.621011556	1.081471198	1.552365916	1.438304575	1.805775848	1.113042585	1.190644612	1.50155563	2.424180334	1.832195973	1.484630153	2.250467072	2.73191724	2.324120272	2.030422387	2.053091166	4.525057001	1.712355316	2.250848011	1.30441428	1.102750379	2.02360848	2.165790981	2.499652127	3.173350344	2.05504896	1.411001493	2.924377818	2.110976473	2.2426894	1.653599947	2.021564748	2.073733839	1.321616851	1.194321778	3.010934225	2.83157685	1.82155878
16651071	1.769347692	2.686610747	5.093811142	1.956036966	1.865281975	3.069573377	1.61621615	2.533144658	4.181270653	5.119028664	4.393162306	2.609902623	1.816473163	3.97748583	2.378850029	2.912431864	3.379160744	4.071173924	2.096936802	3.579588877	2.20385692	4.018940902	1.894248447	2.555933902	2.106390839	1.696895733	5.643033181	3.237288575	1.908229274	1.771773953	2.121434735	2.076120402	3.591504358	3.093359262	3.539224831	4.34166672	2.760914076	4.981567744	2.679348482	2.835596694	1.479862176	1.820990837	3.420663378	2.685988531	2.28551781	2.391347635	1.924516243	2.548164378
16651073	1.259970491	1.007311675	1.363840496	1.851665993	1.018423759	1.088761137	2.204054359	3.075358525	1.651591715	2.498002352	1.05181568	1.225973073	1.621970581	1.577171952	1.130831887	1.408049423	2.116652166	3.212122929	1.226318689	1.480860176	1.524628679	2.886912818	1.450492942	1.113525705	1.450591281	1.887078024	2.320658557	2.015133958	1.147011092	1.179087558	1.173702782	2.394459316	1.319238209	1.004784973	1.670246398	1.966190561	1.391761727	1.574358549	2.259495474	1.011669262	1.212799265	1.334374605	1.582760409	1.117757991	1.466945063	1.963882594	1.13940645	1.089352639
16651075	2.763598629	4.65238224	3.4654631	3.557709819	5.674478993	6.407345083	2.857790119	5.528078915	3.650950976	5.104483446	3.935434869	4.905025519	5.020929287	3.951158035	3.71607162	3.130530566	5.804516583	2.650139265	3.768752106	2.291401017	5.063871522	5.246598818	2.569874598	2.117267626	3.565562345	5.10701691	3.404772561	2.789577972	3.125112522	3.201087593	5.92050216	3.782650062	3.192807245	3.457413364	3.296040483	4.598218458	3.853390727	2.691079684	4.723416791	2.957703625	6.353787016	4.34110455	4.758212048	2.857651431	3.551205705	3.350204694	3.292449255	2.789577972
16651077	6.733698656	5.705744807	6.05251255	5.730568502	6.096969026	6.709702277	6.532777534	5.539715711	5.213499201	6.159701428	6.475979112	6.433404934	6.529463504	6.19559827	6.921718201	5.299797554	6.659708411	6.922446117	7.008830764	6.912827335	5.601567694	7.070420142	6.001072847	6.037675112	5.124710624	6.876388813	6.198492247	5.8184084	5.963202797	6.611835447	6.891267156	6.478133383	6.001339279	6.603861421	7.108890175	6.077170026	5.896726553	6.430295674	6.736167957	6.401318075	6.081131246	6.442296119	7.264049131	6.792038157	5.930197225	7.250700106	6.560246576	6.065103536
16651079	2.639632784	2.967979763	3.388444119	2.752187118	4.012103352	4.253845639	4.56707228	2.49209073	2.333059574	3.527403899	2.493213787	3.500413181	3.214261171	1.238040424	4.366030715	4.3335474	2.67768875	1.449028353	2.591567525	3.397660161	2.347193634	2.989302843	4.809753678	5.030383725	2.371007689	2.944132345	1.991502233	3.194379931	3.150301761	2.099042141	3.021100358	2.774958698	2.66873093	2.717363221	3.496733197	3.701560688	2.242318351	1.985313326	3.692217873	2.770967116	3.245941669	3.550996309	2.796059008	2.329631657	2.433971098	2.542975291	2.25351454	1.614708251
16651081	2.304148741	2.699358021	2.487027891	3.868334636	2.141324837	2.447269766	2.375741538	6.460355811	2.286320263	1.853911177	3.996085438	3.880017419	1.647378576	3.996085438	2.840130333	3.379335304	3.881317321	3.642429592	2.624089196	2.22096946	3.067462641	2.086469611	2.055750966	1.774095667	1.845425049	1.226496005	1.03390218	1.254788964	2.464248174	2.368246519	2.024904169	1.454486595	3.210279536	2.426268273	1.768263405	2.341905657	2.19410767	2.484931251	2.029058021	2.487027891	1.475496411	2.127908835	1.309475155	2.389513184	2.751621177	2.382498431	2.598939531	1.921990659
16651083	1.826458281	2.130722879	3.152936305	3.326655507	3.860612356	2.636182047	1.817545008	1.501524752	2.433340703	2.363447596	3.908570494	2.236408842	2.058967246	2.046019011	3.17210184	2.640976201	1.907675373	4.260856418	3.129449145	1.441776009	2.409380042	1.596850084	1.251619079	1.79336737	3.286565648	2.123850027	2.070428207	3.484560608	1.63686039	1.332327383	3.025287005	2.400376321	3.120443992	2.204768342	1.89506815	2.969876361	1.711420404	1.584206812	2.779973773	2.166643265	1.659792964	2.477565019	3.615288877	2.123111937	2.542699031	2.548119422	1.74756233	1.721440943
16651085	1.066475687	3.153519648	6.03873538	1.916170298	2.8653798	5.521527678	5.144488744	2.274493328	4.47344967	4.524424865	6.54155933	4.115490131	3.139838092	1.129677182	2.852438768	3.810798051	4.230178848	5.838129395	3.3759338	4.862525652	5.371525182	5.16249195	2.899408895	5.251297822	4.471236161	2.105255777	4.74327134	5.971501395	4.839962267	3.274597114	3.860962156	2.253392916	3.816929866	4.688592167	4.726100228	5.761469176	1.611329774	3.431905937	4.147445323	3.520917874	2.847199504	4.266912364	5.211928722	2.849793297	3.483487981	3.886051997	2.343369064	2.167302618
16651087	2.189463389	2.149656499	4.079958523	1.917571248	4.050638654	2.778994933	2.015376688	2.148767067	2.82366456	2.943623004	2.102876006	2.178829149	2.667761508	2.626793779	2.921315821	2.164408176	3.427041291	3.935801383	2.057394203	5.120991985	2.433051069	1.325560204	3.445281153	2.324146175	3.17242315	3.707556839	2.714421421	3.621151467	2.747236395	3.91274808	3.728543114	4.59805649	3.404230473	2.043498834	2.19783195	2.101708878	2.948364717	2.571594079	2.576840449	3.174889204	3.91982621	2.244155793	3.898787868	2.894196108	1.865562241	3.211526752	2.198953868	1.99421841
16651089	2.108281485	2.633861504	2.756190945	4.772855999	3.820459539	3.748145803	2.426036684	5.758364608	2.326449533	2.683307762	4.742237906	4.216250911	2.520161169	2.814486284	4.336925083	4.214746568	2.875963347	3.962268357	3.424656963	4.544199545	1.585144859	2.542002329	2.961911107	5.321635534	1.932215383	1.965867739	1.684955116	4.519810489	5.592102346	2.695734255	3.798830015	1.449183006	4.332439514	2.094392603	4.514726759	4.686597205	2.013156672	3.709200268	3.792851232	4.052789297	3.711593017	1.604537147	2.148771769	1.723777027	2.970061647	4.816802171	4.822205594	3.561458143
16651093	4.827100278	3.082930318	3.238451433	3.489599593	4.126765648	3.852892264	3.310176207	4.065159206	3.616583079	3.688743116	3.26473117	3.993567821	3.404389457	3.279076904	3.27468226	3.854409284	3.935664029	4.54160262	5.700725788	2.906951034	3.813629266	3.215205068	3.717619876	3.830337451	3.949147556	4.182254489	3.748468134	3.12758945	3.80191642	2.566309085	4.210998888	3.078542099	3.97947482	3.0572173	2.87695875	3.575935384	3.290344296	3.345372654	3.675257684	2.556468775	4.358071779	3.986011251	4.251943851	5.299316313	3.510099985	4.644632618	4.485696947	5.484585197
16651095	1.919956568	4.515985688	3.605163156	5.054885838	4.706554193	4.25818534	4.708912027	5.004195139	3.29963814	5.501164861	4.359276935	3.453521121	3.79547348	5.102273797	4.233667394	2.106845061	3.682269534	4.391733622	4.522220712	5.292631677	3.838154584	4.445051861	6.311920877	3.22873625	4.501413297	2.736048355	3.955776152	5.080970217	2.985939924	4.764417939	5.146205729	4.546784069	3.670711235	4.224344547	4.179918712	4.612858799	4.731170171	4.707614059	5.418504633	4.666722957	4.824349101	3.626157182	4.208431743	3.187910754	4.784356898	5.260191704	4.024705913	5.146773766
16651097	2.724194889	2.620486012	2.829019522	2.217835511	2.264967373	2.030978244	4.383722564	2.757883893	2.010440088	2.190540776	4.135286776	2.3000451	2.039794023	1.549603905	2.067708684	1.952917267	2.310702585	2.457210774	2.12422463	2.731298721	3.469004051	1.872871766	2.529532228	2.122207054	1.87852877	1.882171613	1.854969499	1.620718156	2.405463489	3.750775876	3.633696946	1.93687283	2.027738693	2.356998483	2.065677548	1.910280671	2.937601723	1.908400961	2.126346876	1.995666946	3.697517436	2.508000809	2.099841481	2.179305643	2.366421877	2.778927889	2.439580236	2.152918655
16651099	2.715816543	4.054553981	2.781213876	3.461096966	3.470978255	2.444453351	4.245391096	5.250388985	3.673843214	4.543225499	2.714486176	5.076532142	4.077094187	2.420303759	3.932282655	3.066511775	3.987118527	4.877598871	3.823914212	4.770608397	2.029272449	2.867949024	2.414041072	4.010734555	4.922227263	4.833678189	3.909060755	1.593725768	5.150426814	2.268697875	3.704455251	2.607158505	5.00714914	3.509611991	2.487407643	5.119924723	5.621895988	4.095891056	5.126531816	4.633805902	4.541286269	3.575234574	4.626670718	3.817102191	3.244270507	5.749941452	2.643686977	2.602252009
16651101	1.475496411	2.528174246	1.962911378	1.832284879	3.153611443	1.283936393	1.144473703	1.806163598	2.530974971	0.984045991	2.229585857	3.898893246	1.809465579	1.946844646	1.493465294	1.332352218	1.60162918	3.961360832	1.021495518	1.107241457	1.086503981	1.674336929	1.150589101	1.91652407	2.293454693	1.25467237	2.076019853	1.70363671	2.127965787	1.354619966	1.999666748	2.196873016	3.971570407	3.051318112	2.587641273	1.18596883	2.257536082	3.556201116	2.670192488	1.644525943	4.61067936	4.019202389	1.394908528	2.868823033	0.888641436	2.221425472	1.226096046	1.126492928
16651103	1.704521313	2.051825352	2.154329327	1.497145851	2.478622234	2.101715242	2.407808194	2.494371403	1.656791431	2.504938253	1.716294951	1.552852695	1.406840604	2.147497422	2.370117273	1.786092447	2.109868303	3.306236465	3.083882887	4.407519871	2.14072144	4.147074855	2.685038252	3.190876535	1.301230132	3.644396058	1.934182364	1.704901472	1.555262288	2.431962102	1.928756488	2.891673013	2.670132996	2.407284121	1.824486821	2.823717486	1.666407777	3.325173098	2.530435219	1.933759081	1.241410651	4.170168626	1.851843703	1.391358771	2.510588011	3.2126855	1.925658805	1.298214431
16651105	1.779120837	1.582341154	1.325837604	1.556175277	1.794700118	1.460102129	1.274033287	1.235128579	1.294712062	1.489663197	4.608311981	1.288438808	1.47778647	1.757307931	1.294571161	2.126850821	1.529222112	2.467998253	1.482609608	2.14041931	1.453426886	3.64285831	1.092288571	1.690093949	1.68012979	1.523147498	2.996882762	1.587847444	1.180913848	1.364201938	3.368926889	1.939250263	3.644259643	1.69730358	1.609617596	2.530178515	3.78167501	1.486753778	1.625607161	1.089214407	2.584313199	1.510732028	1.658733132	2.240617023	4.053014733	2.047404589	4.354558155	1.115868279
16651107	3.120778682	3.287999939	3.374403754	2.268036983	2.650695656	3.042032932	2.331940456	3.742993065	3.292207234	4.092088798	4.021292337	3.28304866	2.394471971	2.628472314	2.297122524	2.291982165	4.772829206	3.231086664	4.545065588	4.845362022	3.233229599	3.284445465	2.086845146	2.832611898	2.753611251	3.103881298	2.93736491	2.744238698	4.025525293	2.638824144	2.758389805	2.746872632	5.595088554	3.767390025	3.327091295	3.797189256	2.269310621	2.933861317	2.972388281	3.447904638	2.241469476	3.570403263	2.943369816	2.80282461	3.644414726	4.032182377	3.582271901	4.059459685
16651109	3.970285458	4.742761806	5.898663637	4.316946947	5.595454559	4.034334014	5.58003672	4.741139884	4.563114058	4.195219176	5.977712869	6.067145793	5.186348538	3.747243562	4.201580875	2.897336162	3.511154151	4.919000967	4.103524913	5.177024082	4.693909439	3.880956956	4.012361326	3.958906388	4.481692918	4.902771637	5.630543872	4.672234728	3.812492221	4.169131426	4.404762025	4.750341463	4.956947412	4.290806872	4.625955865	3.353211599	3.862959558	4.480976423	4.563453153	4.470203883	5.447865644	4.207860504	4.530137104	4.264150206	4.304643016	2.739806276	3.943381252	3.432535493
16651111	4.61652783	3.881025248	3.687980143	4.125290588	3.77630545	4.858382311	4.605339292	5.268235477	3.435915049	4.576761048	4.312214417	4.730680947	4.50033056	4.104217102	4.400203243	4.496473749	3.971820619	3.89236032	3.675046858	4.090412252	4.659592557	4.449574726	3.482402896	4.097603451	3.25083098	4.483195142	3.583517264	4.494503596	4.657698145	3.292174347	4.945599908	4.640587937	4.048861826	5.781761269	3.686557758	3.689181575	3.757613139	4.14913795	3.175030705	5.747399915	4.149276194	4.762321392	4.148356886	4.013993756	4.356525181	4.3133975	3.98077497	3.670147916
16651113	1.714672367	1.558574855	1.934175861	1.832284879	1.989031087	4.202493395	1.663576992	4.353083387	2.301213732	3.778414433	2.056074296	1.612375631	1.339302794	2.072121577	3.116845321	3.829718363	1.850569337	2.292374118	2.726180745	2.515292357	3.356859917	3.544711117	1.21639057	3.005946953	3.928604384	2.751617448	1.432109227	2.146533618	2.566304762	2.127965787	1.612375631	3.487835436	1.862252183	1.749847072	2.733756349	1.527515542	2.687836582	2.480752843	1.516664007	1.910239663	1.615969654	3.475228374	3.273535866	2.182563663	1.598272863	2.198606173	1.191809429	1.341744539
16651115	4.375743266	4.599669815	5.831482689	5.71092333	4.867691282	6.931259458	6.117788432	6.581474687	6.014096682	4.999934426	5.62630181	7.147260609	6.555592245	3.839947363	5.74122337	5.774484259	6.451211933	5.129741864	1.475496411	6.504301402	3.037757128	5.250532958	6.366508122	6.303681808	6.191855921	5.607281458	4.480500463	5.831221552	5.919075056	1.993204809	5.634001822	5.33312905	5.570337294	6.532894335	5.552612331	6.229041603	5.605721764	5.964664326	6.125714834	6.331633338	5.072577686	5.211221905	5.945001852	3.965612545	4.4759292	2.772439544	3.055558042	2.446951809
16651117	3.573830257	3.645023202	1.74920876	3.15617009	2.02442518	0.662090116	4.58786006	4.710848534	2.368952567	1.941548461	3.355709546	4.744824735	1.129738874	0.98950041	3.031751204	0.92908244	1.73510522	1.223719778	3.891217807	0.985740039	1.625046507	1.674336929	1.34358642	1.181753377	3.368733589	0.984045991	2.185657378	5.21275997	2.924069909	4.051583241	0.698964669	4.369427539	4.431605622	1.285849289	1.056098858	4.640462808	4.244607145	2.074642128	1.06425276	1.475496411	1.983428832	5.109175154	1.394908528	0.93521403	1.134632271	2.733756349	1.596081335	1.271543851
16651119	2.844522597	2.129477357	3.841449741	2.024565609	2.482190641	2.275522196	2.263588483	2.857949066	1.859601816	2.728459187	2.554658551	1.910571667	3.466702032	2.590674596	2.746292161	2.433297097	1.992267062	2.450147053	3.792819262	2.537649773	2.643513517	2.127553409	2.073164126	3.299929776	2.484095716	2.271095927	2.467729457	3.184104004	3.201057436	2.024440837	3.924097673	2.267627313	3.318917613	3.411831261	2.363624256	2.469177178	1.863965492	3.102758108	4.900071021	1.737389525	2.02218573	3.090863168	1.706179858	2.299669339	1.405105625	2.681802577	2.425568122	1.691602413
16651121	4.879327331	4.554159104	4.798920733	4.397904487	4.419394797	3.040234672	5.068082394	4.381495399	4.521624106	4.352140102	4.861951494	6.517331859	4.389259633	3.312665513	5.504077775	3.265127248	6.121075375	2.849394213	3.357742452	4.406880791	6.33811964	5.185307709	5.381629629	5.040731345	4.343410967	5.486301163	3.420938729	5.470321221	4.461484842	4.247267769	4.782287073	4.621837586	4.485977165	3.810817952	6.441543346	3.128729137	4.078549552	5.298528517	4.062023209	5.738235135	3.65762967	4.049631249	4.171452274	3.01440457	3.900589925	4.541455423	2.925124758	3.19211409
16651123	4.368952694	5.534926105	5.352217526	5.103380652	5.31394166	4.658025948	5.430210716	4.421412238	5.580455671	3.571092197	6.093495832	5.902807747	5.511703602	3.979200892	4.183267243	4.123038829	3.921043164	5.21793498	4.580379035	6.025058269	6.583210956	4.413461638	4.521398478	4.565886222	4.62384136	4.45378768	5.295862834	4.893790511	5.271465808	5.383722007	5.117262539	5.629025304	4.12721567	5.59407827	4.941713966	4.785901345	4.542660126	5.976552396	5.324309328	5.451745852	4.924514538	5.266721531	3.392731422	5.333705139	5.03632997	5.32969752	5.003651405	5.388335789
16651125	2.207591464	1.963137852	2.495229908	2.239316025	2.49415287	2.930452583	1.978936022	3.69346892	1.947164212	3.658137962	2.970779444	2.078189288	2.4170391	3.149756548	2.642104727	2.238026452	2.897851034	3.38493037	3.882819257	2.816534072	2.578972669	1.943674704	2.058485338	2.835139591	2.720786814	2.314068823	2.794304302	3.756336552	2.831087086	3.575598506	2.806965461	4.070805701	3.793748145	2.397797998	2.060869304	2.588431403	1.960565334	2.555804596	2.446529138	1.872573785	2.422015985	2.230299753	2.957677423	3.327346318	2.003513748	2.612859595	3.170651601	2.503167759
16651127	3.266703933	3.340647797	3.025385144	3.460878963	3.382618598	4.618748481	3.933574925	3.22552601	4.319677934	3.293722231	3.861943721	3.761448382	2.677081434	4.832389635	2.720060125	3.941636361	2.638685983	2.146263207	3.775161999	3.442736318	2.980372521	2.908408594	4.70484535	4.467960233	2.642502566	2.68940152	4.458429888	4.364026767	4.601064668	3.293031516	2.513211706	4.159436388	3.91856368	3.300413988	4.401061524	2.798241668	2.78749846	4.008671806	2.484944712	3.308083692	2.008020279	2.229740978	2.385789071	1.861449329	2.405680888	4.404674746	2.565986951	3.461934541
16651129	2.785340733	1.459837106	1.36899243	2.406006363	2.02442518	3.525621553	1.517329469	3.067462641	1.574155717	2.164668884	3.195458637	2.124955286	2.597563942	2.121497054	1.66400401	1.69720607	1.432308956	2.053200554	1.710001611	2.506000553	1.658100844	2.362843021	2.028555177	2.259382998	1.556793333	1.720062539	1.418377165	2.101237689	2.625830529	1.972586501	1.606003247	2.992754756	1.746677793	1.454141714	1.461132424	1.379861762	2.81647188	2.437922129	3.4654631	1.920882048	1.379861762	1.78664628	2.81647188	1.929206498	1.592832136	2.929490986	1.379861762	2.158141122
16651131	1.698560321	3.403771527	2.258728903	2.701980181	1.997712955	1.748896323	2.031604013	1.992711423	4.384340188	3.565051579	2.070384664	3.948378589	1.714416288	2.100488198	2.038723126	2.850575638	3.312762319	2.979363538	1.520815632	1.486955063	3.275623465	1.715799674	2.552369745	2.44579249	2.909533679	2.545698422	2.06851478	2.313157033	2.626601827	1.676944905	1.441717657	3.273046631	1.980015611	2.780823883	1.718849946	2.578995091	1.705463099	2.546645305	1.745725828	1.216816786	2.608738814	2.962219655	3.681759109	3.674373389	2.085972185	5.208072042	3.413696804	1.896542971
16651135	1.747596321	1.459837106	0.993723291	2.146022839	1.779276934	2.004382165	3.58584424	4.96800083	1.98995357	1.304880919	3.762200297	2.623106802	4.009564322	1.293217034	1.633349099	2.312860627	3.459886714	1.191347435	1.205731922	4.427602777	1.540357949	1.978053553	1.431486426	1.991573144	3.425923988	1.399779149	1.84451794	2.377166729	1.468859163	2.431682411	3.085736047	1.237282765	1.550247024	1.589565914	1.485926984	1.466866155	4.032055204	1.83619349	2.498114989	1.415439102	1.329632474	2.090362904	2.804266005	5.595616504	2.210009928	1.508804914	3.23606525	2.882668248
16651137	1.418016777	1.81596997	0.858754957	2.586844261	2.194576532	2.384625411	2.055061495	3.72729354	2.16884403	2.440823953	2.14984796	2.409333418	1.591349704	2.786252785	2.259667379	1.609227916	3.02570671	2.650139265	2.598792399	2.432394566	2.554739037	2.324275877	1.245458784	2.435166947	2.626768257	1.621706644	3.689072443	2.306098702	2.55598087	1.71075283	3.573870691	3.002046363	3.816238013	2.366825586	2.814529672	2.597186205	1.623267239	3.596386155	3.333097749	2.304753561	4.235067091	2.969967296	1.874457555	3.243405322	2.858840426	2.382498431	1.191809429	1.484630153
16651139	1.987693646	1.76200265	1.833883392	3.383144873	1.580430356	1.449424566	1.670396636	1.478403659	2.140450312	3.610802743	2.853282142	3.003643995	3.001195443	2.226331081	1.404155975	3.541407562	2.983315669	4.01929288	2.143217536	1.767680197	1.633480455	2.593701955	2.182498797	2.347662263	3.618149058	2.529186396	1.27461095	2.514772798	1.194079269	3.440230469	4.721818706	1.949100029	2.224107511	3.086191161	3.143314291	3.537203791	3.112954994	2.087507118	2.800073944	3.784148434	3.063688245	1.84405249	4.012573019	1.315160246	2.604132449	1.316755293	1.55750201	2.175458039
16651141	3.106253008	2.648429699	5.124675381	2.378833909	2.770145878	5.770065569	3.298763888	3.796011704	3.843905417	2.860138734	5.244982961	3.028833572	1.583514338	3.423258661	5.854653732	4.04738195	2.645313388	5.697959663	2.821432309	2.738923639	2.591384302	3.227960722	3.30547025	3.671779178	3.800495846	4.338741766	2.641289266	3.657441301	5.097386007	2.502761387	3.028919171	5.538625349	2.480322972	3.924833597	4.430738633	1.906602784	4.334774907	3.809050859	3.95543837	2.54889766	2.059660874	3.07076817	3.341108162	3.001349197	2.066633217	2.946877301	3.002863019	2.9032371
16651143	3.049753552	1.550959116	1.374305065	1.909446618	2.341939639	3.685769972	1.550959116	2.127965787	1.165142538	1.475496411	3.481613559	1.565727758	1.625457717	1.111722478	2.325832028	2.021260142	5.009688181	1.674336929	3.462738216	1.508804914	1.165142538	1.845425049	1.629741343	2.524842828	4.673834906	1.769383179	2.402821156	3.031753078	1.633032328	2.461737269	2.150261369	1.478991285	1.481666839	2.102892896	2.791471681	2.302069437	1.175390318	1.329748347	1.949965838	1.518433607	2.139892475	1.301234777	1.190175211	1.418381413	1.341215537	1.648056219	1.666016684	1.352575448
16651145	3.372147567	1.166713381	1.288802822	2.825026376	1.166018569	1.291337704	2.113340265	1.393331475	1.875103282	2.713362227	1.855639114	3.759703117	3.371522129	3.498388565	4.370926727	1.414359765	1.488104014	1.097040493	1.884959951	2.48481692	1.957693874	3.119068427	1.561881377	1.436814034	1.336428109	1.395824541	2.748191395	2.887793141	2.45727185	4.354615984	2.195955535	1.366719094	1.349934316	1.508828277	2.024493424	1.569689573	2.714133975	1.424795349	2.557235698	1.894339806	1.672537359	4.459253435	1.096338405	1.357934476	2.253317832	2.788101249	1.596081335	1.149638021
16651147	2.306373342	1.099782211	1.156544908	1.962950548	1.001608397	1.500737187	1.330901586	1.201044451	2.100639819	1.033271677	3.061709444	1.625995726	1.243702114	1.810263417	2.074572119	1.240869709	2.336746453	2.732737462	1.890402288	1.041002305	1.271400723	1.084896635	1.184724295	1.015605305	1.223896082	1.220769983	3.008580011	1.060541952	1.223147265	1.802517133	1.41775944	1.214992256	1.040352185	1.513264258	1.645333187	1.06193112	1.016285337	1.841853049	1.399768802	1.323085227	1.194485684	1.322396641	1.054888599	1.244849196	1.443440992	1.391447778	2.918525599	1.675319636
16651149	1.366895	1.195287532	1.230654571	1.538564016	2.271090162	3.422115851	1.921206297	4.54478595	2.224065032	1.025535675	1.858886536	2.226484354	2.30554031	3.079686164	1.949248915	3.31657377	2.553464596	1.081543942	1.649441033	3.020782301	1.598546365	2.43916996	2.304068332	1.924688993	2.600865522	1.277651777	4.083475641	2.96057431	1.78651567	1.225924024	2.320098539	2.475463831	2.477309451	2.960910527	3.720266779	3.374639781	1.995521743	3.419257696	3.309157836	1.600683449	1.534885289	3.933898744	2.766349814	1.140345735	2.143156365	2.36198377	1.671210882	1.548682702
16651151	3.10103686	1.262796677	2.088105422	1.644853248	1.631569591	1.372771389	2.075430563	2.028055863	1.63294794	1.915650586	1.72407004	2.127726182	1.542157273	1.945537363	1.281744208	2.143876429	2.894255271	1.833108964	4.180993269	1.383494959	2.379485443	1.867008025	1.960446991	1.691422573	3.004774805	1.450672564	1.621754118	1.29302239	2.937633823	2.368974966	2.616927158	1.880902867	2.388520632	1.475496411	1.290691092	2.166258565	1.3629898	3.818750984	1.781183875	1.894427178	2.457582465	1.8016083	1.827764267	2.602580656	2.147828961	2.470403662	1.191809429	1.839810679
16651153	2.427880971	1.383609648	1.304939428	1.555365591	2.24734582	1.950165046	1.963969768	2.092088766	1.913197403	2.517224321	1.694770227	2.688120021	2.520937587	1.254830633	2.213240051	1.091088746	2.867761051	1.517769354	2.59122014	1.046490748	1.833817387	1.60377084	2.300865542	1.621526845	1.66784343	1.281713887	1.755283489	2.328647022	1.353120988	1.515492936	1.451009473	1.521781627	2.117018757	1.859512162	3.912001651	1.90548517	2.029351675	2.405971903	2.185975741	1.533254777	1.539077953	1.358520227	1.794696295	3.147537308	2.120945385	1.107390734	2.250665877	2.122411404
16651159	4.555896438	5.979863681	5.921126856	5.192074495	5.278188782	5.219819417	5.79999779	5.600384636	6.036730538	5.117198961	5.284718554	6.433192986	5.996415277	5.526462996	7.242185348	4.640854246	6.470397691	6.225843466	5.865388681	6.488072634	6.695879365	4.508434174	4.800812759	7.006401609	4.731762065	6.397320045	5.033387484	6.122308957	5.913117278	5.883789842	6.003000976	5.92703489	5.416390137	6.43040372	6.255491842	6.730709895	4.963430038	5.604226563	5.5125737	5.92670664	6.02811701	5.26777215	5.69120866	6.117731949	4.855999544	5.200770712	4.95457291	3.914443639
16651161	4.751565966	4.16616912	1.234677968	1.144473703	3.771681908	2.251597042	3.474610468	2.272661057	3.461595236	2.568139081	2.614236551	1.341660775	5.003199168	3.164365328	1.398542919	2.196401706	5.629777729	2.449739117	2.934862124	3.435968806	1.063684682	2.609972139	4.866356102	1.451607518	3.289262718	1.096062525	1.964881101	3.845530343	3.658987367	2.924069909	2.722034053	2.786307817	3.067462641	2.987568523	4.12825522	1.379861762	1.481943123	3.513175896	1.467382304	3.132274733	2.822252448	4.586248705	3.612324553	1.23521684	0.956793211	4.533467213	2.074642128	1.511143622
16651163	3.268209284	4.143054021	5.041646944	4.515724069	6.242223471	3.724603043	4.984552214	3.996814228	5.111438815	5.238875295	5.664506233	5.855465698	3.949549166	4.464868504	3.647325732	3.10535761	5.382718935	3.3885508	2.856279	4.607353842	4.130613874	3.906915995	5.824288994	3.910029263	3.482007748	4.452064951	4.228563113	4.593881096	4.541080379	4.91018746	3.713466139	4.515352064	4.952375073	4.245466081	5.449412193	3.547080946	4.818710077	5.780013446	4.326929324	4.354138597	4.768072356	5.893191091	3.287865332	4.21090884	3.830535382	4.896887367	3.832724915	3.795227798
16651167	0.962834114	1.27075573	3.090530388	1.141653073	1.189976276	3.861564398	4.701637641	2.529748056	1.93450645	2.49914166	1.790894466	1.23521684	1.338103668	1.674336929	2.670192488	2.780403424	2.656396374	1.223719778	2.014811478	1.088626867	1.268029366	1.477191893	1.23521684	1.305716211	4.006846413	1.096062525	1.374305065	2.328619922	2.889194645	1.492930568	1.386748848	3.195023969	2.789577972	1.711283097	1.521119482	0.967644746	1.989301198	2.671306463	1.314072846	2.801772668	1.829464249	1.587765013	1.681696709	1.038100858	1.595452234	3.204096231	1.474138942	1.14174663
16651169	1.260848286	3.800032983	4.141413586	5.094905106	2.105770104	1.686503558	3.439593606	4.551342499	4.40928626	4.772233364	2.410201993	2.013913002	1.893624347	2.164433294	1.294571161	3.220906246	3.015653133	2.017231322	2.988031636	1.711214234	4.500898511	5.363936358	2.05473291	5.772027043	3.307272076	2.434503828	2.771173481	4.139529335	3.279262314	3.349900123	3.909010288	3.898882466	5.092319851	2.258129234	1.428232416	2.746381414	3.47422289	2.387896702	4.245342239	5.584578404	4.435750547	1.427449694	3.354739161	2.963382367	2.593805586	1.298559068	1.023468254	1.357709751
16651171	2.65621199	4.426927015	4.100291384	3.611014193	3.678311281	1.985520122	1.726693716	3.520650358	2.961158901	3.567141573	2.250465549	2.584538448	1.689484232	2.014135742	3.133751074	2.161636843	3.208735331	3.924986607	3.013881139	3.135078566	1.991636528	2.650385338	2.951519575	2.933086148	2.433960866	3.748951489	1.75341518	3.733199232	2.426736564	4.235075288	2.379072908	2.328012166	2.65158118	2.28494627	3.147498694	1.494340329	1.355598191	2.451532911	2.615072222	1.950290903	1.920846788	1.907310217	2.338340757	3.226096695	1.555449083	3.159196265	4.345670399	2.403333638
16651173	2.510959894	2.230396563	1.322069804	3.621539517	2.285896062	2.988633925	5.025610901	2.160529852	2.225568089	1.956751658	2.365277659	1.739313172	2.339563595	2.014495066	2.18885864	1.650789909	2.664675192	2.862550237	2.417489409	1.736892437	4.903744878	2.406760112	2.691865013	1.385874182	1.66952346	1.131434879	1.848129226	4.264978834	3.624400223	1.793113611	1.613633054	2.375570245	1.830635974	1.312554225	1.645951046	1.224915789	1.338393548	3.354647544	3.365145276	3.963875583	2.836159903	2.715624414	1.782118066	1.694521802	2.420347924	1.928073285	3.130280004	1.244829828
16651175	7.851851552	6.004463402	7.72149626	7.782423294	7.705745828	8.994900702	7.709627796	5.479514852	6.894247229	8.105339772	8.237089222	8.328000529	7.063262568	8.176774447	9.006985666	8.094054354	8.584397889	8.390776929	9.815342861	8.458473935	7.498814725	7.380249364	7.826652805	7.821480084	7.236031744	7.345471479	8.454281117	8.101405382	7.791405473	7.270681456	8.410079225	7.922186434	8.078127217	8.159113206	6.680391915	8.572091309	7.343899736	7.547182036	8.858258721	8.216017041	7.594291695	7.796686957	8.184233578	9.828261726	9.457799291	10.03525125	10.44447114	8.949327485
16651177	2.291048369	3.044005874	3.888768585	1.679826948	2.289880707	2.093920639	4.722431876	1.440203538	2.529830027	1.896876687	1.914727988	1.379998196	3.338356481	1.524927567	5.476217531	2.108786345	2.964429054	0.994599091	6.089489348	3.961708239	1.239805634	2.067913669	4.241113827	2.727244586	2.716758749	2.49085166	1.451003285	3.452607386	4.196545472	3.337243354	4.50299486	1.200191586	4.325959048	1.242444573	1.55315831	1.749566826	3.722471726	2.791347207	3.800880069	6.184385394	1.427731061	2.406176214	3.870562735	7.520146959	2.862207565	6.234495428	5.745899088	3.579804924
16651179	7.467163514	7.886866586	7.739836308	7.632824823	7.038491673	7.904238033	7.037278509	5.174393889	7.825043635	7.63473911	7.733962368	8.158629125	7.217944849	7.950177242	7.080045106	7.817243759	7.770897504	7.793948742	9.068509137	7.245612895	7.621552691	7.182173342	7.154065092	8.398302233	7.451005152	6.75626111	5.208723402	7.108072389	7.29187269	9.167861418	7.948022519	7.911593214	7.48073028	8.409057579	7.545676978	8.060425312	7.228735375	7.731706632	7.015333647	7.090817439	7.251185905	7.439090443	7.470512397	8.558457797	8.130315284	9.891139008	8.860911842	8.858579655
16651181	3.522395979	2.387647191	2.675977409	3.737824991	4.918888655	3.584421844	4.704719755	3.395307426	4.023824879	3.582598349	5.711599346	4.39110803	4.356408605	4.00129882	5.764019062	3.837836377	2.987872347	5.168226648	4.432293075	3.860317172	4.301102735	4.568338288	2.645489158	3.595434166	3.048750203	3.447128073	3.18260781	4.334751546	5.321853429	4.189858147	3.373734697	3.621715444	5.164269285	2.793085769	4.137660617	2.566542136	4.152519069	3.48548088	4.918193319	4.248705278	2.951609135	4.723257999	2.723788208	4.509642018	3.714325012	3.498962032	3.022281815	4.800742761
16651183	2.539295766	1.568761172	1.361327699	1.824012259	3.347580052	2.321633619	1.453404014	1.24235557	1.86452178	2.549756104	3.13939527	3.350791954	1.543867979	1.500641758	1.124867295	2.287230887	1.224826457	1.606524038	2.675918896	1.539752536	1.457431705	2.057427374	1.21414271	2.500986671	1.374958545	2.425656553	2.815721643	2.492151562	2.83300874	1.280272429	2.360783848	1.309074092	2.767571589	1.395073526	1.056098858	1.207309906	1.348969227	1.672733005	1.625607161	2.088216196	1.099469337	2.19842943	1.622523878	2.115954236	1.654221606	1.372600878	2.505605303	1.036660394
16651185	3.008978085	2.093208582	5.525003554	5.413430372	1.817000465	4.574000503	3.301692154	1.667671057	2.213606157	1.941548461	4.999402822	1.727130036	1.868327491	2.250839398	1.933256161	1.747288594	1.916105268	4.777507828	3.462738216	1.845830073	2.363635124	2.615875319	1.426762731	1.305716211	1.651075104	1.773203302	3.913363401	1.460002437	2.127965787	1.483396871	1.952538337	1.71750027	2.470099021	2.024437906	2.070386299	1.460002437	1.548098734	1.484630153	3.49232027	1.920882048	1.66849587	2.326353629	1.50621436	1.48009308	1.695381828	2.100489913	1.71750027	1.887535638
16651187	4.096541161	5.946116217	6.144763924	5.628150342	4.994953299	5.899400426	3.62854426	5.634590339	5.128149913	5.246598818	4.666240479	5.960140308	6.07829391	5.439692179	5.386050254	4.585611971	2.656396374	5.254228621	5.986867916	6.234181662	2.693841115	6.153511037	5.098832221	7.063048465	5.866075668	2.961158901	5.419514463	6.785227032	6.131569893	4.741457869	6.284005979	6.576029492	6.268449973	6.554972371	5.629110614	5.391509072	5.852031241	6.703022295	5.451521168	6.21220816	4.340057207	3.636097027	5.663281752	6.311175257	5.530132203	5.821331869	7.156820451	5.952265049
16651189	3.953461861	2.469153179	1.858234554	2.396843557	2.446007038	4.582703035	3.338915447	3.40583875	2.387622994	3.233171362	3.392996543	2.771671388	3.698151824	3.544291892	4.07793096	1.349412026	2.765818374	4.013598664	2.655047296	2.318116492	4.054213651	2.761465319	2.079766763	3.722227415	3.028155905	2.727310238	3.507647091	3.403168129	3.411080169	4.608338546	3.420971113	2.855992139	3.323832897	4.439583929	4.18086038	3.740629751	2.230070535	2.291748337	4.46762737	4.082066059	3.273211686	2.253681604	2.739624419	4.33626522	4.065664335	3.943820146	3.188233737	2.761466271
16651193	3.573830257	5.551370135	5.282146453	5.626363541	3.642622599	6.112032952	4.646277136	5.25842541	5.218044446	4.971834358	4.627146336	6.104192396	2.401393055	4.605761309	6.240158191	5.548369263	6.539225672	5.984407259	1.91192465	5.176460001	4.105294975	5.771207316	5.246614636	5.726880633	6.038814554	5.72081583	4.997500428	5.662401529	3.634260836	3.784748247	6.548647207	4.86186612	5.045654709	5.080184024	6.478998186	5.549075516	4.631993202	6.378470885	6.090021884	5.438306504	4.550833429	6.747717987	5.64478099	2.552027548	1.909057849	4.697384407	1.71750027	2.05042868
16651195	6.270041175	6.127498682	3.316681707	5.488983125	5.576108189	4.692794293	6.53756788	5.072997442	6.308204851	5.5389241	7.239419144	6.778448557	6.224605064	5.266899399	5.866121923	4.656560629	5.974353291	5.622830154	6.601585765	6.315974849	6.298485882	5.894343612	5.968637946	6.362046032	6.36396002	7.190252757	6.723913036	6.665002929	5.164426339	7.251417849	6.331297473	5.81033279	8.130041578	7.077351127	5.577356696	5.555882878	6.521358274	6.152266554	5.129264138	6.279758849	6.545149704	6.817586641	6.167354747	3.698770664	6.63898514	5.835535822	6.126114942	2.499621166
16651197	3.791560618	2.64316168	2.694651335	3.365224572	2.527557053	4.326145303	4.948306021	2.403872007	3.402499629	3.008101548	3.507658096	4.353163961	3.308130871	3.344492112	4.769615927	3.67237103	2.987681274	2.923172607	3.841203955	3.481885807	2.372358359	3.889649377	3.670347973	3.730957876	3.481285352	3.705715134	2.248121985	4.591332245	2.344067891	4.692626884	2.748656153	2.983267591	4.171292098	4.347389612	3.648047979	3.998209856	3.38641746	3.474110088	3.222276997	4.127292399	4.233733513	3.097056465	3.064787967	2.695886602	3.395320422	4.999421157	4.395377027	2.4198451
16651199	5.635248765	5.455772417	4.878110942	6.022118806	5.815503987	4.953665114	5.227543802	5.581413218	4.891391707	7.111380663	6.207791667	6.182596685	5.908565247	5.379164536	6.187564151	5.289182942	5.840232998	5.609025368	6.32059577	7.050048341	6.528255318	5.603935612	5.482345618	6.341448254	4.703849892	7.017124291	6.567843229	5.268262701	6.222462411	5.185175046	6.36433199	5.301093894	6.157843296	5.591873054	5.78227131	6.759894375	5.777253995	5.992462544	3.894638729	4.425484959	5.992597945	5.357803993	6.849237634	5.454915759	5.491481219	5.283012205	5.297364106	4.789122105
16651201	1.919829746	1.570227701	3.159962032	3.367715185	4.151924221	3.248950257	4.377888476	4.544050367	2.922896306	2.836221014	4.770002185	3.888453963	3.725403536	2.26026423	2.495504328	2.572643296	2.466318527	3.69593989	3.516593405	2.252041822	3.702156571	3.462121344	4.244370391	3.754532605	2.468201182	2.897945452	4.483898132	2.929600605	2.922288227	2.42318501	3.014244955	3.862806605	3.111392144	3.277783884	4.404473824	3.049405709	2.599716155	2.39123728	3.626266326	1.918134884	2.725085609	2.48230533	2.141628425	1.891861339	2.053747693	4.128447206	2.771298435	2.005883959
16651203	1.832284879	1.370681301	1.664511534	2.860341674	1.312146463	1.38989964	3.335624374	1.259421835	1.120724795	1.412671747	2.021862089	1.131511293	1.767528116	1.311986629	1.832075474	1.09973826	1.406293485	1.515716688	3.392075196	1.769742281	1.593705208	1.364109854	1.827993719	1.412189051	1.533740303	1.040054258	1.121524563	1.515226324	2.012759055	2.315991139	2.424237188	1.321971323	2.194581226	2.049537779	2.505979391	1.285108495	1.374305065	2.39892745	2.999184774	1.809994808	5.41580482	3.484656204	1.367105661	1.881458421	1.896133295	2.200948667	1.587179543	1.848366674
16651205	2.300084259	1.717025132	3.238308742	2.474877796	2.912835699	1.424377066	2.020252388	2.148509382	1.95267316	1.760179171	2.217638642	2.981118921	3.229949924	2.233845711	2.807749172	2.418337019	2.283373854	1.868640059	2.465353258	1.456998186	2.115548668	2.90513511	2.610754301	1.65690325	1.66046073	1.620333551	3.743758953	3.699649939	1.632775394	1.927061665	2.578465552	2.128007708	3.206402237	2.18610933	2.940555289	1.703114303	1.619135279	2.79765102	3.996128574	4.402995316	3.45890743	3.054367165	3.083278781	1.45115165	2.421059845	2.453246441	2.580864223	1.71144696
16651207	1.0581717	1.658228013	4.31207407	1.144473703	5.075506005	3.861564398	5.07372218	1.279591039	4.495079744	1.941548461	3.195458637	1.565727758	2.650139265	2.430119921	5.356718257	5.613847701	2.461737269	4.129318841	6.592876958	4.087822517	0.71638771	4.915022298	5.0701479	3.235967112	4.23984664	4.187159971	5.546307502	3.709229128	4.353310898	1.809467389	1.267134375	3.067462641	3.201087593	1.475496411	1.418232654	4.640462808	5.73724888	3.240253291	2.498114989	1.621706644	4.551036319	5.2537064	4.793299762	1.23521684	2.838553912	5.322366343	2.455364484	3.284696088
16651209	3.759549088	2.654367781	2.99375473	2.772392604	0.854017068	3.540146774	1.537135792	4.500644359	1.57547459	3.64609655	3.426131951	1.552852695	3.376843601	2.407290263	2.099117462	3.121637248	2.724652896	3.413152888	1.196047394	3.360782442	3.912543335	5.685907902	3.416597866	1.952218613	1.664403547	2.196345782	3.550306642	2.858176872	1.273838878	1.732758534	2.036108525	2.809438695	3.978257032	4.389426704	2.8960069	2.849585411	3.578992313	4.105606373	3.161148314	1.353887548	3.099366451	4.343954901	1.275983484	3.19804096	2.258482993	2.805533061	3.610162681	2.889550443
16651211	5.034915139	4.196602467	6.119595135	3.663556292	5.661518039	3.880131653	3.68894257	4.184794977	3.646842667	3.298178328	2.79043443	2.903785411	5.238491589	5.026250123	7.018597844	4.377393761	2.379455969	3.005226511	4.075595293	4.779009108	2.336061653	2.641038412	4.010932625	5.905137779	5.639002432	3.295248726	5.900228394	5.56162652	4.528670289	3.739391263	1.721794033	2.42055231	3.520134944	5.634323974	3.662563679	2.88653839	6.061873579	4.26905308	3.936751327	4.825038466	4.872498734	5.133014766	4.055870875	3.500509978	3.917525039	2.47564423	1.713740381	1.945244889
16651213	1.966257479	0.99870406	1.962911378	4.651186202	1.71750027	4.900071021	1.949965838	6.175837627	1.474997048	2.074642128	5.821396059	3.012448887	4.480531427	3.450222156	0.975497917	2.196401706	2.461737269	1.508804914	1.30333842	4.58786006	1.374305065	3.409667729	2.249074661	3.816259332	1.977145623	1.937327079	4.546166441	1.348559082	1.530332043	1.354619966	1.267134375	4.509654852	5.947786515	3.50183356	4.800981213	2.042218322	1.165142538	1.484630153	1.185893199	1.475496411	4.58786006	5.5069776	1.467382304	6.197826153	1.405105625	4.033817741	1.944525033	1.809467389
16651215	7.368585277	7.924918022	7.653114012	7.135089639	6.937782627	7.865461686	6.686230278	6.792490162	7.234036615	7.476969369	7.476673688	7.061688533	7.291664337	7.61636324	7.072425115	7.094161994	7.172094354	8.046555125	7.956286429	7.244966833	6.950022312	6.755982538	6.581830919	7.274565876	7.390583962	6.212613492	7.487173546	6.777592812	7.597990573	8.121252696	7.474685356	7.370755333	7.442944259	6.740737467	7.213259356	7.146510003	7.247097791	7.275148119	7.078297601	6.992246093	6.865011141	7.175734313	7.610988817	8.106311338	7.726117079	8.912876109	8.485006972	8.408399496
16651217	4.556817687	4.057494159	4.127513081	4.022296936	4.170503996	4.933258117	6.121785296	4.82002163	5.042127513	4.660353163	3.81565686	4.232153904	5.155689636	5.129912082	5.383325984	3.462327782	5.41456233	6.543101461	4.155428449	3.793045816	5.338843457	5.035437029	3.762915738	5.197948235	4.183934544	4.649024667	3.899248263	4.947587426	5.344745439	5.43348616	5.334706051	4.913145231	3.796773462	4.832680925	4.757140111	6.096565884	4.502924738	4.809600386	4.804684853	4.550548937	3.402705235	4.769942423	5.940788663	4.374950801	2.881194447	3.017071906	3.34270228	3.599104521
16651219	1.452382938	1.690915209	1.882166966	0.91830561	1.874757243	1.399846684	1.581305777	3.586204959	1.738653974	3.412512295	1.772291161	1.744691789	1.551897856	1.850870672	1.666797095	2.463807693	1.404163231	2.136731193	2.209392456	1.472845206	1.444159399	1.197131316	1.429196764	1.162641379	2.807939715	2.140525353	1.346334131	2.218739057	1.580248022	1.655755382	1.642107479	1.169116882	1.571541205	1.682099813	3.059667307	2.96834291	1.575901665	2.126203397	3.629802508	2.831287457	1.925193934	1.636265479	1.258862506	1.890942107	1.482376381	3.441814073	1.996716219	1.979492947
16651221	3.548645375	2.882879491	3.138210382	3.838830114	3.511571627	3.713710444	6.13032828	3.643944297	3.679738962	3.849190364	3.624208279	3.926147344	3.044676835	3.246455273	5.426446738	4.157499317	5.017965217	3.757752095	3.370416972	3.709064751	3.941165428	3.770707004	4.84536928	3.52989406	3.784062071	3.212310154	3.308980402	3.348788399	4.227020088	4.268578245	4.195545147	4.194621411	4.675346234	3.755000374	3.263465042	3.252293169	3.848100995	4.962223362	4.301848417	4.735228155	3.660417608	3.69243572	3.951333138	4.440955905	5.275497537	4.410091424	5.50488707	4.285427944
16651223	4.091897155	2.757733008	5.022701373	2.722643348	1.949159855	2.272941466	1.896043702	2.262520315	2.205155098	2.673968151	2.71369978	1.864248277	3.107113233	2.06439665	1.853778689	2.184552429	3.22897868	2.885860371	1.648699364	2.237658665	2.262388137	1.988674721	2.337124875	3.37199096	3.110823251	2.875864125	3.514463507	1.533226727	3.324962522	2.571894798	1.882959176	3.541606942	3.476483393	2.478068565	2.326406708	1.220896441	2.686400735	2.865241119	3.039488448	3.222016703	3.55457485	2.4517226	3.686849237	3.311170982	3.527228887	2.413897049	2.4725994	2.773753664
16651225	5.077287627	2.102928715	5.075506005	3.683795273	3.153611443	3.424516635	4.701637641	3.72729354	2.756530441	3.39961505	2.956763728	2.66370497	3.193063549	4.974529906	3.674292583	5.549519793	3.461072246	1.900020732	2.941807002	3.612324553	4.792215412	2.388349333	4.922382427	3.60546629	5.254493975	3.001586899	4.757101021	5.373488735	3.589831051	1.522269508	3.494226912	2.842085753	4.743822076	3.201903163	3.102788947	2.688537387	3.932891938	1.627625102	2.86860245	4.688609061	3.575709347	2.21668658	3.393765924	5.896399539	5.051425835	2.556324745	4.401057247	3.555088165
16651227	3.289076923	4.305812837	4.790143964	2.85296184	4.909278064	3.345010004	3.536266466	4.16785147	3.841744253	4.705290263	5.58021661	4.54118545	3.501499823	3.560074605	4.250259827	2.827529187	5.044267026	4.905441611	4.065917525	3.241098506	3.698270208	3.747333669	2.39813403	3.15532564	3.403598178	4.266454037	3.852344704	2.920711606	4.609265118	2.167984649	3.709848556	3.731177064	4.283821654	4.149551203	4.394083136	3.626341771	3.280461784	4.276960633	4.040057174	3.548244493	2.727126263	5.345549434	2.140210264	2.288091245	2.154641874	3.043634849	1.923055577	3.374174829
16651229	3.274543309	2.909941641	6.761316217	3.699025869	2.957034118	4.119042428	3.585655805	2.323338626	4.1685748	4.190193452	2.562393359	5.077272874	3.347756722	2.63869701	2.692705971	1.926782268	2.891175252	3.761595107	1.349422078	4.848223498	3.37278795	2.463498599	4.122251461	4.756499185	3.445251333	5.758408697	3.278457137	4.227679731	3.17432911	1.354619966	1.803628279	5.250932147	4.99716777	4.627832586	2.980789308	4.085560016	2.141160124	2.908213695	3.20430358	2.224186194	2.28586882	3.967410042	3.22855069	1.742029988	2.332097069	1.33043381	2.689304102	1.491949691
16651231	6.221625497	5.53781626	6.336452767	5.185366973	5.687815219	6.188558875	5.285068712	3.428325441	4.975981021	4.887458635	5.577588363	6.206928449	4.571274956	5.645090483	3.69174182	6.673341625	4.831110889	4.73549021	5.1846719	5.882270394	5.052096858	3.976707386	5.918376503	5.742701307	5.55911397	4.6744482	7.232146681	5.315589874	4.456734578	4.026802874	4.347380365	5.639680331	5.742701307	5.947115731	4.447733853	4.497954022	4.095177912	5.478962054	4.654770205	4.697340338	4.055156985	5.971562765	7.913486331	4.473626496	5.216797692	3.578466066	3.042025176	2.774891718
16651233	3.787038802	4.701749096	4.8040998	4.118092087	3.660185588	3.527061119	3.61795988	3.791091675	3.527438823	5.374215493	5.304433948	4.678891496	5.289198912	4.386097943	6.153745209	4.942383418	3.264951698	3.623927794	3.636997477	4.532344077	4.811970823	3.369312457	4.042769042	7.61190768	5.589841275	2.81796286	4.460787109	5.961664775	4.642065881	3.106270937	4.123278375	6.008296121	7.226219742	5.303837164	4.402253856	4.407542423	6.31902456	4.304821286	4.401579714	4.32374755	5.166316216	5.163673053	6.030060079	1.515226324	3.888886271	3.644556289	2.142326028	4.007550455
16651235	2.550117756	1.947772537	1.71664207	3.094730293	1.617297618	3.837576234	3.792530159	3.25341539	1.60974932	3.943399885	1.666370181	1.777344225	2.50597537	4.373976696	6.20705936	4.253215726	1.837110055	1.758636041	1.89975278	4.201402378	1.567618208	2.981986478	2.832162881	3.637538389	3.368733589	3.370695009	2.078007707	4.760120212	2.757839094	2.505277491	2.604335532	4.591643623	4.082540755	2.063027997	3.091989253	2.191400598	2.634719711	2.168423831	3.129111964	3.153266949	2.017259525	3.369061011	4.428794069	3.421795729	1.906346074	1.595052631	3.997955318	2.935350468
16651237	5.226569404	5.950705172	5.722521869	3.481648194	4.933087484	5.58383354	5.63505099	6.348961732	5.182149234	5.574438034	5.348761718	5.389150728	4.624660711	6.130102732	3.323089733	5.675909875	5.0647094	5.931535133	1.475496411	6.085294447	5.714425691	4.563799926	6.441700557	5.286519408	4.363250669	6.018043096	4.359398314	4.178360814	7.105037848	4.50437603	1.314139256	4.852870529	5.541449654	4.864293801	3.668744622	5.994682566	6.176277463	5.029931379	6.066752532	6.331284905	5.085854718	5.603126246	5.554644626	1.570615542	5.508959085	4.399562909	3.592962084	4.004488579
16651239	3.415990146	3.076801808	2.535836693	4.05796979	3.824345594	1.351573344	3.595201703	2.780049702	2.904226497	5.481388486	2.484916328	3.142956657	4.706140281	4.960005844	4.536394938	4.098977699	3.973534223	3.735109547	3.848066201	1.963980898	3.758126989	1.98518998	3.797014518	4.160553936	4.159525228	1.939076375	3.482227535	4.24279485	2.397900927	5.812063661	2.28999186	2.837009238	5.468590863	3.790817741	4.690448086	3.374142899	3.497617795	3.391718088	3.494326291	4.487299378	1.738229689	4.193449247	5.063102013	4.825655337	6.938069269	4.503784447	5.683528633	6.138789793
16651241	6.99874362	7.240650616	3.967405027	5.508758662	5.654940629	7.046868646	6.484941112	3.754861303	6.208367215	6.274262707	3.910871816	2.250300364	7.414331023	7.515170224	5.844748174	8.29835103	5.516309064	5.836580641	8.76022007	6.822472396	5.500063218	3.566996136	5.153436067	4.971198491	7.382007972	6.333442982	5.222621678	6.141542113	6.738831348	10.18177215	6.667407697	7.557460874	3.086913676	7.278513597	5.245247741	6.773613911	6.677119949	5.655676002	6.147725691	6.638818608	7.307090664	4.892376255	8.704742511	8.127207219	8.956800123	9.097678156	10.03715732	9.406338208
16651243	8.074617801	7.021975363	9.120381833	6.918887416	7.460255793	6.848704842	6.335128683	6.333543275	7.36294599	7.745962183	6.005057201	6.727375332	6.691616413	8.463798228	4.885952261	7.638572235	7.147191385	7.391893026	7.502370195	7.787171317	7.99965701	6.046263144	7.482987708	7.481525395	7.344281381	4.569618617	7.499512659	7.016169356	6.615814109	7.761961854	7.731080427	6.491805182	8.030373661	7.734184379	6.920570933	7.052732938	7.719061607	6.402308547	7.368537226	6.144270389	6.425701784	7.858758049	7.996173871	7.867010953	6.774335945	7.939408987	7.725620383	7.302449667
16651245	5.666210353	4.122982055	3.139292587	3.953014206	5.907175272	6.422923141	5.557009449	4.73281916	5.157731208	5.238866722	5.012263425	4.866437293	5.283296736	5.853724651	5.584466141	5.686048036	4.737378321	6.719713739	4.123902359	5.803441165	5.911993916	4.959025032	4.918750172	5.889509594	5.332262122	5.197115714	5.350807291	5.8868972	3.536301733	7.215744113	5.204725006	5.041606155	5.368771759	5.299418925	5.239601856	5.467058132	5.745732545	5.271973735	5.189558324	4.204654979	6.830079493	6.614047726	6.043662427	4.996268426	6.475023792	5.312516071	4.504175325	4.646430997
16651247	4.248154629	4.712867389	5.570473209	3.805682749	3.775050782	4.931289733	4.910545222	6.934158156	4.666150215	5.167352649	3.380560272	5.443689802	4.45901048	5.749061819	4.442263045	3.637327495	3.720022313	2.543559256	2.705997966	2.283827104	4.158665137	5.525736565	3.568229127	5.815587524	5.675799325	3.034461025	2.856359506	4.809549804	4.462943265	6.159831526	6.367901684	5.341319879	3.607406221	3.894423792	4.071017184	3.826121671	5.409834451	3.534433938	4.959912925	5.409734783	4.622987833	5.329020273	2.803071851	4.108070715	4.867188372	3.850833266	2.717070254	4.537771589
16651249	5.342425478	5.354823991	5.298990244	3.666811204	5.171430909	3.811300087	5.991079365	5.895758615	5.057776508	5.86108897	3.957710734	5.598041676	5.338458999	5.283601033	5.982874438	3.984983392	2.33500142	4.983326849	6.067188343	4.533011157	4.92892648	5.080709852	3.759221227	3.142379961	3.262859598	4.015694905	6.49553331	3.891126215	3.741453205	6.300807386	4.988706137	5.45232424	4.724601552	5.12553475	3.7131584	5.348801382	6.177322585	4.074205107	4.601090269	2.482165184	3.466913461	4.698097154	5.231584966	6.084694154	3.821932593	5.273724018	4.686797733	4.678295955
16651251	2.938714465	2.010855286	4.383965288	2.589773288	3.330719508	2.686909813	3.656634185	4.885939704	2.319281076	1.609363349	1.970778863	3.345036506	1.764722496	3.107504213	2.7383346	3.104416499	2.703172871	3.089701345	1.948881658	2.610422626	1.11441361	3.342183673	2.889660798	2.962524865	1.920119266	1.957575186	2.383498514	2.636065023	2.057598124	3.255209485	1.554792414	1.849965056	2.036631119	1.586714976	2.381176478	3.937750675	2.661671901	3.442604709	1.455458083	1.476076305	1.721632969	3.278018316	1.559470661	5.536933718	2.245777994	3.223977226	3.855282919	1.971576664
16651253	1.60131643	3.104021016	3.025545154	1.592097079	3.767305418	2.873074286	2.249054113	3.047733446	3.113290395	3.670533488	2.311924686	4.64101922	3.427032695	3.872049138	2.951157076	2.071078755	3.452268535	1.770438279	4.248855869	4.116888903	2.329137104	3.58104691	3.070622681	4.442185336	2.219227765	2.326589953	1.870899247	3.041889819	2.286349335	3.826479987	2.262886827	4.41309937	2.681723386	3.936960405	3.250761438	2.112390992	2.065166295	3.196764035	2.378591233	3.691130649	5.112848792	4.972551506	3.982230284	2.39891988	4.272022643	2.330707456	2.230025767	3.092088375
16651255	5.59490904	3.63447619	3.780815986	5.764725946	3.96522426	5.341976619	5.44439677	5.482504388	5.598134126	7.980675111	2.882418603	6.107622662	3.675568751	4.957876119	3.994684238	3.112836768	2.930959052	2.727036416	7.371904209	4.109883981	4.700824697	6.074480934	5.885062722	3.833574275	3.932881728	3.623337625	4.564303715	3.912344393	5.223188901	6.350126191	2.691591178	3.675285432	3.615801283	5.050139459	4.228183647	4.034966848	5.474321536	5.372146551	3.830485013	3.629223593	6.162747505	2.629715929	4.516339139	6.240231715	3.094667239	5.716624138	7.348769178	5.31371226
16651257	2.038428649	2.151020805	1.470016412	1.386118873	1.296043218	1.578884857	1.231003228	2.878468414	2.954385502	1.93830519	1.793912371	0.958943123	1.468248686	2.837977625	0.912892924	2.227289975	2.836587383	3.157751056	2.275608323	1.750516198	1.351995031	3.85777453	0.855940665	2.269516199	2.027422316	2.404879261	3.148988021	1.526892778	1.545346742	1.741292876	1.155881921	2.997713641	1.728187358	1.202289426	2.678789528	1.390439105	1.598073907	1.247090263	1.625607161	2.161137551	1.207319255	3.830813046	3.689072443	0.948188028	2.334519758	1.687650879	1.125597236	1.725895977
16651259	4.130217734	4.535495386	4.722217399	4.615050982	3.404096286	3.547400024	4.493528366	4.370268476	3.98827304	4.020628029	4.519338022	5.093603424	4.289871245	3.335182734	4.801778618	4.222981055	5.919095276	4.281986448	5.865475844	2.837950746	4.294384447	3.239627735	3.857543119	4.951113067	4.889063277	3.572828901	4.148490246	3.387180369	5.073787743	4.738366305	3.483721103	4.655555809	4.374234052	5.449666437	4.608811101	4.546701418	3.776629834	3.988783232	4.661563432	4.49894906	3.594167736	4.937208473	3.315557755	5.391422127	2.755279732	5.088257663	5.167915703	5.072676862
16651261	3.975729252	5.844195743	6.210951438	6.829930338	5.652644564	6.656458331	6.325950322	3.114800175	3.770770454	6.672277166	6.949030653	6.124419728	5.305540318	6.439076157	7.402488654	6.105306627	6.599632088	5.743237575	4.357740918	5.575544233	6.280674438	5.525861043	5.495404236	5.573759511	5.88579707	5.80173289	2.981494491	5.520741978	6.813626957	2.933653735	5.86124486	6.709651817	3.436526528	5.647925352	6.172242686	6.528501822	6.095826195	6.309532377	5.362553327	6.43466824	5.991962647	5.66885793	6.26054665	3.066181947	3.344809946	4.903751241	4.951788261	4.358761199
16651263	1.887693674	3.770045212	3.324837788	2.230711397	3.652423432	2.285185988	2.789808607	4.853525155	1.947762416	2.292821323	3.973035949	1.462032113	3.520442023	2.947029124	2.822610238	2.458583833	1.879929757	2.013862426	2.398882718	1.107241457	5.290364648	1.465195962	3.375306276	2.947644015	3.797705447	4.340057207	3.450222156	4.785561651	5.047637282	1.354619966	5.3183252	2.718823675	5.869245695	3.094744072	4.092339231	4.022763693	2.608174739	2.532568685	1.258241338	4.82983761	2.45586409	3.272507228	3.099874892	2.803580253	1.909057849	3.139632076	1.865501162	4.207037887
16651265	7.438211549	8.357292305	8.661284223	7.474908117	7.294331629	8.496513291	7.640740689	7.743306164	7.012113496	7.95651504	8.356870841	8.41308819	8.178814106	9.310437995	6.585505249	8.323031057	7.878504651	9.223723182	5.550842908	8.471656596	8.178918013	7.612798491	8.3228336	8.072016117	8.068450584	8.000400604	8.314600408	7.414477895	8.687038491	5.538155109	8.650609325	9.277218826	9.31076687	8.619208056	7.421896908	7.71019912	6.858907635	7.647390012	7.78718307	8.475115901	7.399007516	8.450050399	9.193227877	3.878846324	7.532742698	5.341228211	3.577209972	6.379347138
16651267	5.975900303	6.956196245	7.660261578	7.110674518	6.723914863	6.3568626	5.895793695	5.067461367	5.878529268	5.419235996	7.857648723	6.825582905	4.772692721	6.680559577	5.838174338	5.700112264	7.043897507	6.794080225	5.432750458	6.208518373	5.984037936	5.799328625	6.857553032	6.377025113	6.052644778	4.349382853	5.30221654	6.132926384	6.69214487	7.207510856	6.804038851	5.483551107	6.402929731	6.940715468	5.471559784	7.390495489	5.566109221	6.361622018	4.215946127	5.202185217	6.771761089	6.709747382	6.348037716	5.403829403	2.413096982	6.280268928	4.672526788	6.426273784
16651269	3.944347635	4.939779175	7.237395059	5.688422114	6.196488041	7.564890256	6.771861037	5.38944865	5.239080761	6.15167584	7.919243401	6.400916555	6.136021813	6.605991358	7.496458747	6.007852949	6.703554474	6.563981637	4.520078229	7.010222883	5.569319983	5.139618797	4.026839976	7.058295748	5.753152429	6.566625959	5.610909991	5.283245869	6.258064605	2.874233293	7.272534911	8.146847888	7.219481526	6.711539196	6.921976159	4.724683254	5.650416302	6.179543127	5.908164372	6.068741248	4.807259522	7.466036233	5.970663228	4.330606642	3.237905405	2.984055386	3.373874088	3.839424487
16651271	5.846195318	6.558300958	7.053026727	5.271064488	6.616341096	6.711276518	7.186065405	4.358246063	5.895814461	2.916987816	6.176792866	5.767676282	7.282837821	7.49402129	6.083431288	6.899615588	6.671775555	6.787233507	3.391308101	6.152765006	6.294968864	5.401636901	6.908082555	5.982189078	6.581801313	6.739936415	6.858862671	6.643842989	6.678234459	2.439245769	6.398681145	6.929454412	5.898921699	5.320679868	5.847522221	4.543389667	6.266022378	6.257108033	7.020521617	6.738326557	5.943243334	6.870442858	7.33933274	4.842199705	4.540866779	1.472003678	1.89196254	4.867871005
16651273	4.557431683	2.86860245	1.962911378	6.033888828	1.30333842	2.089070723	5.113522596	2.127965787	1.937327079	3.121023625	2.830881373	5.08095218	4.419039457	3.913363401	5.799868235	1.008699977	1.916105268	5.046619507	1.677348638	2.076261702	1.625046507	5.681900158	2.899408895	5.99118041	3.122207363	3.736293342	5.824051207	1.056098858	4.124471711	4.296906068	1.809467389	2.164619845	1.467382304	4.986083312	1.418232654	2.309000908	5.760827533	5.026472984	3.333097749	1.920882048	1.329632474	1.267134375	2.713665071	3.474610468	2.00652855	1.361901297	5.067461367	4.512291335
16651275	3.122951616	4.857608866	6.715133023	6.079701548	6.261359249	6.370170431	6.479065152	3.114100946	4.757462531	5.96198502	6.528402217	4.729582043	6.397103774	5.13428751	3.976333862	4.09425024	7.270522774	6.950025604	2.07473192	5.033600402	5.555138912	5.058148383	4.51761632	3.963878626	5.452032225	5.154520425	3.114194446	5.623294792	5.156563651	1.55940574	5.049482129	5.084143411	5.25577318	5.66795134	3.309044156	6.501148639	5.918306606	4.853356115	3.645593321	4.802548076	5.181002843	6.388995081	6.160338272	3.352676566	4.261293697	2.02431802	1.025282193	2.148035638
16651277	4.964647969	5.630161295	5.988534221	5.284337563	6.49820019	5.563359406	4.578992531	5.474501945	5.000157414	5.256977848	6.164215889	5.581463732	4.96019209	6.537411721	5.167339082	5.356201067	6.905586245	6.758375413	2.997465004	6.653336043	4.45607675	6.618212317	5.398756953	6.166420037	5.714315761	5.73033083	4.790146018	6.372674203	6.649169192	3.778827242	5.250768818	5.1473718	4.597330727	5.755442346	5.353282688	4.350752611	5.557810509	5.257706752	6.379059314	5.768307748	5.436830365	6.215708938	7.351120027	3.622537104	5.500168127	4.188836301	4.164907946	4.844637222
16651279	6.847780294	6.560146064	8.430345879	6.687083368	5.992610723	5.226906572	7.949386246	6.80114888	6.232770767	5.543219276	5.064217729	6.44092299	6.501419223	6.501802486	6.462595049	5.433682255	5.891740518	4.135118767	6.337969847	6.709431827	5.962051739	5.715368191	7.088520313	4.529951771	7.084094778	5.559956466	4.787464849	6.530712945	7.435408049	3.468828527	4.85097208	6.915711231	5.347241511	5.269816253	5.335058638	6.191852928	6.601976976	6.234543957	6.802857204	6.238900692	6.494045766	5.902387971	6.030384776	4.42893261	3.438821165	6.493984223	5.605031931	3.659249239
16651281	4.252125429	4.377259086	4.424786768	4.615311144	5.412743507	5.318570263	5.249460857	4.792759571	4.536290527	4.407987828	3.181254187	3.996051579	5.12660286	3.86162368	5.188950035	4.98921391	5.742843635	3.041433818	3.823722787	4.935524156	3.525442998	4.743081032	4.870457054	4.592736172	4.706892228	4.813380896	5.441238208	4.807933903	5.404163164	3.330596371	4.410260082	5.165912943	3.693141163	5.51580579	5.100098758	5.336983801	4.600065393	4.735906418	4.802667949	4.984827801	6.615506414	1.361198642	5.672623326	2.258528927	1.748254028	3.255391466	3.638890549	4.09410975
16651283	5.761837392	5.722162547	6.636376636	6.719862785	7.111942049	6.317081811	7.335823059	6.134787843	6.99279174	6.126155682	5.757885076	7.099148028	6.498425177	7.56837241	5.717740701	7.85765432	8.379204002	7.966815359	3.672698185	7.064378333	5.003600706	6.010273044	7.623009271	7.189563914	6.501533925	6.84229184	5.938188021	6.021342613	7.589713584	4.689277461	7.914261924	7.278871708	7.370704112	8.158808289	7.239572695	5.860364726	6.447128066	6.684077091	8.563965082	6.897220695	6.39034646	7.317880736	7.48176971	4.718225002	5.687789536	3.859826798	3.863280432	3.340895892
16651285	3.329312935	4.562953139	4.115751832	5.221843816	3.086367453	6.251897583	5.314802273	6.225312558	4.82121511	5.654452922	3.00694382	4.921372222	3.557960306	5.49131386	3.103883294	5.354724279	6.24121472	7.144853093	2.124268651	6.521314923	3.539440399	4.45400432	4.769082551	6.19897888	3.857040302	5.698993639	4.797867674	4.788255512	5.44890294	1.590513218	6.16056106	5.647862342	6.945035113	6.507950036	5.510376359	6.268468122	3.293684318	5.904398232	3.970059584	4.557845821	6.105730876	5.57157497	3.303363273	2.680782992	5.137031052	3.929661319	3.228866428	3.389616631
16651287	5.854194873	5.177408695	5.384113719	5.397983683	5.785949264	4.792215412	4.625063901	4.455772533	5.31181137	4.169665553	5.286519408	5.284207334	5.356718257	4.958693545	6.072592752	4.512840057	6.046160667	6.232578325	5.085361278	4.284429367	5.531465175	4.966076254	5.557050965	6.269145657	6.396691366	4.957395773	5.020187641	5.033831599	5.799685559	4.201720603	4.94293787	4.800593211	4.242366703	6.000713119	4.678349975	5.87417487	5.355648783	4.35756515	4.058259314	5.434713831	6.175837627	6.02963915	5.713037366	5.368404624	5.624742505	5.727638432	5.011475021	4.249481063
16651289	1.468717886	4.266708602	0.858754957	3.228604862	1.380295909	2.687889676	5.057096554	2.620832094	1.611668445	3.214678761	4.039211718	2.96139345	2.614905828	3.510666075	2.404350791	3.952980107	1.335940784	1.509902284	2.502051161	4.126548029	1.216466119	2.991653147	1.955264585	2.41245944	2.785041852	3.843668318	1.345820856	5.588618592	1.8105503	1.433911934	3.201500943	3.557813349	1.158384937	1.476495464	5.112905212	2.135703727	3.422544279	3.741177661	2.010862563	2.238017591	5.138448863	2.543508392	2.689804075	1.345477441	1.361686591	2.335796152	1.335280152	1.7669082
16651291	1.254643747	1.206618955	1.457783644	1.364295732	1.217672642	1.833940302	1.817311709	1.684681135	2.419370671	1.120263408	1.366837186	1.884847815	2.469659242	2.013070109	3.323736864	1.419617064	1.323204317	1.816086847	5.137280408	2.496255087	1.149014899	1.280609896	1.752686044	1.327213373	2.228349783	1.89159966	2.121024468	1.968422646	1.28241506	1.438098545	1.42783261	1.110433462	1.641249135	1.332855526	1.976093507	1.738154928	2.638544912	1.212666542	2.57050826	0.99870406	2.11388667	1.786874864	1.518747889	1.464247145	1.43392979	2.190870234	1.149318602	3.055009573
16651293	3.131366386	3.99150795	2.799690668	4.825100651	2.522093529	3.72107554	4.357629516	3.758191798	3.568802711	4.446976607	4.284429892	3.372440765	3.5677224	3.754027213	4.343152084	3.907634204	2.283189202	5.193635359	4.868279292	3.26921573	2.872276772	3.718087499	4.468546312	3.114243307	4.247196211	4.596091027	2.230150214	3.492817507	3.690382569	2.195326197	4.372219707	4.26703783	3.178659533	4.111318826	3.135894609	3.560544272	5.038587387	4.074969948	3.641926944	3.885778033	3.525417687	4.123178255	3.761505738	5.903922906	4.590095778	4.388945033	4.890842259	3.570742908
16651295	2.033725467	1.790854173	2.855997169	2.373263998	1.6103267	2.527790413	3.389815777	2.085570302	1.86693798	2.321832046	2.059784715	1.467730863	4.026119351	1.920852607	2.185673188	2.88445467	3.182715011	3.133146748	1.784887867	1.971465185	1.670153758	2.682153293	1.341610853	1.475306242	2.601390267	2.701650997	1.708723914	2.239024767	1.441040854	2.050434203	2.885748499	1.984566225	1.707279185	1.444475084	1.525508331	1.231054416	1.737032476	1.938261935	3.639216217	2.393343367	3.729382284	1.83428522	2.581428347	2.178643328	1.669002612	2.211524016	2.404544506	1.429483399
16651297	3.671652696	4.046817244	6.7819694	6.142370133	4.211086941	4.6890317	6.234181662	2.521052757	4.356168767	4.085351471	4.07498927	4.453186129	3.953930504	5.685880338	1.963036899	3.711095491	3.828531215	4.315548686	4.642671967	3.673270819	3.947155588	4.032869929	3.805720267	4.011634431	4.459886178	4.127490491	3.868396434	4.77696245	3.743324234	3.226280564	4.304118731	4.103984373	4.787604226	2.856546538	4.955349176	5.638297213	3.757510967	4.389406941	5.451521168	3.78071711	4.967037535	5.078819453	3.544711117	4.01722989	3.647835186	3.686268048	2.107814791	3.850195078
16651299	5.373470937	5.129353156	6.442633524	5.852476912	6.419475415	6.480874146	7.059990058	4.356684087	5.088481153	5.654334514	6.305583054	6.999476665	5.587962296	7.212358843	6.169749099	6.100006757	6.904982752	4.863336349	6.035034237	5.796868263	5.946423446	5.484563353	5.886847331	5.767750785	6.148436116	5.89568684	7.211182606	6.544112873	5.55169441	1.922021973	5.432215225	5.420206355	5.095003638	6.088151383	6.954962404	6.622893176	5.767673438	6.971729085	6.389934172	5.478098446	6.045096531	6.32792407	6.013510459	3.073177943	3.008431218	5.237384165	2.363220898	3.54866569
16651301	1.480728762	3.099971595	3.404200758	2.377168544	2.757353968	1.868216242	1.37860836	2.637011841	3.436131645	2.549545937	2.545485206	1.577326121	1.384522262	2.856826166	2.182069144	3.114773018	1.368882127	2.252450133	1.260353715	2.993499074	2.014426659	2.026938839	1.449688732	3.161695996	3.27234898	4.11842387	2.384068461	2.828496995	2.813110395	1.73749386	2.252993886	1.853465163	3.238108038	1.646867194	2.396682183	1.751383676	1.578632183	3.348499039	2.82111814	1.511077311	2.306869	3.799930775	3.488494324	1.545729775	1.524553251	2.578325994	1.608800782	2.004066998
16651303	4.176196726	1.872834117	2.193338323	1.394539045	1.841752606	3.007825432	1.476970546	1.789207419	1.125272116	2.268401382	2.230743473	1.831921959	2.323174604	1.084348145	1.626749236	1.920882048	1.506163901	2.249449194	1.738478106	1.774944682	2.123932909	2.04068846	1.898134904	1.762613263	1.668666399	1.596224664	1.603642382	1.61615719	1.193604214	1.436409637	1.321681751	2.301911347	1.666473873	1.408645946	2.343820938	1.902319259	1.512427221	1.653627709	1.348949913	1.519064322	1.256098481	2.606181642	2.255232109	0.999683203	1.1721854	1.46225857	1.132413191	1.177068257
16651305	7.148384061	6.914126418	7.412765526	7.135909644	7.398695116	7.417901779	7.183277901	6.311993599	7.342866573	8.692128056	7.163293748	8.163157514	7.230779828	7.890126776	7.267168379	7.142533833	8.028698848	7.48643828	9.889332788	7.73477508	7.402823808	7.761402536	7.170325713	7.011611745	7.859808406	6.553440512	7.495086589	6.977711781	7.241318433	7.828047593	7.583849632	7.614194047	7.291162856	7.411560047	7.501849089	7.709164476	6.951618787	6.795486242	7.58076594	7.123133277	7.138006143	6.65931089	6.887213674	9.506629838	7.411177471	10.19594008	8.530466829	9.178273619
16651307	4.527258256	2.797439502	4.378957065	4.630542243	4.521116334	4.653792364	4.749899059	5.266321581	4.915702819	3.17543757	2.260129434	4.848148434	3.904576884	6.102752009	6.398853025	4.062536437	2.955638647	5.675716538	6.872903026	3.057065694	3.360192136	3.464663619	4.763070047	4.566518627	4.668620318	5.180121951	4.794851096	3.864545617	5.231480901	2.986671468	4.665650595	5.562740903	4.372400771	4.359465382	3.335582009	3.602849706	4.652131387	5.715216808	6.159846864	4.756932765	3.597707573	4.789129878	5.541530077	5.14232014	3.866029182	4.254207974	4.332607809	2.648601975
16651309	2.164395778	2.115894737	2.010146879	1.364295732	1.837390727	5.32711742	1.665260722	2.328956577	3.370464573	1.416665689	1.856979042	2.266756331	3.100525929	1.607658741	3.111064954	1.927332388	1.696173947	3.192597653	3.552591786	1.922050434	2.345321357	2.937437673	1.546762159	2.09523565	2.226946204	1.982061565	1.873611614	1.716632794	3.822927272	2.074996967	1.708929546	3.027763329	6.015953853	2.892674758	3.008170447	1.182600989	1.610939125	1.717945107	2.091238946	2.601793929	3.649148207	2.465481615	1.901754772	1.611844522	1.895249733	1.409649887	2.648361563	1.737393828
16651311	4.132131271	2.154349962	4.183954635	2.190304041	1.716897436	4.623422787	4.666809871	3.424731849	2.115843116	3.507373187	4.22114846	2.328037114	3.245683205	3.978622162	1.753406778	2.370998372	2.830601691	2.092278844	1.71954394	1.462913326	1.271138276	2.068303699	2.682019697	3.091683368	4.196122019	5.572516415	2.778483647	3.736059148	3.540419201	1.778299942	2.015599067	5.067501122	4.701375028	3.599874591	4.980595432	3.846263277	3.612978884	4.613206791	5.134925176	3.844938044	4.125481977	1.560308493	3.986269763	1.646728367	4.119519958	3.960293051	4.358103475	2.636064831
16651313	3.958924439	5.042502202	5.272423757	5.319190377	4.564836308	3.590127599	4.560216415	5.722001956	4.886938821	5.145812931	3.933839592	5.603133419	5.764584585	5.406369059	6.143761444	4.706685038	3.41977813	6.304757451	5.64793829	4.169347463	5.783660033	4.492431511	4.755232844	4.836426526	5.085174558	4.865051415	5.103618552	5.502778848	5.001268825	5.115641522	4.226351097	5.787027683	4.193974664	5.433893294	4.683661585	5.656791359	5.203622088	5.887154816	4.784047956	5.579142287	5.66835572	6.41245865	5.017818197	3.80074109	6.510349642	4.441039274	4.667438396	4.353546527
16651315	7.029486696	5.621943844	6.797002967	5.762043598	6.17533401	4.900071021	4.901077289	6.641479353	6.377025113	6.482027519	5.557074065	6.174229343	5.233775991	6.199810332	5.826280632	6.378967295	7.750119056	7.459015931	6.716948681	5.810101927	5.995426719	6.415963812	6.649553336	4.646277136	6.050305976	5.667565181	4.606881485	5.463053956	5.00690407	5.980271609	5.723662503	6.773850699	5.87876258	6.016234822	5.715647582	5.55911397	5.73724888	6.234979965	6.010772736	6.770823425	6.038892117	5.824051207	7.251687829	6.808224632	7.364287936	6.362352844	8.481692441	6.280917008
16651317	2.541141034	1.50642399	3.153838002	1.432178111	1.3856862	1.155067725	1.172635633	2.787332536	1.277728071	1.708427118	1.677957589	1.014222059	1.264298493	2.690968533	1.085082731	2.844751331	1.583422065	2.775439915	1.529882237	1.411252011	1.446217433	2.62919116	1.349755812	1.839740118	2.075924429	1.031538484	2.166507718	2.551136508	1.696341869	1.339038156	3.269123688	1.73276686	1.285430124	1.416995841	1.251385181	2.315610889	1.998806182	1.277490263	2.93818247	1.04249556	3.709469185	2.978290791	1.143246149	1.271197481	1.090256495	2.088345424	0.989599855	2.325617786
16651319	4.237269224	5.185646474	6.272896647	5.063069179	5.33833907	5.597195247	6.177004506	3.795268112	3.868976624	4.064617474	6.3776	5.673367232	3.739241779	4.716351692	3.726955313	5.003080367	3.663562026	5.635802024	4.696738257	4.572007037	4.802322995	6.189907046	3.940754288	6.431482878	5.99217865	4.706075491	5.524554863	5.456890005	5.315431835	6.512001883	5.755477173	6.219422367	4.446893065	4.788705751	2.796416336	5.381612085	4.934084875	5.561198078	4.673581463	4.007798442	5.397497189	5.323414445	4.347643184	6.825030807	5.976548374	7.283771549	5.80690839	3.929083707
16651321	5.716486496	4.820581305	3.486047367	4.563820752	3.631508891	3.555885614	5.645303105	4.730200388	3.82848201	4.882558033	3.355354338	4.341994484	3.68876769	4.268530468	5.158140638	4.900789469	3.781230189	4.429173151	4.731848297	4.339890917	4.215818595	2.588922741	5.722065124	2.677394519	5.271427775	3.579036349	4.399653129	4.586132113	3.080167702	4.033847097	4.971178287	4.379065251	5.160671862	3.127473762	5.606879626	4.956239086	5.027292532	5.070894089	5.078732793	4.630752187	4.55871251	4.902565234	3.898655925	2.970628723	4.320537882	5.397930517	4.210112084	3.435912838
16651323	4.621387736	4.406549314	5.510568279	5.399675117	5.051079726	3.53976031	5.934239973	4.024091318	5.669996224	3.266847582	3.523983211	4.729569548	5.22950408	4.904138088	2.893741092	5.065948356	2.955334317	2.973357486	3.451643268	5.292197817	3.33388378	4.368290336	2.696864754	4.139150375	2.791678415	5.088006175	3.080705217	3.406660814	2.613363582	3.842272485	3.99535794	5.613044062	3.896172069	3.867180403	6.187089915	3.443061896	3.346063491	3.90161358	3.181115644	4.002089105	3.218891058	4.935481317	2.885296255	3.260051374	4.424705759	2.642891949	3.490881956	3.843126829
16651325	7.146618699	7.134636233	8.093108305	6.782074905	6.603319702	6.746588442	7.506843102	3.996192356	7.125495589	6.755424389	6.362977672	6.682480933	6.288201876	7.365367288	6.57356355	7.69642405	7.242956112	5.742078667	8.717190475	7.624557321	6.875521634	6.422814401	6.441496362	6.578927946	6.423032889	7.11034592	6.541665036	7.157680457	6.37616562	6.161490106	5.316850893	6.196131068	6.994435685	6.591675486	6.879940639	7.223139585	6.728696633	6.799835697	6.430332741	7.506955094	7.328012041	8.092937329	7.094358837	4.754755446	6.439209784	5.97047096	4.18416902	6.340613209
16651327	4.928157348	3.08018417	4.779187615	4.548469778	4.845384077	5.496363468	4.348536603	6.4059228	3.710439669	5.538553401	5.115257911	5.284207334	4.315129657	3.118502034	4.965114331	4.567826876	5.721385614	4.530711326	4.726259096	5.333760095	5.104706736	6.211918459	5.124766633	5.168977493	5.11861218	5.364746886	5.741314698	4.330150101	5.075875522	2.994805773	2.757978684	4.859115853	5.069721068	5.160136752	4.721255431	5.172841934	5.017943818	6.290164151	4.727818766	5.639503595	6.008542243	6.375190688	5.198722879	6.385339152	4.867386153	5.977997261	5.718427113	5.416021318
16651329	3.519638876	4.537973969	4.191199639	5.214220377	4.735476847	6.06821895	5.34506156	4.798271346	4.95847002	3.540694089	4.72071631	5.558869525	4.501657496	5.767403513	4.272318073	3.870455627	5.879053911	4.781965827	5.188630578	3.656510314	5.992000368	4.349783262	5.473106643	3.615806581	4.739550184	3.96073039	5.313938821	3.601185506	4.784836506	5.452703887	3.524240661	3.672948307	3.872213696	5.701183253	6.020549805	4.636543323	5.000241048	3.843109052	3.872143863	6.032576928	4.407171865	6.081965613	4.18725732	3.164893939	5.063549889	4.20202905	5.350823765	4.261216859
16651331	3.672618256	5.288058734	5.322366343	5.874938484	5.640106409	2.802166	5.460422698	4.46428957	4.553597199	1.223719778	1.158954373	7.950165571	3.875332402	5.675926731	5.356718257	6.40593661	6.136828052	5.314834965	5.644319064	5.691237532	3.450222156	5.118722293	2.10294469	3.816259332	5.789037496	7.993621046	5.123022123	4.574051095	6.113770058	3.971180994	6.166540933	6.567595845	7.450833148	5.192248116	6.339760412	3.067462641	3.058068961	0.965654743	4.121028321	5.404539163	3.008978085	2.21668658	5.688908848	6.620030522	1.405105625	3.939893042	4.926050534	6.159830522
16651333	1.572291331	3.515076425	6.360181499	2.390933678	5.126613503	5.968975961	5.260539345	4.287175461	4.052940181	1.265658054	5.362471295	4.879738028	3.801501542	4.434991729	3.837168432	5.182822269	5.878607732	5.785577447	1.593041144	4.890791185	3.502600057	5.547910594	4.525253593	5.179296268	3.338771691	4.692143708	6.11896477	5.86509895	4.754932913	3.07477952	5.423847849	3.465896125	3.133646382	5.812381765	4.192130155	2.14846912	2.109029499	5.679921377	6.162076901	4.357764636	5.107099232	5.986808571	6.240879803	1.858745638	3.180227401	1.730520052	1.540528484	3.784066947
16651335	4.003687879	4.592762408	3.609340733	5.140998842	5.749117601	4.771556119	4.755241628	4.347767544	4.367432984	4.320665806	5.963520633	4.693424628	4.548306453	5.183297314	6.337179705	3.745415669	5.442510509	3.926350764	6.028353687	4.603101549	5.225470254	6.031574203	4.673035463	4.136521562	4.37484635	4.478193139	4.801900663	5.456999805	5.224093843	4.809171046	4.316744878	5.763106736	4.712756792	4.993797018	4.177817683	4.526413453	6.046377745	5.776035267	4.458375395	5.345209662	4.294657528	4.923618471	4.330155347	4.767510116	4.128951779	5.634094474	5.70180982	5.142843315
16651337	2.397904432	2.267736919	2.246339371	2.392792453	4.980186475	2.018707451	3.167956536	2.566852319	2.313369049	2.537985348	4.205707838	3.641026727	4.264251303	5.17318329	5.094117776	2.244306046	3.391311711	1.741257819	3.702341882	4.483300438	3.062801608	4.262058649	2.121497657	5.24301845	1.20307667	1.787765307	3.681792778	4.110038459	2.909519527	2.636335579	4.141833111	3.549217815	1.115174616	4.392936213	2.779219145	2.989098361	4.271241433	4.274714043	3.634765481	4.491344735	4.711337285	5.379604031	3.861307272	1.212459492	3.66459799	3.283344354	1.964345218	1.694296302
16651339	1.959783951	1.751693706	1.67251867	2.112827971	2.631108007	3.249211494	2.366910089	2.0331401	1.530379374	1.665558969	2.639886594	1.58170154	1.375601977	2.650590634	1.899591607	1.485312777	1.89846551	2.254933331	1.827258118	1.708431917	2.53866108	1.548140964	2.889985166	2.018554627	1.570311206	2.966227797	3.785475445	1.570993652	1.632613952	1.45895027	2.950909379	1.635569108	2.260544188	1.686913819	2.82815975	2.407211712	1.505894055	1.82722196	1.912592603	1.35972409	3.837408126	5.105907413	2.257577185	1.140230178	1.904914681	3.573276861	3.313007019	2.868786727
16651341	2.904678006	3.298810345	3.889853533	3.114216703	2.023485871	3.462643405	4.605636629	2.570820924	1.834179199	3.12555689	2.009117677	3.109031128	2.430295832	2.987595122	2.901739573	4.741756002	4.20248143	3.040226632	4.285773483	2.522516313	2.178771138	2.533183217	3.214997417	2.956685071	3.319263408	1.490932901	2.983196397	4.495258227	2.62456467	3.640193729	2.332719114	4.716570764	2.510809406	4.128112304	3.276522431	2.528524232	2.006561421	2.975451909	4.378029872	2.687063938	3.259476489	2.749066952	4.160863656	2.617319898	3.987184236	3.724775785	3.086780731	3.573543213
16651343	3.788730187	3.264336563	5.172186895	2.070927153	3.618713914	3.736370536	3.570781544	4.574711423	4.178359612	3.001911179	6.309942651	4.520368155	2.70502365	5.482730366	3.170832376	3.396953274	3.96679645	4.043539193	3.483947449	5.22140749	2.986061788	3.781918032	3.458577805	5.373228864	4.690034926	3.673078295	1.379427213	3.73857124	3.817970748	2.651657512	3.007036256	5.533188845	4.112277447	3.775469831	4.07534826	3.867101178	5.234678681	4.652084738	5.132708681	3.397478843	3.932169322	4.75875506	4.812579723	4.388246935	3.266949968	2.814276768	4.647011746	1.639099074
16651345	5.170403545	4.645828922	5.949854459	6.130056927	5.125751428	6.119661284	6.490498517	3.937882207	6.138348522	5.469639496	5.093867687	5.242195862	5.092922474	5.227972953	4.687257414	4.751188095	4.206175124	7.189651096	5.022957192	6.10179863	4.847917555	4.047228294	5.609857225	2.455101324	7.035384286	4.875132561	5.799807031	6.820973004	4.627548221	5.873510675	5.725020526	4.064146831	8.087592228	6.249336232	5.517406471	6.072196549	6.971972272	5.867072596	5.023294322	5.25873589	4.61122295	2.815195768	6.440589449	6.938179481	7.03321423	7.111412468	5.209182609	6.721614664
16651347	4.673395701	5.358045031	4.773643182	4.819619638	4.89925779	5.728965309	4.359392578	5.744301248	3.56492531	3.831675232	5.406737663	4.08475889	4.44904584	4.04131794	4.163237488	5.340834824	3.873649009	4.174856212	5.053335473	5.094927121	4.429718179	5.924215514	5.135944265	5.256026425	5.353019225	5.05157995	3.59633251	6.122305081	3.501104634	4.405699577	4.50541042	4.341523519	4.686984146	5.466301353	3.61752694	4.06260509	6.521525752	5.296760759	5.99269975	4.656937273	4.64113791	6.486641598	4.164450091	4.010484979	5.044242344	2.356028442	4.814168597	2.970655493
16651349	3.05106186	3.583396832	2.641437286	3.25771509	2.258907349	2.908018082	4.003357693	3.684275765	4.506864492	4.88219394	5.201559151	4.082005575	2.964338217	4.170171601	3.56695562	3.865461882	3.628600049	5.543076942	3.362145836	5.072283767	1.865096904	4.625126168	4.187551811	2.731861133	4.088749245	4.621934536	2.747995501	4.15823697	2.421084091	4.759606485	3.376640579	3.213434961	2.937590284	2.927164512	5.143348618	4.243381119	4.343366043	3.281767622	3.542096922	4.674495214	4.075293759	3.093145109	1.859963024	5.53704512	3.036195257	5.918262287	3.045152394	3.711709125
16651351	2.737480717	1.738441767	1.701728196	1.753532283	3.722503447	2.831143882	1.878299207	3.505555755	1.677262264	2.991599273	2.805682293	3.519528052	3.456903009	1.753211066	2.74523725	3.193653753	3.649366317	3.887302082	2.055255506	2.545533587	4.795637919	2.327289569	1.849791888	2.033741418	1.62720775	4.57158469	2.049880163	3.385742268	3.790947142	2.828078662	2.009562359	1.577054611	4.104507106	3.541725627	2.249054009	2.427994231	2.36650284	1.525182023	3.988564003	2.437977339	3.893535302	3.099005057	1.11897802	4.570505394	4.741912802	2.52488085	3.214440146	2.171015756
16651353	5.087474498	2.329232395	1.973907467	3.990175005	3.821176339	2.224441876	2.028428798	1.884962169	2.018732977	3.499018745	2.170314825	2.757073269	3.110262069	1.622821806	2.181996665	3.33851155	3.19761505	4.919336925	4.86867574	3.696593548	2.813234096	1.197131316	1.915785607	2.495129926	3.099358703	4.657884303	4.380597819	2.949415304	2.966093713	2.064754834	1.778233704	1.729314911	5.746375646	3.339853687	2.517347514	4.290558993	4.52779704	2.873672907	3.612170848	1.864986877	4.263838818	1.857942272	3.985681149	2.677368627	2.662270434	3.007841577	3.636187183	4.185314911
16651355	5.46288703	4.468096975	5.613358902	5.572013485	5.044923085	4.13208264	5.858596398	5.502967454	3.744805612	5.706276097	5.245575921	4.900840613	5.201520627	4.579220258	4.688612651	6.212585388	5.732743893	6.408956236	5.419532784	3.095946575	3.820961303	5.722212486	3.661749802	5.745434823	3.439040237	4.840068004	3.539331056	5.778044617	5.383826871	7.486315846	4.380202656	5.34386978	5.893968654	5.348455363	4.665050989	4.670993802	4.930886213	5.947039399	6.518424724	4.139797412	5.594923881	5.296956693	5.457332179	5.149333605	5.359105392	5.73964485	5.55693569	5.683343582
16651357	2.950999167	4.1904609	2.924071732	2.549531279	2.920501596	2.587004942	3.297817047	3.344854476	4.858086301	2.815974316	3.536561014	2.709648946	3.382529933	3.345512206	2.891848933	4.617315559	4.212462307	2.847023345	2.779236806	3.01325639	2.754542568	2.963621289	3.173215026	6.645604155	3.681167446	4.105038688	5.116304109	3.894856928	5.51169887	6.486705233	3.157182541	2.267444474	3.568764008	2.808710972	3.93902824	2.910638201	2.57587163	2.449943115	3.775323093	3.106859475	2.604755606	2.547803621	3.30486979	3.557170448	3.850014674	5.045261471	6.576686127	4.267317269
16651359	4.698039433	2.82076936	3.74506843	4.534335295	3.377051895	4.972428504	5.07471001	5.655116333	3.001089694	3.226555092	2.740622037	3.637615629	4.052128118	3.461000707	3.545508067	3.467483808	4.502723252	4.428184275	3.774169022	3.41234454	3.577830525	4.873743028	3.623604822	4.156436263	3.574081382	3.024218634	6.318730029	4.374871832	3.744108219	5.070718752	2.713080689	3.578050188	5.127478224	3.282832662	3.382224814	4.13281282	3.537276917	3.41354027	4.653889926	2.912691625	4.631791499	4.194299964	3.831844133	5.257679145	4.392836018	5.387507582	5.614621904	6.096636346
16651361	3.327788065	3.263541455	3.868350748	4.139219512	2.563031619	5.402815726	3.10457507	4.89781976	3.740749018	2.582478084	2.709749816	3.685085292	3.132594159	2.59154754	1.832932592	2.852812837	2.652534758	3.118207327	1.910778938	4.118769252	1.640812273	4.016946871	3.075153352	2.546579905	2.153323783	3.583730999	4.499418324	3.794924909	1.581032081	3.049764153	3.0443523	4.079458107	3.639885741	3.083998041	2.126571562	1.821756286	2.507524166	2.556433574	4.243284723	2.941520624	3.655736357	5.478277723	3.270457119	2.918809777	3.45857789	4.044766923	4.081879807	2.764942303
16651363	8.236491411	7.650571313	7.700986971	7.456148754	6.833055037	8.070097222	8.284900029	7.709627796	7.837731452	7.531509817	7.278830212	7.689821543	7.645476513	7.831147273	7.887066726	8.409460584	8.177397516	8.176047192	9.314006688	7.792490432	8.401038413	7.707328632	7.309836607	8.235394781	8.374386367	7.605138139	7.387447032	7.850875443	8.267156134	8.549045638	7.406526259	7.859248482	7.955503147	7.970919291	8.045963004	7.666784395	7.725620163	8.269252148	7.91473242	7.970080466	7.401202383	7.919768101	7.711493173	8.750133861	8.475546656	9.272109134	7.965999217	8.535177175
16651365	1.674005979	1.083286481	4.304296624	1.632221882	1.857949945	2.221345811	2.750171212	1.155475302	1.178455861	3.654636885	3.578008667	2.497684918	1.809800169	2.082202054	3.493086046	2.723843776	3.225984064	2.943815527	3.299117769	2.428572708	3.519258098	2.398489554	3.605527841	3.593628314	2.502162636	2.033430151	3.334361399	2.40008613	3.089795826	1.7533062	3.410786274	1.356075626	3.249694502	1.751182336	1.637815511	2.668001828	3.674119543	2.33326284	1.770410018	2.883016139	4.252397254	1.805721822	1.259794356	1.351343611	1.910708888	1.372010877	0.96044005	1.344473864
16651367	4.429032533	4.420346935	5.072140037	5.100588654	5.564884751	6.55748345	5.315471483	2.858530261	5.503399988	6.404446341	2.557557264	6.531064775	5.843269433	6.154581509	6.82618952	6.179298726	5.715112799	6.697531331	2.117541653	7.290033019	5.362040151	6.274247638	6.047365109	5.259338996	5.159091668	5.620666689	6.442557824	6.619558807	5.36280427	2.597714214	6.521955468	6.89557569	7.857606101	5.979511618	4.714321277	5.164647783	5.173108068	5.841626519	4.416582974	5.250383978	5.237882897	5.711659436	7.126332079	4.330201022	4.11154785	4.974053457	2.529698186	3.190228001
16651369	4.658975021	3.701917272	5.501529535	4.998813396	4.032862056	3.892377396	3.75530915	3.394696702	3.178528115	3.371649113	5.701971773	3.590877087	2.102328186	5.938294474	5.323318317	4.648514543	5.067486196	5.243147796	2.819209942	4.077339262	3.441266933	4.28990805	4.535403774	5.001097678	5.210096429	5.395547021	4.428915692	4.785657705	3.451136443	1.732758534	4.749507073	5.4858817	4.825254842	4.892040447	4.951916716	4.554839015	3.313068068	5.191794292	5.607537529	4.280155573	5.40943345	5.250106612	4.775755905	2.066466782	5.229984968	2.502505965	3.226091055	2.395335272
16651371	3.617192384	2.393669833	2.571625027	2.403685186	3.258675181	3.2223943	3.899545571	2.473177868	3.853416386	2.459415188	3.544315429	2.176014047	2.065727963	4.722585178	3.993063084	2.207246718	4.380056177	3.390672545	1.086088207	2.876204703	3.988098993	2.114479003	3.965688538	3.707106917	1.869994579	3.247632531	3.312549035	3.359740198	2.0524559	1.496641066	3.537228004	3.477054523	2.77502435	3.214392465	1.914508947	2.867553753	2.160385143	2.306071734	5.028677183	3.858981538	3.058635118	2.85433867	3.812926176	3.078615154	1.078292656	2.705478078	2.756889724	2.417997718
16651373	3.471154361	2.755845935	3.3353821	2.237206575	3.076958927	1.916105268	1.807082054	2.693315529	2.366810504	1.182733204	4.666034039	2.252708458	2.325090449	4.448782343	2.678103085	3.333411417	3.390664986	3.29195594	2.844271026	4.432611889	2.614341019	2.317747915	2.959322562	5.095945423	3.181292451	4.632843487	3.374507381	4.134222125	2.067710626	1.908178617	1.335120459	2.968139513	4.462375048	2.761923878	2.047035727	2.433331556	2.449675716	2.993177788	3.226989736	2.467942339	1.120936864	2.998618632	3.195334742	3.908558272	2.687468981	3.237921225	4.563888069	2.879260721
16651375	5.248672935	4.987531806	5.899238864	6.340826539	3.995459988	3.911607895	5.951037488	3.017019267	4.284945034	6.618435509	4.087550549	6.590190055	4.764867272	5.494582028	5.139682983	5.778278927	5.391485685	6.297039443	5.548302674	4.573423392	5.790510202	5.725330183	6.514086715	6.336814452	5.536461664	6.049357506	4.461631054	4.128527347	7.458672307	5.487492045	4.921399821	6.302070455	5.855326358	2.96405142	5.598164315	5.545569519	5.838193026	6.543509153	3.903569079	6.679296391	5.257848355	6.010058067	5.904732146	4.904874774	3.699799594	5.04634227	2.998869026	4.565393585
16651377	2.460159899	3.517738557	4.611746472	3.06515931	2.958221092	3.753899275	4.319704604	1.263319028	4.313567432	2.877917295	5.034704215	4.242326866	3.603395166	4.526866989	3.73446528	3.524988143	3.765290722	4.943171899	3.258856322	4.365504897	3.684685003	5.354510643	3.947770852	2.322267734	4.53085917	4.566484782	3.116200397	3.016089817	4.055070026	2.933135177	2.896062184	3.515266766	2.303862502	4.305770299	2.26293583	3.556805033	2.304376095	4.771844488	4.408561633	3.979098137	3.883146025	4.805825972	3.741815002	3.7578668	2.330509753	1.302847128	2.597391407	2.893224884
16651379	4.049419809	4.104199245	3.100263985	2.635758965	3.049196503	4.524371973	3.701772526	3.046729298	3.331830057	3.049157326	4.411013848	3.60338406	2.851970326	3.345481159	3.734865556	4.89982377	3.214161222	3.995743844	6.068959959	3.405717113	4.981469784	2.531020293	3.410227267	3.139842673	4.937259084	3.621835211	3.569598187	2.673974791	3.693505803	7.447013689	3.966962568	3.361249043	4.013806812	4.524841454	5.219039202	4.82649915	4.732199845	3.683859865	3.467785549	2.492015822	3.843506756	3.741989959	2.980563039	5.300154232	5.559212783	3.993498827	8.620265194	4.195826638
16651381	2.057015668	2.067402809	3.090048716	2.498106319	2.933341517	2.888820625	2.277883626	2.160256331	2.756167728	1.371673263	1.448686065	3.625467621	2.608303219	3.492569302	3.081835251	2.119738502	2.921374229	1.930795054	2.18440667	2.456932058	1.848876625	4.646641611	2.942975556	3.095299124	2.456356611	1.776450465	3.481162996	3.554696898	3.060521394	2.276587741	3.232076188	5.258056514	2.056995156	1.149351357	1.726277838	2.207470773	1.958922824	3.65087651	2.015813776	3.225997709	3.763082953	2.913863013	1.660631151	1.208056355	1.524478356	2.766398674	1.787837031	1.886590724
16651383	1.600320117	1.517268785	1.367250089	1.30509575	1.979802102	1.235646768	1.842084396	4.141329027	1.4324077	2.307183944	3.395210323	3.460909055	1.727571075	4.424629595	1.661316666	1.40110595	1.404294462	1.603161861	2.591409436	1.517572233	1.375882264	3.688303456	2.765950039	1.431204204	3.634413686	1.610982126	1.48765931	1.26641851	1.53543033	3.169549374	2.343660598	5.563437431	1.730903065	2.244635058	3.834746902	2.469944898	1.611103902	1.33465717	2.584153739	1.817815461	1.645561768	1.587765013	1.335127973	3.722110246	3.22444438	1.239458765	2.07677457	1.10358649
16651385	4.024308342	3.194978096	2.069116519	3.822630533	3.774938972	3.20614518	2.834794067	3.3621148	4.079110828	3.870832215	3.740650405	4.1084304	4.200373371	6.258788926	4.123053057	3.64934815	4.293875943	5.148380509	3.598087112	3.542992563	4.119876145	3.814550604	3.817939912	4.293878922	3.497278069	3.26722797	3.413459255	3.359100226	3.209206725	3.325381157	4.366190222	3.97791567	3.537433721	3.442485565	3.131810719	3.472197603	2.903428957	3.919181904	2.991809675	3.633874578	3.108206052	4.973188382	3.101490874	4.21740394	3.51508429	2.547930985	4.55181722	3.784294207
16651387	5.625272659	4.990926842	4.964151767	5.329216278	5.060962823	5.16654801	3.857142873	2.963757358	4.356267101	3.261644117	5.510937852	5.352620661	4.303246752	5.709264632	6.270857032	4.970876269	6.029178999	5.447970586	6.140241082	4.118101864	4.792215412	5.330366474	3.578543888	5.171726091	4.580025771	5.071691559	5.951913553	4.938341314	4.963124042	5.797040677	4.764950272	6.070679598	2.22419604	3.934042732	4.806641718	4.385338691	2.863716109	5.740057636	5.10033261	4.145684777	3.758126989	3.038417312	5.242320413	3.728002319	5.604615787	4.457555133	3.895149558	5.2551665
16651389	2.925743634	1.102842072	1.962911378	1.364295732	0.947002335	1.290809433	1.289234417	1.36972771	2.065268827	1.629629563	1.393626265	1.561390298	1.366379328	2.587225658	2.019778198	1.501482852	2.965719794	2.718407422	2.639291995	2.87166907	1.71868118	1.572571188	1.853199774	2.07796795	1.334936206	1.230643243	2.081862162	1.54815173	2.029242955	3.03105084	2.668060074	1.765599435	1.196659415	1.310279513	1.593719313	1.583018461	1.251243001	2.139916197	1.828969018	1.139921596	1.058288704	1.225313546	1.164442004	1.87964662	2.165717563	2.613605726	3.424684846	1.999702042
16651391	3.665007006	4.677131503	4.764372221	2.595237686	1.833032028	4.128598286	4.072937589	3.042981453	2.673581595	4.067194335	4.930507176	3.544890973	3.734350446	3.231533224	3.602992477	4.420556295	3.773440521	2.582781263	4.136541725	3.614211056	3.974645815	1.964485625	2.956382012	2.509217393	3.411443475	3.655237342	3.036007238	3.469190232	4.151967026	4.449891448	4.378815895	3.602346984	3.104321031	3.210918722	3.337097764	4.267897287	3.447431924	1.772760071	2.952339241	4.536743641	1.879682557	3.275727303	4.569138056	3.206520546	2.730131777	4.488523233	4.716089692	5.167579246
16651393	1.942654265	1.560004431	2.47691413	1.672120335	2.330250909	2.67003657	2.511652625	1.966128133	2.50365486	2.473732664	2.959855264	3.055295451	2.956742884	3.053381893	2.587741443	2.786274091	4.924323808	1.970786894	2.236121756	2.472417057	2.970513337	2.156036344	1.85565087	1.722118409	3.097205888	3.707661629	3.517302391	2.223201284	1.786421775	1.620458423	1.756655708	2.095056368	2.355946045	1.766520676	2.049115109	2.818413168	3.698423845	2.177237041	1.993775037	1.912457618	5.396439073	2.841562191	4.228822672	2.974357071	2.86555463	3.21224953	3.032471965	3.346371558
16651395	3.275466261	1.753156402	3.351306626	2.487916191	2.967520267	2.362609524	2.457996996	2.995129969	3.21275527	2.209459522	1.418786019	2.454730386	3.601182162	2.49076863	1.83093287	1.908830242	2.417817803	1.907463682	2.175954218	1.624506799	3.022528054	3.390442939	1.807217878	1.948612754	1.579545106	1.910504752	1.876331333	1.752632746	2.067710626	1.392536877	1.564272729	3.005993231	2.179171089	1.578393455	1.882770144	1.933031874	1.401815663	1.762739527	1.924034656	1.453368318	2.233432427	1.778150644	2.26891843	2.327802032	1.366452567	2.724527111	2.333041756	2.573745604
16651397	5.096145781	5.145998753	4.244464004	4.554354559	4.429541238	4.418061042	5.098539922	3.4525087	4.843114937	4.788889707	4.111079513	4.93865166	4.360630805	4.367154243	4.500959118	4.768835369	6.117117121	4.227413405	6.226920294	5.572205699	4.072489492	3.936204223	5.208938521	3.275854083	3.915798429	4.32790406	5.059346467	3.974135976	4.283912278	6.318894574	4.386438563	6.073730781	4.920939296	5.354554373	4.15247239	4.527059008	5.088085818	4.217669191	4.790479332	5.366132336	4.742717712	4.575906034	4.809321908	5.566065214	5.172582668	4.478828532	5.177993001	5.749746163
16651399	4.994702617	4.510973696	4.390988615	3.72922518	5.447604587	5.171418707	4.00628529	6.01100303	5.462465696	5.163928392	2.694763406	6.227934983	4.811082224	5.364032508	5.089447983	4.680683492	4.598833823	5.463831793	5.673377254	4.133014939	5.088605263	4.760432033	2.508155671	4.646277136	4.145323079	5.002222631	4.292566696	4.344499694	4.665373646	5.977354358	4.833999763	3.158307004	4.936634978	3.527671158	2.939067958	4.806476921	3.693109966	5.069252945	4.384084277	4.016152714	3.442217961	5.070245176	2.713665071	6.274611541	4.097551039	5.833677745	4.61738368	4.760546856
16651401	3.47891687	2.670406918	1.968497777	2.328926827	3.752298151	1.846839003	1.82904189	3.034181972	2.832890065	2.177396175	3.140132814	3.6124633	2.93025637	1.696070897	3.387796508	3.036556919	1.924986672	1.638621817	4.175727071	2.8344519	2.673238433	2.73086581	1.563551163	3.287094093	1.757333914	4.730958887	3.074372943	2.669998836	1.578666504	2.710750168	4.924669729	1.484965587	1.941502504	1.427679087	2.64751863	3.312849107	2.599757597	2.89882579	2.21716377	1.984756298	1.672321099	2.2206746	2.20070081	5.295683614	2.884702766	1.334598268	3.351145234	2.705192204
16651403	3.433281531	4.444683945	4.166286029	4.244531191	4.425395128	4.548389259	4.994615077	4.628237929	3.988510751	4.986061892	3.423664748	5.629890603	4.442032379	5.169428258	4.776352785	4.277380568	4.514259212	4.324578842	5.462293869	4.144798431	3.022674536	3.478388138	3.387685163	4.532734095	3.529537825	5.205609537	4.200104663	3.29095733	3.497079132	4.074289665	4.696847991	4.89881192	4.929447332	4.432502839	4.163081593	4.83978175	3.133526786	5.171188571	4.305561194	4.513482338	3.971519417	3.477341283	4.505142133	5.237872935	3.482372497	5.181937316	4.06588829	4.561008322
16651405	3.997106836	3.296618237	4.831678873	3.683795273	3.470210543	2.972801434	2.773961231	2.860708052	4.518614216	3.131788373	4.670439888	4.104652771	3.250252702	3.704674851	4.116398433	2.725564453	6.017456228	4.905452717	4.560108573	2.105794812	4.463760044	3.605708152	2.209913296	4.089108936	4.176283269	3.085068401	2.381164285	4.455365013	3.181144718	3.837913931	2.646163901	2.031907192	2.743556219	2.998705459	5.064063471	2.278919131	3.063804027	3.869006212	2.456662423	2.399172757	5.366452993	4.909881226	4.457523661	4.180639588	3.9693222	4.914782154	3.574219338	3.559789975
16651407	1.266834056	2.529974081	1.611675419	1.675729862	1.246657348	2.176852931	2.048791485	1.725247896	1.63294794	3.39397577	2.404576687	2.958954077	1.38935984	2.14765418	3.661821297	2.130091812	3.367744008	4.257917553	2.638494579	2.642826917	2.786616766	1.811350504	2.423763521	2.255714324	1.845425049	1.86055606	2.714346584	1.560646389	1.536887917	2.939000613	1.810970721	1.072902544	2.205596684	1.68626997	2.744453682	2.130481757	1.782980136	2.827962458	1.407676951	1.550427682	2.229208746	1.481902266	1.7496015	2.393501138	4.357972762	3.127926908	3.32006696	1.725895977
16651409	2.63068592	4.103547937	2.525043118	4.796662071	4.451483859	2.86490508	5.428569335	6.373231783	4.479440352	4.306693695	5.949732942	4.708237692	4.301480197	4.259428121	2.498114989	5.502274953	4.15744049	5.314834965	5.559359577	3.533813041	2.826263038	2.21668658	3.677025643	4.592093689	3.122207363	4.223666443	3.569175137	5.516857616	2.592572331	5.63890053	3.387965481	3.333097749	4.459629631	4.982102348	4.725448957	4.970252155	3.208584651	3.465765882	5.292071404	4.145684777	3.304008604	3.661408555	5.172499331	4.250444826	4.632860081	5.311674284	5.333266041	5.810255648
16651411	3.472456574	1.735379248	1.723211779	2.302495156	4.841371747	3.038280413	3.589164577	4.374490373	2.703590822	1.839542157	3.599392352	2.323882003	3.027496584	4.691219309	3.446750665	4.006305608	3.620585375	1.515716688	1.667216227	2.388717435	2.88251897	2.077909265	2.776040824	3.901622886	2.981897256	4.307527872	1.945372751	2.035040755	1.649529613	3.516967703	3.147620169	3.225529233	4.442383933	3.225517474	1.968873098	2.939534895	3.896612585	2.733841469	2.825967943	3.373079764	3.395915558	3.834311876	3.669083604	5.137188484	3.331824844	3.473454658	4.036875456	1.455714896
16651413	3.588151669	3.519573971	3.73255053	3.850476955	4.251319577	4.684960686	3.890964525	4.081745602	3.99463562	3.998325952	2.937744211	3.48256798	3.685596276	5.707973925	3.467635646	3.799466268	4.267163915	4.075578014	4.935785308	3.987069584	3.895427936	3.664701667	3.486860477	4.283680265	4.94459692	3.400014099	3.794339297	2.91045933	3.887317573	5.018398055	4.437369843	3.533832761	2.98388083	4.472328072	3.275560286	3.428022807	3.074604851	4.886359012	5.079486225	3.677623996	5.120266148	3.881728735	5.320582947	5.335920854	5.065015657	5.926703488	4.071134826	4.718245058
16651415	4.615713578	4.423180935	2.33398304	2.351783122	3.254569433	2.976405301	2.626584713	2.422414321	3.59231867	4.577755359	4.217653803	3.494959633	2.497390705	3.910973644	3.102515782	4.329547931	2.865989981	4.514548389	2.639291995	2.419423501	3.839158209	3.170056002	2.519205097	5.222830625	3.264610232	3.735098436	3.592250551	3.312293353	1.97235188	2.949945769	2.659451999	3.121226321	3.994698795	2.179427504	2.878155685	3.795310888	2.08791977	2.86083276	2.664409673	1.923719869	2.013577275	3.22651427	2.731468956	1.854645266	4.295638787	2.04312595	2.74748416	1.452647983
16651417	7.116386797	7.072746273	7.44068408	6.972403329	6.61159666	7.278636652	6.926063275	7.265467072	7.349806781	6.894247229	5.641913339	7.113281846	7.108107124	7.194924118	6.405227537	7.463118258	6.697477973	7.412123552	7.896810181	6.906766805	7.012339819	7.567288889	6.679272986	7.50428801	7.354037343	6.918323484	6.945235942	6.922069978	7.22342695	8.044028377	7.533295674	8.108062445	6.238981039	7.015677578	6.919870971	7.106064255	7.261311681	7.357929388	7.476205214	6.658060447	6.840602523	6.862204469	6.96315348	8.420731154	6.866634565	8.141226453	6.672693219	7.662496877
[truncated: 52,936 more rows]
