# Supplementary material for: Identification and validation of interferon-stimulated gene 15 as a biomarker for dermatomyositis by integrated bioinformatics analysis and machine learning
Source: Front Immunol. 2024 Nov 4;15:1429817. doi: 10.3389/fimmu.2024.1429817 (PMC11570269; doi:10.3389/fimmu.2024.1429817)
Supplement: Supplementary file 1 [file DataSheet1.zip › Supplementary data/GSE46239_series_matrix.txt]

ID_REF	GSM1126893	GSM1126894	GSM1126895	GSM1126896	GSM1126897	GSM1126898	GSM1126899	GSM1126900	GSM1126901	GSM1126902	GSM1126903	GSM1126904	GSM1126905	GSM1126906	GSM1126907	GSM1126908	GSM1126909	GSM1126910	GSM1126911	GSM1126912	GSM1126913	GSM1126914	GSM1126915	GSM1126916	GSM1126917	GSM1126918	GSM1126919	GSM1126920	GSM1126921	GSM1126922	GSM1126923	GSM1126924	GSM1126925	GSM1126926	GSM1126927	GSM1126928	GSM1126929	GSM1126930	GSM1126931	GSM1126932	GSM1126933	GSM1126934	GSM1126935	GSM1126936	GSM1126937	GSM1126938	GSM1126939	GSM1126940	GSM1126941
1007_s_at	9.937	9.676	9.722	9.867	9.5	9.107	8.609	9.021	9.448	9.167	9.428	9.739	8.548	9.747	9.425	9.272	8.929	9.502	8.901	9.571	8.794	9.266	9.117	9.061	8.989	9.529	9.007	9.16	9.066	8.995	9.241	9.58	9.669	9.376	9.229	8.603	8.927	8.991	9.075	9.083	8.916	9.401	9.157	9.245	9.521	9.192	9.505	9.698	9.639
1053_at	7.098	7.562	7.124	7.321	7.346	7.435	7.566	6.786	7.422	7.366	7.468	8.047	7.469	6.976	7.078	6.965	7.538	7.078	7.989	7.521	7.074	7.448	7.643	7.104	7.625	7.524	7.577	7.671	7.821	7.56	7.784	7.439	7.271	7.79	7.532	7.288	7.361	7.586	7.329	7.318	7.059	7.138	7.042	6.956	7.477	7.511	7.288	7.452	7.086
117_at	6.354	6.089	5.809	5.625	5.555	5.829	7.237	6.692	6.211	6.029	5.892	6.524	6.964	5.772	6.145	5.497	6.704	6.064	6.584	5.612	6.719	5.858	5.649	6.207	6.022	5.259	5.777	6.431	6.692	6.086	6.573	5.896	5.73	5.748	6.246	6.762	6.186	6.207	6.626	6.408	5.995	5.909	6.771	6.168	6.193	6.103	5.556	5.743	6.065
121_at	7.204	7.494	7.277	7.796	7.759	7.233	7.794	7.506	7.303	7.676	7.514	7.801	7.859	7.2	7.502	7.464	7.528	7.358	7.559	7.113	7.66	7.553	7.614	7.279	7.608	7.76	7.89	7.711	7.819	7.618	7.764	7.621	7.66	7.716	7.497	7.433	7.362	7.559	7.706	7.503	7.689	7.382	7.88	7.584	7.398	7.734	7.72	7.245	7.25
1255_g_at	3.593	3.443	3.608	3.527	3.398	3.431	3.517	3.469	3.566	3.616	3.745	3.494	3.496	3.616	3.45	3.427	3.706	3.376	3.5	3.437	3.516	3.839	3.642	3.657	3.567	3.429	3.377	3.449	3.38	3.508	3.468	3.757	3.513	3.444	3.449	3.461	3.524	3.498	3.61	3.744	3.709	3.468	3.54	3.417	3.851	3.674	3.39	3.704	3.493
1294_at	7.422	6.279	6.844	6.877	6.505	8.039	8.353	8.259	6.894	7.551	7.304	7.224	8.452	6.748	7.924	7.89	7.97	6.866	8.17	6.721	8.299	8.191	7.49	8.278	7.547	6.799	6.676	8.145	7.068	7.485	7.486	7.023	7.073	6.564	8.146	8	7.492	7.79	7.922	7.879	7.689	7.499	7.562	7.527	7.593	7.724	7.8	6.601	6.771
1316_at	6.08	5.842	6.189	6.305	6.352	5.858	5.429	5.929	6.443	5.621	5.618	6.093	6.039	6.395	5.992	6.502	6.159	6.211	6.025	6.131	5.703	5.896	5.873	6.114	6.081	5.475	6.159	5.741	5.739	6.097	5.69	5.846	5.524	6.003	5.339	5.654	6.003	5.788	5.667	5.992	5.745	5.855	5.906	5.884	6.579	5.697	5.912	5.457	5.881
1320_at	6.865	6.756	6.357	6.93	6.558	6.71	5.52	5.732	7.308	7.047	7.613	5.935	4.756	6.473	5.304	5.788	6.436	6.894	5.836	6.891	5.844	6.999	5.98	6.407	6.441	6.775	6.895	6.553	5.015	6.453	6.351	6.71	4.911	6.629	7.112	5.457	5.883	5.666	6	7.002	6.607	6.061	5.791	6.687	6.125	5.488	5.616	6.822	6.808
1405_i_at	6.496	3.877	4.751	4.214	5.513	9.265	10.174	8.719	4.817	6.683	5.218	7.059	8.48	4.416	8.034	5.887	8.017	4.149	7.307	4.474	8.549	6.977	8.23	8.545	8.558	5.028	5.406	8.357	6.027	7.192	6.429	4.366	6.482	4.99	8.932	9.995	6.678	7.879	7.84	8.322	6.86	5.964	7.923	7.187	7.043	8.004	7.47	3.979	4.881
1431_at	5.407	5.205	4.531	5.316	4.645	4.649	4.538	4.616	4.926	4.951	5.185	5.081	3.81	4.516	4.66	4.252	4.939	4.259	5.155	4.476	4.367	4.666	4.83	4.085	4.644	4.831	4.86	5.096	5.785	4.693	4.999	4.422	3.918	4.62	5.333	4.218	3.972	4.488	4.462	4.706	4.336	4.555	4.474	4.068	4.105	4.171	4.205	4.885	4.364
1438_at	7.803	7.304	7.628	7.614	7.432	6.798	7.187	6.935	7.132	7.035	7.658	7.205	6.634	7.539	6.734	6.75	6.65	7.44	7.23	7.489	7.24	7.047	6.961	7.073	7.537	7.413	7.471	7.637	7.191	7.094	7.248	7.4	6.899	7.388	7.837	6.479	6.905	7.032	7.037	7.174	6.901	7.572	6.931	7.193	7.081	7.329	7.247	7.029	7.204
1487_at	7.387	7.631	7.405	7.524	7.242	7.353	7.254	7.368	7.236	7.46	7.418	7.309	7.152	7.402	7.389	7.293	7.358	7.695	6.998	7.313	7.486	7.481	7.225	7.335	7.627	7.837	7.285	7.413	7.684	7.399	7.497	7.576	7.801	7.367	7.513	7.092	7.342	7.479	7.347	7.168	7.34	7.31	7.475	7.472	7.146	7.605	7.528	7.709	7.457
1494_f_at	4.901	5.18	5.061	5.032	5.3	5.202	5.041	4.862	4.931	5.25	5.063	4.944	5.301	5.123	4.654	5.302	5.098	5.05	5.357	5.209	5.227	5.191	5.267	4.839	5.248	5.689	5.046	5.053	5.044	5.336	5.484	5.185	5.304	5.324	5.293	5.167	4.971	5.112	5.18	5.144	5.313	5.329	5.084	5.224	4.998	5.168	5.226	5.14	4.917
1552256_a_at	7.999	8.109	7.386	7.957	7.299	7.631	7.198	7.291	7.938	8.223	7.882	7.442	6.627	8.045	7.927	8.24	7.82	8.314	7.169	7.662	7.808	7.708	7.405	7.879	7.225	8.387	7.726	7.178	6.915	7.91	7.648	7.953	8.25	7.984	7.317	6.893	8.221	7.701	7.399	7.619	8.073	7.661	8.009	8.125	7.24	7.205	8.122	8.123	7.371
1552257_a_at	8.043	8.491	8.262	8.113	7.735	8.209	7.319	7.537	7.939	8.041	8.099	8.475	7.578	7.905	7.619	7.954	8.05	7.876	7.67	7.654	7.802	8.207	7.9	7.5	7.729	8.464	7.938	8.34	8.007	7.982	7.971	7.908	8.831	8.237	8.066	7.611	7.577	7.933	7.852	7.696	7.992	7.955	7.912	8.034	8.016	8.202	8.284	8.317	7.966
1552258_at	3.709	4.092	3.857	3.811	3.988	4.115	4.085	3.914	3.764	4.067	3.824	3.962	3.957	4.094	3.794	3.663	3.723	3.714	3.919	4.012	3.922	3.793	3.831	4.035	4.093	4.074	3.785	3.785	4.093	3.91	3.936	4.084	3.976	3.544	3.794	4.279	3.919	4.127	3.941	4.066	3.846	3.983	4.059	3.85	3.925	3.957	3.826	4.02	3.837
1552261_at	3.846	4.236	4.412	4.007	4.221	4.108	4.095	4.438	4.02	3.92	4.053	4.118	4.232	4.327	4.131	4.115	4.21	4.413	4.069	4.187	4.023	4.517	4.334	3.959	4.287	4.377	3.984	4.406	4.103	4.222	3.837	4.435	4.103	4.11	4.385	4.058	4.067	4.128	4.19	4.088	4.402	4.093	3.914	4.261	4.173	3.833	4.097	4.142	4.309
1552263_at	6.598	6.272	6.477	6.551	6.268	6.575	5.852	6.429	6.293	6.265	6.222	6.399	6.339	6.306	5.95	6.032	6.195	6.462	5.265	5.919	5.928	5.967	6.102	6.432	6.119	5.522	5.916	5.988	6.162	5.668	5.604	6.034	5.675	6.052	6.753	6.394	6.155	5.976	5.711	6.124	6.279	5.912	5.925	6.496	6.26	5.989	5.841	6.423	6.121
1552264_a_at	8.354	8.515	8.104	8.402	8.068	8.214	8.427	8.047	8.371	8.383	8.593	8.077	8.145	8.246	7.827	7.724	8.294	8.45	8.319	8.15	8.144	8.586	8.293	7.967	8.368	8.46	8.383	8.474	8.428	8.088	8.069	8.14	8.191	8.221	8.833	7.864	8.037	8.144	8.34	8.305	8.443	8.318	7.748	8.216	8.342	8.219	8.186	7.929	8.113
1552266_at	3.418	3.521	3.568	3.263	3.402	3.469	3.557	3.574	3.433	3.606	3.495	3.569	3.612	3.429	3.553	3.694	3.542	3.32	3.348	3.666	3.406	3.651	3.407	3.469	3.597	3.483	3.503	3.321	3.605	3.547	3.636	3.448	3.516	3.468	3.944	3.59	3.857	3.508	3.699	3.671	3.565	3.611	3.54	3.451	3.552	3.666	3.475	3.497	3.739
1552269_at	3.501	3.527	3.397	3.436	3.348	3.37	3.261	3.39	3.582	3.556	3.441	3.417	3.427	3.476	3.438	3.131	3.285	3.37	3.053	3.37	3.354	3.589	3.283	3.392	3.396	3.839	3.053	3.61	3.44	3.294	3.472	3.895	3.417	3.727	3.284	3.363	3.379	3.29	3.372	3.38	3.441	3.333	3.548	3.322	3.176	3.312	3.351	3.225	3.437
1552271_at	5.164	5.247	5.152	5.138	5.159	5.027	5.023	5.162	5.4	5.211	5.27	5.436	4.968	5.008	5.023	5.158	5.343	5.115	5.144	5.097	5.128	5.416	5.23	4.849	5.25	5.356	5.387	5.32	5.584	5.569	5.532	5.025	5.458	5.215	5.194	5.13	5.212	5.063	5.129	5.233	5.362	5.165	5.136	5.141	5.216	5.033	5.398	5.125	5.2
1552272_a_at	4.991	5.161	4.835	5.132	5.147	4.821	4.905	5.046	4.884	5.078	4.842	5.023	5.073	4.929	5.24	4.995	5.179	4.805	4.963	5.193	5.129	5.16	4.862	4.817	4.704	4.925	4.932	5.317	5.351	4.899	5.002	5.117	5.172	4.865	5.003	5.013	5.105	5.041	5.356	4.878	5.085	4.831	5.236	4.8	5.033	4.953	4.888	5.021	5.012
1552274_at	6.39	6.492	6.637	6.462	6.477	6.72	6.626	6.841	6.426	6.294	6.507	6.648	7.073	6.637	6.996	6.904	7.075	6.833	6.633	6.556	6.866	6.62	6.335	7.067	6.846	6.428	6.62	7.011	6.534	6.537	6.67	6.183	6.013	6.279	6.671	6.685	6.41	6.45	6.61	7.091	6.938	6.767	6.9	6.668	6.69	6.695	6.703	5.928	6.478
1552275_s_at	6.682	6.464	6.879	6.624	6.516	6.783	7.07	7.004	6.643	6.558	6.652	6.622	7.078	6.563	7.048	6.905	7.237	6.648	6.773	6.585	6.704	6.596	6.434	7.1	6.833	6.183	6.547	7.261	6.518	6.605	6.889	6.512	6.274	6.52	6.827	6.998	6.673	6.403	6.837	7.248	7.173	6.838	6.801	6.465	6.777	6.808	6.738	6.491	6.9
1552276_a_at	5.11	5.37	5.221	4.909	5.336	5.128	5.373	5.408	5.372	5.276	5.269	5.211	5.556	5.335	5.159	5.521	5.666	5.285	5.488	5.141	5.337	5.075	5.204	5.475	5.325	5.177	5.46	5.426	5.343	5.705	5.753	5.44	5.626	5.552	5.437	5.27	5.165	5.398	5.505	5.467	5.396	5.395	5.227	5.294	5.202	5.521	5.48	5.032	5.016
1552277_a_at	7.097	7.147	6.667	7.487	7.161	6.984	7.545	7.431	6.924	7.596	7.296	7.761	7.913	7.009	7.032	7.132	7.327	6.874	7.051	6.939	7.428	7.126	7.26	7.33	7.185	7.145	7.05	7.405	7.463	7.081	7.519	6.877	7.25	7.107	7.363	7.522	7.505	7.728	7.054	6.919	6.926	7.012	7.228	6.703	7.467	7.303	7.13	7.228	6.803
1552278_a_at	4.088	3.876	4.14	4.091	4.174	4.428	4.3	4.583	4.048	4.092	3.782	4.268	4.045	4.352	4.148	4.43	4.544	4.235	4.08	3.881	4.453	4.038	4.29	4.069	4.302	4.153	4.264	4.431	4.266	4.151	4.351	4.044	4.112	4.003	4.248	4.084	4.008	4.325	4.534	4.2	4.32	4.156	4.142	4.326	4.519	4.195	4.165	4.209	4.084
1552279_a_at	5.833	5.616	5.968	5.883	5.678	5.593	5.773	6.03	5.637	5.909	5.783	5.592	5.946	5.955	5.752	5.9	5.868	6.008	5.298	5.809	5.765	5.764	5.796	5.6	5.79	5.876	6.023	5.917	5.97	5.847	5.768	5.609	5.967	5.726	5.951	5.738	5.961	6.061	6.203	6.069	5.797	5.886	6.156	6.298	5.617	5.962	5.878	5.675	5.79
1552280_at	3.72	3.776	3.974	4.232	3.984	4.844	4.344	6.643	4.347	4.1	3.565	5.32	5.504	4.465	4.855	5.204	6.205	5.344	6.364	3.535	5.814	5.243	3.905	5.863	5.715	3.576	3.742	6.139	4.155	4.495	5.071	4.074	5.055	3.485	5.213	4.817	5.803	5.669	7.142	6.123	5.151	5.099	5.097	4.147	4.956	4.364	4.381	4.128	3.899
1552281_at	6.11	6.541	6.239	6.156	6.296	6.275	6.087	6.385	6.314	6.223	6.264	6.144	6.332	6.368	6.198	6.273	6.157	6.556	6.243	6.023	6.2	6.323	6.456	6.103	6.404	6.369	6.597	6.517	6.674	6.481	6.396	6.346	6.45	6.483	6.132	6.268	6.387	6.367	6.484	6.28	6.474	6.444	6.339	6.671	6.192	6.588	6.37	6.198	6.066
1552283_s_at	7.314	7.482	8.426	6.947	6.944	7.008	5.7	5.878	7.346	6.395	6.879	5.655	4.251	7.248	5.666	5.514	5.591	7.507	6.084	6.711	5.717	6.643	7.641	6.118	6.784	6.376	6.671	5.612	4.983	5.221	6.131	6.592	5.738	6.704	6.265	5.732	5.621	4.707	5.488	5.565	4.772	7.254	5.395	6.066	6.511	4.881	5.442	7.129	7.454
1552286_at	5.763	6.615	6.131	5.959	5.83	5.887	5.616	5.299	5.771	5.694	6.19	6.076	5.537	5.714	5.777	6.06	5.954	6.04	5.885	5.944	5.534	6.057	5.796	5.659	5.885	6.113	5.7	6.242	5.917	5.43	5.764	6.201	6.209	6.285	5.995	5.711	5.913	5.798	5.83	5.959	5.765	6.146	6.005	6.256	6.18	5.782	6.354	6.22	6.226
1552287_s_at	7.237	6.868	6.715	7.497	6.973	7.504	6.925	7.327	7.292	6.827	6.924	6.827	6.981	6.68	7.309	6.906	7.217	6.65	6.98	6.91	6.9	6.779	7.122	7.236	7.01	6.313	6.56	6.994	7.15	6.369	6.709	6.578	6.877	6.285	6.852	7.46	7.435	6.896	6.75	6.724	6.979	6.566	6.799	6.758	6.853	6.742	7.005	7.359	7.243
1552288_at	3.33	3.607	3.342	3.351	3.28	3.646	3.543	3.309	3.489	3.815	3.497	3.394	3.443	3.649	3.701	3.566	3.489	3.571	3.742	3.361	3.548	3.479	3.558	3.684	3.631	3.805	3.302	3.779	3.67	3.413	3.357	3.487	3.72	4.548	3.747	3.481	3.603	3.428	3.501	3.918	3.922	3.794	3.481	3.376	3.987	3.382	3.404	3.358	3.464
1552289_a_at	4.505	4.414	4.62	4.23	4.413	4.452	4.558	4.371	4.213	4.105	4.571	4.59	4.261	4.243	4.601	4.435	4.47	4.114	4.739	4.608	4.326	4.449	4.714	4.391	4.605	4.336	4.623	4.709	4.969	4.348	4.583	4.434	4.482	6.248	4.369	4.508	4.35	4.395	4.439	5.203	4.726	5.174	4.851	4.699	5.516	4.413	4.292	4.272	4.395
1552291_at	5.713	6.442	6.464	6.524	6.102	6.021	5.768	6.246	6.207	5.904	6.226	6.351	5.942	6.09	6.548	6.16	6.283	6.334	5.83	5.941	5.88	6.234	5.982	6.097	6.441	5.69	5.919	6.5	7.219	5.852	6.099	5.974	6.108	5.961	6.872	6.384	6.793	6.147	5.841	6.061	5.951	6.377	5.967	5.757	6.018	6.758	6.595	7.225	6.849
1552293_at	4.053	3.903	4.363	4.134	4.413	4.286	4.045	4.236	3.998	4.43	4.156	4.334	4.393	4.326	4.255	4.223	4.245	4.116	3.795	4.176	4.13	4.212	4.379	4.389	4.179	4.353	4.213	4.336	4.317	4.407	4.242	4.572	4.358	4.067	4.069	4.102	3.986	4.171	4.289	4.114	4.295	4.086	4.319	4.393	3.927	4.175	4.531	4.299	3.963
1552295_a_at	6.719	6.711	6.86	6.845	6.712	6.626	7.131	6.998	6.863	6.972	6.878	7.243	7.284	6.787	6.808	6.789	7.064	7.072	7.095	6.831	7	6.795	6.735	6.752	7.14	6.349	6.893	7.058	7.26	6.884	6.995	6.814	6.912	7.068	7.161	7.304	7.025	6.766	6.851	7.018	6.756	6.948	6.954	6.729	7.008	6.893	6.55	6.551	6.885
1552296_at	4.263	4.149	4.193	4.422	4.285	4.022	4.272	4.259	4.075	3.871	4.179	4.224	4.051	4.16	3.948	4.19	3.983	4.167	4.123	4.144	4.337	4.02	4.158	4.257	4.172	4.22	4.039	3.808	4.226	3.707	4.454	4.136	4.079	4.231	4.064	4.242	4.073	3.891	4.381	3.807	3.969	4.01	4.442	4.011	4.271	3.93	4.231	4.355	4.405
1552299_at	5.077	4.866	4.509	4.93	4.835	4.648	5.02	4.495	4.745	5.147	5.159	4.949	4.836	4.713	4.745	4.734	4.905	4.747	4.843	4.779	4.823	5.075	4.657	4.44	5.083	4.578	4.884	4.735	4.942	4.6	4.595	5.069	5.378	4.992	4.865	4.632	4.894	5.261	4.988	4.658	4.862	5.233	5.046	4.721	4.76	4.664	5.162	5.12	4.809
1552301_a_at	4.857	4.835	4.696	4.975	5.253	4.742	5.608	5.481	4.621	5.523	5.419	5.079	5.492	4.791	4.982	5.21	4.947	4.794	5.386	4.765	5.688	5.518	5.548	5.031	5.523	5.039	5.097	6.059	4.827	5.531	5.523	4.9	5.195	4.857	5.262	5.421	5.231	5.248	5.467	4.652	5.033	5.112	5.177	4.607	4.972	5.033	5.134	4.758	5.102
1552302_at	4.611	3.676	4.392	4.409	4.604	4.531	5.075	6.608	4.494	3.803	3.838	5.371	6.043	4.28	5.303	4.742	5.725	4.908	5.225	4.92	5.741	5.19	4.253	6.088	5.35	3.821	5.22	4.775	4.304	5.261	4.13	4.015	3.5	3.989	5.368	5.903	5.574	4.814	5.694	5.653	5.314	4.936	5.108	5.204	5.528	5.137	4.061	4.723	4.699
1552303_a_at	5.864	5.107	5.262	5.33	5.53	5.818	5.837	6.567	5.195	5.62	5.065	5.737	6.501	5.155	5.849	5.31	6.247	5.779	5.62	5.57	6.175	5.717	5.08	6.789	5.683	4.949	5.569	5.242	4.973	5.849	5.321	5.285	4.897	5.223	5.72	5.844	5.85	5.769	6.092	6.184	5.75	5.289	5.873	5.804	5.889	5.775	4.997	5.315	5.132
1552304_at	4.075	3.809	3.786	3.692	3.774	4.325	4.258	3.929	3.852	4.186	4.037	3.772	4.278	4.025	3.762	3.882	3.995	3.953	3.499	4.007	3.725	4.092	3.952	4.164	3.857	4.138	3.767	4.145	3.766	3.99	3.991	3.601	4.023	3.631	4.337	3.734	3.819	3.898	4.294	4.08	4.083	3.822	3.775	4.1	3.99	4.033	4.272	3.926	4.07
1552306_at	3.989	3.931	4.123	4.074	4.156	4.664	4.126	4.448	4.014	4.627	4.246	4.858	5.08	4.413	4.498	4.556	4.684	4.268	4.354	4.314	4.183	4.77	4.297	4.449	4.991	4.033	4.237	5.174	4.613	3.928	4.53	3.94	4.819	4.214	4.716	4.379	4.538	4.226	4.631	4.237	4.605	4.244	5.104	4.46	4.955	5.236	5.074	4.501	4.221
1552307_a_at	6.345	6.222	6.116	6.092	6.002	6.263	6.288	5.545	6.037	5.957	6.159	6.621	5.862	6.321	5.75	5.876	5.746	6.112	6.407	5.692	5.439	6.234	6.214	5.88	5.954	5.873	6.201	6.12	6.611	5.845	6.344	6.079	6.272	6.408	6.228	6.088	6.629	5.536	5.539	6.157	5.768	6.425	5.648	5.949	6.527	6.102	6.125	6.298	6.285
1552309_a_at	5.924	4.516	6.81	5.291	6.92	5.645	7.256	7.522	5.97	6.059	5.83	5.934	7.929	5.856	6.059	7.092	7.334	5.86	6.89	4.975	6.975	6.175	5.842	7.1	7.369	4.558	6.394	7.32	5.924	6.579	6.248	5.902	6.046	5.555	6.31	6.71	7.256	7.558	7.664	7.419	7.268	7.372	7.02	6.639	7.292	7.651	6.268	6.238	7.083
1552310_at	7.882	7.536	7.604	7.783	7.667	7.202	7.709	7.554	7.482	7.617	7.958	7.622	7.149	7.661	7.391	7.587	7.601	7.457	6.997	7.818	7.286	7.348	7.433	7.344	7.106	7.406	7.76	7.218	7.19	7.063	7.75	7.615	7.196	7.78	7.376	7.438	7.61	7.365	7.314	7.649	7.369	7.577	7.286	7.483	7.641	7.164	7.375	7.727	8.042
1552311_a_at	5.43	5.612	5.389	5.241	5.714	5.447	5.659	5.679	5.579	5.324	5.63	5.55	5.479	5.641	5.412	5.66	5.378	5.49	5.695	5.501	5.446	5.795	5.736	5.778	5.636	5.682	5.47	5.723	5.65	5.446	5.471	5.601	5.823	5.477	5.92	5.649	5.616	5.509	5.565	5.407	5.427	5.519	5.413	5.333	5.459	5.619	5.308	5.616	5.689
1552312_a_at	6.82	6.974	6.7	6.769	6.936	7.16	6.773	7.298	6.963	7.342	7.122	6.752	7.233	6.814	6.82	6.484	6.978	7.162	6.83	6.858	6.955	7.359	6.797	7.232	7.555	7.189	7.004	7.021	7.555	6.812	6.862	6.803	7.163	6.789	7.446	7.238	7.055	7.192	7.522	7.378	7.561	7.268	6.919	6.793	7.08	7.295	7.108	6.871	6.823
1552314_a_at	4.444	4.547	4.194	4.378	4.496	4.349	4.631	4.212	4.746	4.708	4.371	4.788	4.507	4.433	4.243	4.508	4.566	4.207	4.95	4.273	4.274	4.507	5.223	4.212	4.359	4.473	4.452	4.383	5.211	4.796	4.356	4.481	4.226	4.639	4.206	4.812	4.822	4.528	4.686	4.323	4.175	4.656	4.394	4.485	4.633	4.401	4.751	4.439	4.388
1552315_at	6.279	5.224	5.913	5.754	5.903	6.279	7.681	7.162	6.038	6.462	6.022	5.972	7.203	6.287	6.466	6.676	6.938	6.537	6.524	6.071	7.006	6.615	5.693	7.387	6.702	5.897	6.036	6.793	5.726	6.897	6.696	6.39	5.788	6.072	6.754	6.873	6.62	6.469	6.904	7.19	6.87	6.853	7.111	6.837	6.551	6.683	6.147	6.155	6.104
1552316_a_at	6.632	5.3	6.374	6.016	6.321	6.835	8.145	7.874	6.828	6.78	6.194	6.713	7.34	6.779	7.069	7.803	7.361	7.259	6.513	6.328	7.419	7.032	6.035	7.822	7.013	6.037	6.91	7.224	5.98	7.193	6.96	6.841	5.894	6.147	7.4	7.625	7.258	6.984	7.532	7.8	7.302	7.267	7.264	7.428	6.557	7.246	6.263	6.608	6.734
1552318_at	6.225	5.09	5.884	6.029	6.137	6.176	7.149	6.705	6.107	6.273	5.819	5.901	6.411	6.245	6.245	6.844	6.426	6.585	5.513	6.052	6.36	6.07	5.117	6.602	5.564	4.699	6.004	5.929	5.717	6.684	5.555	6.123	5.164	5.735	5.972	7.058	6.746	5.819	6.332	6.602	6.235	6.612	6.445	6.54	6.142	6.002	5.142	6.505	6.339
1552319_a_at	6.002	7.272	6.604	6.981	7.032	6.697	7.18	6.234	7.793	7.054	7.327	7.522	6.842	6.639	6.098	6.337	7.239	6.68	7.661	6.558	6.85	7.349	7.104	5.686	6.587	6.639	7.102	7.763	7.858	7.417	7.461	6.521	6.57	7.293	7.229	7.204	7.144	7.163	6.734	6.043	6.878	6.721	6.775	6.442	6.581	6.958	7.006	6.854	6.424
1552320_a_at	3.982	3.662	3.567	3.847	3.948	3.698	3.769	3.613	3.978	3.815	3.957	3.987	3.761	4.047	3.7	3.818	4.009	3.847	3.84	3.79	3.793	3.7	4.04	3.819	3.79	3.827	3.6	3.98	3.943	3.843	3.923	3.969	3.605	3.649	3.911	4.018	3.77	3.725	3.747	3.856	3.902	3.755	3.619	3.603	4.118	3.778	3.753	3.764	3.841
1552321_a_at	3.517	3.244	3.129	3.369	3.297	3.587	4.004	3.462	3.463	3.397	3.47	3.299	3.377	3.41	3.279	3.44	3.464	3.422	3.27	3.537	3.28	3.345	3.631	3.514	3.393	3.853	3.418	3.336	3.508	3.31	3.656	3.518	3.354	3.539	3.626	3.699	3.473	3.408	3.283	3.255	3.575	3.459	3.403	3.497	3.331	3.666	3.266	3.418	3.49
1552322_at	3.189	3.453	3.358	3.255	3.21	3.238	3.328	3.133	3.186	3.367	3.368	3.255	3.593	3.133	3.457	3.573	3.396	3.17	3.595	3.073	3.203	3.331	3.202	3.367	3.292	3.141	3.08	3.201	3.57	3.163	3.273	3.368	3.236	3.394	3.244	3.346	3.254	3.244	3.246	3.31	3.298	3.303	3.321	3.286	3.259	3.236	3.338	3.142	3.288
1552323_s_at	4.05	4.078	4.005	4.353	3.822	4.784	4.145	4.778	4.005	4.406	4.364	4.179	4.961	4.121	4.433	4.367	4.63	3.803	4.057	3.772	4.392	4.341	3.934	4.408	4.286	4.061	4.222	4.9	3.995	4.142	4.308	4.282	3.732	4.207	4.672	4.565	4.542	4.121	4.427	4.313	4.308	4.325	4.61	4.232	4.201	4.018	4.515	4.212	4.179
1552325_at	3.272	3.231	3.156	3.358	3.154	2.994	3.125	3.142	3.253	3.272	3.302	3.473	3.132	3.275	3.303	3.224	3.207	3.216	3.272	3.361	3.198	3.408	3.247	3.125	3.125	3.437	3.184	3.203	3.314	3.363	3.26	3.11	3.356	3.234	3.25	3.164	3.083	3.127	3.08	3.245	3.129	3.011	3.151	3.029	3.327	3.18	3.233	3.297	3.133
1552326_a_at	3.867	4.037	4.199	4.086	3.857	3.609	3.757	3.872	3.91	4.267	4.19	3.685	4.251	3.772	4.185	4.073	3.896	3.779	4.161	3.611	3.951	4.087	4.194	4.445	3.967	3.986	4.141	4.146	3.487	3.966	4.057	3.91	4.224	3.775	4.092	3.946	3.987	3.881	4.166	3.886	3.984	4.04	3.926	3.823	3.707	3.88	3.751	4.053	3.933
1552327_at	4.854	3.942	4.067	4.757	4.197	4.444	4.517	4.699	4.107	4.672	5.294	4.11	4.126	4.452	4.457	4.46	4.586	4.592	4.275	4.412	4.65	4.184	4.12	4.734	4.024	4.151	4.341	3.878	4.112	4.052	3.89	4.23	4.134	3.97	4.293	4.084	4.823	4.148	4.218	4.286	4.758	4.916	3.918	4.638	4.692	4.354	4.477	4.566	5.172
1552329_at	7.428	7.45	7.035	7.31	7.184	7.431	7.143	7.483	7.36	7.413	7.233	7.06	7.279	6.766	7.392	6.866	7.609	6.929	6.926	7.057	6.88	7.336	7.721	7.315	8.085	6.648	6.959	7.749	8.31	6.934	7.304	7.315	7.103	6.759	7.553	7.749	7.631	8.091	7.698	6.856	7.472	6.94	7.015	6.899	6.714	7.445	7.486	7.582	7.384
1552330_at	6.262	6.249	6.197	6.14	6.13	5.583	6.135	5.969	5.884	5.381	5.674	6.082	5.764	6.224	5.873	5.755	5.69	5.887	5.38	6.229	6.103	5.903	5.384	6.075	5.967	6.007	5.859	6.203	5.521	5.849	5.835	6.027	5.032	5.155	5.669	5.402	5.73	5.672	5.581	5.924	5.639	5.778	6.384	6.131	5.299	5.875	5.814	6.43	5.97
1552332_at	6.763	6.839	6.647	6.715	6.761	6.631	6.362	6.649	6.598	6.757	6.657	6.533	6.672	6.414	6.632	6.538	6.621	6.576	6.524	6.368	6.906	6.772	6.712	6.574	6.523	7.324	6.913	6.459	6.961	6.952	6.6	6.952	6.643	6.51	6.93	6.544	6.56	6.862	7.011	6.52	6.644	6.776	6.557	6.701	6.351	6.776	6.447	6.458	6.467
1552334_at	6.693	6.243	6.583	6.448	6.209	6.22	5.766	6.227	6.032	5.755	5.948	5.592	5.785	6.237	6.056	6.08	6.006	6.435	6.031	6.212	5.872	6.127	5.978	6.763	5.862	6.04	6.132	5.535	5.725	5.448	5.304	6.339	5.645	6.125	6.062	5.755	6.269	6.221	5.795	6.138	5.601	6.375	5.967	5.982	5.815	5.938	5.877	6.705	6.336
1552335_at	4.242	4.35	4.437	4.252	4.696	4.424	4.726	4.506	4.353	4.489	4.42	4.456	4.882	4.636	4.53	4.541	4.617	4.802	4.849	4.319	4.886	4.7	4.429	4.457	4.628	4.551	4.701	5.07	5.058	4.723	4.728	4.356	4.57	4.605	4.53	4.671	4.671	4.611	4.654	4.613	4.724	4.536	4.706	4.73	4.782	4.674	4.325	4.623	4.495
1552337_s_at	4.4	4.073	4.044	4.288	4.085	4.509	4.239	4.842	4.436	4.936	4.123	4.198	4.895	4.017	4.851	5.038	4.474	4.366	4.259	4.089	4.951	4.624	3.865	5.457	4.631	4.334	4.3	4.399	4.004	4.094	4.186	4.332	4.093	4.088	4.537	4.535	4.588	4.287	4.145	4.896	4.762	4.725	4.103	4.652	3.796	4.25	4.014	4.318	4.099
1552338_at	4.104	3.944	3.939	4.055	4.27	4.164	4.171	4.233	4.208	4.402	4.155	3.994	4.366	4.083	4.113	4.163	4.561	4.089	4.149	4.333	3.922	4.118	4.248	4.217	4.337	4.55	4.247	4.196	4.157	4.384	4.342	4.054	4.232	4.133	4.504	4.041	4.247	4.259	4.332	4.042	4.038	4.013	3.813	3.982	4.024	3.963	3.847	3.98	4.033
1552340_at	4.107	4.304	4.425	4.468	4.313	3.948	4.052	3.782	4.159	4.267	4.098	3.867	4.197	3.946	4.254	3.915	4.167	4.354	4.203	4.14	3.874	4.084	4.265	3.774	4.022	4.05	4.238	4.274	3.987	4.303	4.299	4.257	4.018	4.272	4.106	3.988	4.069	4.306	4.238	4.344	4.272	4.305	4.064	4.225	3.899	4.026	3.935	4.286	3.953
1552343_s_at	5.476	5.375	5.342	5.392	5.292	5.405	5.472	5.473	5.242	5.258	4.638	5.073	4.767	5.013	5.315	5.14	5.15	5.385	4.877	5.041	5.187	4.737	5.086	5.923	5.192	5.085	5.113	4.709	4.762	4.956	4.884	5.206	5.418	4.797	5.111	5.474	5.403	5.31	5.163	4.726	5.036	4.837	5.301	5.245	4.916	5.209	5.295	5.799	5.482
1552344_s_at	6.335	6.267	6.082	6.435	6.379	6.314	6.513	6.043	6.84	6.583	6.527	6.39	6.307	6.182	6.372	6.339	6.605	6.448	6.517	6.333	6.056	6.194	6.797	6.001	6.294	6.02	6.166	6.161	6.932	6.207	6.579	6.372	6.009	6.434	6.265	6.851	6.786	6.249	5.877	6.297	6.202	6.231	6.178	5.886	6.245	6.494	6.409	6.624	6.606
1552347_at	7.646	7.094	7.764	7.308	7.506	7.169	6.885	7.309	7.464	6.834	7.42	6.582	6.647	7.279	7.305	7.244	7.005	7.46	6.456	7.552	6.834	7.072	6.774	7.543	7.017	6.667	7.06	6.828	6.464	6.412	6.816	7.126	6.092	7.015	6.913	7.081	7.237	6.898	6.713	7.169	6.764	7.19	6.692	7.508	7.177	6.868	7.015	7.79	8.107
1552348_at	5.205	5.325	5.424	5.25	5.723	5.065	5.381	5.341	5.355	5.744	5.549	5.359	5.482	5.384	5.448	5.459	5.522	5.597	5.741	5.419	5.524	5.654	5.691	5.512	5.424	5.761	5.739	5.692	5.588	5.856	5.657	5.522	5.789	5.782	5.541	5.386	5.275	5.495	5.861	5.648	5.624	5.684	5.496	5.605	5.573	5.662	5.632	5.42	5.233
1552349_a_at	3.845	4.208	4.188	3.917	4.042	4.071	4.225	4.029	3.877	4.102	4.208	3.92	3.867	4.218	4.113	3.861	4.127	4.195	3.874	3.99	4.347	4.115	4.046	3.882	4.058	4.377	4.204	4.03	4.107	4.072	3.955	4.193	4.308	4.475	3.946	4.053	3.881	4.084	4.132	4.101	4.323	4.215	4.172	4.222	4.127	4.057	4.323	4.032	4.097
1552354_at	4.249	4.89	4.345	4.372	4.556	4.398	4.442	4.09	4.434	4.362	4.421	4.337	4.637	4.461	4.137	4.552	4.369	4.432	4.345	4.682	4.713	4.64	4.438	4.326	4.402	4.448	4.326	4.519	4.564	4.623	5.017	4.501	4.531	4.686	4.532	4.294	4.21	4.429	4.313	4.303	4.534	4.266	4.362	4.244	4.227	4.258	4.502	4.263	4.388
1552355_s_at	4.441	4.831	4.798	4.668	4.83	4.925	4.914	4.925	4.694	4.684	4.834	4.838	5.093	4.746	4.71	4.677	4.912	4.768	4.854	4.68	4.674	4.977	4.862	4.653	5.031	4.916	4.922	5	4.877	5.003	4.833	4.723	4.859	5.217	4.894	4.632	4.591	4.765	5.104	4.592	4.737	4.737	4.57	4.801	4.557	4.916	5.076	4.755	4.721
1552359_at	3.156	3.216	2.996	3.125	2.998	3.124	3.294	3.173	3.098	3.157	3.082	3.14	2.949	3.098	3.015	3.156	3.09	3.132	2.954	3.008	3.102	3.067	3.058	3.085	3.133	3.351	3.039	3.054	3.032	3.112	3.085	3.062	3.069	3.023	2.987	3.02	3.055	2.895	3.113	3.035	2.974	3.067	3.074	3.382	3.27	2.913	3.088	3.191	3.075
1552360_a_at	4.871	4.825	4.95	4.754	4.745	4.705	4.991	4.786	4.827	4.729	4.783	4.887	4.506	4.649	4.661	4.835	4.955	5.014	4.621	4.721	4.347	4.71	4.308	5.074	5.009	4.733	4.793	5.035	4.758	4.593	4.49	4.515	4.438	4.544	4.756	5.015	5.079	4.691	4.627	4.785	4.142	4.768	4.243	4.668	4.92	4.927	4.842	4.979	4.765
1552362_a_at	6.285	6.031	6.096	6.152	6.195	5.892	5.307	6.038	5.817	5.372	5.975	5.542	5.499	6.138	5.949	5.292	5.647	5.835	5.524	6.073	5.232	5.703	5.551	5.79	5.723	5.491	6.118	5.674	5.17	5.379	5.384	5.719	5.441	5.212	5.536	5.521	5.512	5.586	5.612	5.768	5.384	5.982	5.787	5.56	5.835	5.319	5.814	5.669	5.686
1552364_s_at	4.059	4.112	3.854	4.206	4.245	4.368	4.38	4.115	4.209	4.303	4.192	4.861	4.167	4.12	3.997	4.222	4.149	3.924	4.451	4.215	4.083	4.043	4.226	3.995	4.276	3.91	4.064	3.856	4.129	4.174	4.262	4.327	4	4.548	4.346	4.254	4.084	4.242	4.525	4.202	4.41	4.286	4.165	4.252	4.16	4.286	4.317	3.953	3.999
1552365_at	5.593	5.778	5.744	5.282	6.446	5.905	4.397	4.316	6.137	4.427	6.189	7.062	4.254	6.175	5.234	4.755	4.813	5.358	5.097	6.222	3.629	4.438	6.263	5.04	4.332	4.012	6.683	5.684	4.637	4.886	5.621	5.13	4.48	6.086	4.771	5.288	4.632	3.864	4.508	5.909	4.702	5.418	5.234	5.009	6.477	4.584	4.446	5.478	5.905
1552367_a_at	5.18	5.601	5.495	5.011	5.994	5.058	4.504	3.712	5.669	4.363	5.791	5.963	3.883	5.724	4.77	4.601	4.709	4.927	4.652	5.55	3.819	4.449	5.653	5.029	3.875	4.752	5.583	5.096	4.323	4.509	5.246	5.125	3.969	5.77	4.376	4.378	4.002	3.719	3.793	5.137	4.005	5.151	4.66	4.686	5.476	4.11	4.594	4.84	5.077
1552368_at	3.551	3.403	3.385	3.348	3.463	3.274	3.349	3.267	3.429	3.405	3.438	3.463	3.465	3.575	3.408	3.316	3.286	3.31	3.624	3.423	3.437	3.538	3.53	3.592	3.316	3.674	3.211	3.278	3.379	3.592	3.576	3.485	3.465	3.624	3.386	3.412	3.417	3.367	3.364	3.455	3.344	3.213	3.326	3.495	3.261	3.481	3.328	3.41	3.283
1552370_at	6.125	5.606	5.306	5.725	5.246	6.864	7.143	7.326	5.893	6.61	6.461	5.883	7.753	5.759	6.681	6.387	7.094	5.526	6.85	5.645	7.121	6.846	6.866	6.992	6.621	6.161	5.849	7.097	6.713	5.599	6.301	6.1	6.374	5.876	7.025	6.965	6.458	6.538	6.616	6.583	6.972	6.034	6.783	5.976	6.342	6.646	7.681	6.171	5.957
1552372_at	2.93	2.957	2.944	2.991	3.002	2.831	2.959	2.913	2.898	3.126	3.008	2.844	2.854	3.002	2.953	3.046	2.938	3.001	3.054	3.057	2.986	2.824	3.17	3.102	3.034	2.936	2.959	2.942	2.909	2.917	2.84	3.056	2.878	2.955	3.095	3.028	2.802	2.884	2.938	3.159	2.962	3.06	2.916	2.924	2.889	3.004	2.961	2.958	2.946
1552373_s_at	3.019	3.055	3.245	3.219	3.052	3.122	2.863	3.116	3.09	3.266	2.978	3.203	3.029	3.119	3.206	3.155	3.337	2.979	3.19	3.138	2.998	2.942	3.008	3.106	3.058	3.388	3.223	3.145	3.099	3.13	3.161	3.331	3.153	3.341	3.17	3.113	3.205	3.019	3.277	3.185	3.028	3.062	3.044	3.184	3.269	3.085	3.254	3.103	3.153
1552375_at	4.441	4.091	4.161	4.367	4.206	4.401	3.972	4.792	4.392	4.299	4.41	4.403	4.37	4.486	4.564	4.611	4.648	4.602	4.218	4.265	4.517	4.473	3.989	4.531	4.535	4.375	3.899	4.165	3.939	4.244	3.878	4.076	4.272	3.851	4.465	4.324	4.52	3.96	4.536	4.967	4.446	4.568	4.047	4.441	4.352	4.325	4.365	3.972	4.192
1552377_s_at	6.008	6.238	6.347	6.278	6.243	6.215	6.135	6.083	6.191	5.995	6.13	5.849	6.078	6.384	6.198	6.147	6.039	6.233	6.258	6.161	6.202	6.214	6.146	6.214	6.151	6.53	6.277	6.125	6.314	6.287	5.932	5.999	6.039	6.213	6.051	6.102	6.209	6.211	6.201	6.138	6.238	6.288	6.24	6.554	6.353	6.357	6.31	5.879	6.012
1552378_s_at	5.48	5.237	4.973	5.575	5.602	5.546	5.965	5.25	5.906	5.952	5.67	5.661	5.629	5.61	5.269	5.403	5.828	5.307	5.226	5.664	5.391	5.318	5.61	5.109	5.73	5.504	5.6	5.764	6.128	5.803	5.827	5.715	5.67	5.703	5.908	5.94	5.795	5.538	5.42	5.63	5.159	5.405	5.527	5.333	5.283	5.957	5.553	6.048	5.664
1552379_at	2.997	3.136	2.991	3.04	2.94	2.901	2.921	3.018	3.026	2.938	2.983	3.132	2.853	2.968	3.082	3.01	2.946	2.874	2.928	2.985	3.02	2.844	3.014	2.946	3.035	3.081	2.986	3.059	2.879	2.89	2.973	3.103	3.143	2.978	2.942	2.878	2.873	2.947	2.946	2.974	3.073	2.978	3.269	3.069	3.112	2.863	2.89	2.965	2.874
1552381_at	3.432	3.226	3.178	3.351	3.177	3.25	3.207	3.362	3.365	3.575	3.352	3.416	3.345	3.338	3.222	3.269	3.333	3.348	3.524	3.16	3.369	3.195	3.317	3.197	3.574	3.549	3.296	3.244	3.895	3.306	3.402	3.462	3.428	3.323	3.46	3.277	3.281	3.419	3.295	3.57	3.391	3.135	3.178	3.142	3.242	3.512	3.391	3.268	3.315
1552383_at	5.144	5.322	5.329	5.083	5.582	5.505	5.674	5.713	5.449	5.808	5.123	5.733	5.367	5.184	5.399	5.291	5.52	5.474	5.831	5.505	5.557	5.821	5.508	5.469	5.328	6.061	5.822	5.412	5.253	5.662	6.029	5.495	5.698	5.751	5.674	5.453	5.194	5.566	5.008	5.383	5.082	5.325	5.369	5.123	5.326	5.193	5.456	5.57	5.447
1552384_a_at	4.176	4.706	4.551	4.115	4.448	4.33	4.127	4.427	4.124	4.1	4.602	4.145	4.202	4.552	4.139	4.427	4.461	4.666	4.304	4.377	4.208	4.645	4.497	4.515	3.99	4.816	4.461	4.317	4.399	4.516	4.129	4.537	4.219	4.511	4.454	4.321	4.271	4.317	4.647	4.429	4.357	4.396	4.324	4.344	4.253	4.405	4.473	4.238	4.294
1552386_at	3.744	4.019	3.802	3.614	3.771	3.625	4.763	4.133	3.65	4.15	3.692	3.658	4.793	3.581	3.85	4.102	5.077	3.576	4.034	4.035	4.038	4.055	3.444	5.45	3.554	3.631	3.699	3.772	3.809	3.621	3.854	3.683	4.461	4.112	3.91	4.05	4.003	3.682	3.719	5.264	5.538	3.699	4.502	4.761	3.764	3.757	3.469	4.136	3.69
1552388_at	5.117	5.576	5.276	5.364	5.533	5.284	5.16	5.294	5.427	5.368	5.687	5.291	5.261	4.917	5.198	5.641	5.495	5.377	5.523	5.407	5.614	5.593	5.493	5.228	5.396	5.651	5.71	5.291	5.627	5.722	5.404	5.283	5.329	5.652	5.529	5.561	5.384	5.698	5.315	5.302	5.447	5.243	5.23	5.573	5.333	5.681	5.3	5.497	5.39
1552389_at	3.622	3.206	3.234	3.41	3.264	3.592	3.37	3.416	3.226	3.491	3.427	3.648	3.27	3.407	3.368	3.489	3.412	3.431	3.298	3.487	3.364	3.593	3.26	3.351	3.473	3.526	3.05	3.288	3.309	3.336	3.496	3.496	3.63	3.64	3.587	3.283	3.167	3.229	3.378	3.25	3.214	3.254	3.617	3.194	3.452	3.237	3.507	3.578	3.334
1552390_a_at	3.639	3.52	3.771	3.672	3.344	3.44	3.395	3.627	3.793	3.809	3.665	3.851	3.518	3.865	3.568	3.62	3.696	3.765	3.513	3.515	3.581	3.865	3.503	3.764	3.611	3.716	3.489	3.765	3.753	3.515	3.613	3.547	3.847	3.501	3.7	3.745	3.895	3.555	3.718	3.541	3.964	3.519	3.754	3.778	4.018	3.58	3.959	3.752	3.441
1552391_at	3.762	3.884	3.963	3.88	3.818	3.869	3.938	3.942	4.105	4.043	4.15	3.91	3.989	3.82	3.921	4	3.992	4.198	4.152	3.943	3.784	4.165	3.875	3.745	4.102	4.062	3.976	3.978	3.757	4.081	4.126	3.79	4.147	4.366	4.239	3.96	3.939	4.155	4.058	4.111	3.839	3.879	3.93	3.969	3.973	4.07	3.99	4.186	3.98
1552393_at	3.133	3.08	2.911	2.978	3.07	3.058	3.19	3.118	2.998	3.021	3.013	3.221	3.071	3.074	3.146	3.14	3.063	3.145	3.254	3.144	3.334	3.003	2.917	3.14	3.217	3.03	3.091	3.026	3.023	3.043	3.459	3.213	3.007	3.333	3.075	3.142	2.886	3.177	3.195	3.158	3.132	3.053	3.22	3.125	3.071	3.057	3.079	3.096	3.093
1552394_a_at	3.097	3.235	3.38	3.224	3.36	3.161	3.826	3.338	3.2	3.191	3.119	3.326	3.379	3.045	3.27	3.343	3.04	3.169	3.307	3.173	3.421	3.236	3.133	3.216	3.232	3.403	3.332	3.354	3.3	3.008	3.662	3.314	3.33	3.221	3.509	3.616	3.295	3.043	3.116	3.184	3.139	3.319	3.428	3.504	3.385	3.079	3.212	3.093	3.105
1552395_at	5.906	6.209	6.25	6.261	6.437	6.136	6.191	6.251	6.28	6.348	6.094	5.977	6.265	6.426	6.177	6.236	6.126	6.261	6.25	6.225	6.248	6.343	6.265	6.285	6.29	6.471	6.336	6.363	6.184	6.446	6.48	6.377	6.264	6.793	6	6.281	6.174	6.108	6.539	5.852	6.298	6.33	6.449	6.406	6.366	6.375	6.3	6.143	6.1
1552396_at	3.851	4.111	4.266	4.157	3.967	4.073	4.166	3.991	4.166	4.182	4.072	4.015	4.093	4.396	4.12	4.234	3.947	4.176	4.212	4.086	3.95	4.973	4.649	4.022	4.122	4.054	4.282	4.236	4.184	4.161	4.334	4.461	4.436	4.147	3.838	3.96	4.145	4.199	4.181	4.074	4.344	4.259	4.196	4.196	4.051	4.031	4.265	4.38	4.397
1552398_a_at	3.888	3.746	3.363	3.621	3.773	4.266	4.799	4.016	4.1	3.962	3.822	4.17	4.351	4.057	4.124	3.698	4.81	3.961	4.523	4.347	4.545	3.996	3.714	4.583	3.607	3.611	4.189	4.685	3.399	3.629	3.918	3.994	3.661	3.702	4.37	4.969	3.712	3.872	3.865	4.933	5.036	3.641	3.965	5.035	3.845	4.479	3.968	3.941	4.116
1552399_a_at	4.45	4.408	4.194	4.489	4.484	4.262	4.381	4.387	4.454	4.307	4.496	4.406	4.328	4.484	4.25	4.313	4.319	4.367	4.12	4.539	4.232	4.527	4.404	4.166	4.33	4.486	4.166	4.205	4.175	4.014	3.698	4.365	4.1	4.313	4.295	4.42	4.284	4.263	3.568	4.427	3.873	4.397	3.878	3.972	4.645	4.073	4.226	4.331	4.328
1552400_a_at	5.143	5.232	5.152	5.373	4.862	4.978	5.202	5.527	5.267	5.187	5.519	5.659	4.991	5.132	5.68	5.012	5.415	4.861	5.216	5.228	5.048	5.149	4.761	5.032	5.081	4.789	5.029	5.046	4.993	5.317	5.049	5.084	4.773	4.959	5.333	5.199	5.005	4.729	4.864	5.106	4.646	4.669	4.98	5.062	5.315	5.084	5.012	4.912	4.923
1552401_a_at	4.198	3.831	3.938	4.234	4.024	4.144	4.039	3.996	3.954	4.307	4.003	3.956	4.038	4.233	3.765	3.919	3.967	3.878	3.993	4.009	4.029	3.993	4.139	3.922	3.754	3.773	4.311	3.967	4.076	4.17	4.115	4.034	4.013	4.239	4.042	4.065	4.015	4.317	3.891	4.057	3.816	3.848	3.977	3.92	4.078	4.165	4.032	3.907	3.961
1552402_at	3.707	3.921	4.051	4.007	3.978	4.001	4.144	3.963	3.743	4.104	4.05	3.999	3.99	4.163	3.661	3.881	3.859	3.913	3.829	4.084	3.844	4.223	4.062	3.922	4.076	3.708	3.915	4.055	4.094	3.788	4.13	4.03	4.256	4.139	3.881	3.858	3.73	3.632	4	4.011	3.776	3.816	3.774	3.87	3.962	4.122	3.998	3.779	3.866
1552405_at	3.777	4.077	3.913	4.13	4.195	3.882	3.957	4.039	3.984	3.924	4.155	3.989	4.118	3.967	4.197	4.061	3.856	4.06	4.076	3.594	3.945	3.867	4.069	3.71	3.834	4.52	4.102	4.271	4.01	4.008	3.825	3.638	3.841	3.994	4.071	3.983	4.073	4.24	4.196	4.009	3.881	3.929	4.025	4.061	3.832	4.11	4.114	4.119	3.902
1552408_at	3.51	3.7	3.533	3.352	3.509	3.474	3.349	3.29	3.344	3.495	3.341	3.482	3.78	3.632	3.656	3.471	3.504	3.356	3.454	3.46	3.545	3.483	3.547	3.324	3.407	3.596	3.54	3.533	3.373	3.471	3.354	3.616	3.4	3.405	3.399	3.402	3.487	3.535	3.541	3.428	3.462	3.42	3.406	3.642	3.247	3.58	3.518	3.365	3.22
1552409_a_at	5.086	5.134	4.923	4.869	5.149	5.334	5.244	4.822	4.958	5.394	5.296	5.047	5.336	5.247	5.28	5.124	5.088	5.251	5.365	5.215	5.095	5.279	5.211	5.062	4.967	5.564	5.354	5.051	4.964	5.354	5.088	5.411	5.531	5.5	5.301	5.246	5.038	5.333	5.434	5.266	5.302	5.15	5.254	5.444	5.089	5.203	5.288	5.338	4.974
1552410_at	4.751	4.792	5.107	4.76	4.515	4.815	4.706	4.654	4.797	4.637	5.031	4.455	4.92	4.912	4.865	4.834	4.841	4.786	4.735	4.705	4.846	4.572	4.726	4.427	4.603	4.909	4.913	4.76	4.853	4.803	4.595	4.58	4.969	4.443	4.921	4.994	4.766	4.907	4.866	4.391	4.898	4.773	4.851	4.962	4.88	4.965	4.805	4.767	4.959
1552411_at	5.685	6.197	5.787	5.774	5.66	5.939	5.004	5.74	5.555	6.094	5.345	4.874	5.902	5.661	6.086	5.894	5.755	5.699	5.812	5.081	5.713	5.904	5.595	5.342	5.564	6.208	5.807	5.51	6.047	5.879	5.202	5.831	6.359	5.618	5.644	5.933	6.03	6.122	6.243	5.599	6.257	5.893	6.021	5.934	5.421	5.976	6.584	5.847	5.802
1552412_a_at	3.271	3.565	3.301	3.275	3.402	3.335	3.315	3.413	3.295	3.321	3.206	3.527	3.348	3.518	3.45	3.272	3.275	3.322	3.64	3.382	3.329	3.317	3.247	3.441	3.355	3.472	3.44	3.35	3.496	3.458	3.41	3.353	3.5	3.372	3.397	3.216	3.385	3.329	3.327	3.319	3.199	3.248	3.464	3.382	3.288	3.511	3.535	3.553	3.333
1552414_at	3.935	3.953	4.066	3.889	4.026	4.314	3.79	4.155	4.072	3.96	4.025	4.195	3.949	3.811	4.095	4.012	3.929	3.939	4.035	3.746	3.912	3.756	3.786	3.924	3.967	3.836	3.818	3.928	4.035	3.703	3.842	3.94	4.062	4.084	3.874	3.956	3.978	3.899	3.874	3.998	3.99	3.9	3.814	3.818	3.913	4.05	4.08	3.893	3.965
1552415_a_at	3.99	3.964	3.908	4.047	3.916	4.005	3.828	3.782	3.883	3.904	3.93	3.952	3.99	3.816	3.947	3.873	3.787	4.06	3.819	3.678	3.713	3.809	4.018	3.917	3.909	4.001	3.772	3.873	3.972	3.736	3.925	3.842	4.006	3.827	4.031	3.871	4.043	3.98	3.783	3.928	4.237	3.751	4.078	3.996	3.738	4.052	4.059	3.72	3.792
1552417_a_at	6.242	5.425	5.801	6.118	6.13	6.141	6.326	5.964	5.956	5.652	5.964	6.13	6.302	5.887	5.904	5.749	6.179	5.714	5.831	5.673	5.61	5.476	6.084	5.793	6.386	5.523	5.847	6.366	6.393	5.847	6.118	5.501	5.389	5.495	6.009	6.552	6.156	6.171	6.068	6.147	5.841	6.027	6.013	5.826	6.215	6.205	6.023	5.853	6.243
1552418_at	4.204	4.502	4.571	4.258	4.367	4.508	4.252	4.08	4.438	4.444	4.589	4.161	4.454	4.384	4.21	4.413	4.095	4.53	4.299	4.434	4.528	4.511	4.548	4.448	4.192	4.329	4.275	4.486	4.319	4.6	4.739	4.392	4.618	4.558	4.568	4.27	4.301	4.397	4.35	4.249	4.363	4.471	4.471	4.214	4.317	4.518	4.087	4.372	4.335
1552419_s_at	4.981	5.101	4.765	4.978	5.048	5.105	5.072	5.044	5.029	5.244	4.953	5.206	5.264	4.997	4.963	5.13	4.751	4.911	5.503	4.892	4.963	5.06	5.437	4.862	5.091	5.335	5.195	5.268	5.259	5.447	4.893	4.685	5.137	5.173	5.107	5.383	5.056	5.074	5.258	5.016	5.184	5.245	5.189	5.207	5.014	5.303	5.296	5.025	5.032
1552421_a_at	3.808	3.886	3.609	3.727	3.59	3.889	4.03	3.739	3.747	3.842	3.695	3.947	3.995	3.975	3.891	3.892	3.998	3.663	3.821	3.434	3.554	3.719	3.747	3.953	3.915	3.962	3.886	3.656	3.693	3.89	3.917	3.768	3.835	3.823	3.635	3.78	3.864	3.6	3.761	4.028	3.72	3.879	3.716	3.927	3.986	3.655	3.842	3.679	3.633
1552422_at	4.255	4.208	4.515	4.276	4.363	3.988	4.064	4.189	4.072	3.992	4.119	4.027	4.232	3.797	4.232	4.795	4.119	4.233	4.091	4.198	4.162	4.263	4.193	3.925	3.948	4.331	3.998	3.971	4.159	4.29	3.921	3.878	4.291	3.952	4.265	4.008	4.163	4.227	4.019	4.572	3.914	4.153	4.411	4.219	4.06	4.09	4.205	3.998	4.157
1552423_at	6.143	6.57	6.904	5.841	6.094	5.57	5.549	5.92	6.306	5.861	6.025	5.607	5.806	6.12	5.53	5.774	5.935	6.172	5.335	5.562	5.444	5.609	5.921	5.793	5.711	5.19	5.839	5.95	6.042	5.444	5.681	6.182	5.069	5.31	5.808	5.902	5.452	5.449	5.466	5.821	5.41	5.33	5.565	5.358	6.201	5.72	5.935	5.982	5.827
1552424_at	3.325	3.438	3.521	3.424	3.218	3.316	3.324	3.632	3.387	3.583	3.435	3.55	3.594	3.629	3.495	3.439	3.266	3.136	3.491	3.519	3.556	3.346	3.301	3.393	3.27	3.374	3.203	3.492	3.523	3.579	3.533	3.57	3.398	3.43	3.461	3.184	3.242	3.239	3.719	3.481	3.315	3.344	3.517	3.189	3.414	3.399	3.417	3.532	3.446
1552425_a_at	3.993	3.963	3.877	3.777	3.872	3.887	3.601	3.639	3.937	3.836	4.167	3.907	3.668	3.989	3.706	3.921	3.73	3.968	3.872	3.8	3.929	3.669	3.814	3.964	3.753	3.964	4.037	3.932	3.682	3.661	3.868	3.991	4.065	3.891	3.77	3.967	3.85	3.92	3.858	4.013	3.762	3.709	3.996	4.142	3.662	4.077	3.8	4.094	3.845
1552426_a_at	8.819	8.198	8.746	8.564	8.676	9.685	8.288	9.015	8.764	8.483	8.71	8.52	8.766	8.756	8.911	9.049	8.984	8.897	8.212	8.312	8.705	8.592	8.468	8.974	8.895	8.282	8.421	8.714	8.437	8.379	8.63	8.74	8.551	8.27	8.82	8.907	9.051	8.764	8.717	8.838	8.877	8.728	8.787	8.708	8.574	8.693	8.759	9.018	9.211
1552427_at	3.515	3.599	3.575	3.411	3.658	3.658	3.258	3.572	3.845	3.5	3.566	3.927	3.48	3.647	3.501	3.215	3.682	3.794	3.308	3.694	3.732	3.744	3.296	3.695	3.83	4.06	3.562	3.699	3.637	3.231	3.563	3.677	3.363	3.492	3.516	3.553	3.421	3.522	3.729	3.721	3.793	3.51	3.641	3.697	3.59	3.911	3.663	3.641	3.636
1552430_at	3.139	2.973	3.043	3.237	3.118	3.165	3.01	3.187	3.241	3.138	3.17	3.046	3.25	3.049	3.111	3.26	3.159	3.074	3.256	3.127	3.152	2.851	3.385	3.097	2.975	3.119	2.979	3.141	2.985	3.062	3.114	3.065	3.146	3.284	3.009	3.08	3.212	3.136	2.995	3.175	3.049	2.995	3.058	2.889	3.051	3.283	3.124	2.986	3.07
1552432_at	5.625	5.818	5.598	5.703	5.875	5.58	5.639	5.676	5.666	5.833	5.865	5.682	5.795	5.806	5.563	5.672	5.737	5.626	5.83	5.667	5.92	5.723	5.845	5.819	5.933	5.831	5.741	5.827	5.88	6.051	6.06	5.906	5.967	6.159	5.692	5.877	5.529	5.693	5.775	5.535	5.812	5.685	5.873	5.781	5.777	5.91	5.982	5.539	5.623
1552436_a_at	4.715	4.48	4.502	4.204	4.32	4.652	4.6	4.785	4.404	4.406	4.749	4.59	4.528	4.524	4.557	4.688	4.374	4.629	4.89	4.428	4.433	4.498	4.492	4.51	4.719	4.312	4.632	4.533	4.781	4.742	4.781	4.556	4.334	4.525	4.53	4.605	4.551	4.561	4.594	4.984	4.558	4.424	4.626	4.646	4.37	4.472	4.623	4.583	4.494
1552438_a_at	3.602	3.92	3.715	3.872	3.735	3.732	3.939	3.773	3.725	3.886	3.835	3.698	3.697	3.918	3.837	3.841	3.867	3.747	3.694	3.86	3.756	3.839	3.731	3.84	3.828	3.898	3.807	3.733	3.69	3.667	3.631	4.066	3.72	3.644	3.764	3.66	3.719	3.893	3.923	3.729	3.799	3.692	3.782	3.792	3.926	3.905	3.817	3.749	3.697
1552439_s_at	3.292	3.378	3.463	3.579	3.292	3.488	3.179	3.5	3.702	3.062	3.482	3.2	3.089	3.622	3.761	3.359	3.167	3.217	3.196	3.377	3.187	3.448	3.249	3.08	3.241	2.939	3.075	3.175	3.34	2.956	3.109	3.266	3.086	3.254	3.219	3.151	3.113	3.081	3.413	3.48	3.265	3.34	3.278	3.371	3.067	3.132	3.089	3.185	3.342
1552440_at	4.187	4.024	4.085	3.821	4.374	4.126	4.187	4.165	4.17	4.114	4.19	4.299	4.191	4.21	3.975	4.25	4.143	4.12	4.085	4.292	4.135	4.319	4.257	4.342	4.197	4.428	4.094	4.064	4.05	4.167	4.114	4.085	4.176	4.029	4.015	4.148	4.136	4.39	4.063	4.371	4.067	4.068	3.845	4.244	4.038	4.038	4.135	4.135	4.172
1552445_a_at	3.487	3.377	3.623	3.405	3.308	3.3	3.318	3.444	3.471	3.463	3.628	3.416	3.349	3.626	3.414	3.341	3.531	3.571	3.34	3.68	3.377	3.449	3.546	3.545	3.35	3.425	3.53	3.338	3.692	3.395	3.448	3.585	3.301	3.307	3.29	3.326	3.356	3.289	3.297	3.538	3.389	3.445	3.276	3.297	3.682	3.353	3.445	3.373	3.319
1552448_a_at	3.478	3.559	3.476	3.381	3.797	3.515	3.712	3.559	3.702	3.432	3.435	3.575	3.752	3.557	3.766	3.789	3.483	3.475	3.863	3.737	3.345	3.638	3.65	3.523	3.629	3.803	3.511	3.644	3.539	3.696	3.83	3.567	3.554	3.625	3.747	3.523	3.443	3.496	3.385	3.367	3.489	3.703	3.454	3.495	3.506	3.504	3.544	3.613	3.552
1552449_a_at	3.336	3.608	3.603	3.424	3.293	3.379	3.155	3.492	3.486	3.696	3.327	3.416	3.704	3.526	3.101	3.464	3.541	3.402	3.39	3.48	3.644	3.335	3.321	3.164	3.266	3.633	3.66	3.462	3.344	3.775	3.363	3.622	3.518	3.539	3.37	3.319	3.446	3.607	3.903	3.362	3.651	3.421	3.483	3.578	3.501	3.392	3.337	3.434	3.448
1552450_a_at	4.154	4.871	4.465	4.658	4.3	4.581	4.516	4.472	4.647	4.493	4.593	4.533	4.671	4.576	4.74	4.908	4.494	4.721	4.606	4.372	4.71	4.815	4.619	4.509	4.526	4.653	4.686	4.873	4.615	5.044	4.694	4.517	4.733	4.709	4.588	4.571	4.718	4.731	4.79	4.425	4.878	4.59	4.559	4.686	4.584	4.707	4.905	4.601	4.498
1552452_at	3.4	3.526	3.271	3.477	3.491	3.478	3.444	3.619	3.588	3.637	3.412	3.418	3.607	3.741	3.415	3.565	3.57	3.727	3.506	3.725	3.579	3.631	3.476	3.647	3.615	3.731	3.393	3.753	3.584	3.739	3.409	3.748	3.621	3.335	3.47	3.51	3.692	3.472	3.661	3.435	3.553	3.528	3.628	3.664	3.432	3.476	3.453	3.458	3.637
1552453_a_at	3.653	3.834	3.702	3.684	3.726	3.59	3.395	3.566	3.663	3.586	3.519	3.612	3.819	3.583	3.869	3.607	3.562	3.526	3.556	3.686	3.545	3.806	3.531	3.471	3.523	3.665	3.682	3.538	3.598	3.467	3.51	3.698	4.065	3.48	3.787	3.515	3.705	3.767	3.562	3.61	3.549	3.598	3.458	3.526	3.386	3.648	3.686	3.469	3.52
1552455_at	4.646	4.545	4.737	4.443	5.234	3.997	4.456	4.22	4.162	3.996	4.446	4.57	4.336	4.313	4.238	4.412	3.978	4.22	4.116	4.674	4.046	4.258	4.178	4.344	4.363	4.636	5.109	4.364	3.94	4.409	4.137	4.67	4.199	4.307	3.892	3.959	4.127	4.94	4.278	4.173	3.993	4.517	4.248	4.409	4.954	4.422	3.938	4.705	5.02
1552456_a_at	3.836	3.982	3.858	3.941	4.016	3.878	4.293	3.926	3.976	3.654	3.966	3.841	3.909	3.656	3.691	3.865	3.852	4.013	4.09	3.749	3.96	3.852	3.945	3.663	3.798	3.829	3.724	4.105	3.85	4.247	4.095	3.858	3.784	3.986	3.913	4.004	3.849	4.036	3.958	3.772	3.927	3.776	3.985	4.029	3.823	4.16	3.981	4.044	4.055
1552457_a_at	3.667	3.629	3.742	3.238	3.469	3.768	3.469	4.324	3.294	3.626	3.631	3.541	3.491	3.702	3.474	4.065	3.98	3.51	3.796	3.385	4.035	3.568	3.459	3.845	3.784	3.422	3.652	3.44	3.685	3.657	3.544	3.837	3.438	3.746	3.457	3.574	4.132	3.725	3.627	4.01	3.521	3.62	3.881	3.481	3.555	3.523	3.442	3.539	3.541
1552458_at	3.47	3.422	3.603	3.351	3.343	3.587	3.484	3.481	3.455	3.572	3.545	3.468	3.72	3.408	3.685	3.556	3.452	3.333	3.582	3.774	3.571	3.384	3.333	3.64	3.275	3.522	3.487	3.346	3.597	3.634	3.731	3.53	3.39	3.293	3.582	3.511	3.435	3.442	3.585	3.262	3.401	3.327	3.462	3.347	3.573	3.287	3.3	3.608	3.299
1552459_a_at	3.658	3.987	3.902	3.731	4.031	4.023	4.042	4.054	4.015	4.082	4.155	3.995	3.867	3.8	3.884	3.792	3.817	3.838	3.903	3.768	3.794	4.053	3.917	3.886	4.004	4.317	4.016	3.9	3.831	3.759	4.225	3.888	3.724	4.061	3.989	3.919	3.75	3.927	3.947	4.044	3.932	4.056	3.932	3.653	3.777	3.8	4.004	3.985	3.91
1552461_at	3.218	3.211	3.313	3.199	3.182	3.119	3.491	2.999	3.171	3.349	3.197	3.154	3.405	3.004	3.286	3.167	3.199	3.04	3.211	2.843	3.126	3.059	3.306	3.205	3.177	3.386	3.398	3.215	3.212	3.208	3.285	3.099	3.343	3.533	3.014	3.08	3.133	3.165	3.071	3.157	3.083	3.204	3.072	3.064	3.337	3.215	3.55	3.141	3.096
1552463_at	3.307	3.436	3.392	3.304	3.333	3.404	3.304	3.468	3.511	3.536	3.705	3.283	3.188	3.72	3.4	3.239	3.307	5.096	3.181	3.176	3.555	3.309	3.288	3.311	3.471	3.335	3.414	3.36	3.15	3.399	3.078	3.462	3.538	3.38	3.55	3.36	3.187	3.186	3.249	3.07	3.545	3.055	3.443	3.398	3.146	3.385	4.987	3.519	3.319
1552466_x_at	3.144	3.046	3.086	3.18	3.181	3.035	2.998	3.189	3.067	2.979	3.053	3.244	3.044	3.122	3.068	3.155	3.181	3.116	3.376	3.159	3.111	3.144	2.963	2.93	3.156	3.209	3.225	3.136	3.238	3.152	3.132	3.083	3.206	3.232	3.011	3.127	3.089	3.141	3.163	3.216	3.145	3.205	2.991	3.116	3.058	3.035	3.046	3.118	3.052
1552467_at	5.413	5.591	5.42	5.496	5.418	5.391	5.677	5.585	5.616	5.577	5.625	5.528	5.681	5.745	5.638	5.723	5.477	5.565	5.427	5.491	5.557	5.774	5.62	5.355	5.405	5.713	5.576	5.498	5.479	5.644	5.957	5.216	5.235	5.893	5.55	5.644	5.327	5.549	5.527	5.769	5.797	5.177	5.509	5.226	5.693	5.565	5.178	5.402	5.341
1552468_a_at	5.005	5.313	5.068	4.854	4.974	4.775	4.848	4.94	4.85	5.289	4.795	4.792	5.078	5.077	4.88	5.056	5.008	4.857	5.2	4.955	4.969	5.052	4.986	4.961	4.997	5.028	4.892	4.952	5.006	5.256	5.016	4.982	4.977	5.163	4.722	5.027	4.787	4.878	5.113	5.065	5.16	5.217	5.104	5.021	4.956	5.134	4.986	4.908	5.041
1552470_a_at	4.473	4.333	3.822	4.114	4.42	4.749	4.671	4.173	4.464	4.602	4.69	4.986	4.632	4.056	4.165	4.468	4.478	3.941	4.594	4.627	4.273	4.095	4.354	4.076	4.194	4.619	3.931	4.063	4.167	4.467	4.716	4.609	4.148	4.698	4.582	4.245	4.176	4.037	4.229	4.801	3.842	4.694	4.558	4.246	4.497	4.019	3.989	4.464	4.286
1552472_a_at	6.671	6.884	6.511	7.13	6.665	6.848	7.375	7.047	6.915	7.019	6.788	6.855	7.404	6.508	6.692	6.437	7.119	6.748	7.257	6.593	6.864	7.234	7.255	6.67	7.526	6.116	7.069	6.753	7.575	6.56	6.782	6.501	6.486	6.774	7.394	7.409	7.272	7.09	7.288	6.988	7.202	6.765	6.506	6.733	6.925	7.359	6.962	6.616	7.067
1552473_at	6.758	6.761	6.961	6.864	6.733	6.489	6.572	6.67	6.88	6.495	6.948	6.602	6.73	6.951	6.83	6.845	6.921	6.688	6.65	6.772	6.524	6.859	6.764	6.522	6.764	7.087	6.927	7.123	6.98	6.943	6.886	6.852	7.155	6.816	6.929	6.541	6.756	6.889	7	6.676	6.943	6.759	7.024	7.021	6.82	7.054	6.849	6.747	6.967
1552474_a_at	7.171	7.34	7.603	7.298	7.191	7.011	6.804	6.777	7.351	7.292	7.781	7.319	6.365	7.748	7.191	7.544	7.375	7.397	6.994	7.545	6.756	7.314	7.038	7.102	7.013	7.238	7.396	7.155	6.895	7.378	7.487	7.72	7.248	7.731	7.307	6.628	6.724	6.749	6.797	7.181	6.99	7.338	7.209	7.324	7.528	6.908	7.135	7.163	7.478
1552476_s_at	5.8	6.193	5.782	6.106	6.113	5.802	6.255	5.695	6.096	6.313	6.036	6.055	5.801	5.768	5.583	5.66	6.017	5.576	6.339	6.179	6.145	6.111	6.353	5.582	6	6.391	6.602	6.031	6.529	6.621	6.15	5.891	6.134	6.493	6.102	5.984	6.033	6.276	6.248	5.496	6.233	6.186	6.107	5.825	5.675	6.07	5.77	5.967	5.85
1552477_a_at	9.262	9.341	9.422	9.153	8.835	9.297	8.326	8.862	9.086	8.896	9.524	9.156	8.918	8.94	8.808	8.137	8.793	9.227	8.856	8.863	8.952	9.31	9.164	9.271	9.553	9.167	8.84	9.54	8.827	8.685	8.853	9.217	9.376	9.096	9.676	8.486	8.699	8.956	8.934	8.664	8.642	8.953	8.833	8.972	9.119	9.178	9.225	8.912	9.323
1552478_a_at	7.869	8.073	8.027	7.939	7.525	7.947	7.136	7.42	8.05	7.856	8.377	7.784	7.192	7.809	7.572	7.062	7.667	7.962	7.499	7.581	7.437	8.13	7.862	7.855	8.179	7.721	7.488	8.071	7.689	7.341	7.673	7.975	7.839	7.985	8.191	7.296	7.327	7.54	7.608	7.496	7.148	7.841	7.192	7.457	7.782	7.657	7.727	7.74	8.188
1552480_s_at	3.12	2.891	2.932	3.017	3.234	3.329	3.356	3.376	3.209	3.136	3	3.066	3.298	2.976	3.22	2.968	3.432	2.971	3.199	2.934	3.249	2.988	3.31	3.135	3.083	3.165	3.027	2.859	3.023	3.038	3.227	3.084	3.132	3.103	3.058	3.923	3.047	3.152	3.178	3.141	3.124	3.264	3.016	3.043	2.91	3.09	2.984	2.828	3.002
1552481_s_at	5.685	5.291	4.944	5.562	4.869	5.508	5.512	5.288	5.585	5.8	5.613	4.989	5.513	5.303	5.234	5.205	5.673	5.666	4.577	5.01	5.164	5.685	5.797	5.3	5.338	5.057	4.935	5.456	5.757	5.229	5.26	5.654	6.127	5.186	5.934	5.151	5.599	5.557	5.717	5.368	6.127	5.863	5.597	5.242	5.692	5.716	5.842	5.394	5.243
1552482_at	4.096	4.2	4.475	4.009	4.075	4.271	4.38	4.214	4.626	3.985	4.153	3.891	4.136	4.051	4.306	4.518	4.236	4.666	4.505	4.378	4.339	3.951	4.297	4.406	3.945	4.498	4.083	3.92	4.078	4.335	3.972	4.04	4.11	4.375	4.026	4.517	4.049	4.555	4.276	4.112	4.212	3.785	4.042	4.096	4.413	4.044	4.093	4.261	3.966
1552484_at	4.596	4.994	4.792	4.6	5.095	4.918	5.288	4.899	4.902	4.727	4.92	4.957	4.791	4.773	4.966	4.828	4.756	4.992	4.896	4.63	4.735	5.375	5.056	4.95	4.763	5.39	4.989	5.018	4.997	4.984	4.637	5.119	5.195	4.668	4.984	4.898	5.038	4.986	5.088	5.211	4.921	4.87	4.954	4.839	4.771	4.921	5.047	4.913	4.995
1552485_at	6.236	5.583	5.641	6.133	5.949	6.533	6.303	6.831	5.945	6.094	5.716	5.767	7.209	5.602	6.047	5.866	6.214	5.796	5.539	5.3	5.911	6.108	5.707	6.561	6.551	5.221	5.236	6.374	6.327	5.824	5.762	5.8	5.664	5.902	6.283	6.858	6.779	6.65	6.475	5.822	5.565	5.833	5.584	5.83	6.097	6.521	6.11	6.378	6.15
1552486_s_at	6.704	5.717	5.877	6.168	5.501	6.737	7.232	7.145	6.009	6.689	6.463	6.534	7.573	5.788	6.347	6.019	6.716	5.869	6.46	5.542	6.288	6.299	6.435	6.521	7.044	5.934	6.043	6.456	6.879	5.942	6.484	5.956	6.148	6.034	7.223	7.529	6.717	6.796	6.821	6.464	6.455	6.165	6.312	6.114	6.216	6.912	6.235	6.443	5.843
1552487_a_at	6.328	6.877	6.879	7.007	6.958	8.313	6.365	7.233	6.868	7.427	6.752	6.718	7.987	6.526	7.039	6.584	7.592	6.814	6.272	6.788	7.73	6.641	7.942	6.649	8.201	6.003	6.158	7.356	7.367	7.431	7.255	6.184	7.653	6.719	6.708	7.581	7.554	8.248	7.693	6.41	6.39	6.668	6.889	5.981	7.205	8.028	7.11	7.05	6.77
1552489_s_at	3.439	3.757	3.355	3.375	3.37	3.258	3.349	3.088	3.533	3.368	3.291	3.32	3.294	3.459	3.313	3.312	3.243	3.333	3.651	3.307	3.128	3.045	3.466	3.226	3.263	3.225	3.447	3.358	3.247	3.266	3.597	3.24	3.358	3.429	3.297	3.28	3.17	3.15	3.294	3.45	3.261	3.224	3.565	3.33	3.243	3.099	3.273	3.355	3.258
1552490_at	3.414	3.596	3.789	3.484	3.311	3.593	3.599	3.465	3.372	3.82	3.781	3.489	3.684	3.786	3.514	3.609	3.742	3.624	3.561	3.288	3.706	3.629	3.513	3.281	3.746	3.757	3.426	3.559	3.384	3.624	3.863	3.396	3.616	3.403	3.61	3.511	3.387	3.582	3.518	3.461	3.557	3.43	3.745	3.503	3.59	3.62	3.619	3.428	3.342
1552491_at	4.105	4.427	4.23	4.227	4.434	4.359	4.493	4.266	4.456	4.356	4.386	4.477	4.455	4.199	4.252	4.301	4.503	4.329	4.513	4.322	4.403	4.387	4.183	4.439	4.539	4.627	4.485	4.406	4.545	4.644	4.504	4.471	4.662	4.676	4.614	4.351	4.526	4.223	4.715	4.277	4.347	4.323	4.657	4.393	4.366	4.57	4.486	4.214	4.435
1552493_s_at	4.111	4.104	4.093	3.921	4.04	4.022	4.163	4.26	4.032	3.962	4.01	4.34	4.017	3.963	3.993	4.087	4.269	4.048	4.188	4.138	4.224	4.025	4.093	4.202	4.101	4.202	3.994	3.977	4.2	4.217	4.177	3.814	4.196	4.179	4.244	4.121	3.982	4.045	3.876	3.928	4.171	3.842	3.962	4.33	4.069	3.899	4.105	4.036	4.125
1552494_at	4.408	4.538	4.458	4.441	4.424	4.474	4.441	4.567	4.733	4.409	4.912	4.532	4.368	4.681	4.722	4.432	4.52	4.416	4.762	4.533	4.438	4.321	4.981	4.26	4.541	4.827	4.652	4.595	4.817	4.667	4.764	4.81	4.453	4.514	4.453	4.605	4.339	4.354	4.669	4.609	4.376	4.462	4.585	4.579	4.704	4.951	4.571	4.419	4.395
1552496_a_at	6.887	6.581	6.608	6.908	6.5	6.386	5.76	5.418	6.645	5.745	6.775	6.804	5.768	6.463	6.267	5.8	6.071	6.54	6.446	6.164	6.208	6.705	6.953	6.222	5.868	6.211	6.405	7.072	5.603	6.004	6.637	6.361	5.067	7.059	5.959	5.522	5.866	5.699	6.161	5.894	5.388	6.357	5.353	6.337	6.333	5.508	6.421	5.953	6.767
1552497_a_at	4.841	5.112	4.801	4.381	4.842	5.356	6.408	5.535	5.013	4.847	4.853	4.599	5.119	4.735	4.964	4.88	5.46	4.766	5.018	4.577	5.496	5.016	5.045	4.87	5.005	5.192	4.93	4.865	4.826	5.461	4.613	4.649	5.065	5.008	5.555	5.662	4.984	5.464	5.634	5.013	5.18	5.061	4.917	5.591	4.886	5.523	5.104	4.476	4.955
1552498_at	4.298	4.121	4.392	4.391	4.358	4.451	4.35	4.235	4.326	4.141	4.584	4.351	4.543	4.13	4.449	4.412	4.381	4.372	4.388	4.25	4.35	4.584	4.625	4.156	4.277	4.447	4.349	4.591	4.419	4.262	4.592	4.193	4.706	4.479	4.247	4.339	4.155	4.424	4.568	4.379	4.242	4.166	4.659	4.301	4.536	4.426	4.284	4.418	4.148
1552499_a_at	3.652	3.754	3.512	3.64	3.919	3.668	3.502	3.7	3.629	3.713	3.682	3.603	3.641	3.817	3.831	3.876	3.593	3.502	4.042	3.771	3.804	3.72	3.644	3.734	3.504	4.068	3.811	3.609	3.585	3.886	3.862	3.786	3.763	3.621	3.689	3.676	4.055	3.607	3.843	3.914	3.714	3.724	3.624	3.571	3.541	3.69	3.886	3.77	3.81
1552501_a_at	5.522	5.586	5.662	5.625	5.796	5.641	5.655	6.174	5.477	5.529	5.436	5.714	6.06	5.859	5.631	6.267	6.022	5.828	5.851	5.314	5.959	5.506	5.692	5.886	5.971	5.633	5.718	6.049	5.745	6.429	5.964	5.623	5.835	5.652	5.935	5.671	5.838	5.739	6.246	6.159	5.843	5.478	6.013	6.258	5.386	5.834	5.558	5.696	5.401
1552502_s_at	6.977	7.534	7.11	7.016	7.161	6.35	6.152	6.264	7.357	6.524	7.072	7.287	6.084	6.983	6.023	6.007	6.698	6.92	7.043	6.441	6.354	6.765	6.765	5.762	6.781	6.557	6.457	7.273	7.764	6.2	6.324	6.423	6.404	6.924	6.457	6.098	6.75	6.623	6.453	6.34	6.625	6.01	6.477	6.42	6.698	6.374	7.156	6.802	6.552
1552503_at	4.419	4.568	4.502	4.53	4.45	4.148	4.742	4.455	4.316	4.353	4.233	4.434	4.635	4.543	4.389	4.452	4.416	4.587	4.368	4.613	4.305	4.633	4.473	4.411	4.699	4.518	4.576	4.562	4.667	4.657	4.376	4.579	4.344	4.601	4.405	4.416	4.38	4.315	4.844	4.576	4.678	4.478	4.445	4.328	4.532	4.608	4.814	4.336	4.43
1552504_a_at	5.964	5.805	5.778	5.639	5.985	5.863	5.835	6.387	6.006	5.928	6.107	5.913	5.993	5.875	5.8	5.823	5.902	6.015	6.394	5.884	5.946	6.133	6.151	5.973	5.889	6.165	6.082	5.888	6.114	6.041	6.086	6.124	6.037	5.786	6.037	5.712	5.957	6.189	6.348	5.929	6.086	5.809	5.852	6.058	6.101	5.907	6.01	5.585	5.624
1552506_at	4.306	4.559	4.567	4.472	4.281	4.321	4.462	4.458	4.489	4.386	4.37	4.242	4.219	4.101	4.306	4.211	4.246	4.246	4.496	4.262	4.582	4.499	4.307	4.168	4.163	4.577	4.468	4.359	4.408	4.547	4.384	4.404	4.49	4.431	4.59	4.189	4.178	4.307	4.379	4.397	4.624	4.337	4.505	4.421	4.057	4.253	4.469	4.149	4.278
1552507_at	3.937	4.664	5.031	4.609	5.183	4.803	5.053	4.945	5.075	5.042	4.583	5.153	6.165	4.95	4.985	5.752	5.773	5.251	5.056	4.582	5.706	4.543	5.083	5.107	5.625	4.37	4.842	5.088	4.762	5.398	5.28	4.519	4.013	4.832	4.56	4.967	5.762	5.619	5.354	5.581	5.125	5.539	5.293	5.145	6.511	5.168	4.839	4.339	4.508
1552508_at	4.273	4.692	4.866	4.203	4.985	4.579	5.071	4.789	4.938	4.822	4.163	4.649	5.83	4.746	4.527	5.588	5.44	4.877	4.817	4.26	4.89	4.284	4.932	4.671	5.26	4.203	4.556	4.796	4.702	4.916	5.101	4.31	4.168	4.333	4.44	4.76	5.682	5.353	4.706	5.069	4.895	5.002	5.009	4.856	6.039	4.735	4.192	4.199	4.198
1552509_a_at	4.665	4.37	5.992	4.451	5.16	5.542	5.14	4.782	5.173	5.204	5.145	5.19	4.812	5.37	5.539	7.794	5.31	5.624	4.633	5.546	6.584	5.231	5.173	5.637	5.572	5.381	6.012	5.322	5.648	7.666	4.724	5.415	5.135	4.819	5.404	4.938	5.859	5.635	5.245	5.618	6.005	6.869	5.763	6.715	5.553	4.927	4.945	4.946	5.333
1552510_at	7.003	7.326	7.114	7.065	7.328	7.288	7.466	7.209	6.971	7.44	7.411	7.219	7.359	7.218	7.217	7.311	7.277	7.172	7.476	7.198	7.399	7.434	7.372	7.228	7.464	7.661	7.575	7.42	7.465	7.389	7.549	7.592	7.657	7.423	7.336	7.429	7.085	7.327	7.641	7.239	7.558	7.319	7.467	7.608	7.281	7.584	7.591	7.023	7.091
1552511_a_at	2.857	3.117	2.956	3.07	3.243	3.061	3.254	3.265	2.957	3.079	3.099	3.108	2.958	3.058	3.02	2.946	3.223	3.151	3.043	2.891	3.265	3.009	3.097	3.005	3.008	3.213	3.081	3.019	3.251	3.181	3.119	3.042	3.281	3.105	3.074	3.084	3.01	3.075	3.222	3.271	3.146	3.024	3.141	3.015	3.212	3.143	3.001	2.933	3.121
1552514_at	4.061	3.925	4.273	3.53	3.98	3.41	3.473	3.562	3.563	3.643	3.78	3.628	3.15	3.635	3.702	3.506	3.843	3.783	3.397	3.662	3.416	3.395	3.2	3.722	3.579	3.644	3.545	3.623	3.375	3.387	3.684	3.669	3.384	3.9	3.296	3.322	3.437	3.292	3.166	3.84	3.401	3.64	3.654	3.541	3.43	3.558	3.43	3.961	4.669
1552515_at	3.799	4.122	4.13	3.768	3.816	4.037	4.096	4.054	3.956	3.726	4.05	3.79	3.909	4.025	3.836	3.69	3.858	3.599	3.627	3.851	3.901	3.879	3.914	3.818	3.746	3.756	3.92	3.845	4.035	3.88	4.07	3.735	3.768	3.733	4.075	3.848	3.795	3.977	3.886	4.064	3.811	3.768	3.99	3.523	4.213	3.91	4.123	3.778	4.1
1552516_a_at	5.256	5.96	5.941	6.002	5.899	6.141	5.356	5.817	6.206	5.517	5.014	5.932	5.673	6.123	5.854	5.479	5.666	6.273	5.677	5.892	5.579	5.674	5.875	5.818	5.664	6.051	5.974	5.454	5.849	5.698	5.373	5.513	4.948	5.455	5.715	5.247	5.151	5.859	5.731	5.918	5.612	6.058	5.93	6.239	5.981	5.593	5.979	4.586	5.12
1552518_s_at	3.702	3.473	3.371	3.416	3.298	3.313	3.515	3.521	3.392	3.784	3.57	3.557	3.449	3.416	3.717	3.411	3.598	3.431	3.666	3.391	3.616	3.484	3.408	3.614	3.522	3.748	3.398	3.796	3.625	3.703	3.815	3.435	3.628	3.448	3.632	3.457	3.524	3.51	3.677	3.766	3.345	3.422	3.541	3.204	3.422	3.413	3.639	3.469	3.465
1552519_at	5.772	4.058	7.002	3.97	5.048	6.727	4.547	5.038	3.967	5.274	4.523	4.232	4.422	6.67	5.255	7.957	5.177	6.008	4.324	4.667	5.988	3.814	5.01	5.34	5.802	5.511	5.923	4.123	4.936	7.616	4.576	5.018	4.275	4.409	5.962	4.396	6.247	5.26	5.451	6.373	6.105	5.386	5.506	7.74	3.805	4.491	4.923	4.456	5.487
1552520_at	3.75	3.825	3.856	3.676	3.765	3.547	3.446	3.34	3.586	3.582	3.769	3.875	3.589	3.634	3.524	3.713	3.498	3.631	3.552	3.61	3.428	3.576	3.581	3.639	3.685	3.484	3.585	3.951	3.763	3.875	3.604	3.579	3.624	3.518	3.58	3.423	3.51	3.382	3.76	3.592	3.781	3.62	3.518	3.787	3.508	3.678	3.759	3.847	3.638
1552521_a_at	3.237	3.322	3.584	3.422	3.465	3.286	3.143	3.199	3.499	3.263	3.141	3.31	2.981	3.118	3.298	3.398	3.108	3.209	3.128	3.337	3.233	3.295	3.125	3.298	3.307	3.313	3.224	3.343	3.194	3.108	3.268	3.294	3.26	3.066	3.216	3.082	3.336	3.28	3.204	3.344	3.11	3.235	3.077	3.16	3.409	3.075	3.258	3.249	3.412
1552522_at	3.208	3.208	3.123	2.996	2.995	3.132	3.022	2.966	3.047	3.052	3.034	3.052	3.113	3.05	3.087	2.947	3.056	2.982	3.069	3.184	3.07	2.979	3.033	2.957	3.127	3.216	2.874	2.951	2.981	3.142	3.34	3.102	3.161	3.187	3.249	2.986	3.064	3.174	3.105	3.021	2.979	2.929	3.027	3.071	3.082	3.108	2.997	3.064	2.907
1552523_a_at	3.902	3.651	3.931	3.719	3.737	4.026	3.758	4.008	3.842	3.677	4.1	3.961	3.836	3.743	3.952	3.733	3.779	3.784	4.013	3.677	3.74	3.731	3.997	3.716	4.032	3.599	3.889	3.931	3.571	3.693	3.731	3.837	3.786	4.112	3.772	3.691	3.996	3.769	3.763	3.884	3.81	3.553	3.712	3.953	3.534	3.929	3.912	3.741	3.896
1552524_at	4.677	5.043	4.763	4.691	5.052	5.257	5.174	5.104	4.949	4.98	5.238	5.038	5.435	4.809	5.194	5.075	5.132	5.139	5.395	4.897	4.975	5.476	5.145	5.163	5.159	5.386	5.174	5.559	5.268	5.541	5.398	4.775	5.366	4.85	5.162	5.285	5.04	5.064	5.168	5.261	5.273	5.144	4.894	5.031	5.017	5.208	5.281	4.725	5.14
1552526_at	3.885	4.676	4.007	4.015	3.967	4.142	3.925	4.012	4.01	4.192	4.011	4.162	3.978	4.08	3.819	4.076	4.373	4.142	3.999	3.861	4.051	4.124	4.254	4.018	3.925	4.12	3.85	4.137	4.205	4.178	3.915	3.822	4.117	4.351	3.855	4.098	3.958	4.137	3.998	4.222	4.304	4.035	4.07	4.269	4.075	4.063	4.093	4.056	4.049
1552528_at	5.964	6.174	6.499	6.203	6.292	6.208	5.723	6.041	6.133	6.112	6.33	6.15	6.015	5.842	5.977	6.163	6.054	6.09	6.316	6.303	6.05	6.327	6.122	6.116	6.423	6.349	6.366	6.171	6.417	6.258	6.335	5.712	6.235	6.256	6.15	6.112	5.899	6.128	6.303	5.708	6.223	5.815	6.052	6.239	6.149	6.231	6.006	6.153	6.133
1552531_a_at	3.583	3.786	3.696	3.767	3.661	3.906	3.575	3.853	3.48	3.919	3.693	3.786	3.68	3.999	3.674	3.754	3.702	3.811	4.052	3.837	3.567	3.856	3.647	3.616	3.602	4.231	3.791	3.868	3.853	3.893	3.736	4.369	4.697	3.608	3.972	3.721	3.786	3.869	3.754	3.766	3.868	3.582	3.904	3.832	3.659	3.759	4.016	3.968	3.698
1552532_a_at	7.869	7.269	6.505	7.722	6.52	7.321	6.9	8.089	7.612	7.969	8.033	7.212	6.489	6.975	7.718	7.186	7.414	6.791	6.953	6.817	7.378	8.018	7.791	6.879	7.698	7.177	6.68	7.777	8.731	7.518	7.202	7.065	9.099	6.985	7.982	7.772	8.332	8.329	7.903	5.728	8.23	7.359	7.194	6.563	6.647	8.19	8.151	8.202	8.201
1552535_at	5.17	4.818	4.777	5.046	5.043	5.156	5.057	5.172	5.175	4.851	5.368	5.37	4.801	5.278	5.2	5.237	5.057	5.099	5.045	5.088	5.066	4.579	5.29	4.772	5.157	4.719	5.396	4.844	5.011	5.043	5.03	4.914	5.254	5.318	5.098	4.883	5.088	4.985	5.03	4.757	4.949	4.986	5.128	5.152	5.115	4.611	5.007	4.942	4.985
1552536_at	5.081	5.441	5.368	4.671	4.731	4.758	4.276	4.669	5.183	4.137	4.342	4.433	4.648	4.855	4.729	4.607	4.646	4.993	4.466	4.487	4.693	4.373	4.352	4.786	4.807	4.096	4.327	4.483	4.31	4.05	4.419	4.561	4.18	4.194	4.392	4.579	4.489	4.429	4.129	4.287	4.484	4.185	5.008	4.536	5.126	4.705	4.889	4.245	4.456
1552538_a_at	3.862	3.706	4.158	3.96	4.295	4.254	4.395	4.481	4.189	4.096	4.232	4.55	4.675	4.298	3.995	4.132	4.251	4.196	4.689	4.245	4.13	4.616	4.435	4.303	4.386	4.215	4.134	4.287	4.23	4.564	4.582	4.159	4.014	4.166	4.53	4.29	4.394	4.344	4.302	4.262	4.023	4.375	4.32	3.847	3.99	4.385	4.385	4.213	4.241
1552540_s_at	4.772	4.894	4.542	4.483	4.799	4.813	4.941	4.241	4.782	4.715	4.787	4.653	4.641	4.538	4.386	4.574	4.732	4.394	5.214	4.508	4.699	5.232	4.82	4.445	4.861	4.787	4.656	4.839	4.782	4.636	4.721	4.931	4.784	4.925	4.486	4.603	4.799	4.62	4.326	4.555	4.831	4.478	4.139	4.291	4.363	4.325	4.819	4.828	4.833
1552541_at	6.916	7.148	6.989	6.967	7.213	6.981	7.346	6.736	6.976	7.558	7.381	6.893	7.204	6.946	6.874	7.062	7.071	6.848	7.164	6.874	7.111	7.174	6.961	7.032	7.017	7.158	7.124	7.03	7.22	7.546	7.451	7.996	7.359	8.06	7.292	7.753	6.774	6.945	7.165	7.237	7.294	7.09	7.402	7.169	7.037	7.207	7.362	6.91	6.85
1552542_s_at	4.576	4.163	4.379	4.303	4.513	5.03	6.016	4.728	4.297	4.916	4.156	4.45	5.448	3.998	5.117	4.4	5.018	4.126	5.078	4.148	4.629	4.782	5.122	4.731	4.544	4.38	4.358	4.361	4.017	4.463	4.496	4.373	4.148	4.281	5.33	6.523	4.493	4.411	5.251	5.158	4.43	4.272	4.755	5.014	4.598	4.334	4.379	4.179	4.352
1552543_a_at	4.532	4.55	4.546	5.153	4.504	4.637	4.714	5.041	4.817	4.945	4.699	4.656	5.65	4.66	4.726	4.641	4.812	4.645	5.285	5.13	4.945	4.79	5.151	4.671	4.351	4.574	4.8	4.822	5.145	5.136	4.988	4.517	4.648	4.369	4.603	5.091	4.903	4.857	4.89	4.564	4.771	5.074	4.94	4.192	5.478	4.853	5.34	4.338	4.551
1552544_at	10.816	11.039	11.037	10.563	10.826	10.372	10.564	9.8	11.616	10.001	11.131	10.422	10.109	10.826	9.671	10.326	10.234	10.932	11.164	10.991	10.153	10.945	11.554	8.791	8.46	10.658	11.435	10.848	9.503	10.652	10.992	10.137	9.031	11.126	9.916	11.272	10.757	10.001	10.389	10.886	10.542	10.901	10.584	9.821	11.119	10.486	9.369	10.802	11.309
1552546_a_at	3.488	3.598	3.365	3.453	3.166	3.666	3.918	3.581	3.331	3.664	3.446	3.63	3.672	3.428	3.349	3.387	3.453	3.531	3.815	3.653	3.708	3.548	3.511	3.588	3.645	3.976	3.419	3.635	3.421	3.459	3.557	3.522	3.332	3.379	3.601	3.708	3.346	3.665	3.661	3.481	3.613	3.39	3.575	3.53	3.607	3.423	3.383	3.536	3.501
1552548_at	3.942	4.103	3.793	3.813	4.028	4.253	3.796	3.892	4.137	4.119	3.906	4.081	4.247	3.831	3.945	4.001	4.215	4.269	3.642	3.933	4.063	3.759	4.005	4.078	4.028	4.117	4.314	4.209	4.221	4.143	4.128	4.401	4.176	4.215	3.735	4.013	4.045	3.957	3.998	4.118	4.097	3.864	3.783	4.176	3.942	4.314	3.919	3.933	3.924
1552549_a_at	4.848	4.888	5.068	5.183	5.156	4.972	5.412	5.151	5.111	5.337	5.244	5.304	5.409	5.224	5.002	5.328	5.043	5.305	5.389	5.006	5.297	5.335	5.37	4.945	5	5.696	5.319	5.181	5.158	5.114	5.24	5.351	5.377	5.525	5.385	5.462	5.312	5.184	5.476	5.277	5.401	5.072	4.957	4.687	5.588	5.402	5.175	5.115	5.182
1552552_s_at	3.768	3.62	3.476	3.529	3.328	3.997	5.06	3.891	3.363	4.649	4.034	3.681	5.773	3.355	3.83	3.364	4.361	3.507	4.025	3.379	4.309	4.121	3.327	5.978	4.254	3.681	3.389	3.378	3.604	3.631	3.606	3.38	3.73	3.816	4.258	4.572	3.443	3.569	3.816	5.023	4.421	3.58	4.117	4.442	3.626	4.005	3.539	3.398	3.529
1552553_a_at	3.982	3.97	4.409	3.969	4.205	4.393	4.337	4.775	4.121	4.649	4.214	4.056	4.771	4.107	4.305	4.354	4.51	4.131	4.296	3.806	4.925	4.185	3.78	4.925	4.94	4.088	3.969	4.25	4.038	4.35	4.029	4.246	4.214	4.156	4.772	4.467	4.108	4.514	4.493	4.936	4.659	3.867	4.743	4.334	4.01	4.657	4.002	4.111	3.84
1552554_a_at	3.252	3.555	3.384	3.513	3.481	3.597	3.574	3.74	3.678	3.687	3.496	3.585	3.8	3.877	3.419	3.637	3.656	3.513	3.862	3.384	3.389	3.9	3.5	3.991	3.867	3.542	3.306	3.84	3.628	3.647	3.688	3.377	3.898	3.396	3.812	3.483	3.52	3.556	3.699	3.827	3.789	3.524	3.547	3.609	3.432	3.523	3.406	3.531	3.335
1552555_at	5.548	5.487	5.579	5.486	5.34	5.428	5.852	5.639	5.478	5.706	5.696	5.576	5.78	5.617	5.555	5.372	5.653	5.55	5.873	5.633	5.546	5.568	5.654	5.476	5.586	5.625	5.638	5.646	5.587	5.688	5.74	5.515	5.615	5.725	5.767	5.555	5.514	5.772	5.558	5.672	5.822	5.639	5.668	5.56	5.82	5.783	5.782	5.537	5.356
1552557_a_at	3.857	4.201	4.198	3.776	4.29	3.921	4.237	4.035	4.077	3.725	3.938	4.254	3.816	3.801	3.926	4.345	4.015	4.039	4.177	4.322	3.796	3.441	4.274	4.215	3.834	3.805	4.083	4.244	3.657	4.198	4.212	3.854	3.997	3.813	3.814	3.654	3.94	3.629	3.866	4.09	4.109	4.346	4.291	3.857	4.264	4.185	3.649	4.139	4.1
1552558_a_at	5.731	6.045	6.054	5.901	6.093	5.908	6.002	5.961	6.147	6.128	6.162	6.204	6.293	5.928	6.041	6.1	5.995	6.208	6.389	5.895	6.192	6.283	5.907	5.782	6.065	6.405	6.237	6.412	6.429	6.481	6.063	5.953	6.26	6.302	6.23	6.006	5.904	6.245	6.153	6.008	6.041	6.086	6.075	6.05	6.162	6.187	6.199	6.015	5.898
1552559_a_at	4.232	4.878	4.774	4.82	4.487	4.41	4.489	4.55	4.493	4.175	4.73	4.367	4.493	4.733	4.533	4.564	4.537	4.724	4.279	4.804	4.807	4.633	4.468	4.448	4.498	4.478	4.495	4.539	4.665	4.84	4.267	4.23	4.354	4.225	4.619	4.533	4.542	4.651	4.515	4.627	4.44	4.469	4.507	4.874	4.615	4.705	4.427	4.422	4.504
1552562_at	4.228	4.783	4.506	4.204	4.53	4.745	4.879	4.662	4.51	4.418	4.445	4.867	4.486	4.474	4.857	4.732	4.56	4.344	4.629	4.671	4.208	4.667	4.515	4.563	4.937	4.682	4.722	4.865	4.174	4.528	4.685	4.753	4.595	4.531	4.697	4.726	4.355	4.538	4.757	5.171	4.606	4.717	4.818	4.571	4.602	4.402	4.527	4.253	4.777
1552563_a_at	4.107	3.934	4.052	3.726	3.783	3.916	3.616	3.685	3.986	3.555	3.653	3.753	3.621	3.891	3.885	3.845	3.825	3.878	3.555	3.91	3.9	3.897	3.88	3.867	4.134	3.639	3.604	3.658	3.532	3.741	3.717	3.577	3.655	3.49	3.652	3.559	3.7	3.543	3.568	3.671	3.899	3.716	3.96	3.878	3.551	3.891	4.326	3.74	3.891
1552564_at	3.422	3.484	3.199	3.645	3.798	3.389	3.927	3.685	3.509	3.998	3.666	3.723	3.639	3.569	3.636	3.563	3.595	3.746	3.64	3.768	3.622	3.528	3.56	3.829	3.575	3.587	3.626	3.543	3.585	3.462	3.615	3.875	3.788	3.942	3.593	3.506	3.651	3.524	3.54	3.763	3.763	3.711	3.452	3.463	3.711	3.826	3.468	3.802	3.619
1552566_at	5.508	5.864	5.174	5.988	6.442	4.947	5.404	4.181	6.184	6.634	5.848	6.362	5.596	5.483	4.07	5.316	6.292	5.107	5.66	5.925	5.946	5.138	5.654	4.869	6.053	5.874	6.042	5.886	4.334	6.03	6.492	5.71	4.098	6.099	5.679	5.001	5.197	4.677	5.28	5.254	5.361	4.872	5.214	5.032	4.713	4.729	4.221	5.177	5.013
1552568_at	4.664	5.147	5.286	5.14	5.055	4.925	5.165	5.122	4.96	5.046	5.307	5.307	5.327	5.22	5.043	5.035	5.064	5.279	5.259	5.356	5.314	5.22	5.408	4.933	5.374	4.85	5.192	5.706	5.472	5.424	5.389	5.015	5.56	5.279	5.09	5.246	4.983	5.343	5.445	5.09	5.246	5.247	5.257	5.072	4.855	5.266	5.071	5.07	4.969
1552569_a_at	3.547	3.433	3.717	3.809	3.683	3.74	3.936	3.76	3.742	3.53	3.515	3.613	3.702	3.706	3.486	3.759	3.669	3.562	3.648	3.702	3.697	3.812	3.798	3.926	3.657	4.265	3.752	3.749	3.748	3.863	3.994	3.966	4.053	3.753	3.55	3.7	3.658	3.709	3.629	3.691	3.634	3.716	3.663	3.614	3.903	3.819	3.663	3.491	3.767
1552570_at	4.087	4.099	3.966	4.168	3.931	4.263	4.113	3.99	4.112	4.091	4.114	4.062	3.874	4.128	4.207	4.074	4.033	4.286	3.975	4.155	4.161	4.259	3.992	4.171	4.129	4.432	4.268	4.29	4.277	4.031	4.365	3.867	4.043	3.949	4.084	3.919	4.117	3.965	3.969	4.194	4.247	4.08	4.241	4.126	4.535	4.247	4.006	4.057	4.189
1552572_a_at	3.246	3.124	3.035	3.17	3.248	3.137	3.034	3.152	2.96	3.275	3.229	3.158	3.18	3.245	3.299	3.143	3.315	3.028	3.009	3.272	3.163	3.107	3.236	3.214	3.117	3.103	3.072	3.253	3.186	3.208	3.142	3.15	3.128	3.023	3.257	3.187	3.065	3.119	3.175	3.286	3.031	3.215	3.213	3.175	3.225	3.282	3.078	3.226	3.412
1552573_s_at	3.629	3.561	3.487	3.65	3.393	3.453	3.574	3.381	3.528	3.542	3.737	3.627	3.574	3.576	3.381	3.826	3.859	3.612	3.91	3.695	3.686	3.691	3.487	3.544	3.523	3.791	3.502	3.562	3.372	3.515	3.771	3.983	3.428	3.796	3.57	3.651	3.543	3.398	3.651	3.775	3.633	3.526	3.608	3.593	3.777	3.442	3.889	3.671	3.601
1552575_a_at	5.75	4.761	5.337	5.627	5.065	5.158	4.841	4.985	5.195	5.481	5.312	5.481	5.454	5.611	5.096	5.506	4.761	5.552	4.674	5.239	5.611	5.037	4.526	5.008	4.774	5.153	5.247	5.616	6.126	4.643	4.822	5.13	5.279	4.62	5.253	4.786	6.217	5.353	4.982	4.891	5.452	5.279	4.673	5.252	4.695	5.263	5.301	5.451	6.168
1552576_at	5.057	5.232	5.362	5.084	5.115	5.261	5.132	5.12	5.294	5.381	5.07	5.269	4.942	5.155	5.019	5.13	5.29	5.137	5.465	5.336	5.209	5.106	5.349	5.226	5.239	5.309	5.135	5.223	5.106	4.899	5.168	4.995	5.34	5.614	5.36	5.09	4.873	5.077	5.585	4.871	5.477	5.306	5.252	4.995	5.176	5.251	5.253	4.973	5.153
1552578_a_at	3.695	3.604	3.271	3.91	3.274	3.476	3.44	3.588	3.292	4.046	4.076	3.559	3.279	3.523	3.635	3.462	3.376	3.505	3.316	3.944	3.3	3.286	3.484	3.544	3.192	3.871	3.414	3.506	3.343	3.439	3.209	3.34	3.683	3.316	3.403	3.133	3.705	3.344	3.324	3.645	3.792	3.343	4.01	3.285	3.44	3.357	3.765	3.609	3.499
1552579_a_at	3.878	4.364	4.307	4.157	4.003	3.984	4.003	4.133	3.897	4.066	4.272	3.89	4.169	4.369	4.151	4.004	4.075	3.891	4.479	3.992	4.177	4.375	4.78	4.188	4.119	4.594	4.355	4.015	4.282	4.403	4.237	3.963	4.904	4.582	4.095	4.364	4.16	4.254	4.422	4.12	4.471	4.348	4.126	4.429	4.069	4.14	4.245	3.92	4.014
1552580_at	4.286	4.123	3.901	3.924	4.005	4.044	4.274	4.101	3.941	4.158	4.235	3.995	4.393	4.427	4.195	4.441	4.085	4.176	4.448	3.952	3.868	4.483	4.165	4.077	4.504	4.353	4.22	4.43	4.426	3.985	4.227	4.201	4.165	4.15	4.149	4.099	4.237	4.383	4.302	4.168	4.152	4.133	4.452	4.233	4.087	4.273	4.147	3.989	4.11
1552582_at	3.304	3.272	3.373	3.111	3.325	3.139	3.662	3.088	3.307	3.45	3.907	3.088	3.227	3.243	3.321	3.306	3.218	3.214	3.829	3.21	3.393	3.159	3.731	3.166	3.369	3.807	3.285	3.363	3.196	3.714	3.336	3.24	4.18	4.063	3.566	3.224	3.261	3.16	3.434	3.188	3.275	3.312	3.437	3.435	3.273	3.301	3.211	3.208	3.109
1552583_s_at	3.606	3.746	3.636	3.601	4.012	3.672	3.591	3.63	3.557	3.854	3.669	3.681	3.765	3.891	3.73	3.928	3.615	3.63	3.659	3.856	3.528	3.74	3.54	3.756	3.569	3.76	3.395	3.67	3.472	3.85	3.981	3.522	3.77	3.758	3.561	3.582	3.77	3.609	3.464	3.666	3.566	3.657	3.537	3.732	3.484	3.674	3.492	3.522	3.588
1552584_at	5.408	4.622	4.399	4.614	4.583	6.363	6.826	6.287	5.302	5.796	4.72	6.114	6.979	4.603	5.765	4.933	6.133	4.892	5.849	4.554	6.229	5.566	5.255	5.822	5.62	4.802	4.99	5.468	5.202	5.719	5.857	4.947	5.086	4.725	6.271	6.934	5.437	6.242	6.263	6.348	5.659	5.693	6.056	5.664	5.187	5.67	4.98	4.679	4.644
1552585_s_at	3.442	3.391	3.596	3.38	3.403	3.304	3.393	3.306	3.41	3.455	3.402	3.416	3.364	3.372	3.395	3.372	3.308	3.38	3.429	3.384	3.511	3.425	3.55	3.215	3.398	3.547	3.271	3.514	3.372	3.378	3.481	3.355	3.429	3.379	3.453	3.368	3.394	3.583	3.396	3.347	3.447	3.696	3.325	3.605	3.415	3.318	3.227	3.476	3.464
1552586_at	5.095	5.365	5.221	5.606	5.321	5.429	5.546	5.189	5.274	5.433	5.373	5.268	5.329	4.991	5.012	4.845	5.042	5.311	5.426	5.394	5.167	5.605	5.907	4.945	5.531	5.408	5.681	5.558	6.25	5.395	5.153	5.065	5.495	5.129	5.399	5.302	5.725	5.923	5.584	5.137	5.386	5.35	5.122	4.866	5.191	5.131	5.636	5.252	5.326
1552587_at	3.31	3.294	3.174	3.462	3.325	3.544	3.403	3.42	3.297	3.71	3.677	3.413	3.437	3.303	3.363	3.385	3.419	3.237	3.821	3.312	3.37	3.288	3.482	3.512	3.291	3.804	3.405	3.291	3.538	3.541	3.643	3.479	4.312	3.966	3.617	3.379	3.197	3.255	3.304	3.554	3.651	3.405	3.314	3.586	3.205	3.332	3.776	3.239	3.158
1552588_a_at	3.099	3.233	3.175	3.137	3.007	2.914	3.096	2.892	3.021	3.247	3.206	3.125	3.096	3.018	3.179	3.089	3.055	3.131	3.294	3.08	3.216	3.122	3.094	3.206	3.099	3.143	3.267	3.092	2.975	2.956	3.298	3.035	3.241	3.17	3.023	3.034	2.993	3.213	2.929	3.13	3.092	3.184	3.177	3.121	3.068	3.099	3.084	2.972	3.05
1552590_a_at	3.247	3.337	3.229	3.134	3.013	3.311	3.347	3.039	3.11	3.576	3.521	3.345	3.302	3.241	3.16	3.276	3.26	3.214	3.14	3.431	3.41	3.385	3.394	3.124	3.283	3.327	3.237	3.275	3.303	3.29	3.349	3.313	3.385	3.345	3.236	3.33	3.063	3.194	3.309	3.322	3.35	3.334	3.626	3.208	3.212	3.1	3.405	3.184	3.043
1552592_at	3.038	3.129	3.057	3.286	3.138	3.126	3.212	3.083	3.156	3.167	3.341	3.312	3.212	3.201	3.249	3.264	3.204	3.405	3.359	3.228	3.247	3.328	3.252	3.283	3.196	3.206	3.253	3.418	3.144	3.235	3.4	3.17	3.294	3.378	3.197	3.324	3.265	3.131	3.31	3.146	3.262	3.117	3.109	3.243	3.206	3.241	3.173	3.134	2.95
1552594_at	5.086	5.404	4.92	4.975	5.219	5.141	5.481	5.109	5.115	5.338	5.469	5.171	5.129	5.293	5.122	5.267	5.064	5.161	5.36	4.925	5.11	5.255	5.128	5.145	5.122	5.404	5.469	5.123	5.276	5.337	5.199	4.919	5.364	5.376	5.225	5.052	4.99	5.373	5.467	5.017	5.027	5.116	5.137	5.211	5.086	5.232	5.167	5.094	5.062
1552596_at	5.107	5.045	5.28	5.42	5.438	5.371	5.316	5.241	5.394	5.171	5.206	5.178	5.372	5.357	5.553	5.259	5.417	5.526	5.5	5.316	5.447	5.609	5.338	5.305	5.42	5.535	5.769	5.411	5.446	5.464	5.095	5.404	5.787	5.104	5.534	5.284	5.307	5.351	5.494	5.322	5.439	5.163	5.433	5.067	4.828	5.458	5.317	5.198	5.182
1552598_at	4.367	4.765	4.872	4.393	4.902	4.385	4.529	4.207	4.605	4.55	4.704	4.411	4.454	4.753	4.495	4.545	4.449	4.561	4.712	4.627	4.673	4.717	4.58	4.556	4.54	4.783	4.482	4.848	4.661	4.813	4.455	4.53	4.939	4.661	4.383	4.541	4.351	4.62	4.767	4.734	4.716	4.652	4.544	4.596	4.597	4.707	4.698	4.272	4.411
1552599_at	3.694	3.655	3.844	3.669	3.942	3.601	3.601	3.716	3.494	3.389	3.639	3.641	3.978	3.677	3.572	3.69	3.539	3.848	3.834	3.324	3.734	3.611	3.47	3.49	3.591	3.832	3.498	3.774	3.697	3.711	3.617	3.532	3.577	3.546	3.541	3.605	3.564	3.848	3.729	3.451	3.688	3.551	3.739	3.814	3.844	3.893	4.071	3.547	3.674
1552602_at	4.253	4.298	4.532	4.514	4.288	4.239	4.563	4.28	4.353	4.44	4.459	4.324	4.255	4.67	4.434	4.415	4.55	4.174	4.481	4.16	4.479	4.591	4.293	4.252	4.482	4.489	4.408	4.348	4.336	4.301	3.985	4.364	4.373	4.43	4.164	4.216	4.48	4.203	4.301	4.34	4.359	4.271	4.321	4.582	4.376	4.621	4.27	4.45	4.127
1552604_at	4.117	4.26	4.215	3.944	4.074	4.389	4.168	4.229	4.34	3.975	4.298	4.116	4.264	4.267	4.297	4.063	4.208	4.085	3.971	4.065	4.16	4.61	4.199	4.176	4.347	4.483	4.085	4.218	4.273	4.249	4.231	4.501	4.373	4.258	4.209	4.264	4.108	4.176	4.204	4.229	4.49	4.145	4.135	4.207	4.247	4.346	4.333	4.237	4.23
1552605_s_at	4.041	4.336	4.335	4.117	4.335	4.075	4.289	4.137	4.23	4.042	4.183	4.214	4.155	4.132	3.925	4.135	4.006	4.173	4.153	4.096	3.983	4.057	4.17	4.033	3.857	4.436	4.026	4.126	4.089	4.351	4.451	4.242	4.115	4.211	3.937	4.198	3.972	4	4.734	4.161	4.059	4.016	4.103	4.157	3.95	4.172	4.459	4.111	4.095
1552607_at	4.711	4.533	4.786	4.032	4.293	3.915	4.18	4.15	4.349	4.371	4.711	4.162	4.093	4.26	4.439	4.456	4.372	4.088	3.982	4.094	4.433	4.029	4.239	4.549	4.283	4.452	4.122	4.354	3.977	3.932	4.302	4.685	4.361	4.179	4.192	4.092	3.909	4.229	4.119	4.674	4.202	4.138	4.474	4.288	4.183	3.976	4.349	4.151	4.271
1552608_at	3.681	3.738	3.375	3.711	3.73	3.531	3.638	3.535	3.666	3.53	3.487	3.662	3.636	3.785	3.597	3.608	3.625	3.682	3.751	3.579	3.439	3.678	3.694	3.506	3.597	3.92	3.708	3.737	3.6	3.788	3.689	3.649	3.575	3.591	3.666	3.749	3.578	3.606	3.59	3.486	3.611	3.572	3.605	3.694	3.639	3.69	3.712	3.638	3.842
1552609_s_at	3.517	3.547	3.742	3.408	3.675	3.544	3.507	3.539	3.575	3.97	3.775	3.612	3.697	3.718	3.592	3.741	3.807	3.51	3.45	3.688	3.622	3.805	3.851	3.677	3.87	3.778	3.625	3.754	3.571	3.587	3.6	3.67	3.592	3.785	3.675	3.679	3.564	3.676	3.804	3.558	3.478	3.556	3.582	3.634	3.476	3.844	3.668	3.593	3.514
1552610_a_at	9.478	9.489	9.634	9.588	9.52	9.178	9.85	9.271	9.484	9.386	9.569	9.376	9.35	9.375	9.205	9.278	9.351	9.535	9.512	9.359	9.363	9.281	9.556	9.315	9.281	9.276	9.692	9.439	9.15	9.58	9.404	9.233	8.83	9.498	9.765	9.65	9.374	8.953	9.307	9.58	9.185	9.318	9.341	9.469	9.477	9.161	8.863	8.838	9.42
1552611_a_at	7.881	7.903	8.053	7.813	7.678	7.646	8.213	7.64	7.546	7.887	8.135	7.797	7.894	7.848	7.379	7.788	8.034	7.87	8.056	7.933	7.947	7.867	7.916	7.634	7.976	7.843	8.145	7.916	7.893	8.088	7.904	7.822	7.029	7.745	8.347	7.8	7.678	7.698	7.866	8.077	7.715	7.977	7.717	7.942	8.268	8.005	7.538	7.079	7.831
1552612_at	7.5	7.494	7.242	7.043	5.716	6.648	9.226	7.06	7.583	8.034	8.158	7.123	7.987	7.498	7.441	6.681	7.856	7.34	7.924	7.576	7.581	6.953	8.09	7.004	7.737	7.542	7.873	7.467	7.692	7.09	8.092	7.902	7.449	8.036	7.853	8.307	7.723	7.102	7.464	8.074	6.827	7.3	7.621	7.176	7.388	7.754	7.22	7.417	7.851
1552613_s_at	7.376	7.087	6.979	6.737	5.662	6.368	9.127	6.881	7.251	7.691	7.845	6.901	7.843	7.241	7.33	6.297	7.764	7.126	7.785	7.302	7.344	6.808	7.737	6.677	7.491	6.89	7.432	7.163	7.553	6.849	7.788	7.35	7.086	7.604	7.671	8.065	7.487	6.808	7.072	7.807	6.437	6.922	7.441	6.727	7.153	7.624	6.95	7.1	7.752
1552615_at	7.932	8.06	8.118	7.784	8.061	8.211	8.003	7.948	7.851	8.22	8.295	7.87	7.777	8.379	7.981	9.241	7.917	8.308	8.119	8.024	8.149	8.345	7.982	7.996	7.974	8.675	8.44	7.834	7.842	8.703	8.092	8.381	8.595	8.402	8.16	7.8	8.13	8.146	8.248	8.085	8.332	8.243	8.005	8.888	7.79	8.032	8.228	8.213	8.184
1552616_a_at	5.485	5.581	5.839	5.781	5.211	6.361	5.48	5.637	5.23	6.107	5.452	5.102	5.056	6.364	5.564	7.955	5.853	6.288	5.633	5.486	6.027	5.79	5.224	6	5.586	6.69	6.07	4.941	5.281	7.004	5.294	6.246	6.38	5.66	5.8	4.942	6.471	5.981	6.301	5.985	6.104	5.91	5.55	7.088	5.058	5.36	5.964	6.177	5.894
1552617_a_at	8.46	8.558	8.448	8.798	8.572	8.442	8.568	8.225	8.669	8.506	8.646	8.625	8.293	8.5	8.26	8.339	8.599	8.389	8.575	8.426	8.318	8.529	8.628	8.372	8.325	8.267	8.604	8.343	8.459	8.51	8.793	8.488	8.336	8.74	8.438	8.463	8.416	8.171	8.26	8.55	8.23	8.42	8.453	8.33	8.533	8.335	8.278	8.284	8.527
1552618_at	7.432	7.716	7.345	7.765	7.43	7.403	7.587	7.687	7.461	7.924	7.668	7.597	7.657	7.465	7.491	7.094	7.642	7.551	7.346	7.561	7.723	7.598	7.487	7.286	7.738	7.571	7.476	7.434	8.11	7.647	7.543	7.596	8.122	7.586	7.828	7.559	7.614	7.888	7.737	7.629	7.733	7.518	7.457	7.421	7.576	7.703	7.758	7.615	7.346
1552619_a_at	6.744	7.301	6.354	7.156	7.629	7.473	6.889	6.479	6.958	7.342	7.815	8.261	6.967	7.762	6.326	6.445	6.768	7.103	7.665	5.812	6.19	7.202	7.914	6.731	7.267	6.033	7.118	7.481	7.692	7.127	7.223	6.764	7.019	6.954	7.785	6.957	6.755	7.758	7.22	6.022	6.583	6.176	6.58	6.292	6.027	6.606	6.537	6.528	6.73
1552620_at	10.185	11.268	8.827	10.921	9.65	8.085	7.148	9.344	10.077	10.696	10.696	9.143	7.374	9.889	10.578	8.901	8.136	9.748	9.044	10.995	9.031	10.958	9.458	9.079	8.225	11.618	9.432	8.713	9.1	8.433	7.593	11.339	12.458	10.697	9.626	7.147	10.418	9.8	10.272	9.385	11.072	10.158	10.294	9.292	7.093	8.466	11.44	11.428	10.581
1552621_at	9.661	9.188	9.166	9.802	9.013	9.505	8.129	9.509	8.751	8.928	9.071	8.258	7.981	8.562	8.733	7.932	8.996	8.718	8.201	9.274	8.893	8.993	8.605	8.961	9.317	8.49	8.586	8.306	8.087	8.639	7.664	8.82	7.746	8.048	8.547	8.078	8.518	8.417	8.237	8.601	7.912	8.996	8.772	8.743	9.256	8.181	9.271	9.234	9.206
1552622_s_at	9.238	8.377	8.667	8.954	8.309	8.854	7.739	8.921	8.233	8.238	8.568	7.656	7.447	8.073	8.287	7.443	8.248	8.07	7.453	8.565	8.28	8.438	7.929	8.477	8.595	8.186	8.177	7.632	7.43	7.775	7.053	8.199	7.24	7.617	8.07	7.537	7.948	7.863	7.706	8.055	7.335	8.377	8.109	8.241	8.537	7.658	8.654	8.56	8.559
1552623_at	3.911	4.087	3.843	3.988	3.887	4.866	5.887	5.057	3.806	4.735	4.045	3.884	5.436	3.818	4.744	4.182	4.929	3.741	4.682	3.792	4.708	4.784	4.797	5.147	4.807	4.081	3.956	4.363	4.097	4.478	4.325	3.898	4.172	4.16	5.361	5.701	4.205	4.546	4.726	4.849	4.753	4.07	4.568	4.195	4.325	4.389	4.267	3.863	3.668
1552625_a_at	6.331	5.8	5.822	5.817	5.402	6.684	6.131	6.43	5.582	6.379	5.834	5.91	6.486	5.684	6.195	5.929	6.445	5.849	5.507	5.61	5.836	6.559	5.303	5.592	6.589	5.709	5.402	6.272	5.8	5.038	5.643	5.844	6.48	4.92	6.744	5.921	6.361	6.167	6.344	5.968	6.04	5.57	6.225	5.785	5.887	6.667	6.334	5.934	5.915
1552626_a_at	3.859	4.031	4.383	4.284	4.234	4.286	5.289	4.418	4.228	4.367	4.252	4.654	4.522	4.287	4.541	4.748	4.265	4.32	4.884	4.305	4.599	4.682	4.425	4.451	4.594	4.315	4.461	4.277	4.424	4.654	4.67	4.253	5.538	4.285	4.574	4.491	4.423	4.472	4.847	4.808	4.595	4.502	4.748	4.731	4.68	4.431	4.585	4.412	4.068
1552627_a_at	7.045	6.427	6.49	7.006	6.902	6.803	6.905	7.06	6.674	6.797	6.921	6.836	7.081	6.546	6.514	6.39	6.787	6.368	6.366	6.572	6.424	6.532	7.242	6.638	7.065	5.916	6.347	7.034	7.406	6.387	6.632	6.718	6.619	6.452	7.289	6.751	6.78	6.83	6.919	6.769	6.816	6.813	6.567	6.647	6.837	6.765	6.995	6.69	7.035
1552628_a_at	9.038	9.16	9.177	9.012	9.095	8.953	9.078	9.206	9.202	8.582	8.809	9.042	9.125	9.096	9.173	8.841	9.071	9.051	9.028	9.189	9.22	8.957	9.12	9.396	9.009	8.78	9.157	8.813	8.7	8.966	8.749	8.578	8.122	8.718	8.618	9.262	8.81	8.866	8.827	9.207	8.868	8.848	9.243	9.13	9.16	8.915	8.884	8.704	9.031
1552629_a_at	3.64	3.851	3.673	3.815	3.597	3.733	3.52	3.7	3.801	3.841	3.886	3.669	3.637	4.286	3.802	3.712	3.896	3.918	3.9	3.645	3.651	3.795	3.873	3.877	3.83	3.889	3.693	3.811	3.8	3.743	3.42	3.584	3.475	3.812	3.562	3.775	3.854	3.503	3.633	3.672	3.707	4.016	3.748	3.832	3.741	3.742	3.795	3.68	3.77
1552630_a_at	5.146	4.993	4.972	5.234	4.963	5.197	5.183	5.377	5.202	5.084	5.186	5.458	5.109	4.877	5.087	5.29	5.264	4.962	5.131	4.969	5.416	5.168	4.738	5.386	5.366	5.118	5.109	5.027	4.911	5.282	5.475	4.914	5.316	5.112	5.261	5.408	5.191	5.25	5.218	5.206	4.736	4.884	5.053	5.011	5.181	5.16	5.24	5.184	4.981
1552631_a_at	6.403	6.322	6.194	6.034	6.108	6.122	6.195	5.896	5.953	6.471	6.582	6.653	5.859	5.775	5.779	5.596	6.396	6.01	6.159	6.005	5.99	6.158	6.271	5.936	6.344	6.019	6.439	6.369	6.448	5.969	6.523	6.113	6.115	6.882	6.623	5.884	6.077	6.051	5.827	6.411	6.123	6.128	6.127	6.155	6.715	6.254	6.296	6.046	6.147
1552632_a_at	5.347	5.57	5.864	5.551	5.719	4.886	5.741	4.776	5.49	5.385	5.349	5.749	5.228	5.123	5.111	5.233	5.484	5.243	5.399	5.206	5.069	5.45	5.217	5.477	5.206	4.868	5.949	5.436	5.185	5.096	5.384	5.501	4.747	5.153	5.249	4.942	5.208	5.143	4.884	5	5.102	5.325	5.179	5.43	5.767	4.866	4.652	5.112	5.169
1552633_at	6.193	6.086	6.399	6.23	6.399	6.533	7.095	6.612	6.84	6.151	6.074	6.38	6.754	6.345	6.77	6.247	6.564	6.606	6.097	6.163	6.538	6.398	6.385	6.456	6.466	6.077	6.347	6.564	6.708	6.41	6.247	6.073	6.039	6.259	6.413	6.807	6.375	6.484	6.515	6.34	6.253	6.254	6.594	6.544	6.465	6.584	6.486	6.162	6.342
1552634_a_at	5.247	5.034	4.732	5.297	5.302	5.407	6.976	5.91	5.484	5.186	5.272	5.649	6.347	5.338	5.789	5.192	5.918	5.016	5.254	5.317	5.849	5.239	5.957	5.448	5.169	4.966	5.219	5.738	5.988	5.474	5.337	5.012	5.033	5.404	5.662	6.306	5.34	5.776	5.679	5.529	5.174	5.287	4.957	5.48	5.353	5.483	5.362	4.962	5.07
1552637_at	3.365	3.474	3.547	3.629	3.587	3.628	3.523	3.265	3.361	3.437	3.349	3.631	3.293	3.555	3.445	3.449	3.599	3.56	3.524	3.499	3.634	3.44	3.542	3.5	3.532	3.547	3.41	3.436	3.419	3.541	3.243	3.919	3.435	3.502	3.337	3.461	3.404	3.374	3.507	3.472	3.6	3.365	3.364	3.61	3.604	3.515	3.523	3.461	3.463
1552639_at	4.672	4.444	4.382	4.544	4.69	5.772	6.635	7.885	4.53	5.477	4.688	5.092	7.207	4.409	6.455	5.181	5.746	4.503	6.419	4.369	6.814	5.825	5.542	5.295	5.409	4.489	4.4	6.33	4.673	5.361	6.239	4.397	6.293	4.575	6.879	6.974	6.947	6.022	6.027	5.67	5.496	4.416	7.006	4.899	4.648	6.003	6.353	4.561	4.342
1552641_s_at	5.415	6.063	6.028	6.247	6.022	6.354	6.59	6.028	6.387	6.298	6.177	6.275	6.391	6.008	6.029	5.878	6.117	6	6.436	6.23	6.039	6.103	6.568	5.901	6.433	5.832	6.139	6.268	6.733	6.531	6.544	6.052	6.438	6.282	6.39	6.165	6.313	6.559	6.229	5.957	6.08	6.232	6.217	5.923	6.3	6.354	6.189	6.05	6.021
1552643_at	5.986	5.305	5.677	6.05	5.712	5.329	5.727	5.741	5.702	5.818	6.186	5.69	5.281	6.2	5.493	5.634	5.781	6.186	5.705	5.753	5.412	5.854	5.573	5.641	5.818	6.028	5.453	5.385	4.986	5.641	5.775	6.378	5.884	5.747	5.989	5.322	5.428	5.484	5.568	5.917	5.606	5.862	5.604	5.631	5.821	5.434	6.111	5.898	5.727
1552644_a_at	4.776	4.311	4.626	4.953	4.741	4.651	5.286	5.286	4.847	4.86	4.297	4.521	5.393	4.981	4.818	4.574	5.282	4.624	4.925	4.969	5.074	4.867	5.207	5.274	5.16	4.408	4.438	5.001	4.613	4.724	4.552	4.126	4.048	4.465	5.452	5.558	5.078	5.015	5.491	4.66	4.521	5.221	4.52	4.542	5.276	5.315	4.85	4.359	4.596
1552646_at	6.634	6.204	6.308	6.341	6.32	5.963	6.414	6.362	6.323	6.201	6.674	5.833	5.917	6.441	6.565	6.289	6.487	6.405	6.225	6.258	6.208	6.479	6.157	6.196	6.152	6.293	6.514	6.202	5.951	6.459	6.736	6.442	6.359	6.47	6.233	6.137	6.276	6.156	6.223	6.354	6.351	6.43	6.282	6.678	6.347	6.351	6.183	6.171	6.557
1552648_a_at	6.273	6.071	6.07	6.16	6.26	7.287	6.666	7.111	6.267	6.405	5.908	6.449	6.831	6.293	6.433	6.079	6.703	6.263	6.182	5.629	7.11	6.761	6.839	6.786	7.369	6.108	5.573	7.122	6.591	6.14	6.624	6.075	5.995	5.528	6.681	6.935	6.693	6.72	6.486	6.201	6.299	6.23	6.551	6.45	6.198	6.57	6.406	6.005	6.16
1552649_a_at	4.963	4.681	4.644	4.717	4.594	4.404	4.971	4.807	4.468	4.545	4.632	4.981	5.214	4.512	4.702	4.381	4.703	4.654	4.607	4.559	4.731	4.784	4.637	4.303	4.71	4.438	4.555	4.901	4.966	4.708	4.767	4.724	5.04	4.883	5.327	5.084	4.709	4.622	4.926	4.804	4.319	4.803	4.858	4.619	4.514	4.946	4.884	4.455	4.5
1552651_a_at	5.673	5.39	4.832	5.442	5.272	5.506	5.779	5.464	5.142	5.722	5.36	5.54	5.93	5.127	5.307	5.26	5.462	5.23	5.579	4.925	5.552	5.253	5.322	5.264	5.48	5.13	5.285	5.319	5.504	5.231	5.673	5.789	5.94	5.42	5.937	5.875	5.527	5.723	5.743	5.508	5.48	5.449	5.339	5.399	5.512	5.591	5.452	5.472	5.378
1552652_at	5.508	5.79	5.472	5.731	5.575	5.175	5.657	5.376	5.435	5.624	5.454	5.669	5.5	5.579	5.394	5.399	5.434	5.318	5.499	5.225	5.137	5.385	5.663	5.471	5.229	5.993	6.023	5.335	5.324	5.667	5.61	5.428	5.308	4.845	4.94	5.557	5.295	5.729	5.182	5.474	5.483	5.096	5.336	5.244	5.356	5.322	5.396	5.22	5.489
1552656_s_at	5.636	5.868	5.509	5.807	5.734	6.589	6.227	6.297	5.981	6.077	5.634	5.989	6.379	6.366	6.034	5.783	6.42	5.973	5.514	5.899	6.042	6.418	5.735	5.957	6.571	5.895	5.909	6.363	6.097	5.892	5.728	5.768	5.628	5.402	6.347	5.945	5.809	6.289	6.703	6.218	5.956	6.318	6.037	6.006	6.167	6.902	6.288	5.288	5.85
1552657_a_at	4.88	5.518	5.18	5.02	5.194	5.203	5.45	5.012	5.505	4.972	5.192	5.117	5.558	5.207	5.471	5.223	5.231	5.298	5.366	5.057	5.132	5.626	5.652	5.02	5.268	5.526	5.506	5.479	5.558	5.66	5.445	5.386	5.648	5.44	5.268	5.266	4.973	5.351	5.191	5.263	5.38	5.295	5.22	5.365	5.089	5.669	5.376	5.122	5.343
1552658_a_at	5.356	6.377	5.87	6.276	6.136	4.944	6.315	5.204	6.582	6.239	6.129	5.821	6.299	5.521	5.917	5.767	6.295	5.859	6.418	6.158	6.366	5.672	5.663	5.505	5.871	4.685	5.994	5.712	7.214	6.47	5.887	5.605	4.794	6.271	5.871	6.036	6.161	6.513	5.505	5.958	5.992	5.814	5.981	5.485	6.415	5.641	5.025	5.714	5.826
1552660_a_at	6.988	7.382	6.816	7.361	7.163	7.171	7.379	7.097	7.328	7.396	7.259	7.116	7.355	7.018	7.058	6.772	7.216	7.106	7.267	7.09	6.78	7.326	7.224	6.916	7.343	7.167	7.228	7.243	7.548	6.975	7.411	7.193	6.931	7.087	7.417	7.493	7.092	7.039	7.227	7.287	7.09	7.24	6.934	6.801	7.316	7.413	7.32	7.099	7.1
1552661_at	2.908	2.852	2.987	3.203	2.937	3.01	3.079	2.851	3.027	3.102	2.967	3.023	2.923	2.838	2.942	3.049	2.951	2.933	3.063	2.975	3.033	2.884	2.882	3.01	2.928	3.109	2.908	2.934	3.089	2.849	2.982	3.027	3.215	3.059	2.99	3.013	2.987	2.89	2.853	3.027	2.891	3.111	2.978	2.875	2.905	2.886	2.971	2.934	2.957
1552662_a_at	4.097	4.384	4.21	4.391	4.385	4.194	4.26	4.174	4.356	4.409	4.792	4.456	4.393	4.177	4.494	4.3	4.326	4.691	4.884	4.489	4.522	4.399	4.308	4.268	4.468	4.119	4.789	4.261	4.277	4.296	4.363	4.33	4.511	4.465	4.292	4.473	4.358	4.416	4.424	4.605	4.468	4.158	4.255	4.546	4.379	4.406	4.57	4.066	4.427
1552663_a_at	6.499	6.899	6.74	6.952	6.629	7.047	6.66	6.812	6.838	6.523	6.592	6.912	6.722	6.837	6.713	6.451	6.997	7.214	6.795	7.102	6.855	6.945	6.934	6.745	7.016	6.679	6.602	6.5	7.233	6.857	6.681	6.742	7.138	7.427	6.718	6.803	6.759	6.798	7.006	6.9	6.899	6.919	7.148	6.859	7.271	6.843	7.129	6.333	6.695
1552664_at	5.805	6.199	6.382	6.121	6.852	6.814	6.441	7.131	6.911	6.221	6.498	6.854	6.64	6.889	6.8	6.965	6.752	6.907	6.957	6.684	6.682	6.647	6.473	7.402	7.013	6.742	7.353	6.711	6.63	6.585	6.343	6.164	5.985	6.36	6.608	6.762	6.998	6.891	6.731	6.798	7.002	6.57	6.657	6.711	6.446	6.924	6.51	6.317	6.535
1552665_at	4.576	4.819	4.72	4.423	4.939	4.827	4.854	4.868	4.794	5.075	4.789	4.745	5.024	4.738	4.669	5.082	4.495	4.845	4.996	4.846	4.798	4.777	4.813	4.807	4.863	4.788	4.829	4.827	4.63	5.001	4.953	5.15	4.969	4.887	4.678	4.673	4.656	4.789	4.807	4.788	4.813	4.883	4.675	4.792	4.646	4.785	5.054	4.654	4.444
1552666_a_at	3.413	3.319	3.476	3.059	3.256	3.23	3.416	3.215	3.495	3.169	3.387	3.246	3.26	3.255	3.385	3.137	3.105	3.296	3.27	3.257	3.201	3.414	3.376	3.118	3.265	3.372	3.29	3.386	3.252	3.225	3.539	3.268	3.289	3.231	3.278	3.132	3.34	3.321	3.403	3.212	3.4	3.144	3.365	3.328	3.185	3.222	3.419	3.13	3.35
1552667_a_at	5.429	5.028	5.538	5.095	5.43	5.516	6.376	5.484	5.363	5.499	5.019	5.345	5.557	5.496	5.602	5.803	5.596	5.442	5.303	5.222	5.942	5.462	5.103	6.072	5.208	5.119	5.223	5.566	5.32	5.534	5.714	5	5.666	5.288	5.535	5.896	5.687	5.302	5.49	5.929	5.764	5.452	5.835	6.123	5.12	5.443	5.03	5.354	5.304
1552669_at	3.699	4.016	3.91	3.917	3.878	3.856	3.875	3.836	3.841	4.245	4.068	4.076	3.975	3.901	3.927	3.865	3.86	3.603	3.993	3.836	3.945	4.093	3.96	3.888	4.023	4.152	4.044	3.723	3.878	4.037	4.023	4.268	4.066	3.94	3.85	3.984	3.887	4.065	3.846	4.222	3.776	4.092	3.727	3.842	3.97	3.918	3.739	3.952	3.786
1552670_a_at	6.497	6.356	6.684	6.434	6.43	5.959	6.377	6.149	6.104	6.446	6.443	6.407	6.233	6.519	6.322	6.158	6.041	5.867	6.26	6.444	5.958	6.174	5.633	6.464	6.704	5.86	6.298	6.068	6.244	6.251	5.99	6.173	6.53	6.064	6.745	6.031	6.597	6.58	6.69	6.412	6.111	6.719	6.623	6.394	6.039	6.699	6.369	6.298	6.78
1552671_a_at	4.338	4.079	4.036	4.288	4.041	4.272	4.513	4.797	4.28	4.453	4.114	4.203	4.487	4.035	4.104	4.544	4.297	4.214	4.373	4.375	4.332	4.176	4.24	4.242	4.448	4.281	4.183	4.134	4.434	4.128	4.263	4.444	4.428	4.033	4.874	4.293	4.204	3.965	4.087	4.483	4.236	3.798	4.218	4.143	4.078	4.437	4.475	4.148	3.943
1552672_a_at	5.19	6.007	5.824	5.807	5.583	5.615	5.891	6.127	5.425	5.684	5.733	5.528	6.12	5.984	5.473	5.018	5.55	5.596	5.566	5.679	5.802	6.053	5.996	5.492	5.535	5.899	5.555	5.856	6.833	5.727	5.842	5.476	6.17	5.262	6.283	5.838	5.945	6.363	6.325	5.67	5.826	5.48	5.615	5.481	6.374	6.361	6.528	5.34	5.687
1552673_at	3.179	3.112	3.411	3.158	3.072	3.114	3.28	3.198	3.17	3.308	3.13	3.098	3.071	3.202	3.276	3.195	3.21	3.426	3.317	3.293	3.149	3.302	3.259	3.317	3.208	3.219	3.243	3.267	3.191	3.396	3.316	3.22	3.323	3.336	3.223	3.168	3.245	3.392	3.218	3.214	3.339	3.153	3.19	3.346	3.354	3.429	3.217	3.208	3.231
1552674_at	3.488	3.417	3.465	3.416	3.398	3.643	3.637	3.456	3.368	3.431	3.679	3.424	3.52	3.371	3.539	3.472	3.45	3.322	3.49	3.466	3.56	3.487	3.563	3.546	3.389	3.586	3.49	3.632	3.479	3.505	3.679	3.324	3.725	3.597	3.542	3.369	3.554	3.433	3.529	3.459	3.4	3.638	3.441	3.428	3.446	3.574	3.372	3.304	3.353
1552675_at	3.27	3.214	3.463	3.331	3.191	3.805	3.203	3.513	3.293	3.118	3.462	3.31	3.266	3.34	3.387	3.32	3.382	3.469	3.563	3.534	3.19	3.413	3.42	3.689	3.351	3.477	3.876	3.38	3.134	3.149	3.406	3.032	3.151	3.07	3.255	3.292	3.158	3.188	3.47	3.322	3.134	3.512	3.259	3.231	3.526	3.341	3.199	3.134	3.218
1552676_at	4.794	4.637	4.863	4.534	4.73	4.663	4.648	4.749	4.989	4.767	4.772	4.872	4.723	4.857	4.848	4.953	4.692	4.93	5.092	4.769	4.603	4.639	4.845	4.706	4.749	4.998	5.263	5.086	4.887	5.062	4.797	4.72	4.993	5.218	4.977	5.037	4.958	4.952	5.008	4.784	4.878	4.726	4.789	4.887	4.612	5.05	4.673	4.865	4.95
1552677_a_at	5.67	5.39	5.423	5.913	5.554	5.567	5.591	5.625	5.647	5.434	5.673	5.387	5.389	5.617	5.709	5.338	5.517	5.641	5.477	5.79	5.511	5.489	5.773	5.378	5.605	5.086	5.646	5.468	5.542	5.718	5.517	5.128	5.28	5.251	5.778	5.475	5.571	5.517	5.448	5.305	5.156	5.887	5.382	5.308	5.665	5.551	5.225	5.553	6.037
1552678_a_at	6.224	5.825	5.479	6.041	5.339	5.964	5.946	6.499	5.319	6.053	5.993	5.601	6.227	5.559	6.157	5.684	6.199	5.66	5.957	5.478	6.013	6.32	5.844	6.033	6.214	5.278	5.237	6.952	5.571	5.829	5.599	5.644	5.922	5.234	6.477	5.649	5.842	5.872	6.37	5.941	6.16	5.893	5.805	6.059	6.017	6.665	6.503	5.676	5.483
1552680_a_at	4.153	4.057	3.783	3.824	3.888	4.369	3.973	3.944	4.031	4.078	3.706	4.47	4.33	4.303	3.815	3.789	4.067	3.737	3.944	3.767	3.947	4.108	3.773	4.078	4.116	3.619	3.795	4.083	4.265	3.973	4.125	3.516	3.754	3.595	4.177	3.821	3.735	4.367	4.121	3.7	3.725	3.831	3.978	3.794	3.724	4.04	3.897	3.626	3.816
1552682_a_at	3.455	3.695	3.439	3.489	3.675	3.973	4.376	3.773	3.526	3.783	3.616	4.001	3.658	3.924	3.502	3.634	3.75	3.832	3.537	3.457	3.796	3.879	3.416	3.831	3.99	3.526	3.357	3.854	4.084	3.784	3.813	3.885	3.999	3.84	4.121	3.708	3.803	3.833	3.992	3.866	3.899	3.501	3.728	3.86	3.616	4.139	4.05	3.565	3.593
1552684_a_at	4.19	4.15	4.289	4.3	4.28	4.377	4.282	4.491	4.147	4.149	4.378	4.356	4.171	4.51	4.261	3.852	4.074	3.963	3.945	4.173	4.11	4.566	3.722	4.538	4.377	4.625	4.017	4.53	4.403	4.01	4.009	4.379	4.309	4.27	4.508	4.046	4.208	4.344	4.04	4.439	4.441	4.202	4.591	4.209	4.161	4.207	4.676	4.585	4.265
1552685_a_at	8.877	8.966	8.327	9.077	8.317	8.25	8.2	8.139	8.682	8.721	8.873	8.196	7.888	8.182	8.106	7.521	8.234	8.278	8.482	8.588	8.287	8.873	8.514	7.87	8.514	8.875	8.361	8.022	9.405	8.068	8.213	8.482	8.94	8.376	8.704	7.954	8.392	8.98	8.805	7.84	8.5	8.395	7.754	7.921	8.074	8.596	8.886	8.621	8.37
1552686_at	4.071	4.317	4.404	4.031	4.165	4.07	4.128	4.303	4.104	4.412	4.217	4.364	4.38	4.066	4.251	4.214	4.323	4.184	4.575	4.306	4.143	4.466	4.589	4.172	4.389	4.598	4.456	4.5	4.445	4.311	4.475	4.402	4.362	4.338	4.278	4.245	4.032	4.427	4.313	4.086	4.658	4.423	4.405	4.092	4.261	4.276	4.406	4.114	4.112
1552687_a_at	3.727	3.895	3.822	3.811	3.978	3.779	4.14	3.753	3.899	4.058	4.099	4.206	3.841	3.691	4.119	3.902	4.235	3.832	4.009	3.572	3.843	4.164	3.825	3.912	3.715	4.207	3.991	4.089	3.642	3.646	3.86	3.972	3.882	4.115	4.175	3.908	3.797	4.135	3.924	3.901	3.837	3.91	3.769	3.986	3.985	3.927	3.869	4.116	4.03
1552689_at	5.526	6.133	5.748	5.493	5.972	5.367	4.912	5.434	5.584	5.393	5.382	5.965	5.308	5.38	5.499	5.668	5.281	5.522	5.312	5.747	5.398	5.053	5.335	5.268	5.517	5.801	5.563	5.717	5.839	5.784	5.725	5.607	5.758	5.808	5.181	5.345	5.341	5.662	5.542	5.216	5.465	5.287	5.655	5.4	5.517	5.817	5.617	5.73	5.53
1552690_a_at	4.285	3.999	4.261	4.448	4.407	4.088	4.809	4.318	4.314	4.409	4.259	4.31	4.517	4.254	4.554	4.561	4.366	4.586	4.893	4.269	4.522	4.338	4.214	4.251	4.365	4.344	4.396	4.318	4.455	4.639	4.33	4.261	4.231	4.469	4.283	4.351	4.279	4.262	4.569	4.243	4.463	4.549	4.346	4.423	4.29	4.493	4.432	4.332	4.181
1552691_at	4.083	3.71	3.721	3.638	3.716	4.078	3.945	4.293	3.676	3.912	3.627	3.96	4.042	3.585	3.742	3.42	3.863	3.569	3.432	3.815	3.817	3.832	3.109	4.488	3.896	3.595	4.032	3.928	4.179	3.721	3.376	3.374	3.715	3.261	3.65	4.146	3.821	4.208	4.295	4.446	4.196	3.636	3.897	4.464	3.644	4.186	3.699	3.691	3.42
1552693_at	3.159	3.426	3.273	3.183	3.109	3.044	3.302	3.178	3.271	3.415	3.259	3.192	3.198	3.07	3.108	3.268	3.285	3.235	3.221	3.086	3.368	3.156	3.354	3.178	3.079	3.146	3.101	3.207	3.21	3.211	3.325	3.194	3.309	3.233	2.981	3.163	3.112	3.273	3.215	3.119	3.282	3.204	3.342	3.154	3.153	3.207	3.228	3.154	3.178
1552694_at	3.409	3.305	3.431	3.361	3.501	3.159	3.379	3.292	3.242	3.409	3.445	3.421	3.421	3.396	3.263	3.269	3.426	3.536	3.408	3.275	3.341	3.418	3.129	3.13	3.437	3.14	3.386	3.545	3.283	3.341	3.437	3.225	3.309	3.409	3.311	3.188	3.177	3.24	3.197	3.322	3.342	3.759	3.353	3.408	3.377	3.128	3.135	3.238	3.539
1552695_a_at	4.176	4.37	4.278	4.698	4.449	4.197	4.235	4.053	4.378	4.213	4.584	4.619	4.204	4.4	4.099	4.366	4.124	4.753	4.487	4.332	4.128	4.462	4.424	4.106	4.683	4.077	4.448	4.864	4.162	4.665	4.722	4.399	3.994	5.031	4.405	4.33	4.424	4.449	4.041	4.327	4.496	4.509	4.287	4.26	4.607	4.228	4.247	4.011	4.563
1552696_at	4.028	4.392	4.223	4.211	3.889	4.329	4.323	4.43	4.348	4.142	4.235	4.211	4.083	3.857	3.968	3.973	4.357	4.079	3.832	4.163	4.292	4.019	4.188	4.418	4.775	3.941	4.263	4.147	4.28	4.085	4.459	3.932	4.143	4.124	4.715	4.18	3.94	4.036	4.3	4.189	4.032	4.254	3.919	3.917	4.139	4.119	4.216	4.195	3.936
1552698_at	4.709	4.774	4.587	4.729	4.717	4.468	4.752	4.575	4.854	4.701	4.916	5.026	4.728	4.66	4.712	4.654	4.676	4.805	4.828	4.922	4.707	4.758	4.856	4.644	4.757	5.022	5.067	4.712	4.79	4.841	4.792	4.653	4.887	4.776	4.702	4.646	4.792	4.785	5.053	4.727	4.832	4.738	4.89	4.976	4.317	5.087	4.786	4.699	4.68
1552701_a_at	6.898	5.073	5.536	6.035	6.16	8.028	7.853	8.611	6.057	7.466	7.097	6.263	8.799	6.261	6.988	7.682	7.588	6.368	7.108	5.649	7.644	7.386	6.736	8.219	6.977	6.155	5.361	7.647	6.713	6.377	6.254	5.986	6.981	5.454	8.185	7.729	7.025	7.616	7.995	8.228	7.736	6.742	6.891	7.737	6.688	7.818	7.389	5.675	5.395
1552703_s_at	8.614	7.421	7.648	7.773	8.017	9.664	9.481	9.997	8.139	8.458	8.395	8.927	10.067	7.836	8.884	8.928	9.439	7.995	9.244	8.091	9.296	9.291	8.686	9.484	8.957	7.556	7.83	9.924	8.873	8.418	8.116	7.58	8.479	7.48	9.795	9.658	8.923	9.261	9.571	9.603	9.262	8.678	8.808	8.949	8.908	9.683	9.484	7.487	7.651
1552705_at	3.767	3.624	3.747	3.476	3.458	3.603	3.226	3.591	3.549	3.459	3.401	3.412	3.344	3.442	3.386	3.577	3.405	3.716	3.286	3.343	3.401	3.3	3.513	3.747	3.618	3.725	3.478	3.569	3.359	3.325	3.216	3.377	3.139	3.412	3.524	3.484	3.664	3.38	3.42	3.564	3.505	3.499	3.697	3.401	3.423	3.352	3.501	3.452	3.498
1552708_a_at	3.572	3.713	3.854	3.341	3.455	3.346	3.443	3.579	3.576	3.553	3.474	3.516	3.422	3.707	3.402	3.685	3.384	3.807	3.637	3.608	3.719	3.582	3.626	3.656	3.597	3.528	3.534	3.677	3.523	3.484	3.423	3.664	3.51	3.297	3.575	3.464	3.586	3.403	3.518	4.029	3.538	3.434	3.344	3.455	3.476	3.478	3.49	3.547	3.669
1552711_a_at	7.598	7.686	7.855	7.383	7.467	7.314	7.23	7.171	7.45	7.228	7.481	7.259	6.438	7.554	7.214	7.407	7.401	7.695	6.893	7.547	7.066	7.788	7.13	7.364	7.242	7.417	7.215	7.414	7.348	7.104	7.547	7.61	7.509	7.351	7.269	6.665	7.222	6.962	6.95	7.547	7.227	7.246	7.356	7.591	7.343	7.237	7.493	7.546	7.537
1552712_a_at	4.687	4.289	4.812	4.726	4.609	4.796	4.279	4.331	4.666	4.398	4.224	4.578	4.712	4.565	4.66	4.714	4.336	4.782	4.292	4.354	4.188	4.241	4.308	4.44	4.274	4.241	4.548	4.367	4.701	4.788	4.569	4.151	4.561	4.363	4.469	4.34	4.802	4.473	4.694	4.59	4.43	4.444	4.457	4.647	4.626	4.361	4.442	4.455	4.681
1552713_a_at	3.934	4.007	3.939	3.849	4.514	4.046	3.903	3.752	4.152	4.21	4.095	4.129	4.032	4.009	3.997	4.147	3.935	4.172	3.945	4.104	3.96	4.199	3.905	3.821	3.753	4.117	4.08	4.136	3.739	4.172	3.807	3.702	3.898	3.901	3.861	4.016	3.814	3.892	3.896	3.938	4.008	3.973	4.062	4.133	3.994	4.019	3.866	3.873	3.972
1552714_at	3.77	3.45	3.453	3.444	3.744	3.412	3.59	3.531	3.351	3.61	3.648	3.402	3.559	3.384	3.328	3.607	3.489	3.586	3.748	3.541	3.569	3.36	3.485	3.505	3.614	3.556	3.419	3.485	3.506	3.574	3.468	3.405	3.55	3.493	3.57	3.38	3.587	3.56	3.688	3.579	3.727	3.464	3.604	3.657	3.474	3.452	3.451	3.642	3.442
1552715_a_at	3.219	3.262	3.171	3.12	3.127	3.102	3.703	3.118	3.015	3.055	3.021	3.411	4.355	3.273	3.156	3.239	3.097	3.026	3.37	3.293	3.251	3.2	3.454	3.239	3.259	3.159	3.231	3.164	3.171	3.136	3.292	3.103	3.266	3.101	3.265	4.049	3.057	3.125	3.271	3.363	3.267	3.271	3.402	3.263	3.22	3.289	3.293	3.046	3.169
1552716_at	5.091	4.085	4.814	4.194	4.751	4.738	5.043	4.886	4.533	4.815	4.693	4.472	4.811	4.387	4.672	4.464	4.927	4.791	4.406	4.813	4.699	5.056	4.6	4.63	4.608	4.293	4.719	4.483	4.146	4.678	4.794	4.525	4.474	4.683	4.711	4.946	4.637	4.684	4.902	4.622	4.82	4.526	4.735	4.588	4.467	4.799	4.432	4.881	4.976
1552717_s_at	5.591	5.514	5.516	5.551	5.472	5.48	6.129	5.633	5.493	5.747	5.802	5.466	6.067	5.564	5.679	5.634	6.068	5.616	5.929	5.5	5.424	5.575	5.794	5.864	5.713	5.143	5.801	5.596	5.681	5.67	5.728	5.469	5.477	5.68	5.846	6	5.82	5.828	5.902	5.728	5.882	5.758	5.512	5.513	5.771	5.638	5.476	5.546	5.593
1552718_at	4.172	4.315	4.653	4.659	4.702	4.434	4.614	4.418	4.578	4.574	4.215	4.719	4.463	4.389	4.507	4.27	4.203	4.399	4.928	4.353	4.487	4.402	4.556	4.457	4.548	4.604	4.38	4.646	4.514	4.395	4.591	4.446	4.155	4.403	4.604	4.565	4.474	4.529	4.449	4.323	4.527	4.402	4.722	4.419	4.671	4.592	4.762	4.388	4.356
1552719_at	6.07	5.662	5.84	5.556	5.311	5.125	5.16	5.851	4.882	4.999	4.994	5.013	5.179	5.126	5.577	5.536	5.147	5.232	4.769	5.276	5.293	5.115	5.297	5.811	5.358	4.686	4.987	5.349	5.042	5.36	4.993	5.452	4.876	5.038	5.03	5.454	5.642	4.949	5.119	5.083	5.191	5.175	5.517	5.589	5.487	5.315	5.582	5.966	5.695
1552721_a_at	3.717	3.775	3.667	3.752	3.784	4.175	3.883	3.833	3.425	3.787	3.538	3.479	3.62	3.988	4.057	4.063	3.784	4.061	3.53	3.964	3.755	3.434	3.727	4.155	3.712	3.849	3.844	3.399	3.606	3.775	3.624	3.869	4.089	3.452	3.806	3.684	4.463	3.857	3.898	3.962	4.07	3.744	4.047	3.662	3.561	3.455	4.209	4.079	3.749
1552722_at	2.781	2.851	2.877	3.034	2.862	3.091	3.026	2.801	3.287	2.957	2.959	2.868	2.98	2.94	3.089	2.889	2.96	3.261	3.059	2.838	2.872	3.155	2.945	2.952	3.014	3.008	2.972	2.928	2.9	2.948	2.983	2.953	3.204	2.926	2.937	2.819	2.854	3.027	3.135	3.116	2.91	2.954	2.96	2.852	2.946	2.878	2.965	3.006	3.006
1552724_at	4.192	4.926	4.566	4.44	4.565	4.649	4.498	4.267	4.476	4.573	4.781	4.277	4.399	4.905	4.493	4.685	4.464	4.557	4.521	4.483	4.724	4.462	4.602	4.338	4.76	4.596	4.55	4.527	4.381	4.597	4.844	4.76	4.6	4.597	4.666	4.513	4.77	4.458	4.457	4.68	4.652	4.476	4.405	4.69	4.459	4.545	4.42	4.652	4.613
1552725_s_at	3.822	3.954	3.561	3.885	4.127	3.728	3.818	3.92	4.178	3.839	4.191	3.921	3.957	3.998	3.952	4.044	3.802	4.118	3.863	3.759	3.911	4.175	3.908	3.851	3.979	3.893	3.926	3.954	3.891	3.732	3.863	3.916	3.838	4.107	4.001	3.994	3.974	3.824	3.77	3.688	3.797	3.919	3.795	3.978	3.923	3.849	4.204	4.015	3.961
1552726_at	4.78	4.63	4.531	4.887	4.451	4.409	4.029	4.247	4.807	4.256	4.689	4.281	4.437	4.384	4.332	4.796	4.265	4.499	4.676	5.089	4.165	4.272	4.529	4.286	4.105	4.655	4.65	4.56	4.229	4.188	4.613	4.263	4.751	4.999	4.381	4.755	4.553	4.439	3.958	4.562	4.304	4.731	4.646	4.333	4.595	4.472	4.329	5.359	4.959
1552727_s_at	4.61	4.648	4.168	4.815	4.948	4.185	4.391	4.069	4.922	4.482	4.728	4.38	4.418	4.673	4.485	4.714	4.071	4.745	4.473	5.432	4.066	4.406	4.704	4.53	4.258	4.359	4.623	4.735	4.484	4.386	4.64	5.011	4.398	5.391	4.28	4.652	4.726	4.056	3.91	4.785	4.36	4.592	4.554	4.35	4.41	4.223	4.424	5.236	5.11
1552729_at	6.197	6.512	6.368	6.033	5.8	5.991	5.958	5.968	5.933	5.907	6.001	6.083	5.516	5.789	6.009	5.984	5.894	5.609	5.793	6.033	5.981	5.865	6.077	5.988	5.793	5.877	5.753	5.656	5.981	6.014	5.887	6.197	5.73	6.283	5.756	5.807	6.169	5.885	5.823	5.674	5.824	5.9	5.838	6.592	5.95	5.854	5.875	6.38	5.818
1552730_at	4.012	3.995	3.884	3.578	3.954	4.045	3.843	3.918	3.907	3.769	4.027	4.179	3.937	3.791	3.7	3.848	4.059	3.863	3.851	3.816	3.99	3.645	3.765	3.877	4.219	4.298	3.822	3.865	3.732	3.54	3.757	3.789	3.692	3.612	4.287	3.669	3.96	3.836	4.218	3.802	3.56	3.614	3.912	4.177	4.053	3.833	4.018	4.017	4.008
1552731_at	3.418	3.366	3.245	3.406	3.465	3.312	3.508	3.377	3.672	3.262	3.428	3.535	3.444	3.494	3.243	3.244	3.303	3.372	3.395	3.273	3.471	3.316	3.541	3.253	3.471	3.242	3.408	3.383	3.499	3.253	3.412	3.389	3.267	3.286	3.383	3.324	3.369	3.434	3.411	3.347	3.394	3.291	3.424	3.333	3.418	3.513	3.375	3.318	3.201
1552732_at	3.524	3.072	3.094	3.402	3.284	3.438	3.221	3.393	3.269	2.993	3.129	3.287	3.204	3.304	3.281	3.095	3.47	3.027	3.092	3.232	3.107	3.388	3.225	3.141	3.478	3.093	3.067	3.063	3.179	3.241	3.038	3.014	3.092	3.428	3.05	3.088	3.174	3.142	3.053	3.393	3.062	3.369	3.055	3.17	3.322	3.099	3.156	3.061	3.136
1552733_at	6.396	5.583	6.309	5.895	6.076	5.107	5.727	5.929	6.013	5.439	6.134	5.43	5.378	6.035	6.51	6.142	5.605	6.062	5.43	6.515	5.71	5.171	5.088	5.706	5.635	5.086	6.239	5.355	5.099	5.432	5.97	5.893	5.162	5.651	5.7	5.888	5.985	5.613	5.491	5.938	5.826	5.806	5.999	5.667	5.776	5.459	5.702	6.08	7.02
1552734_at	4.292	4.198	3.96	3.849	4.119	4.005	3.904	4.221	3.835	4.088	4.007	3.665	3.899	3.935	4.021	4.027	3.923	3.728	3.849	4.216	3.789	3.648	4.074	4.51	3.982	3.691	3.82	3.802	3.807	3.442	4.111	4.096	3.816	3.856	3.901	4.793	4.099	4.003	3.679	3.719	3.906	3.761	3.859	3.751	4.205	4.04	3.853	4.175	4.194
1552735_at	5.007	4.573	5.082	4.855	4.769	4.515	4.113	4.39	4.753	4.25	4.358	4.291	3.723	4.921	4.34	4.624	4.413	5.092	4.118	4.847	4.365	4.103	4.393	4.692	3.996	4.761	4.646	3.795	3.633	4.08	3.62	4.916	4.717	4.64	4.284	3.965	4.542	4.047	4.06	4.072	4.233	4.074	4.228	4.938	4.579	4.05	4.16	4.828	4.927
1552736_a_at	3.662	3.943	4.189	3.531	3.443	3.727	4.097	4.058	4.254	4.464	3.679	3.825	3.686	3.815	4.691	5.179	4.834	4.113	4.279	4.387	4.925	4.286	4.071	3.995	3.918	4.165	3.841	3.796	3.92	4.952	4.336	3.851	4.115	3.983	3.996	3.747	4.475	4.268	4.375	4.372	4.372	4.065	4.381	4.06	3.894	4.073	3.755	3.921	3.652
1552737_s_at	4.591	4.621	4.605	4.887	5.005	4.416	5.362	5.056	5.13	5.117	5.014	5.411	5.153	5.044	5.092	5.101	5.251	5.274	5.351	4.81	4.828	4.909	5.175	5.037	4.621	5.022	5.46	5.082	5.007	5.35	4.695	4.918	4.539	4.719	5.317	4.93	4.787	5.207	5.319	5.199	4.877	5.463	4.857	5.094	5.408	5.459	4.883	4.573	5.061
1552738_a_at	4.29	4.424	4.537	4.263	4.212	4.602	4.235	4.583	4.366	4.411	4.516	4.464	4.744	4.246	4.187	4.481	4.667	4.222	4.408	4.14	4.513	5.038	4.663	4.258	4.47	4.661	4.352	4.596	4.357	4.309	4.31	4.517	4.252	3.949	4.911	4.957	4.329	4.571	4.41	4.21	4.471	4.465	4.349	4.346	4.289	4.78	4.552	4.487	4.665
1552739_s_at	5.236	5.619	5.923	5.023	5.248	5.732	5.49	5.981	4.823	5.726	6.149	6.075	5.796	4.992	5.154	5.883	6.08	5.305	5.865	5.71	5.796	6.252	5.543	5.209	5.847	5.517	5.41	6.336	5.008	5.253	5.965	5.652	4.834	4.688	6.247	6.261	5.65	5.513	5.317	5.519	5.342	6.068	5.516	5.341	6.289	6.114	5.377	5.782	6.225
1552740_at	3.655	3.834	3.582	3.738	3.494	3.58	3.534	3.618	3.48	3.505	3.518	3.458	3.237	3.517	3.44	3.313	3.379	3.455	3.616	3.502	3.386	3.464	3.56	3.461	3.445	3.244	3.479	3.599	3.827	3.321	3.547	3.532	3.341	3.661	3.564	3.389	3.552	3.431	3.512	3.461	3.57	3.796	3.483	3.621	3.554	3.48	3.564	3.4	3.457
1552742_at	3.257	3.703	3.324	3.638	3.818	3.436	3.669	3.223	3.548	3.759	3.903	3.252	3.287	3.623	3.273	3.303	3.684	3.403	3.529	3.551	3.371	3.573	3.719	3.358	3.29	3.7	3.568	3.27	3.28	3.48	3.306	3.421	3.371	3.502	3.331	3.514	3.659	3.451	3.501	3.378	3.687	3.232	3.679	3.397	3.548	3.429	3.553	3.511	3.493
1552743_at	4.706	4.941	4.651	4.747	4.85	4.815	4.88	4.42	4.778	4.726	4.635	4.774	4.642	4.909	4.74	4.732	4.878	4.708	4.872	4.565	4.948	4.811	4.864	4.653	4.853	4.7	4.935	4.509	4.734	4.576	4.697	4.741	4.926	4.774	4.987	4.781	4.576	4.888	4.938	4.783	4.876	4.731	4.805	4.796	4.711	4.598	4.759	4.738	4.632
1552745_at	3.316	3.381	3.495	3.568	3.567	3.577	3.481	3.366	3.501	3.773	3.521	3.613	3.385	3.68	3.433	3.865	3.299	3.73	3.872	3.801	3.561	3.612	3.58	3.775	3.423	4.034	3.367	3.753	3.489	3.631	3.533	3.456	3.648	3.566	3.558	3.619	3.593	3.405	3.667	3.697	3.866	3.631	3.603	3.542	3.608	3.635	3.336	3.49	3.619
1552747_a_at	2.954	3.056	3.079	3.074	3.159	3.145	3.012	2.988	3.156	2.981	3.047	3.148	3.249	3.213	3.103	3.143	3.168	3.276	3.092	3.098	3.09	3.139	3.129	2.985	3.079	3.183	3.112	3.122	3.001	3.05	3.285	3.026	3.053	3.024	3.174	3.01	2.954	3.19	3.199	3.092	2.988	3.384	3.277	3.063	3.018	3.088	3.12	2.929	3.02
1552749_a_at	6.425	7.085	7.103	6.805	7.095	6.548	6.686	6.505	6.998	6.534	7.166	6.459	6.693	6.877	6.927	6.804	6.603	6.955	6.801	6.687	6.782	7.035	7.064	6.39	6.492	7.517	7.166	7.085	6.945	7.256	6.506	6.837	7.149	7.188	6.844	6.585	6.737	6.847	7.278	6.597	6.964	6.973	6.696	7.078	6.588	7.16	6.858	6.629	6.766
1552750_at	3.773	3.881	4.106	4.046	4.063	3.79	3.817	4.07	3.999	3.928	4.032	3.985	4.192	4.072	4.069	3.768	4.078	3.999	3.956	3.914	4.002	3.799	4.102	3.674	4.027	4.02	4.016	4.054	4.126	4.158	4.2	4.182	4.017	4.221	4.015	4.002	3.923	4.06	4.282	3.999	3.944	3.874	3.854	4.034	3.895	3.84	4.021	3.869	3.872
1552751_a_at	4.786	4.909	4.906	4.696	4.883	4.576	4.66	4.751	4.859	4.601	4.96	4.684	4.785	4.809	4.73	4.852	4.873	5.065	4.937	4.83	4.948	4.892	5.005	4.66	4.601	5.205	4.938	4.961	5.064	5.126	4.627	4.609	5.203	4.922	4.845	4.918	4.827	4.688	4.929	4.703	4.948	4.99	4.946	4.692	4.424	4.995	4.867	4.96	4.778
1552752_a_at	3.61	3.578	3.63	3.42	3.69	3.67	3.469	3.593	3.462	3.496	3.581	3.482	3.432	3.555	3.634	3.879	3.516	3.647	3.699	3.907	3.524	3.509	3.671	3.502	3.421	3.511	3.68	3.502	3.304	3.615	3.692	3.829	3.946	3.669	3.626	3.401	3.504	3.561	3.518	3.31	3.627	3.712	3.528	3.634	3.392	3.5	3.831	3.657	3.536
1552754_a_at	4.014	3.514	4.004	3.836	3.971	4.139	3.719	3.877	3.767	4.055	3.977	3.686	3.517	4.348	3.932	4.443	3.941	4.365	3.774	4.706	4.109	3.861	3.979	4.105	3.552	3.979	3.728	3.381	3.775	4.193	3.684	4.592	4.335	4.146	4.105	3.579	3.963	3.652	3.644	3.984	3.777	3.931	4.078	4.042	3.703	3.58	4.301	4.054	4.408
1552755_at	3.882	4.236	3.956	4.044	4.13	4.225	4.352	4.014	4.018	4.035	4.444	4.166	4.477	4.243	4.022	4.351	4.276	3.95	4.054	4.298	4.285	4.377	3.876	4.244	4.151	4.161	4.023	4.492	4.394	4.078	4.718	3.827	3.989	4.327	4.18	4.17	4.277	4.28	4.297	4.101	4.353	3.906	4.4	4.358	3.928	4.462	4.488	4.441	3.892
1552757_s_at	3.569	3.666	3.458	3.566	3.613	3.521	3.692	3.454	3.664	3.556	3.588	3.541	3.745	3.72	3.367	3.398	3.375	3.452	3.684	3.333	3.807	3.637	3.633	3.267	3.71	3.942	3.658	3.65	3.679	3.705	3.576	3.469	3.543	3.309	3.414	3.581	3.38	3.612	3.723	3.519	3.466	3.401	3.761	3.738	3.583	3.55	3.669	3.365	3.375
1552758_at	3.66	3.897	3.65	3.894	3.631	3.587	4.081	4.245	3.519	3.671	3.75	3.946	3.989	3.752	3.779	3.708	3.953	3.909	3.944	3.945	3.919	3.848	4.021	3.908	3.988	3.581	4.014	3.686	3.725	3.726	3.73	4.004	3.607	3.762	4.114	3.69	3.769	3.843	3.935	3.702	3.789	3.816	3.901	4.219	3.796	3.961	3.933	3.707	3.747
1552760_at	3.678	3.455	3.662	3.86	3.661	3.492	4.544	4.027	3.558	4.187	3.878	3.752	4.135	3.501	4.078	3.669	4.351	3.852	3.828	3.883	3.876	3.59	3.478	3.828	3.944	3.548	3.864	3.277	3.601	3.984	3.366	3.315	3.791	4.355	3.709	3.543	3.63	3.699	3.705	3.832	3.551	3.618	3.727	3.983	3.894	3.485	3.307	3.344	3.44
1552761_at	5.752	6.054	5.882	5.82	5.562	5.849	5.677	5.74	6.11	5.662	5.96	5.931	5.435	6.102	5.831	5.73	5.69	5.867	5.951	5.957	5.568	5.696	5.626	5.65	5.494	6.482	5.872	5.653	5.728	6.012	5.978	6.135	6.351	6.16	5.839	5.653	5.71	5.768	5.794	5.782	5.652	5.936	5.733	5.449	5.594	5.997	5.881	6.062	5.99
1552763_at	2.975	3.195	2.988	2.831	2.978	2.955	3.148	2.973	2.927	3.006	2.922	3.114	2.969	3.01	2.972	2.941	3.007	3.103	2.997	2.975	3.035	2.925	3.138	2.941	3.142	3.017	3.016	2.988	3.2	2.969	3.046	3.115	3.079	2.926	2.97	2.97	2.919	3.01	2.952	3.035	3.251	2.958	2.904	2.975	3.027	2.876	3.021	2.941	3.037
1552765_x_at	3.185	3.521	3.334	3.098	2.985	3.311	3.254	3.374	3.256	3.404	3.44	3.376	3.2	3.405	3.222	3.224	3.34	3.124	3.321	3.532	3.28	3.486	3.301	3.241	3.49	3.641	3.265	3.197	3.28	3.198	3.813	3.346	3.26	3.206	3.241	3.297	3.201	3.268	3.256	3.167	3.191	3.111	3.39	3.208	3.223	3.38	3.241	3.376	3.41
1552766_at	3.27	3.386	3.046	3.315	3.174	3.246	3.186	3.151	3.196	3.352	3.328	3.188	3.088	3.022	3.154	3.092	3.2	3.159	3.062	3.489	2.986	3.381	3.184	3.149	3.213	3.118	3.205	2.95	3.04	3.201	3.166	3.134	3.069	3.181	3.221	2.986	3.005	2.926	3.328	3.203	3.055	3.093	3.252	3.165	3.103	2.993	3.095	3.348	3.426
1552767_a_at	4.615	3.934	3.688	4.816	3.622	4.015	3.411	4.086	3.846	4.061	4.343	3.731	3.835	3.864	4.217	3.52	4.151	4.331	3.579	4.242	3.802	3.676	4.257	3.725	3.748	3.526	3.755	3.552	3.666	3.841	3.695	4.342	3.672	3.558	3.791	3.764	4.056	4.152	4.288	4.418	3.625	4.173	4.041	3.833	3.696	3.528	3.747	4.779	5.493
1552768_at	4.693	4.706	4.49	4.729	4.837	4.754	4.769	4.649	4.865	4.732	4.744	4.997	4.783	4.694	5.043	4.797	4.768	4.633	5.044	4.808	4.622	4.835	4.858	4.434	4.702	4.99	4.946	4.776	4.609	4.913	4.69	4.701	4.999	4.711	4.864	4.46	4.735	4.624	4.879	4.532	4.776	4.534	4.61	4.849	4.597	4.588	4.659	4.833	4.923
1552769_at	4.293	4.432	4.291	4.268	4.306	4.157	4.272	4.408	4.266	4.406	4.36	4.465	4.437	4.4	4.358	4.147	4.752	4.43	4.109	4.305	4.618	4.265	4.289	4.557	4.311	4.152	4.208	4.257	4.29	4.212	4.605	4.351	4.358	4.116	4.509	4.251	4.251	4.129	4.362	4.241	4.325	4.403	4.09	4.382	4.424	4.163	4.147	4.27	4.351
1552770_s_at	3.864	4.13	4.176	4.016	3.865	3.947	3.698	3.798	4.027	3.923	3.833	3.831	3.918	4.081	4.019	3.997	4.096	3.945	3.684	4.269	3.797	3.959	3.797	4.005	3.774	4.089	3.779	3.904	3.604	4.085	3.808	3.959	3.934	3.798	3.829	3.75	4.14	3.948	4.116	3.818	4.035	3.735	3.746	3.76	3.743	4.077	3.984	4.551	4.123
1552771_a_at	3.29	3.818	3.553	3.431	3.332	3.29	3.382	3.395	3.353	3.567	3.399	3.319	3.306	3.324	3.463	3.38	3.362	3.474	3.352	3.516	3.367	3.473	3.333	3.395	3.369	3.379	3.387	3.42	3.653	3.341	3.27	3.688	3.161	3.414	3.534	3.351	3.358	3.626	3.445	3.36	3.48	3.465	3.371	3.309	3.293	3.26	3.495	3.394	3.303
1552772_at	3.891	3.808	3.888	3.763	3.846	4.145	4.069	4.039	3.964	4.185	3.837	4.048	4.949	3.761	4.138	3.856	4.127	3.954	4.058	3.884	4.044	3.785	3.879	3.877	3.839	3.78	3.879	4.148	3.935	4.117	4.117	3.8	3.936	3.89	3.998	4.276	3.811	4.361	4.156	4.128	4.015	3.897	3.86	4.259	3.878	4.191	4.025	3.728	3.765
1552773_at	3.701	3.805	3.905	4.014	4.519	4.46	4.527	4.071	4.093	4.119	3.965	3.959	5.323	3.845	4.023	3.965	4.111	3.801	3.973	4.162	3.98	3.849	4.016	3.889	4.24	4.047	3.681	4.058	4.446	4.27	4.165	3.972	3.949	3.75	4.046	4.769	4.073	4.178	4.289	4.565	4.108	3.7	3.66	3.943	3.886	4.469	3.991	4.115	3.83
1552774_a_at	5.603	4.681	5.012	4.879	5.198	5.001	4.415	4.928	5.12	5.073	5.234	4.383	4.379	4.778	5.227	4.998	5.375	4.578	5.177	5.081	4.819	4.773	4.908	5.131	5.1	4.404	4.671	4.551	4.308	4.404	4.646	4.868	4.94	4.842	4.667	4.589	5.192	4.696	4.639	4.732	4.905	5.237	4.802	5.156	5.21	4.748	5.011	4.803	5.624
1552775_at	4.523	4.59	4.56	4.537	4.671	4.533	4.56	4.606	4.33	4.697	4.674	4.465	4.302	4.824	4.388	4.345	4.386	4.537	4.673	4.638	4.749	4.615	4.706	4.49	4.562	4.998	4.758	4.725	4.634	4.547	4.604	4.464	4.69	4.841	4.794	4.515	4.449	4.545	4.661	4.3	4.893	4.573	4.674	4.62	4.523	4.84	4.408	4.361	4.637
1552777_a_at	6.381	6.66	5.67	6.356	6.13	5.735	5.895	6.264	6.708	6.731	6.73	6.67	6.474	6.208	5.298	5.819	6.748	6.178	6.308	5.685	6.835	6.354	6.455	6.161	6.819	6.703	5.881	7.044	7.272	6.002	6.023	6.401	6.615	6.021	6.842	6.009	6.88	6.9	6.748	6.105	7.33	5.864	6.296	5.715	5.774	6.541	6.34	6.519	5.846
1552779_a_at	3.387	3.618	3.511	5.601	3.66	4.595	4.31	4.767	4.883	6.033	6.397	4.474	4.179	4.959	5.793	4.486	4.145	5.216	3.452	5.595	3.64	3.975	5.561	5.185	5.241	5.143	4.967	4.073	3.874	4.662	4.605	4.357	5.168	4.993	4.271	4.71	3.665	5.218	4.925	3.582	6.067	4.786	4.582	3.576	4.547	3.537	3.378	5.875	4.962
1552782_at	3.538	3.736	3.508	5.575	3.926	4.508	3.81	4.868	4.945	5.005	5.57	4.686	3.774	4.331	5.163	4.148	3.94	4.437	3.668	4.688	3.754	3.748	4.447	3.935	4.575	4.167	4.483	4.127	3.492	3.995	4.791	4.027	4.153	4.503	3.845	4.199	3.375	4.23	4.523	3.684	5.008	3.949	4.376	3.49	4.547	3.479	3.572	5.522	4.768
1552783_at	3.06	3.003	2.968	3.125	3.086	3.094	2.903	3.076	3.163	2.907	2.91	2.991	3.04	3.262	2.938	2.895	2.924	3.108	3.083	3.095	3.144	2.993	3.083	3.228	3.14	3.133	2.909	3.101	3.083	3.043	3.03	3.188	3.098	3.16	2.961	3.028	3.036	3.197	2.906	3.075	3.032	3.019	3.025	3.094	2.994	2.918	3.162	3.292	3.088
1552785_at	3.347	3.403	3.392	3.427	3.235	3.275	3.206	3.309	3.196	3.41	3.354	3.376	3.33	3.439	3.371	3.44	3.152	3.583	3.366	3.258	3.387	3.329	3.342	3.166	3.374	3.257	3.268	3.578	3.326	3.328	3.201	3.262	3.413	3.328	3.398	3.257	3.428	3.366	3.229	3.35	3.748	3.366	3.254	3.328	3.548	3.319	3.471	3.305	3.38
1552787_at	4.107	4.685	4.909	4.4	3.939	5.31	6.138	5.214	3.107	4.057	4.225	4.658	5.203	3.602	4.956	3.865	4.896	3.522	4.15	4.102	5.433	3.691	4.37	4.989	3.94	4.226	4.031	4.745	4.34	4.625	4.09	4.528	4.146	4.261	3.816	4.044	4.875	4.389	4.502	4.427	4.119	3.796	4.687	4.73	3.693	4.213	4.803	4.433	3.943
1552788_a_at	5.362	5.6	4.965	4.603	4.636	5.672	5.868	5.608	4.564	5.204	4.888	4.78	5.688	4.879	5.772	4.681	5.303	4.565	5.03	4.844	5.557	4.939	4.786	5.49	5.263	5.229	5.021	5.29	5.111	5.239	4.894	5.127	5.111	4.739	5.47	5.361	4.994	5.016	5.134	5.38	5.037	5.096	5.15	5.593	4.936	5.193	5.135	5.014	4.785
1552789_at	5.599	5.173	5.537	5.634	5.722	4.954	5.327	5.215	5.599	5.167	5.699	5.023	4.656	5.494	5.669	5.773	4.942	5.632	4.759	5.199	4.669	4.81	4.475	4.479	4.938	5.179	5.545	4.621	4.777	4.893	5.361	5.421	5.008	5.425	5.106	5.354	5.908	4.788	4.681	5.317	5.233	5.354	5.15	5.228	4.988	4.775	4.903	6.213	6.492
1552790_a_at	7.326	7.465	7.761	7.637	7.558	7.191	7.153	7.079	7.391	7.343	7.541	7.305	6.653	7.806	7.385	7.711	7.077	7.741	6.937	7.467	6.866	7.102	6.814	6.733	6.851	7.521	7.772	6.957	6.929	7.283	7.181	7.633	7.317	7.388	6.864	6.966	7.608	6.807	6.851	7.33	7.181	7.283	7.508	7.465	7.054	6.587	7.263	7.827	7.946
1552791_a_at	3.296	3.074	3.129	3.074	3.051	3.075	3.217	3.032	3.233	3.505	3.313	3.099	3.088	3.221	3.15	2.967	3.19	3.106	3.403	3.052	3.209	3.188	3.144	3.185	3.224	3.102	3.15	3.156	3.109	3.067	3.133	3.255	3.261	3.191	3.159	3.01	3.101	3.007	2.991	2.983	3.678	3.074	3.271	3.053	3.236	2.965	3.158	3.028	2.999
1552792_at	4.879	4.148	4.015	5.327	4.458	5.297	5.038	5.058	4.791	4.58	4.989	5.023	4.931	4.617	4.663	4.545	5.292	4.597	4.442	5.088	4.711	4.899	5.035	4.513	4.988	4.578	4.754	4.955	4.989	4.36	4.855	4.591	4.668	4.595	5.829	5.11	5.1	4.832	5.222	4.954	4.91	4.972	4.521	5.121	4.935	5.09	4.737	4.58	4.876
1552793_at	4.058	4.173	4.531	4.037	4.109	4.032	4.801	4.67	4.313	4.591	4.439	4.261	4.932	4.05	4.562	4.722	4.52	4.298	4.235	4.329	4.688	4.564	4.134	5.231	4.678	3.962	4.309	4.386	4.406	4.554	4.316	4.38	4.227	3.977	4.09	4.448	4.238	4.371	4.264	5.065	4.839	4.694	4.737	4.459	4.372	4.242	4.074	4.325	4.262
1552794_a_at	3.894	3.709	3.885	3.549	3.742	3.602	3.61	3.676	3.474	3.658	3.673	3.9	3.421	3.53	3.669	3.52	3.66	3.481	3.611	3.992	3.422	3.692	3.476	3.635	3.624	3.27	3.605	3.885	3.374	3.433	3.457	3.415	3.653	3.403	3.545	3.617	3.609	3.624	3.549	3.654	3.612	3.598	3.464	3.612	3.69	3.569	3.428	3.682	3.586
1552796_a_at	5.099	4.777	5.438	5.067	5.071	5.209	5.109	4.834	4.726	4.93	5.002	4.662	5.071	4.838	5.193	4.978	4.999	4.893	5.022	4.82	4.95	5.315	4.748	5.175	5.001	5.457	5.275	4.947	5.144	4.811	5.15	4.865	5.017	5.021	5.248	4.754	5.132	5.023	5.069	4.75	4.952	5.081	4.975	5.094	4.743	4.891	4.861	4.949	5.046
1552797_s_at	9.449	9.322	9.088	9.309	9.344	9.046	7.916	8.824	9.45	8.795	9.113	9.517	8.23	9.018	8.933	8.6	9.107	9.151	8.755	8.998	8.946	9.289	8.968	9.046	9.465	8.907	9.1	9.728	9.757	8.769	8.79	8.69	8.864	8.567	9.296	8.906	9.208	9.113	9.063	8.646	9.019	9.014	9.002	8.951	9.235	8.947	9.383	9.336	9.345
1552798_a_at	6.074	5.129	5.694	5.568	6.455	6.553	7.456	7.283	5.781	6.752	5.549	6.178	7.752	6.08	5.824	6.635	7.189	6.124	7.381	6.027	7.109	6.746	6.154	6.987	7.512	5.724	6.667	6.967	5.545	6.716	7.082	6.066	5.395	5.827	6.924	7.637	6.384	6.922	7.435	7.515	6.85	6.626	6.761	6.587	5.825	6.75	5.666	5.953	6.191
1552799_at	4.728	5.118	4.932	5.185	5.317	4.69	4.708	4.735	5.077	5.013	5.049	4.747	4.923	4.994	4.851	5.127	4.924	5.063	5.342	4.844	4.945	4.787	5.094	5.026	4.893	5.385	5.586	5.061	4.98	5.131	4.824	5.227	5.005	5.56	5.226	5.016	5.141	5.003	4.991	5.155	4.951	5.074	5.041	5.086	4.95	4.865	5.046	4.857	5.065
1552800_at	5.903	6.214	6.278	6.024	6.357	6.016	6.086	6.115	6.168	6.132	6.145	6.008	6.075	6.404	6.23	5.968	6.049	6.201	6.117	6.021	6.09	6.347	6.29	5.941	5.868	6.447	6.375	6.271	6.291	6.49	6.007	6.039	6.105	6.141	6.077	6.066	6.099	6.424	6.308	6.164	6.363	6.222	6.331	6.359	6.021	6.193	6.625	5.962	6.152
1552801_at	3.775	4.064	3.738	3.871	3.784	3.883	3.736	3.7	3.847	3.997	3.803	3.712	4.022	3.915	3.933	3.869	4.004	3.829	3.993	3.959	3.987	3.888	3.742	3.586	3.806	4.112	3.994	3.942	3.902	3.878	3.84	3.879	4.014	4.207	4.06	3.679	3.842	3.82	3.975	3.722	3.822	3.84	4.074	3.964	3.858	3.983	3.883	3.848	3.841
1552803_a_at	3.559	3.812	3.821	3.884	3.929	3.717	3.968	3.899	3.856	3.781	3.675	3.914	3.912	3.653	3.782	3.638	3.837	3.829	3.956	4.084	3.942	3.772	3.762	3.798	3.64	3.812	3.632	3.835	3.865	3.825	3.865	3.755	3.819	3.885	3.872	3.779	4.041	3.859	3.921	3.61	4.027	3.879	3.96	3.833	3.837	3.976	3.777	3.683	3.832
1552804_a_at	5.181	5.321	5.28	5.31	5.199	5.03	5.676	5.136	4.743	5.505	5.334	4.953	5.271	5.263	5.113	4.881	5.051	5.048	4.97	5.254	5.194	4.876	5.001	5.243	5.342	5.179	4.908	5.162	5.162	5.414	5.216	5.578	4.959	5.45	5.202	4.834	4.928	5.222	5.269	5.512	5.064	4.569	4.851	5.078	4.628	5.167	5.189	4.947	4.651
1552806_a_at	4.354	4.338	4.312	4.181	4.328	4.1	4.64	4.708	4.239	4.658	4.509	4.445	4.573	4.217	4.243	4.048	4.402	4.261	4.572	4.039	4.527	4.315	4.129	4.181	4.254	4.735	4.128	4.479	4.548	4.167	4.263	4.512	4.184	4.06	4.804	4.387	4.013	4.918	5.351	4.394	4.331	3.997	4.209	4.115	4.302	5.648	4.016	3.926	4.205
1552807_a_at	5.76	5.368	5.248	5.025	5.17	5.632	5.79	6.073	5.266	5.633	5.919	5.762	5.998	5.232	5.713	5.077	5.559	5.131	5.18	5.205	6.003	5.73	5.316	6.083	5.772	5.527	5.127	5.328	5.548	5.337	5.17	5.401	5.454	4.992	5.968	5.482	5.417	6.28	6.957	5.584	5.745	5.227	5.337	5.66	5.488	7.171	5.573	5.299	5.109
1552808_at	3.53	3.595	3.512	3.581	3.481	3.487	3.539	3.545	3.699	3.474	3.449	3.741	3.837	3.425	3.363	3.494	3.703	3.753	3.541	3.552	3.458	3.864	3.624	3.478	3.565	3.673	3.211	3.636	3.77	3.548	3.709	3.483	3.479	3.442	3.413	3.591	3.474	3.449	3.382	3.658	3.656	3.658	3.507	3.387	3.462	3.567	3.36	3.594	3.373
1552809_at	3.336	3.579	3.406	3.371	3.322	3.315	3.369	3.413	3.535	3.295	3.546	3.294	3.42	3.338	3.381	3.495	3.324	3.368	3.547	3.282	3.443	3.356	3.524	3.556	3.184	3.521	3.363	3.49	3.302	3.375	3.407	3.281	3.803	3.544	3.326	3.601	3.498	3.457	3.379	3.342	3.36	3.269	3.253	3.568	3.289	3.647	3.459	3.615	3.299
1552811_at	5.289	5.378	5.29	5.273	5.454	5.242	5.317	5.107	5.27	5.419	5.42	5.553	5.462	5.346	5.335	5.464	5.325	5.283	5.37	5.245	5.38	5.504	5.694	5.332	5.395	5.248	5.499	5.444	5.535	5.458	5.474	5.02	5.415	5.459	5.361	5.572	5.428	5.512	5.562	5.416	5.588	5.491	5.561	5.657	5.276	5.456	5.421	5.314	5.603
1552812_a_at	6.177	6.053	5.951	6.369	6.034	6.251	6.517	6.195	6.121	6.447	6.421	6.236	6.25	6.058	5.721	5.629	6.315	6.082	6.076	6.039	5.917	5.934	5.968	6.14	6.363	6.224	5.973	6.124	6.519	5.993	6.122	6.204	6.016	6.136	6.598	6.24	5.931	5.994	5.825	6.367	5.929	5.892	6.124	5.999	6.043	6.083	6.09	5.659	5.781
1552813_at	4.059	4.575	4.803	4.271	4.606	4.525	4.349	4.28	4.226	4.66	4.544	4.346	4.279	4.5	4.474	4.775	4.654	4.48	4.613	4.543	4.706	4.639	4.419	4.549	4.543	4.903	4.601	4.403	4.663	4.752	4.494	4.328	4.817	5.109	4.54	4.219	4.381	4.288	4.802	4.382	4.804	4.547	4.4	4.613	4.605	4.628	4.472	4.282	4.252
1552814_a_at	4.004	4.317	4.251	4.004	4.191	4.262	4.554	4.256	4.236	4.304	4.07	4.202	4.403	4.18	4.17	4.188	4.116	4.288	4.413	4.388	4.279	4.418	4.16	4.327	4.011	4.351	4.562	4.017	4.172	4.215	4.302	4.235	4.197	4.389	4.175	4.216	4.266	4.237	4.318	4.443	4.022	4.388	4.227	4.147	4.208	4.221	4.24	4.484	4.073
1552816_at	3.334	3.326	3.421	3.422	3.388	3.407	3.481	3.289	3.456	3.416	3.475	3.218	3.335	3.334	3.378	3.345	3.274	3.347	3.773	3.441	3.422	3.394	3.392	3.402	3.3	3.595	3.323	3.386	3.442	3.4	3.364	3.4	3.638	3.598	3.396	3.415	3.463	3.37	3.443	3.419	3.555	3.359	3.337	3.45	3.539	3.468	3.49	3.379	3.57
1552818_a_at	3.298	3.469	3.473	3.261	3.343	3.191	3.388	3.329	3.168	3.133	3.274	3.38	3.378	3.15	3.324	3.291	3.381	3.328	3.417	3.203	3.398	3.408	3.264	3.133	3.298	3.369	3.394	3.279	3.235	3.299	3.28	3.543	3.229	3.34	3.215	3.156	3.161	3.461	3.264	3.313	3.299	3.374	3.262	3.306	3.463	3.419	3.586	3.273	3.081
1552819_at	4.258	4.486	4.176	4.162	4.186	4.27	4.055	4.095	4.206	4.298	4.495	4.314	4.354	4.312	4.558	4.601	4.138	4.28	4.227	4.098	4.223	3.972	4.16	4.278	3.991	4.181	4.041	4.203	4.349	4.278	4.729	4.494	4.268	4.345	4.266	3.953	4.185	4.313	4.328	4.406	4.174	4.135	4.427	4.164	4.179	4.38	4.097	4.152	4.266
1552822_at	3.556	3.452	3.522	3.347	3.82	3.574	3.637	3.526	3.514	3.635	3.271	3.718	3.658	3.409	3.513	3.317	3.627	3.443	3.721	3.498	3.183	3.525	3.907	3.254	3.35	4.207	3.492	3.305	3.348	3.472	3.196	3.608	3.886	3.335	3.289	4.18	3.737	3.571	3.393	3.506	3.422	3.324	3.447	3.301	3.569	3.224	3.443	3.335	3.48
1552825_at	3.45	3.531	3.668	3.586	3.688	3.612	3.419	3.686	3.475	3.389	3.404	3.57	3.566	3.622	3.558	3.497	3.635	3.924	3.807	3.699	3.574	3.647	3.63	3.517	3.528	3.89	3.49	3.688	3.551	3.505	3.605	3.797	3.529	3.48	3.573	3.605	3.524	3.582	3.654	3.571	3.561	3.715	3.594	3.562	3.611	3.59	3.43	3.821	3.78
1552826_at	3.159	3.106	3.289	3.103	3.037	3.094	3.045	3.031	2.87	3.276	2.972	3.068	3.065	3.234	3.104	2.992	3.135	3.199	3.032	3.109	2.961	3.032	3.105	3.069	3.078	3.026	3.164	2.981	2.98	3.046	3.09	3.146	3.136	3.208	3.066	3.08	2.969	2.865	3.158	3.084	3.09	3.149	2.97	3.12	3.016	2.996	3.04	3.14	3.112
1552827_s_at	3.737	3.618	3.708	3.479	3.463	3.713	3.547	3.424	3.317	3.41	3.573	3.607	3.809	3.513	3.486	3.577	3.488	3.569	3.593	3.639	3.391	3.575	3.545	3.504	3.441	3.715	3.529	3.563	3.545	3.567	3.514	3.673	3.489	3.617	3.443	3.443	3.475	3.606	3.575	3.471	3.392	3.802	3.59	3.805	3.5	3.452	3.701	3.735	3.351
1552828_at	4.676	4.557	4.876	4.679	4.508	4.613	5.044	4.497	4.793	4.892	4.462	4.659	5.063	4.556	4.313	4.593	4.75	4.859	4.373	4.622	4.56	4.731	4.527	4.488	4.587	4.95	4.552	4.535	4.627	4.471	4.605	4.657	4.637	4.747	4.858	4.573	4.419	4.479	4.661	4.72	4.501	4.857	4.68	4.636	4.712	4.533	4.654	4.407	4.563
1552829_at	5.93	6.021	5.74	5.56	5.649	6.28	5.111	5.873	6.321	4.941	5.067	5.422	5.535	6.132	5.868	5.353	5.315	6.252	5.44	5.942	5.41	5.597	5.169	6.305	5.399	4.667	5.361	5.686	5.391	5.077	5.26	5.911	4.802	5.413	5.368	5.827	5.304	5.475	5.528	5.778	5.831	5.171	6.246	5.768	5.486	5.657	5.928	5.602	5.697
1552830_at	3.637	3.918	3.817	3.51	3.67	3.75	3.698	3.78	3.557	3.777	3.926	3.646	3.673	4.07	3.72	3.797	3.804	3.81	3.709	3.699	3.472	3.793	3.777	3.77	3.786	4.015	3.762	3.705	3.792	3.549	3.901	3.671	3.745	3.762	3.685	3.745	3.633	3.695	3.566	3.737	3.47	3.385	3.591	3.777	3.501	3.684	3.643	3.698	3.58
1552833_at	4.387	4.353	4.229	4.286	4.348	4.415	4.342	4.357	4.369	4.327	4.289	4.158	4.409	4.163	4.326	4.016	4.204	4.366	4.287	4.069	4.47	4.534	4.317	4.209	4.345	4.321	4.441	4.681	4.395	4.494	4.413	4.504	4.4	4.579	4.325	4.375	4.309	4.411	4.406	4.195	4.306	4.312	4.214	4.252	4.356	4.396	4.116	4.242	4.158
1552834_at	4.618	5.312	5.099	5.119	4.846	4.761	4.982	4.856	4.863	4.821	4.9	4.997	4.916	4.988	5.053	4.777	5.199	4.759	4.902	4.996	4.699	5.079	4.757	4.933	5.047	4.91	4.99	4.898	5.055	4.736	4.935	5.127	5.078	5.26	5.031	4.879	5.1	4.828	4.926	4.927	5.034	4.913	4.928	4.623	4.966	4.906	4.871	4.866	4.953
1552835_at	3.669	3.559	3.716	3.616	3.672	3.749	3.977	3.59	3.602	3.688	3.527	3.676	3.613	3.578	3.633	3.565	3.554	3.571	3.611	3.628	3.763	3.536	3.686	3.562	3.655	3.556	3.409	3.406	3.688	3.681	3.611	3.701	3.572	3.688	3.703	3.83	3.421	3.8	3.572	3.692	3.749	3.499	4.021	3.566	3.769	3.753	3.71	3.35	3.531
1552836_at	5.479	5.424	5.468	5.206	5.564	5.543	5.387	5.528	5.296	5.51	5.43	5.458	5.609	5.684	5.045	5.412	5.56	5.438	5.656	5.649	5.364	5.619	4.979	5.397	5.653	5.51	5.346	5.68	5.639	5.519	5.535	5.513	5.33	5.462	5.285	5.527	5.347	5.474	5.709	5.687	5.628	5.512	5.447	5.42	5.464	5.536	5.495	5.298	5.385
1552837_at	2.915	2.932	3.008	2.846	2.833	2.848	2.918	2.968	2.955	2.792	2.727	2.841	2.862	3	2.877	2.888	3.042	2.796	2.904	2.842	2.985	2.919	2.866	2.845	2.939	2.883	2.833	2.895	2.951	2.969	2.851	2.838	2.916	3.038	2.795	2.828	2.744	2.887	2.934	3.004	2.771	2.77	2.881	2.996	2.933	2.877	2.884	3.095	2.773
1552839_at	4.301	4.057	4.12	4.107	3.907	3.796	3.921	4.241	4.217	4.049	4.027	4.068	3.895	3.835	4.052	4.111	4.171	4.425	3.961	4.044	4.095	4.029	3.872	4.005	4.11	3.862	4.048	4.105	4.07	4.026	4.029	3.982	4.115	3.876	4.27	3.924	3.967	4.267	3.997	3.995	4.33	3.922	3.859	3.98	3.762	4.054	4.112	4.106	4.161
1552841_s_at	3.256	3.543	3.463	3.487	3.64	3.525	3.523	3.315	3.46	3.504	3.52	3.31	3.664	3.373	3.474	3.398	3.311	3.542	3.844	3.242	3.639	3.637	3.84	3.411	3.458	3.596	3.323	3.717	3.498	3.855	3.454	3.683	3.504	3.564	3.491	3.331	3.347	3.43	3.454	3.253	3.383	3.44	3.488	3.634	3.406	3.463	3.451	3.394	3.335
1552842_at	3.757	3.961	4.062	3.848	3.889	3.991	3.894	4.021	3.928	4.07	3.812	4.295	3.838	3.713	4.1	4.026	3.708	3.893	4.021	3.855	3.728	3.847	3.917	3.691	3.735	4.17	3.911	3.833	3.945	4.063	3.84	4.147	3.931	3.917	4.09	3.76	3.699	4.019	3.692	4.001	3.828	3.654	3.818	3.583	3.967	3.87	3.951	3.749	3.937
1552843_at	3.476	3.179	3.347	3.687	3.441	3.436	3.387	3.435	3.428	3.28	3.194	3.424	3.262	3.397	3.299	3.489	3.516	3.339	3.374	3.448	3.296	3.212	3.426	3.374	3.363	3.522	3.409	3.592	3.318	3.4	3.285	3.535	3.403	3.548	3.381	3.442	3.314	3.326	3.543	3.477	3.512	3.373	3.329	3.308	3.371	3.37	3.572	3.384	3.415
1552845_at	5.852	5.706	5.708	5.805	5.471	5.271	5.482	5.429	5.89	5.48	5.462	5.179	5.123	5.512	5.523	5.111	5.523	5.788	5.438	5.372	5.435	5.238	4.981	5.558	4.965	5.117	5.102	5.305	5.358	5.544	5.29	5.556	5.359	5.339	5.418	5.139	5.833	5.108	5.056	5.187	5.264	5.579	5.583	5.859	5.575	5.105	4.988	5.79	5.473
1552846_s_at	5.807	5.761	5.663	5.782	5.974	5.863	6.104	5.95	5.524	5.946	5.787	5.898	6.35	6.039	6.076	5.948	6.049	6.145	5.994	6.152	6.445	5.953	5.838	6.189	5.873	5.984	6.023	6.142	5.723	6.123	6.199	5.944	5.916	5.906	5.99	5.963	6.18	6.025	5.901	6.008	6.355	6.222	6.256	6.135	6.14	6.18	5.892	5.612	5.857
1552848_a_at	3.917	3.547	4.292	3.576	4.097	3.695	3.868	3.906	3.827	3.908	3.898	3.606	3.723	4.235	3.66	4.194	3.777	4.208	3.71	3.651	4.095	3.735	3.828	3.668	3.929	3.948	3.96	3.652	3.817	4.041	3.858	4.185	4.191	3.615	3.866	3.722	3.947	4.14	3.789	3.996	3.708	4.264	4.025	3.94	3.664	3.799	3.607	3.999	4.195
1552849_at	3.099	2.971	3.125	3.109	3.115	3.06	3.094	3.104	3.093	3.124	3.202	2.932	3.153	3.056	3.225	3.035	3.113	3.361	3.067	3.043	3.118	3.081	3.15	3.136	3.047	3.25	2.977	3.036	3.125	3.038	3.31	3.256	3.067	3.176	3.094	3.127	3.135	2.974	3.113	3.092	3.087	3.153	3.115	3.169	3.071	2.973	3.078	2.922	2.982
1552851_at	3.376	3.149	3.126	3.301	3.085	3.138	3.189	3.09	3.162	3.227	3.585	3.263	3.128	3.359	3.271	3.214	3.145	3.346	3.162	3.393	3.278	3.214	3.286	3.296	3.545	3.457	3.093	3.23	3.053	3.212	3.299	3.252	3.339	3.365	3.109	3.226	3.189	3.847	3.747	3.115	3.176	3.205	3.545	3.24	3.163	3.153	3.23	3.342	3.2
1552852_a_at	3.271	3.269	3.088	3.315	3.273	3.161	3.274	3.199	3.278	3.618	3.45	3.131	3.244	3.37	3.137	3.238	3.343	3.132	3.233	3.232	3.248	3.336	3.284	3.319	3.117	3.216	3.161	3.21	3.199	3.439	3.245	3.465	2.996	3.214	3.207	3.205	3.215	3.421	3.408	3.371	3.433	3.205	3.291	3.516	3.264	3.284	3.248	3.232	3.309
1552853_at	3.669	3.739	3.591	3.814	3.797	3.7	4.013	3.556	3.776	3.719	4.061	3.866	3.793	3.788	3.623	3.821	4.131	3.732	4.129	3.905	3.906	3.868	3.845	3.569	3.868	3.687	3.961	3.637	3.887	3.911	3.98	3.722	3.916	4.156	3.883	3.644	3.763	3.778	3.86	3.812	3.529	3.705	3.932	3.761	3.841	3.89	3.92	3.8	3.734
1552854_a_at	4.049	4.125	4.507	4.087	4.16	4.159	4.302	4.202	4.386	4.237	4.506	4.403	4.351	3.973	4.119	4.207	4.143	4.368	4.283	4.16	4.325	4.194	4.401	4.26	4.322	4.47	4.283	4.468	4.203	4.281	4.352	4.475	4.539	4.064	4.133	4.11	4.175	4.35	4.258	4.102	4.323	4.368	4.085	4.17	4.196	4.17	4.12	4.122	4.176
1552856_at	3.98	3.793	3.93	3.872	4.044	3.939	3.906	3.829	3.831	3.787	4.202	4.118	3.825	4.138	3.983	3.932	3.858	4.047	3.944	3.775	4.092	4.172	3.998	3.791	3.99	4.253	4.129	3.872	3.994	3.966	3.984	3.78	3.972	4.075	3.861	3.977	3.964	3.819	4.22	4.205	3.84	3.784	3.953	4.016	3.905	4.074	3.893	4.036	3.95
1552857_a_at	4.028	4.078	4.094	4.02	4.003	3.983	4.117	4.045	3.85	4.36	4.028	4.211	4.139	3.98	4.122	4.164	3.899	3.998	4.078	3.798	4.251	3.983	4.239	4.1	3.939	4.406	3.944	4.313	4.264	4.216	3.943	3.966	4.068	4.342	4.245	3.972	3.99	4.207	4.535	3.942	4.146	3.992	4.035	3.935	4.279	4.392	4.178	3.958	4.259
1552858_at	2.904	2.981	2.907	2.821	2.847	2.916	2.896	2.803	2.904	2.884	2.947	2.846	2.825	2.887	2.908	2.783	2.789	2.865	2.86	2.843	2.937	2.763	2.824	2.957	2.851	2.961	2.89	2.857	3.02	3.033	2.94	2.846	2.908	3.087	2.863	2.926	2.893	2.871	2.911	2.929	2.875	2.858	2.825	3.001	2.986	2.851	3.005	2.771	2.97
1552860_at	3.341	3.354	3.347	3.428	3.458	3.242	3.35	3.412	3.361	3.791	3.455	3.338	3.382	3.444	3.493	3.415	3.488	3.441	3.678	3.485	3.478	3.632	3.232	3.327	3.267	3.641	3.686	3.649	3.583	3.667	3.285	3.49	3.417	3.66	3.442	3.507	3.382	3.639	3.314	3.525	3.44	3.444	3.218	3.666	3.495	3.571	3.387	3.665	3.451
1552862_at	5.621	6.095	5.348	5.556	5.266	5.459	4.97	5.839	5.648	4.848	4.987	5.085	5.492	5.14	5.801	5.662	5.558	5.481	5.192	5.512	5.437	5.639	5.431	5.299	5.419	5.64	5.318	5.459	5.218	4.773	4.678	5.63	5.246	4.499	5.261	5.294	5.549	5.401	5.445	5.434	5.572	5.628	5.182	5.419	5.71	5.183	6.231	5.517	5.39
1552863_a_at	6.412	6.976	6.827	6.578	6.94	6.758	6.654	6.659	6.682	6.87	6.785	6.655	6.994	6.85	6.793	6.925	6.687	6.693	7.067	6.69	6.966	7.017	6.926	6.816	6.719	7.439	6.948	6.878	6.93	7.18	6.797	6.924	7.298	6.877	6.693	6.914	6.614	6.919	7.075	6.655	7.208	6.864	7.01	7.276	6.772	7.035	7.158	6.81	6.638
1552865_a_at	4.77	5.095	4.908	4.905	4.748	5.008	4.564	4.902	4.908	4.937	4.843	4.635	4.589	4.92	4.617	5.064	4.769	4.643	4.639	4.577	4.78	5.034	5.045	4.782	4.755	4.859	4.996	5.231	5.039	5.065	4.867	4.964	5.3	4.883	4.741	5.205	4.666	4.706	4.951	4.632	5.16	4.833	4.439	4.725	5.162	4.69	5.237	4.641	4.852
1552867_at	6.422	6.245	6.526	6.286	6.46	6.249	5.666	6.341	6.402	5.868	5.877	5.701	5.469	6.189	6.421	5.659	5.983	6.162	5.027	6.4	5.952	5.432	5.538	7.005	5.824	5.285	5.446	5.086	5.102	4.723	5.27	6.026	5.404	5.531	5.379	6.055	6.112	5.74	5.087	5.559	5.727	5.576	6.077	6.057	6.249	5.262	6.129	7.095	6.633
1552868_at	5.223	5.796	5.577	5.729	5.62	5.595	5.718	5.491	5.756	5.861	5.579	5.627	5.792	5.895	5.407	5.469	5.462	5.588	6.07	5.864	5.439	5.953	5.595	5.553	5.602	5.575	5.41	5.379	5.762	5.833	5.625	5.656	5.845	5.759	5.348	5.68	5.422	5.653	5.896	5.559	5.972	5.432	5.786	5.612	5.56	5.667	5.959	5.259	5.407
1552870_s_at	3.451	3.56	3.16	3.703	3.211	3.462	2.975	3.064	3.044	3.384	3.537	3.205	3.267	3.368	3.657	3.121	3.249	3.339	3.218	3.35	3.141	3.597	3.207	3.067	3.248	3.165	3.3	3.079	3.082	3.191	3.187	3.579	3.363	3.228	3.163	3.186	3.889	3.157	3.149	3.125	3.071	3.399	3.186	3.433	3.136	3.213	4.205	4.164	3.461
1552872_at	4.836	5.037	5.106	5.403	4.918	5.342	5.308	5.448	5.127	4.898	5.085	4.939	5.167	4.801	4.818	4.919	5.113	5.366	5.055	5.064	5.183	5.679	4.807	5.407	5.122	5.564	5.025	5.436	4.951	5.063	5.013	5.204	4.708	4.926	5.307	4.929	5.511	5.258	4.882	4.743	5.183	5.375	5.134	5.263	5.291	5.666	5.036	5.017	5.003
1552873_s_at	5.205	5.407	5.205	4.961	5.329	5.345	5.094	5.189	5.273	5.578	5.354	5.091	5.217	5.075	5.273	5.522	5.328	5.267	5.444	5.203	5.389	5.364	5.37	5.359	5.407	5.72	5.348	5.311	5.347	5.63	5.385	5.179	5.421	4.945	5.421	5.114	5.263	5.494	5.255	5.3	5.307	5.392	5.415	5.342	5.018	5.562	5.524	5.336	5.202
1552875_a_at	4.106	3.884	3.677	4.092	3.368	3.666	3.873	4.363	3.953	4.146	4.116	3.581	4.002	3.815	4.336	3.557	3.916	4.139	4.17	4.333	4.124	4.152	3.509	4.073	3.726	3.607	3.896	3.608	3.483	3.423	3.814	4.231	3.619	3.489	5.212	4.068	4.09	3.596	3.807	4.854	4.161	4.101	3.848	4.041	3.759	3.536	3.968	4.158	3.705
1552876_at	3.374	3.294	3.351	3.323	3.302	3.178	3.61	3.431	3.271	3.316	3.672	3.261	3.461	3.407	3.247	3.435	3.27	3.407	3.935	3.409	3.387	3.572	3.356	3.147	3.494	3.649	3.385	3.441	3.29	3.446	3.454	3.33	3.365	3.447	3.357	3.267	3.342	3.321	3.342	3.379	3.605	3.295	3.242	3.433	3.376	3.453	3.437	3.292	3.206
1552877_s_at	4.166	4.522	4.44	4.382	4.291	4.416	4.263	4.259	4.39	4.313	4.681	4.491	4.447	4.287	4.38	4.522	4.185	4.523	4.566	4.282	4.507	4.723	4.483	4.323	4.481	4.874	4.48	4.4	4.487	4.719	4.573	4.318	4.449	4.632	4.339	4.49	4.342	4.506	4.245	4.259	4.433	4.024	4.454	4.25	4.35	4.353	4.236	4.489	4.417
1552878_at	3.199	3.425	3.284	3.374	3.423	3.205	3.55	3.332	3.436	3.47	3.432	3.651	3.264	3.476	3.287	3.361	3.212	3.313	3.563	3.369	3.271	3.236	3.368	3.41	3.29	3.397	3.623	3.599	3.26	3.406	3.51	3.56	3.403	3.495	3.261	3.331	3.382	3.357	3.285	3.268	3.28	3.402	3.45	3.265	3.285	3.272	3.369	3.222	3.335
1552879_a_at	3.745	3.886	3.761	3.811	3.922	3.717	3.593	3.649	3.773	3.89	3.803	3.777	3.793	3.774	3.892	3.726	3.597	3.586	3.844	4.014	3.685	4.004	3.968	3.697	3.735	4.198	3.828	3.923	4.147	3.937	3.856	3.801	3.857	3.663	3.536	3.829	3.652	3.876	3.771	3.656	3.848	3.601	3.743	3.715	3.71	3.882	3.874	3.638	3.555
1552880_at	4.008	3.742	3.983	3.976	3.794	3.667	3.882	4.035	3.631	3.958	4.152	3.636	3.972	3.46	4.103	3.64	3.764	3.636	3.622	3.946	3.776	3.559	3.69	4.073	3.498	3.785	3.892	3.83	3.357	4.094	3.769	4.054	3.911	3.901	3.758	3.803	4.18	3.482	3.719	4.104	4.044	4.063	3.786	3.609	4.084	3.39	3.529	3.92	3.885
1552882_a_at	4.427	4.88	4.564	4.34	4.379	4.204	4.582	4.259	4.287	4.31	4.461	4.109	4.179	4.552	4.497	4.529	4.284	4.369	4.685	4.517	4.41	4.471	4.266	4.346	4.335	4.429	4.532	4.36	4.282	4.659	4.43	4.382	4.075	4.413	4.208	4.094	4.265	4.481	4.731	4.227	4.356	4.265	4.053	4.255	4.38	4.531	4.326	4.39	4.335
1552884_at	4.244	4.341	4.599	4.572	4.588	4.257	4.519	4.431	4.527	4.316	4.518	4.55	4.525	4.5	4.579	4.62	4.747	4.649	4.571	4.498	4.396	4.614	4.212	4.428	4.465	4.767	4.719	4.531	4.689	4.71	4.293	4.307	4.688	4.099	4.384	4.512	4.475	4.657	4.708	4.53	4.622	4.503	4.659	4.476	4.544	4.546	4.628	4.228	4.752
1552885_a_at	5.684	5.854	5.902	5.574	5.896	5.769	5.838	5.722	5.856	5.938	5.737	6.134	5.962	5.751	5.598	5.869	5.84	5.8	5.881	5.659	5.806	5.843	6.145	5.864	5.897	5.969	5.914	6.14	6.053	6.215	6.191	6.245	6.098	6.435	5.948	5.644	5.751	5.822	6.101	5.845	6.024	5.765	5.944	5.747	5.823	6.013	6.041	5.645	5.8
1552887_at	4.083	4.165	4.146	4.271	4.114	3.812	4.153	4.001	4.639	4.048	4.221	4.101	4.32	4.239	4.222	4.558	4.139	4.25	4.1	4.029	4.343	4.322	4.521	4.061	3.9	4.347	4.301	4.274	4.71	4.236	4.052	4.142	4.409	4.332	4.181	4.127	4.242	4.339	4.577	3.949	4.577	4.335	4.13	4.661	3.971	4.434	4.104	4.32	4.374
1552889_a_at	6.906	7.329	7.332	7.06	7.174	6.925	7.079	6.965	7.053	7.417	7.302	6.924	7.132	7.169	7.083	7.192	6.924	7.097	7.311	7.144	7.217	7.172	7.186	7.026	6.962	7.469	7.376	7.085	7.207	7.53	7.474	7.346	7.418	7.609	7.22	7.092	6.89	7.174	7.356	7.084	7.248	7.039	7.138	7.356	7.001	7.114	7.089	7.006	6.99
1552890_a_at	4.165	4.047	4.1	4.117	4.017	4.226	4.329	4.385	4.095	4.376	3.882	4.563	4.531	4.055	4.283	4.217	4.232	4.345	4.369	4.223	4.06	4.11	4.403	4.091	4.338	4.399	4.402	4.383	4.171	4.283	4.265	4.225	4.259	3.918	4.129	4.17	4.289	4.352	4.288	4.185	4.165	4.087	4.306	4.202	4.263	4.119	4.353	4.093	4.099
1552892_at	5.024	5.433	4.965	5.2	5.553	5.326	4.825	5.494	5.312	5.373	5.672	5.095	5.51	5.173	5.551	5.513	5.206	5.377	5.45	5.459	5.557	5.839	5.682	4.945	5.457	5.531	5.505	5.659	5.656	5.851	5.379	4.986	5.855	5.403	5.498	5.47	5.396	5.832	5.791	5.281	5.479	5.062	5.558	5.535	5.129	5.723	5.712	5.123	5.39
1552893_at	5.647	6.068	5.897	5.835	6.064	5.768	6.102	5.951	5.761	5.946	5.945	5.675	5.81	5.748	5.797	5.91	5.722	5.787	5.805	6.063	5.78	5.863	6.029	5.73	5.775	5.956	5.881	5.946	5.988	6.264	6.139	6.012	5.975	6.095	5.954	5.839	5.679	5.929	6.057	5.822	6.064	6.034	5.668	5.909	5.825	5.981	6.008	5.609	5.691
1552895_a_at	3.198	3.292	3.445	3.447	3.238	3.168	3.356	3.172	3.267	3.454	3.188	3.347	3.221	3.355	3.351	3.274	3.512	3.325	3.573	3.219	3.277	3.333	3.506	3.315	3.234	3.448	3.195	3.357	3.381	3.366	3.555	3.488	3.645	3.547	3.524	3.294	3.181	3.319	3.386	3.233	3.573	3.208	3.437	3.485	3.613	3.402	3.376	3.45	3.168
1552897_a_at	3.558	3.47	3.326	3.661	3.555	3.546	3.674	3.477	3.419	3.565	3.617	4.031	3.667	3.337	3.458	3.402	3.743	3.617	3.597	3.431	3.483	3.743	4.463	3.511	3.69	3.656	3.669	3.863	4.262	3.6	4.122	3.306	3.564	3.604	3.388	3.838	3.472	3.467	3.571	3.379	3.659	3.626	3.541	3.439	3.81	3.77	3.769	3.513	3.28
1552898_a_at	3.488	3.665	3.638	3.526	3.481	3.631	3.515	3.698	3.908	3.632	3.65	3.648	3.468	3.615	3.609	3.393	3.438	3.646	4.094	3.531	3.796	3.452	4.052	3.51	3.698	3.428	3.603	3.58	3.723	3.689	3.382	3.518	3.71	3.713	3.852	3.657	3.459	3.496	4.219	3.644	3.583	3.553	3.954	3.771	3.607	3.774	3.77	3.499	3.672
1552899_at	4.082	4.118	4.035	3.957	4.051	4.046	3.629	4.339	3.902	4.129	4.128	4.08	4.054	4.001	4.03	4.066	4.08	3.999	4.181	4.003	4.081	4.094	3.948	4.138	3.837	4.237	4.386	4.09	4.131	3.981	4.095	3.96	4.095	4.215	4.028	3.695	4.082	4.056	4.026	4.008	4.09	4.229	4.084	3.708	4.176	4.216	3.915	3.973	3.845
1552900_a_at	3.384	3.526	3.592	3.447	3.578	3.649	3.573	3.347	3.449	3.663	3.538	3.456	3.514	3.533	3.29	3.556	3.564	3.447	3.53	3.498	3.661	3.598	3.777	3.735	3.464	3.773	3.691	3.363	3.431	3.566	3.772	3.76	3.789	3.667	3.567	3.687	3.409	3.712	3.847	3.54	3.446	3.89	3.401	3.611	3.433	3.581	3.592	3.568	3.545
1552902_a_at	4.448	5.007	5.226	5.585	4.971	5.075	4.601	4.547	5.893	4.417	5.866	4.932	4.76	5.533	4.695	4.423	4.704	4.968	5.334	4.676	4.363	4.565	5.3	4.506	4.633	4.585	4.595	5.08	4.815	4.751	5.139	5.423	4.356	5.619	4.695	4.35	4.377	4.313	4.432	5.268	4.25	4.41	4.543	4.979	4.55	4.199	4.373	4.464	5.066
1552903_at	3.966	4.224	4.002	4.22	4.303	4.046	3.838	4.045	4.113	4.061	4.061	4.321	4.153	4.335	4.258	3.907	3.998	4.192	4.211	3.991	4.386	4.494	4.038	4.035	4.153	4.564	4.268	4.253	4.435	4.004	3.8	4.49	4.753	4.255	4.163	4.235	4.213	4.326	4.492	3.896	4.414	3.987	4.169	3.983	3.91	4.12	4.561	4.099	4.189
1552904_at	2.798	3.02	3.01	2.881	2.903	2.966	2.947	2.976	2.988	3.133	2.937	3.142	2.886	2.803	3.037	3.05	3.011	2.94	3.008	3.006	2.962	2.856	2.833	3.218	2.875	3.122	2.99	2.875	2.874	2.882	2.97	3.039	3.098	2.981	3.018	2.816	2.927	2.989	2.914	2.956	2.855	2.97	3.154	2.898	2.858	3.041	2.864	2.985	2.872
1552906_at	2.881	2.979	2.97	2.908	2.891	2.891	3.026	2.898	2.87	3.034	2.851	2.881	2.985	3.076	2.873	2.935	2.934	2.89	3.051	2.891	2.968	2.911	2.988	2.83	2.886	3.265	3.222	2.903	3.008	2.921	2.914	3.137	2.923	2.904	2.946	2.82	2.811	2.91	3.03	2.899	2.935	2.799	2.785	2.9	2.877	2.81	2.888	2.988	2.951
1552908_at	3.714	3.132	3.924	3.751	3.496	3.363	4.143	3.748	3.414	3.367	3.452	3.526	3.97	3.459	3.463	3.237	3.835	3.499	3.826	3.789	3.641	3.627	3.921	3.507	3.371	3.699	3.939	3.348	3.588	3.541	3.203	3.347	3.377	3.947	3.762	3.892	3.478	3.453	3.421	3.688	3.218	3.398	3.539	3.613	3.575	3.253	3.28	3.528	3.72
1552910_at	4.001	4.064	4.01	3.996	4.014	4.011	3.878	4.331	4.32	4.162	4.071	4.042	4.085	4.199	3.92	4.189	4.153	4.054	4.229	4.007	3.962	4.321	3.937	4.316	4.217	4.311	3.897	4.011	4.05	4.192	4.038	4.204	4.153	4.059	3.884	4.084	4.111	4.459	4.294	4.273	4.472	4.173	3.967	4.11	3.883	4.284	4.019	3.978	4.054
1552911_at	3.96	3.921	4.263	3.971	4.224	4.32	4.344	4.338	4.28	4.042	4.11	4.363	4.373	4.359	4.445	4.391	4.441	4.364	4.409	4.366	4.504	4.173	4.349	4.489	4.313	4.716	4.348	4.429	4.217	4.322	4.459	4.217	4.496	4.15	4.044	4.276	4.457	4.041	4.413	4.508	4.39	4.134	4.202	4.334	4.193	4.014	4.127	4.305	4.32
1552912_a_at	3.342	3.317	3.271	3.146	3.179	3.271	3.421	3.174	3.399	3.246	3.441	3.329	3.387	3.176	3.175	3.26	3.426	3.103	3.314	3.122	3.166	3.125	3.233	3.216	3.249	3.307	3.114	3.116	3.214	3.189	3.346	3.2	3.378	3.338	3.255	3.283	3.058	3.189	3.086	3.117	3.112	3.168	3.43	3.126	3.258	3.327	3.182	3.091	3.114
1552913_at	2.987	3.005	3.011	3.099	3.013	3.003	3.226	2.949	2.938	3.261	2.926	2.989	3.092	2.984	3.034	2.865	2.984	2.876	2.994	2.994	3.191	3.152	2.932	2.865	2.949	2.979	2.86	2.889	2.952	2.916	2.973	3.008	3.14	3.033	2.841	3.017	2.992	2.896	2.95	3.05	2.976	3.037	2.942	3.006	3.091	2.877	2.917	2.898	2.937
1552914_a_at	5.142	4.881	5.404	6.077	6.245	5.682	6.763	6.315	5.549	6.235	5.846	6.091	7.039	5.774	5.618	5.704	6.165	5.848	6.353	5.937	6.277	6.112	5.619	6.238	6.539	5.654	6.203	6.251	5.924	6.486	6.018	5.435	5.638	6.33	6.334	6.342	6.326	6.148	6.327	6.502	5.882	6.322	6.264	5.645	6.42	6.282	5.277	5.203	5.382
1552915_at	3.635	3.894	3.841	3.905	3.829	3.799	3.752	4.004	4.105	4.011	3.96	3.986	4.158	3.852	4.045	3.801	3.951	3.897	3.955	3.696	4.035	4.032	3.976	3.709	4.045	4.29	4.117	4.2	4.095	4.018	3.953	3.872	4.093	3.878	4.078	3.982	3.733	3.944	4.413	3.882	4.065	4.101	4.03	4.061	4.005	4.065	3.952	3.871	3.857
1552917_at	4.149	3.887	4.148	4.03	3.986	4.01	4.165	3.918	3.936	4.052	4.085	3.971	4.326	3.92	4.092	3.949	3.927	4.096	4.16	3.855	3.961	4.216	4.365	3.93	4.268	4.202	4.057	4.287	4.133	4.423	3.765	3.987	4.006	4.189	4.175	4.214	4.192	4.249	4.194	4.162	3.942	3.778	4.165	4.388	3.88	4.466	4.098	4.014	4.271
1552919_at	4.579	4.456	4.707	4.08	4.487	4.733	4.219	4.549	4.589	4.799	5.503	4.934	3.873	4.795	4.593	4.288	5.063	4.83	4.449	4.798	4.355	4.457	4.064	4.813	4.887	4.044	3.957	5.1	4.332	4.148	4.271	4.378	3.627	4.38	5.493	3.994	4.191	4.377	4.384	4.915	4.195	4.192	4.138	4.045	4.926	4.335	4.68	4.73	4.78
1552921_a_at	6.624	6.223	6.22	6.047	6.235	6.332	6.539	6.246	6.394	6.073	6.318	6.37	6.326	6.512	6.067	5.842	6.272	6.201	6.092	6.358	5.909	6.274	6.188	6.067	6.132	5.654	5.749	6.442	6.829	5.663	6.679	6.371	6.726	6.259	6.842	6.441	6.366	6.303	6.098	6.44	6.099	5.83	6.108	5.812	6.047	6.237	6.326	5.991	5.908
1552922_at	3.473	3.049	3.36	3.322	3.127	3.112	3.455	3.305	3.21	3.393	3.138	3.119	3.333	3.214	3.195	3.278	3.245	3.158	3.344	3.264	3.135	3.458	3.06	3.233	3.284	3.357	3.475	3.289	3.328	3.238	3.416	3.221	3.341	3.65	3.286	3.196	3.124	3.347	3.207	3.038	3.416	3.221	3.313	3.463	3.415	3.391	3.052	3.161	3.159
1552923_a_at	4.169	4.483	4.446	4.472	4.296	4.608	4.245	4.646	4.47	4.346	4.246	4.155	4.513	4.706	4.463	4.6	4.391	4.492	4.623	4.348	4.423	4.593	4.324	4.419	4.719	4.688	4.592	4.725	4.554	4.725	4.398	4.19	4.688	4.038	4.531	4.545	4.492	4.572	4.302	4.45	4.622	4.372	4.316	4.909	4.334	4.477	4.506	4.387	4.586
1552924_a_at	4.954	4.567	4.669	4.747	4.876	4.654	5.308	4.538	4.73	5.067	4.636	4.927	5.166	4.837	4.879	4.843	4.497	4.619	4.97	4.478	4.75	4.561	4.583	4.643	4.713	4.647	4.74	4.5	4.559	4.584	4.597	4.57	4.84	4.852	4.626	4.873	4.934	4.905	4.957	4.63	4.657	4.438	4.788	4.706	4.996	4.546	4.424	4.361	4.754
1552925_at	3.679	3.843	3.762	3.562	3.638	3.764	3.802	3.823	3.679	3.611	3.786	3.746	3.652	3.911	3.591	3.831	3.892	3.877	3.677	3.659	3.821	3.84	3.938	3.699	3.754	3.957	3.459	3.74	3.933	4.019	3.985	3.699	3.774	4.154	3.458	3.732	3.602	3.729	3.699	3.55	3.708	3.903	3.851	3.997	3.793	3.92	3.725	3.665	3.849
1552927_at	5.173	5.076	4.283	5.423	4.203	5.049	5.201	5.239	4.938	5.264	5.045	4.992	4.996	4.81	4.384	4.412	5.452	5.036	5.018	4.884	4.475	5.358	5.576	5.201	5.09	4.442	5.364	5.208	5.692	4.932	4.905	4.981	4.845	4.958	5.752	5.384	5.608	5.581	5.152	5.253	4.908	5.33	4.562	4.949	5.119	5.78	5.416	4.865	5.062
1552928_s_at	5.917	5.581	5.039	6.108	5.562	5.861	6.088	5.814	5.816	5.565	5.879	5.546	5.354	5.159	5.149	4.783	5.837	5.334	5.736	5.578	5.094	5.8	5.921	5.421	5.72	5.225	5.909	5.549	6.269	5.119	5.581	5.34	4.893	5.513	5.874	5.8	5.767	5.59	5.497	5.468	5.184	5.505	5.007	5.195	5.578	5.83	5.381	5.381	5.647
1552929_at	3.486	3.744	3.525	3.339	3.286	3.354	3.372	3.454	3.821	3.542	3.436	3.66	3.375	3.657	3.463	3.262	3.354	3.466	3.757	3.406	3.297	3.504	3.507	3.219	3.574	3.262	3.31	3.354	3.431	3.463	3.428	3.367	3.458	3.394	3.377	3.342	3.353	3.397	3.341	3.254	3.364	3.642	3.306	3.401	3.482	3.577	3.305	3.299	3.339
1552930_at	4.467	4.691	4.821	4.911	4.91	4.62	4.888	4.865	4.86	4.688	5.07	5.04	5.08	4.699	5.23	5.189	4.997	4.985	4.855	4.877	5.094	5.255	4.944	4.935	4.996	5.026	4.818	5.343	5.019	5.199	5.101	5.024	5.033	4.749	5.325	5.153	4.979	5.054	5.533	4.957	5.112	5.101	5.242	5.081	4.817	5.133	5.101	4.852	5.058
1552931_a_at	6.421	6.605	6.506	6.711	6.586	6.71	7.14	6.676	6.425	6.709	6.647	6.27	7.073	6.396	6.839	6.676	6.846	6.431	6.767	6.43	6.825	6.428	7.084	6.614	6.756	6.498	6.655	6.733	7.118	6.672	6.478	6.153	6.842	6.374	6.743	6.924	6.961	6.603	6.54	6.613	6.653	6.676	6.75	6.352	6.538	6.847	6.561	6.373	6.574
1552932_at	3.827	3.614	3.707	3.852	3.825	3.863	3.977	3.975	3.852	3.914	3.812	3.908	3.735	3.635	3.898	3.928	3.9	3.741	3.919	4.066	3.976	4.28	3.683	3.732	3.981	4.007	3.824	3.764	3.97	3.958	3.797	3.694	3.944	3.755	3.903	3.898	3.812	3.796	3.893	4.064	3.812	3.627	3.843	3.795	3.967	3.854	4.23	3.888	3.894
1552933_at	3.282	3.304	3.408	3.15	3.215	3.07	3.209	3.131	3.263	3.188	3.479	3.29	3.197	3.056	3.171	3.138	3.215	3.157	3.235	3.309	3.167	3.155	3.152	3.308	3.101	3.277	3.075	3.096	3.281	3.265	3.308	3.369	3.295	3.144	3.209	3.3	3.178	3.203	3.273	3.306	3.396	3.195	3.383	3.324	3.184	3.14	3.282	3.388	3.048
1552935_at	4.528	4.497	4.589	4.479	4.333	4.687	4.711	4.558	4.578	4.534	4.357	4.658	4.31	4.532	4.525	4.752	4.485	4.631	4.476	4.589	4.659	4.955	4.799	4.641	4.945	4.39	4.486	4.902	4.666	4.956	4.555	4.433	4.863	4.406	4.731	4.659	4.437	4.964	4.628	4.665	4.794	4.68	4.74	4.794	4.787	4.475	4.704	4.436	4.655
1552937_s_at	5.993	6.259	6.056	5.501	5.648	5.711	6.16	5.519	5.66	6.105	6.301	6.365	5.835	5.705	5.828	5.877	5.778	5.749	5.705	5.895	6.099	5.811	5.429	6.067	5.931	5.959	5.597	6.195	5.719	5.484	6.371	5.929	6.27	6.279	5.986	5.779	5.601	5.332	5.729	5.968	5.996	5.608	6.161	5.822	5.871	5.897	5.871	6.006	5.573
1552938_at	3.838	4.038	3.836	3.943	3.964	3.863	3.929	4.081	3.858	3.954	4.067	3.99	3.732	3.933	3.883	4.011	3.792	3.855	3.822	3.961	4.004	4.109	3.878	3.597	3.956	4.119	4.158	4.099	4.24	4.165	3.874	3.935	4.047	4.01	3.95	3.807	4	3.876	3.949	3.7	3.921	3.888	3.765	4.315	3.911	4.142	4.172	3.824	3.854
1552939_at	3.056	2.908	2.959	3.004	2.911	2.866	3.065	2.873	2.847	2.961	2.906	2.963	2.95	2.925	2.953	2.934	2.804	2.79	2.974	2.985	3.054	2.937	3.002	2.868	3.103	3.501	3.006	2.932	2.841	2.895	3.186	3.036	3.169	3.226	2.948	2.836	2.844	2.899	3.096	3.074	3.052	2.957	2.891	2.886	2.767	2.991	2.881	2.754	2.889
1552940_at	4.1	4.401	4.611	4.134	4.423	4.105	4.067	4.067	4.241	3.924	4.155	4.498	4.125	4.239	4.074	3.995	3.99	4.258	4.513	4.372	4.04	4.357	4.19	4.251	3.934	4.555	4.373	4.39	4.435	4.232	3.915	4.312	3.935	4.108	4.061	4.061	3.792	4.331	4.097	4.053	4.258	4.023	4.277	4.331	4.143	4.247	4.445	3.862	3.973
1552942_at	4.524	5.14	5.029	4.895	5.09	4.811	5.02	4.828	5.061	4.8	4.804	5.039	5.069	5.005	4.987	4.85	4.754	4.968	5.323	4.924	4.924	4.917	5.026	4.771	4.914	5.358	5.234	5.075	4.984	5.331	5.217	5.068	5.036	5.122	4.686	4.717	4.641	5	5.132	4.907	5.15	4.944	4.665	5.149	4.726	4.836	5.23	4.753	4.712
1552943_at	2.818	3.12	3.14	3.134	3.174	2.945	2.959	2.935	3.077	3.106	3.004	2.82	3.103	3.083	3.044	2.975	2.981	2.962	3.104	2.948	3.138	3.002	3.198	2.93	2.964	3.179	3.086	3.224	3.153	2.987	3.103	3.207	3.176	3.214	3.044	2.921	2.926	2.947	3.025	3.025	2.958	3.157	3.166	2.97	3.027	3.045	3.109	2.849	2.917
1552944_a_at	6.327	6.471	6.255	6.354	6.634	6.21	6.429	6.203	6.304	6.458	6.694	6.262	6.132	6.426	6.268	6.483	6.333	6.36	6.612	6.482	6.369	6.56	6.566	6.297	6.471	6.698	6.604	6.394	6.499	6.705	6.559	6.522	6.421	6.459	6.444	6.363	6.316	6.416	6.489	6.308	6.543	6.408	6.255	6.502	6.348	6.447	6.415	6.135	6.329
1552946_at	3.921	3.884	4.038	3.711	3.57	3.486	4.001	3.418	3.536	4.132	3.79	3.99	4.349	3.564	3.759	3.913	3.412	3.717	3.729	3.913	3.995	3.337	3.574	3.84	3.495	3.784	3.656	3.76	3.522	3.781	3.823	3.814	3.902	4.073	3.938	3.737	3.82	3.453	3.458	3.888	3.749	3.491	3.73	3.54	3.846	3.778	3.818	3.961	3.703
1552947_x_at	3.595	3.815	3.993	3.691	3.647	3.477	3.987	3.838	3.591	3.958	3.776	3.628	4.153	3.571	3.949	3.965	3.526	3.762	3.634	3.971	3.67	3.563	3.756	3.947	3.338	3.749	3.453	3.654	3.862	3.722	3.63	3.712	3.871	3.783	3.778	3.608	3.77	3.584	3.744	3.716	3.803	3.606	3.761	3.616	3.607	3.691	3.625	3.77	3.577
1552948_at	3.65	3.915	3.96	3.866	4.203	3.966	3.908	3.843	3.843	4.061	3.62	4.255	4.045	4	3.945	3.949	3.851	3.92	4.029	4.102	4.132	3.876	4.214	4.043	4.18	4.372	4.029	4.206	4.099	4.131	3.811	3.864	4.15	3.871	4.089	4.183	4.045	4.042	4.068	3.902	4.115	4.08	3.897	4.016	3.933	4.221	4.024	3.914	4.025
1552950_at	3.116	3.543	3.191	3.239	3.197	3.193	3.344	3.127	3.324	3.154	3.238	3.104	3.237	2.993	3.101	3.022	3.134	3.075	3.217	3.02	3.225	3.329	3.372	3.089	3.152	3.304	3.141	3.503	3.377	3.419	3.315	3.119	3.494	3.297	3.221	3.244	3.115	3.158	3.093	3.237	3.18	3.322	3.392	3.265	3.187	2.968	3.278	3.168	3.185
1552952_at	3.456	3.638	3.219	3.174	3.409	3.406	3.442	3.426	3.465	3.351	3.323	3.496	3.636	3.498	3.389	3.661	3.349	3.249	3.491	3.389	3.692	3.728	3.468	3.323	3.709	3.315	3.597	3.33	3.306	3.489	3.556	3.515	3.33	3.386	3.331	3.462	3.335	3.392	3.365	3.535	3.593	3.521	3.286	3.375	3.542	3.709	3.527	3.281	3.41
1552953_a_at	4.5	4.418	4.473	4.608	4.487	4.654	4.679	4.605	4.52	4.292	4.213	4.673	4.245	4.466	4.684	4.589	4.812	4.449	4.601	4.36	4.722	4.78	4.743	4.391	4.594	4.858	4.664	4.723	4.778	4.674	4.643	4.621	4.445	4.443	4.564	4.645	4.492	4.601	4.871	4.755	4.666	4.556	4.687	4.709	4.327	4.835	4.667	4.357	4.608
1552954_at	3.656	3.942	3.554	6.4	3.724	3.778	3.631	3.578	6.879	3.642	3.473	3.627	3.807	6.364	3.465	3.598	3.918	6.541	4.077	3.448	3.668	3.675	3.874	3.809	3.657	4.073	3.662	3.593	3.562	3.812	4.076	3.45	3.797	4.209	6.381	6.322	3.536	3.759	3.692	3.73	4.046	3.607	3.578	3.567	3.282	3.713	3.988	3.697	4.051
1552955_at	3.956	4.577	4.385	4.108	4.247	4.16	4.09	4.278	4.19	4.023	4.229	4.08	4.535	4.645	4.193	4.294	3.987	4.243	3.891	4.05	4.327	4.37	4.053	4	4.208	4.287	4.302	4.245	4.33	4.129	3.919	4.189	4.225	4.274	4.076	3.994	4.134	4.401	4.517	4.304	4.261	4.125	4.122	4.157	3.995	4.283	4.181	3.921	4.13
1552957_at	3.24	3.305	3.445	3.246	3.392	3.374	3.348	3.186	3.338	3.507	3.456	3.331	3.365	3.283	3.355	3.313	3.307	3.047	3.555	3.381	3.3	3.325	3.372	3.225	3.25	3.313	3.139	3.373	3.327	3.353	3.32	3.236	3.264	3.726	3.298	3.262	3.272	3.314	3.265	3.324	3.392	3.368	3.406	3.341	3.194	3.422	3.407	3.325	3.297
1552960_at	4.363	3.993	4.417	4.517	4.369	4.317	4.224	4.537	4.484	5.051	5.039	4.911	4.555	4.46	4.426	4.16	4.333	4.632	4.601	5.428	4.233	4.586	4.435	4.162	4.399	4.969	4.911	4.443	4.754	4.836	4.503	4.478	4.314	4.527	4.497	4.966	4.882	4.186	5.578	4.598	4.209	5.551	4.517	4.493	5.876	4.192	4.514	4.516	4.243
1552961_at	3.486	3.757	3.745	3.603	3.838	3.555	3.651	3.783	3.823	3.745	3.453	3.766	3.476	3.657	3.725	3.8	3.644	3.845	3.892	3.418	3.976	3.717	3.843	3.855	3.77	4.006	3.645	3.727	3.803	3.823	3.778	3.626	3.448	4.057	3.512	3.658	3.548	3.972	3.762	4.154	3.794	3.569	3.829	3.487	3.675	3.706	3.46	3.484	3.93
1552964_at	3.933	4.307	3.963	3.822	4.104	3.915	4.159	3.883	4.311	4.132	3.816	4.028	4	3.969	4.283	4.153	4.037	3.931	3.885	4.321	4.05	4.22	4.021	4.116	3.718	4.333	4.024	4.243	4.362	4.331	4.029	4.021	4.171	4.257	4.093	3.964	3.995	4.056	4.186	4.161	4.091	4.23	3.927	4.013	4.312	4.132	4.01	4.036	3.887
1552965_a_at	3.986	4.061	3.587	3.912	3.881	3.773	4.023	3.879	3.924	4.203	4.041	3.97	3.82	4.073	3.9	3.68	3.739	3.725	3.961	3.831	3.903	4.046	3.859	3.98	3.76	3.904	4.115	4.151	3.729	4.032	3.991	3.934	3.936	4.182	4.078	3.973	3.664	3.79	3.77	3.965	3.918	3.816	3.758	4.106	3.658	3.939	3.747	3.733	3.842
1552967_at	3.966	3.789	3.894	3.773	4.003	3.911	3.834	3.728	3.857	3.752	3.713	3.675	3.891	4.04	3.752	4.115	3.828	3.85	3.942	3.913	4.168	3.763	3.668	3.938	3.97	3.919	3.587	3.686	3.822	3.941	3.933	3.657	4.068	3.946	3.98	3.884	3.725	3.813	3.704	4.013	3.949	3.703	4.075	3.925	3.904	3.571	4.016	3.996	3.781
1552969_a_at	3.754	3.645	3.63	3.628	3.943	3.849	4.122	4.032	3.553	4.004	3.917	3.843	3.943	3.938	3.997	3.819	4.522	3.938	3.743	3.733	3.8	3.83	3.873	3.845	4.196	3.716	3.984	4.151	3.931	3.602	3.715	3.75	3.857	3.498	4.024	4.2	3.809	3.961	3.966	4.24	3.751	3.812	3.688	3.665	3.674	3.677	3.734	3.847	3.823
1552970_s_at	3.644	3.474	3.659	3.799	3.866	4.1	4.033	3.645	3.779	3.984	3.678	4.094	4.141	3.784	3.631	3.825	4.018	3.653	3.968	3.642	3.636	3.704	3.499	3.866	3.832	3.592	3.74	3.806	4.033	3.565	3.87	3.742	3.52	3.733	3.582	4.307	4.1	3.881	4.248	3.695	3.764	3.599	3.695	3.484	3.747	3.607	3.601	4.027	4.042
1552971_at	3.292	3.556	3.465	3.436	3.503	3.354	3.455	3.52	3.593	3.59	3.321	3.327	3.595	3.305	3.466	3.596	3.56	3.411	3.761	3.526	3.522	3.71	3.601	3.39	3.542	3.28	3.335	3.432	3.431	3.891	3.534	3.554	3.667	3.768	3.486	3.393	3.534	3.408	3.568	3.514	3.539	3.357	3.339	3.431	3.557	3.508	3.421	3.251	3.602
1552972_at	2.931	3.063	2.893	2.96	2.839	2.808	2.919	2.924	2.684	2.928	3.133	2.845	2.857	3.079	2.847	2.937	2.922	2.92	3.107	2.98	2.878	3.031	3.021	3.047	2.939	3.165	3.02	2.76	2.88	3.11	3.049	2.92	2.946	3.145	2.833	2.975	2.861	2.855	2.883	3.03	2.913	3.063	2.916	2.955	2.866	2.929	2.858	2.889	2.867
1552973_at	3.876	3.879	4.117	3.855	3.907	4.016	3.955	3.904	3.853	4.053	3.987	4.005	3.824	3.956	4.069	4.115	3.961	3.88	4.011	3.974	4.07	4.285	3.847	3.922	4.043	4.247	3.931	3.856	4.038	4.236	4.213	3.765	3.853	3.817	4.278	3.986	4.222	4.079	4.18	3.795	3.772	4.044	4.134	4.026	3.849	4.27	3.865	3.907	3.928
1552974_at	2.935	2.863	3.044	2.942	2.984	2.798	2.946	2.798	2.842	2.927	2.941	3.038	3.034	2.925	2.82	2.889	2.938	2.857	2.874	2.881	2.758	2.917	2.824	2.909	2.881	2.99	2.951	2.859	2.819	2.82	2.912	3.079	2.928	3.082	2.816	2.832	2.85	2.953	2.979	3.041	2.935	2.799	2.787	2.805	2.957	2.914	2.933	2.816	2.845
1552975_x_at	3.289	3.163	3.234	3.06	3.097	3.147	3.14	3.447	3.187	3.233	3.262	3.106	3.264	3.093	2.997	3.213	3.157	3.118	3.014	3.034	3.045	3.323	3.086	3.058	3.093	3.273	3.246	3.058	2.982	3.232	3.155	3.193	3.059	3.061	3.165	3.075	3.21	3.346	3.069	3.251	3.113	3.141	3.066	3.191	3.208	3.22	3.195	3.122	3.05
1552976_at	5.113	5.207	4.994	4.998	5.05	5.159	5.33	5.12	4.958	5.524	5.251	5.093	5.03	5.188	5.16	5.084	5.11	5.099	5.298	4.984	5.091	5.126	5.192	5.164	5.214	5.397	4.91	5.261	5.04	5.32	5.225	5.456	4.964	4.317	5.245	5.129	5.059	5.304	5.39	4.947	5.263	5.227	5.231	5.28	5.286	5.044	5.293	4.88	4.92
1552977_a_at	6.602	6.238	6.137	6.325	6.102	6.505	6.994	6.613	6.143	6.65	6.368	6.707	6.636	6.278	6.262	6.439	6.852	6.583	6.305	6.505	6.801	6.478	6.521	7.305	6.404	6.286	6.241	6.676	5.787	6.422	6.691	6.438	6.2	6.578	6.901	6.807	6.438	6.23	6.403	7.245	6.568	6.59	6.598	6.668	6.563	6.604	5.965	6.343	6.189
1552978_a_at	8.105	8.492	8.013	8.469	7.468	7.927	8.09	7.881	7.975	8.175	8.183	7.68	8.245	8.147	8.099	7.678	8.343	8.098	8.059	7.876	7.982	8.35	8.029	8	8.405	7.899	7.956	8.49	8.289	7.674	8.077	7.825	7.994	7.64	8.15	7.931	8.275	8.168	8.087	7.998	8.334	8.054	7.904	7.664	8.201	8.321	8.578	8.148	8.297
1552979_at	3.314	3.333	3.116	3.285	3.468	3.165	3.524	3.298	3.09	3.257	3.167	3.422	3.28	3.189	3.266	3.225	3.163	3.173	3.319	3.386	3.253	3.119	3.345	3.445	3.317	3.296	3.274	3.279	3.143	3.185	3.452	3.269	3.45	3.361	3.179	3.179	3.186	3.22	3.502	3.51	3.207	3.119	3.2	3.158	3.511	3.162	3.384	3.145	3.182
1552980_at	4.344	4.267	4.337	4.297	4.385	4.555	3.973	4.556	4.647	4.225	4.165	4.585	4.562	4.392	4.497	4.377	4.424	4.609	4.382	4.375	4.258	4.777	4.581	4.584	4.492	4.633	4.419	4.896	4.724	4.513	4.36	4.137	4.229	4.19	4.23	4.181	4.358	4.67	4.612	4.431	4.503	4.024	4.537	4.25	4.431	4.367	4.259	4.282	4.445
1552982_a_at	3.697	3.611	3.538	3.671	3.691	3.622	3.698	3.615	3.612	3.558	3.74	3.744	3.781	3.611	3.666	3.625	3.64	3.67	3.503	3.509	3.618	3.679	3.699	3.767	3.777	3.641	3.621	3.625	3.793	3.692	3.739	3.584	3.688	3.66	3.496	3.588	3.598	3.867	3.59	3.429	3.833	3.689	3.623	3.761	3.657	3.698	3.85	3.479	3.474
1552985_at	3.543	3.621	3.8	3.743	3.81	3.886	3.811	3.744	4.006	4.037	3.604	3.714	3.824	3.833	3.944	3.839	4.052	3.848	3.896	3.553	3.876	3.965	4.007	3.668	3.649	4.095	3.93	3.943	3.691	4.065	4.161	3.751	4.126	3.684	3.703	3.892	3.952	3.908	3.69	3.913	4.042	3.495	3.88	3.66	3.787	4.197	3.884	3.807	3.663
1552986_at	5.801	4.921	5.17	4.774	4.749	4.416	4.439	4.618	4.47	4.279	4.567	4.844	4.374	4.702	4.334	4.529	4.377	4.676	3.945	4.619	4.708	4.682	4.49	5.104	4.309	5.333	4.537	4.185	4.309	4.437	4.642	4.493	4.582	4.345	4.469	4.218	4.565	4.585	4.41	4.441	4.317	4.389	4.093	5.012	4.777	4.36	4.501	4.522	4.31
1552987_a_at	3.047	2.885	3.015	2.874	2.833	2.827	2.951	2.759	2.84	2.829	2.853	2.881	2.874	2.947	2.894	2.852	3.025	2.807	3.075	2.961	2.842	2.874	2.774	2.81	2.773	3.105	2.933	2.884	2.937	3.028	2.894	2.914	2.895	3.108	2.997	2.907	2.687	2.878	2.774	2.901	2.991	2.996	2.806	2.867	2.902	2.904	2.939	2.921	2.776
1552988_at	3.175	3.13	3.178	3.338	3.522	3.188	3.377	3.312	3.206	3.301	3.275	3.373	3.2	3.216	3.13	3.18	3.204	3.367	3.189	3.167	3.053	3.204	3.191	3.235	3.09	3.2	3.281	3.101	3.037	3.287	3.173	3.046	3.318	3.382	3.273	3.131	2.947	3.136	2.994	3.171	3.163	3.14	3.29	3.095	3.259	3.211	3.352	3.076	3.042
1552990_at	3.481	3.945	3.61	3.85	3.504	3.652	3.53	3.621	3.488	3.578	3.673	3.774	3.505	3.573	3.741	3.751	3.946	3.559	3.388	3.515	3.4	3.798	3.274	3.583	3.454	3.582	3.507	3.716	3.822	3.425	3.598	3.653	3.501	3.767	3.545	3.543	3.586	3.664	3.71	3.51	3.45	3.754	3.556	3.43	3.81	3.897	3.703	3.517	3.572
1552991_at	4.222	4.011	4.186	3.803	3.854	4.04	3.75	4.074	4.243	4.047	3.654	3.506	3.788	3.941	3.851	4.111	3.794	3.918	3.746	3.645	3.771	3.954	3.866	3.827	3.722	3.968	3.732	3.75	3.812	3.932	3.611	4.082	4.005	3.878	3.725	3.593	3.64	3.806	3.655	3.717	4.011	3.61	3.787	3.737	3.568	3.902	3.823	3.748	3.729
1552993_at	2.965	3.125	3.245	2.907	2.954	2.845	3.146	3.093	3.134	3.069	3.154	3.165	3.211	3.11	3.167	3.03	2.902	2.921	3.095	3.089	3.05	3.157	2.885	3.188	2.995	3.101	3.119	3.011	3.092	2.972	3.052	3.064	2.92	3.143	3.06	2.854	2.93	2.902	3.092	3.019	2.915	2.983	3.048	3.012	2.973	2.794	3.258	3.04	3.169
1552995_at	5.443	5.494	5.243	5.456	5.498	5.364	5.626	5.596	5.453	5.397	5.304	5.392	5.936	5.276	5.353	5.398	5.487	5.548	5.573	5.519	5.321	5.742	5.388	5.265	5.637	5.846	5.627	5.453	5.858	5.575	5.498	5.43	5.566	5.519	5.67	5.712	5.588	5.533	5.64	5.563	5.822	5.384	5.545	5.837	5.485	5.719	5.745	5.493	5.761
1552997_a_at	4.85	5.091	4.687	4.871	4.971	4.813	5.111	4.652	4.647	5.256	4.875	4.83	5.233	5.006	5.03	4.892	4.983	4.767	4.585	5.087	5.127	5.179	4.824	4.777	4.935	5.134	5.182	5.106	4.985	4.926	5.404	5.484	5.405	5.047	4.879	5.04	4.933	5.01	4.978	4.88	5.215	4.739	4.984	4.778	4.681	4.985	4.98	4.659	4.788
1552998_at	3.218	3.475	3.385	3.313	3.356	3.28	3.338	3.453	3.483	3.444	3.461	3.197	3.273	3.478	3.339	3.508	3.271	3.406	3.804	3.643	3.176	3.363	3.469	3.294	3.361	3.373	3.382	3.297	3.538	3.302	3.746	3.566	3.651	3.441	3.298	3.272	3.221	3.254	3.657	3.485	3.52	3.326	3.241	3.501	3.296	3.483	3.452	3.172	3.265
1552999_a_at	3.917	3.977	3.9	3.73	3.919	3.975	3.521	3.955	3.71	3.807	3.936	3.971	3.78	3.913	3.867	3.914	3.971	4.153	3.966	3.798	3.641	4.147	4.203	3.818	3.659	3.951	3.842	3.798	3.753	3.82	3.802	3.994	4.286	3.947	4.087	3.852	4.012	3.75	3.906	3.62	3.903	3.917	3.988	3.922	4.041	3.852	3.885	3.941	4.183
1553002_at	3.72	3.584	3.58	3.472	3.578	3.588	3.818	3.429	3.574	3.708	3.801	3.658	3.53	3.572	3.614	3.552	3.674	3.507	3.647	3.851	3.551	3.654	3.747	3.426	3.692	3.696	3.683	3.896	3.767	3.452	3.63	3.678	3.721	3.566	3.799	3.673	3.58	3.404	3.66	3.544	3.752	3.682	3.599	3.79	3.646	3.713	3.615	3.616	3.589
1553003_at	3.966	4.093	4.014	4.372	4.065	4.111	4.033	4.086	4.067	3.802	4.192	3.941	4.152	4.158	4.064	4.296	4.088	4.058	4.088	4.19	4.036	4.047	4.391	4.1	4.174	4.22	4.186	4.271	4.274	4.29	3.878	4.307	4.379	4.117	4.024	4.128	4.103	4.178	4.201	3.835	4.165	4.204	4.41	4.134	4.051	4.204	4.416	4.026	3.994
1553004_at	3.715	3.967	3.995	3.955	4.09	3.773	4.117	3.753	3.898	3.907	4.04	3.896	3.844	3.799	4.24	3.969	3.737	3.796	4.221	4.206	4.019	3.869	3.953	4.001	3.758	4.11	3.928	3.934	4.175	3.921	4.104	4	3.854	3.988	3.771	3.773	3.968	3.857	4.074	3.944	4.041	3.832	3.873	3.944	3.652	3.996	3.958	3.788	3.823
1553006_at	3.475	3.874	3.807	3.938	3.816	3.823	3.852	3.869	3.705	3.952	3.98	3.742	3.707	3.932	3.929	3.912	4.049	3.81	3.98	3.895	3.775	3.751	3.634	3.898	3.609	4.038	3.808	3.811	4.082	3.952	4.149	4.032	4.115	3.982	3.694	3.859	3.64	3.595	3.909	3.995	4.272	3.94	4.109	4.059	3.901	3.946	3.856	3.818	3.929
1553007_a_at	3.817	3.927	3.949	3.987	4.103	3.69	4.106	3.956	4.069	3.92	3.952	3.874	3.896	4.027	3.855	3.745	3.792	3.633	4.031	4.036	4.015	4.035	4.063	3.903	3.929	4.098	3.597	3.7	3.714	3.845	3.893	3.748	3.717	3.852	3.849	3.657	3.729	3.651	3.877	3.85	3.963	3.803	3.541	3.807	3.734	4.047	3.837	3.706	3.873
1553009_s_at	4.001	4.023	3.805	3.859	4.131	3.728	4.114	3.752	3.844	4.064	3.676	3.952	3.907	3.96	3.617	3.623	3.935	3.789	4.011	3.831	3.88	3.952	4.068	3.856	3.881	4.147	4.145	4.031	3.918	3.995	4	4.071	4.233	3.772	3.969	3.836	3.78	3.915	3.883	3.96	3.781	3.902	3.641	3.961	3.831	3.833	3.978	3.884	4.037
1553011_at	3.884	4.151	3.883	4.221	4	4.291	4.385	4.03	3.996	3.82	4.25	4.376	3.958	4.138	4.031	4.053	3.91	4.039	4.287	4.211	4.328	4.061	4.241	4.29	4.033	4.338	4.25	4.014	4.395	4.125	4.651	4.041	4.22	4.322	4.218	4.164	4.139	4.319	4.218	4.161	4.203	4.217	4.107	4.241	4.307	4.501	3.993	3.999	4.174
1553013_at	3.851	4.289	3.974	4.048	4.089	4.035	4.115	4.094	3.93	4.129	4.048	4.111	4.566	4.047	3.924	3.825	3.877	4.345	4.154	4.135	3.947	4.135	3.997	3.855	4.007	4.273	4.113	3.98	4.234	4.383	4.119	3.986	4.232	3.965	4.194	4.123	3.915	4.218	4.163	4.19	4.19	4.148	3.902	4.168	3.914	4.162	4.082	4.038	4.054
1553015_a_at	6.274	6.328	6.049	5.969	6.141	6.079	6.091	5.863	6.162	6.099	6.409	6.123	6.196	6.084	6.005	6.293	6.106	6.07	6.186	6.126	5.928	6.338	6.275	6.009	6.278	6.477	6.162	6.27	6.35	6.362	6.304	6.387	6.724	6.232	6.325	6.107	5.92	6.267	6.25	6.308	6.116	5.9	6.236	6.323	5.927	6.349	6.525	6.051	5.878
1553016_at	4.197	4.407	4.082	4.317	4.082	4.22	4.368	4.287	4.061	4.29	4.441	4.297	4.114	4.282	4.404	4.238	4.253	4.203	4.427	4.116	4.411	4.497	4.311	4.318	4.391	4.624	4.436	4.298	4.567	4.573	4.372	4.49	4.403	4.598	4.644	4.412	4.223	4.321	4.65	4.121	4.329	4.205	4.226	4.35	4.25	4.196	4.41	4.117	4.276
1553019_at	5.132	5.154	5.002	5.003	5.13	5.091	5.285	4.961	4.859	5.245	4.939	5.019	5.472	5.03	5.017	5.04	4.89	5.062	4.996	4.89	5.222	5.035	5.118	5.16	5.209	5.094	5.247	5.179	5.539	5.278	5.293	5.004	5.466	5.257	5.135	5.131	4.975	5.183	5.502	4.923	5.385	5.104	5.384	5.081	5.193	5.181	5.22	5.078	4.825
1553020_at	3.883	3.67	3.893	3.574	3.829	3.619	3.64	3.844	3.826	3.747	3.786	3.513	3.817	3.778	3.691	3.816	3.566	3.812	3.602	3.743	3.805	3.671	3.917	3.81	3.713	3.796	3.75	3.861	3.497	3.841	3.786	3.847	3.84	3.729	3.632	3.627	3.381	3.755	3.579	3.599	3.858	3.918	3.793	3.674	3.547	3.676	3.793	3.433	3.552
1553021_s_at	6.081	6.655	6.155	6.604	5.999	5.833	5.974	6.187	6.223	6.623	6.58	6.349	6.002	6.224	5.905	5.514	5.707	6.455	6.475	6.552	5.998	6.399	6.688	6.131	6.313	6.413	6.68	6.263	6.593	6.199	6.594	6.249	6.79	6.482	6.287	5.838	6.307	6.254	6.452	6.047	6.233	6.357	5.881	6.106	6.47	6.216	5.93	6.009	6.082
1553022_at	3.188	3.091	3.215	3.111	2.919	3.024	3.145	3.215	3.228	3.1	2.936	3.145	3.014	2.994	3.022	3.089	3.019	3.074	2.907	3.004	2.988	3.149	2.949	3.006	3.019	3.086	3.053	2.982	3.095	3.16	3.081	3.133	3.281	3.025	3.02	2.974	3.157	2.932	3.159	3.186	3.13	3.126	2.981	2.985	3.039	3.049	3.033	2.961	3.061
1553023_a_at	4.254	4.564	4.079	4.164	3.946	4.106	3.974	4.014	3.972	4.402	4.08	3.974	3.936	3.815	4.235	3.772	4	4.084	4.205	3.992	3.898	4.443	4.527	3.713	3.919	4.424	3.94	4.037	4.073	3.948	4.101	4.668	4.513	4.442	3.911	4.058	4.215	4.386	4.231	4.122	4.357	4.138	4.304	4.005	4.136	4.004	4.304	4.662	4.193
1553024_at	3.081	3.016	3.046	3.212	3.116	3.135	3.048	3.108	3.131	2.976	3.123	3.139	2.932	3.086	2.934	2.986	3.103	3.033	3.205	3.097	3.035	3.03	2.975	3.105	3.16	3.194	3.101	3.172	3.019	3.02	3.26	3.015	3.02	3.127	3.014	2.908	2.922	3.043	3.205	3.001	3.149	3.046	3.374	3.112	3.054	3.147	3.101	2.924	2.914
1553025_at	3.71	3.684	3.46	3.744	3.855	3.685	3.431	3.608	3.717	3.693	3.653	3.479	3.443	3.55	3.586	3.576	3.682	3.667	3.599	3.585	3.766	3.627	3.738	3.466	3.546	4.136	3.298	3.643	3.8	3.829	3.675	3.316	3.616	3.432	3.525	3.344	3.571	3.64	3.695	3.645	3.455	3.528	3.529	3.624	3.485	3.765	3.66	3.567	3.508
1553027_a_at	4.451	4.397	4.457	4.522	4.463	4.486	4.652	4.866	4.625	4.777	4.683	4.75	4.845	4.464	4.509	4.438	4.671	4.666	5.016	4.79	4.396	4.619	4.703	4.651	4.96	4.818	4.804	4.703	5.147	4.964	4.581	4.541	4.751	4.846	4.696	5.252	4.822	4.713	4.775	5.021	5.281	4.842	4.815	4.738	4.943	4.845	4.729	4.663	4.836
1553028_at	3.918	4.15	3.889	4.173	4.072	3.798	4.114	4.138	3.921	3.989	4.052	4.002	3.955	4.223	3.784	3.976	4.102	4.053	4.002	4.029	4.18	4.006	4.065	3.78	4.087	3.998	3.983	4.031	4.186	3.96	3.961	3.943	4.145	4.286	3.994	3.871	3.944	3.987	3.91	4.149	4.025	3.884	3.755	3.965	4.024	4.018	4.161	3.786	3.967
1553030_a_at	5.688	6.202	5.585	5.889	4.822	5.759	5.405	5.381	5.083	5.956	5.67	5.006	5.44	5.445	5.95	5.848	5.566	5.905	5.151	5.218	5.345	6.285	5.146	5.89	5.441	6.404	5.534	5.455	5.172	5.444	5.471	5.78	6.421	5.617	5.753	4.967	5.427	5.44	5.663	6.23	6.084	5.639	5.632	5.756	5.394	5.167	6.705	5.976	5.73
1553031_at	7.533	7.875	7.667	8.115	7.65	7.385	7.231	6.703	8.204	7.697	8.095	7.294	6.294	7.257	6.68	6.644	7.302	6.972	7.449	7.528	7.663	7.683	7.708	7.007	6.926	7.377	7.684	7.684	7.671	7.398	7.635	7.622	6.744	7.737	7.417	7.067	7.491	7.323	7.374	7.151	7.212	6.79	6.821	7.177	6.712	7.108	7.444	7.506	7.695
1553032_at	3.492	3.545	3.575	3.446	3.606	3.514	3.642	3.704	3.636	3.526	3.529	3.554	3.654	3.497	3.519	3.47	3.37	3.566	3.394	3.451	3.527	3.589	3.907	3.384	3.54	3.508	3.393	3.485	3.631	3.617	3.415	3.549	3.396	3.513	3.501	3.684	3.536	3.438	3.541	3.523	3.583	3.503	3.551	3.444	3.376	3.64	3.654	3.434	3.502
1553033_at	3.707	3.95	3.737	3.638	3.693	3.502	3.788	3.644	3.698	3.944	3.769	3.687	3.61	3.566	3.85	3.631	3.635	3.483	3.464	3.764	3.752	3.692	3.648	3.569	3.536	3.809	3.641	3.461	3.551	3.695	3.879	4.101	3.91	3.746	3.764	3.512	3.688	3.601	3.7	3.628	3.607	3.56	3.693	3.875	3.469	3.558	4.031	3.714	3.359
1553034_at	4.665	4.507	4.46	4.719	4.298	4.835	4.289	4.908	4.237	4.865	4.687	4.368	4.596	4.427	4.559	4.472	4.665	4.512	4.193	4.563	4.936	4.753	4.519	4.541	4.454	4.265	4.433	4.877	4.77	4.398	4.371	4.372	4.907	4.418	4.982	4.619	4.729	4.781	4.756	4.754	4.579	4.507	4.507	4.746	4.628	5.021	4.681	4.757	4.784
1553036_at	3.723	3.956	3.685	3.699	3.997	3.83	3.908	3.482	3.864	3.725	3.79	3.687	3.564	3.768	3.593	3.462	3.519	3.615	4.454	3.718	3.702	3.983	4.003	3.275	3.662	3.834	4.181	3.897	3.791	3.853	4.349	4.144	3.608	4.339	3.519	4.055	4.001	3.757	3.771	3.444	3.701	3.403	3.91	3.74	3.589	3.621	3.549	3.673	3.678
1553037_a_at	4.262	4.967	4.204	4.586	4.697	4.481	4.117	4.047	4.208	5.004	4.568	4.106	4.213	4.598	4.714	4.748	4.032	4.678	4.282	4.607	4.298	4.581	4.332	4.508	4.075	5.311	4.052	4.059	4.177	5.021	4.209	5.478	4.795	4.351	4.123	4.031	4.275	4.677	4.675	4.092	4.793	4.399	4.092	4.528	4.045	4.302	5.59	5.177	4.671
1553039_a_at	6.621	6.942	6.946	6.773	6.785	6.699	6.574	6.761	6.778	6.973	6.868	6.414	6.73	6.736	6.897	6.817	6.613	6.853	6.851	6.716	6.938	7.041	6.774	6.535	6.818	7.163	6.959	6.866	6.969	7.025	6.951	7.092	7.173	7.1	6.614	6.753	6.658	6.679	7.074	6.814	7.156	6.825	6.846	6.904	6.663	6.906	6.998	6.736	6.508
1553041_at	4.167	3.999	4.102	4.366	4.359	4.075	4.375	4.136	4.313	4.19	4.238	4.069	4.138	4.263	4.295	4.203	4.137	4.315	4.071	4.308	4.174	4.333	4.253	4.253	4.352	4.594	4.384	4.333	4.359	4.526	4.103	4.167	4.292	4.317	4.231	4.22	4.254	4.193	4.505	4.244	4.169	4.346	4.363	4.257	4.393	4.37	4.606	4.265	4.48
1553042_a_at	5.224	5.012	5.157	4.985	4.893	5.305	5.878	5.113	4.93	5.169	5.471	5.449	5.695	4.898	5.106	4.803	5.026	5.169	5.2	4.961	5.259	5.282	5.152	5.319	4.845	4.721	5.289	5.263	5.314	5.278	5.364	5.186	5.01	5.349	5.319	5.663	5.136	5.031	5.153	5.072	4.714	5.074	5.493	5.266	4.772	5.207	5.201	5.087	4.884
1553043_a_at	4.208	4.61	4.167	4.366	4.465	5.184	5.24	5.057	4.208	4.657	4.577	4.881	5.992	4.603	4.579	4.801	4.878	4.466	4.612	4.337	5.255	4.361	4.602	5.268	4.873	4.768	4.735	4.793	4.563	4.576	4.697	4.549	5.094	4.772	5.015	5.409	4.734	5.311	5.579	4.95	5.001	4.557	4.959	5.035	4.467	5.227	4.8	4.246	4.227
1553044_at	4.134	3.961	3.942	3.983	4.327	4.074	3.906	3.836	3.868	3.935	4.204	3.963	4.075	3.866	3.883	3.821	3.77	3.852	4.349	4.083	4.257	4.086	4.028	3.951	4.071	4.236	4.269	4.182	3.979	4.416	3.848	4.015	4.292	4.061	4.193	4.12	3.999	4.213	4.412	3.907	4.091	3.993	3.924	4.123	4.036	3.928	4.007	3.973	3.998
1553045_at	4.198	4.381	4.574	4.466	4.602	4.441	4.734	4.673	4.525	4.584	4.561	4.617	4.755	4.618	4.328	4.708	4.629	4.478	4.881	4.404	4.602	4.595	4.728	4.527	4.717	4.695	4.605	4.723	4.748	4.693	4.675	4.301	4.799	4.92	4.725	4.538	4.449	4.468	4.334	4.341	4.697	4.456	4.649	4.43	4.522	4.604	4.54	4.269	4.33
1553046_s_at	5	5.573	5.171	5.132	5.231	5.115	5.415	5.212	4.942	5.316	5.245	4.895	5.281	5.237	5.364	5.254	5.223	5.091	5.536	5.178	5.221	5.331	5.458	4.924	5.109	5.343	5.363	5.224	5.537	5.482	5.322	5.131	5.322	5.394	5.275	5.193	5.164	5.216	5.385	5.19	5.199	5.225	5.339	5.32	5.29	5.379	5.373	5.186	5.095
1553047_at	5.894	6.114	5.859	5.84	5.819	5.76	5.951	5.903	5.968	5.831	6.142	5.793	5.659	6.312	5.879	5.857	5.839	6.015	5.907	5.875	5.739	6.079	6.038	5.547	5.951	6.083	6.19	5.964	6.205	6.092	5.831	6.107	5.965	5.894	5.785	5.714	5.987	6.222	6.224	5.778	6.037	5.748	5.924	6.095	5.898	5.931	6.172	6.125	6.004
1553048_a_at	4.905	5.371	5.274	5.307	5.315	5.346	5.851	5.011	5.162	5.456	5.424	5.236	5.15	5.295	5.113	5.174	5.956	5.649	5.467	5.572	5.27	5.226	5.204	5.348	5.4	5.379	5.611	5.218	5.058	5.161	5.052	5.205	5.144	5.162	5.464	4.894	5.226	4.982	5.701	5.493	5.027	5.604	4.987	5.583	5.986	5.201	4.757	5.088	5.239
1553051_s_at	4.412	4.333	4.466	4.453	4.406	4.591	4.494	4.345	4.378	4.395	4.445	5.019	4.536	4.267	4.513	4.568	4.71	4.573	4.728	4.681	4.334	4.717	4.707	4.593	4.644	5	4.718	5.033	4.664	4.587	5.098	4.683	4.639	4.142	4.875	4.293	4.449	4.532	4.287	4.508	4.614	4.332	4.27	4.581	4.369	4.601	4.476	4.456	4.612
1553052_at	3.319	3.459	3.343	3.385	3.464	3.497	3.518	3.45	3.637	3.389	3.637	3.455	3.607	3.367	3.408	3.386	3.246	3.443	3.757	3.566	3.737	3.648	3.5	3.441	3.384	3.764	3.567	3.447	3.539	3.502	3.364	3.494	3.563	3.596	3.492	3.517	3.408	3.607	3.442	3.314	3.659	3.49	3.736	3.66	3.334	3.321	3.601	3.522	3.607
1553053_at	4.25	4.398	4.175	4.119	4.142	4.489	4.182	4.12	4.195	4.338	4.266	4.492	4.266	4.274	4.277	4.166	4.15	4.26	3.86	4.257	4.396	4.064	4.087	4.097	4.338	4.362	4.136	4.193	4.349	4.215	4.411	4.415	4.705	4.255	4.232	4.078	4.153	4.385	4.271	4.067	4.613	4.222	4.387	4.194	4.076	4.337	4.374	4.079	4.209
1553055_a_at	5.942	4.756	5.368	5.357	5.416	6.355	7.427	6.761	5.247	6	5.306	6.419	7.259	5.72	6.039	7.755	7.869	5.339	7.555	5.492	7.873	7.322	7.183	7.09	8.626	4.833	5.679	6.381	7.013	6.47	7.027	6.088	5.755	5.299	8.12	8.371	6.612	6.155	6.503	7.685	6.61	7.157	7.321	5.884	7.306	8.09	7.795	5.092	5.618
1553057_at	8.11	8.068	7.426	7.738	7.951	8.388	7.888	7.618	8.976	8.639	8.206	7.204	7.447	7.622	6.861	6.779	9.029	8.532	7.763	8.253	8.197	9.242	9.023	8.4	7.951	8.246	8.423	8.871	9.05	8.011	8.154	8.418	8.177	7.965	8.833	8.643	8.545	7.974	8.671	8.175	8.93	7.889	7.325	7.707	7.945	8.588	8.205	8.258	7.956
1553058_at	4.167	3.862	3.901	3.861	4.195	3.865	3.985	4.204	4.096	3.834	4.014	4.026	3.883	3.829	4.127	4.192	3.801	4.041	3.778	3.855	4.246	4.262	4.017	4.211	4.205	4.11	4.09	4.052	4.01	3.776	4.131	3.754	4.248	3.853	3.847	3.908	4.065	3.983	4.306	4.065	4.248	3.965	4.036	3.638	4.579	3.805	4.122	4.064	4.143
1553059_at	4.143	4.694	4.039	4.03	4.211	4.216	4.032	4.194	4.346	4.546	4.604	4.194	4.25	4.237	3.967	4.067	4.602	4.335	4.535	4.599	5.041	4.535	4.791	4.722	5.09	4.25	4.214	4.494	5.409	4.673	4.56	4.567	4.343	4.777	4.369	4.565	4.834	5.086	4.63	4.136	5.076	3.879	4.368	4.179	4.1	4.673	4.521	4.496	4.408
1553060_at	4.374	4.551	4.551	4.405	4.603	4.548	4.433	4.792	4.29	4.527	4.822	4.699	4.27	4.5	4.739	4.684	4.801	4.499	4.465	4.369	4.584	4.96	4.608	4.68	4.545	4.571	4.668	4.719	4.817	5.045	4.809	4.625	4.765	4.609	4.789	4.408	4.598	4.756	4.743	4.551	4.73	4.559	4.592	4.515	4.417	4.499	4.412	4.69	4.692
1553061_at	3.805	4.123	3.88	3.972	3.912	4.059	4.187	4.124	4.305	4.006	4.085	4.049	4.02	4.256	4.008	4.146	4.03	4.201	4.349	4.204	4.155	4.369	4.138	4.144	4.127	4.195	4.155	4.187	4.071	4.12	3.985	3.81	4.065	4.287	4.128	4.182	4.276	4.283	4.322	3.948	4.278	4.103	4.188	4.242	4.157	4.277	4.47	4.001	3.964
1553062_at	7.266	8.138	6.084	7.414	5.599	7.098	4.692	5.395	5.698	7.943	6.947	4.994	4.729	6.519	7.968	5.398	5.204	6.589	4.701	5.287	5.184	7.479	5.186	5.3	4.585	8.218	4.994	5.27	5.329	4.915	4.293	7.379	8.264	6.945	5.529	4.336	6.656	6.621	6.413	5.41	7.109	6.693	5.845	6.869	4.495	5.368	8.334	8.368	6.629
1553063_at	4.057	4.255	4.293	4.618	4.536	4.42	4.325	4.339	4.767	4.695	4.559	4.567	4.554	4.159	4.335	4.577	4.349	4.473	4.372	4.512	4.661	4.571	4.421	4.309	4.449	4.595	4.218	4.925	4.776	4.768	4.639	4.184	4.526	4.815	4.594	4.497	4.692	4.503	4.835	4.285	4.671	4.244	4.403	4.57	4.288	4.527	4.713	4.288	4.307
1553064_at	4.021	4.001	4.269	4.164	4.155	4.221	4.094	4.281	3.973	4.359	4.365	4.182	4.175	4.263	4.368	4.148	4.494	4.179	4.458	3.972	4.259	4.431	4.121	4.24	4.403	4.225	4.46	4.093	4.699	3.872	4.567	4.02	4.121	4.12	4.342	4.419	4.029	4.176	4.199	4.192	4.391	4.436	4.16	4.037	4.289	3.895	4.182	4.425	4.214
1553066_at	3.475	3.696	3.484	3.579	3.808	3.489	3.62	3.573	3.552	3.807	3.61	3.589	3.594	3.464	3.545	3.49	3.623	3.437	3.517	3.759	3.893	3.717	3.749	3.576	3.682	3.771	3.752	3.6	3.725	3.909	3.933	3.857	3.732	3.9	3.712	3.626	3.578	3.586	3.657	3.353	3.524	3.718	3.735	3.717	3.53	3.769	3.788	3.566	3.639
1553067_a_at	4.334	4.471	4.541	4.119	4.264	4.482	4.399	4.377	4.414	4.083	4.498	4.239	4.336	4.426	4.347	4.421	4.632	4.413	4.332	4.247	4.637	4.195	4.343	3.996	4.46	4.466	4.558	4.478	4.482	4.754	4.626	4.308	4.524	4.5	4.459	4.457	4.213	4.421	4.227	4.177	4.589	4.567	4.491	4.494	4.326	4.594	4.491	4.14	4.477
1553069_at	3.32	3.644	3.71	3.561	3.656	3.542	3.603	3.5	3.659	3.803	3.784	3.531	3.809	3.61	3.663	3.644	3.64	3.672	3.46	3.564	3.648	3.68	3.478	3.557	3.549	4.014	3.74	3.733	3.777	3.658	3.49	3.631	3.569	3.475	3.47	3.618	3.63	3.691	3.707	3.535	3.737	3.55	3.584	3.606	3.49	3.785	3.782	3.564	3.492
1553070_a_at	3.911	3.812	4.524	4.1	3.969	4.048	4.112	4.056	3.692	4.072	3.951	4.063	3.963	3.852	4.139	3.932	3.991	3.956	4.167	3.844	3.985	4.187	4.268	3.864	4.101	3.888	3.851	4.214	3.858	4.49	3.827	4.165	3.738	4.145	3.99	3.94	3.992	4.212	3.848	4.209	3.949	3.904	4.409	4.317	3.993	4.175	3.91	3.823	3.862
1553071_a_at	4.132	4.403	4.257	4.03	4.165	4.212	4.195	4.132	4.238	4.391	4.363	4.373	4.204	4.176	4.07	4.15	4.208	4.239	4.797	4.504	4.085	4.35	4.503	4.045	4.201	4.216	4.126	4.067	4.461	4.375	4.499	4.368	4.278	4.459	4.255	4.253	4.305	4.349	4.11	4.109	4.353	4.496	4.137	4.321	4.061	4.287	4.141	4.211	4.216
1553072_at	7.044	7.418	7.179	7.589	7.632	6.911	6.877	6.594	7.796	7.246	7.876	7.381	7.046	6.931	6.948	6.595	7.266	7.542	7.496	7.351	7.356	7.767	7.988	6.854	7.23	7.3	7.623	7.792	7.704	7.268	7.201	6.799	6.627	7.599	7.35	7.569	7.448	7.193	7.459	7.087	7.54	7.562	7.17	7.089	7.69	7.476	7.551	7.126	7.594
1553074_at	4.224	4.666	3.889	4.149	3.685	3.796	3.431	3.285	3.905	3.734	3.985	3.481	3.459	3.703	3.872	3.564	4.104	3.997	3.259	3.877	3.673	3.705	3.504	3.58	3.675	4.211	3.696	3.691	3.852	3.977	3.66	3.632	3.5	3.648	3.604	3.515	3.63	3.591	3.652	3.815	3.618	3.68	3.765	3.786	3.726	3.588	3.533	4.106	3.866
1553075_a_at	3.016	2.869	2.941	3.017	2.923	3.198	3.04	2.905	2.889	3.074	3.011	3.06	2.834	2.877	2.965	2.824	3.067	2.907	2.971	2.825	2.872	3.106	2.874	3.158	2.956	3.156	2.941	2.926	3.015	3.004	3.024	2.768	2.988	2.985	3.039	2.776	2.879	2.934	2.997	2.932	2.851	2.867	2.902	3.006	2.946	2.849	2.901	2.97	2.978
1553076_at	3.217	3.425	3.351	3.406	3.257	3.249	3.551	3.242	3.341	3.281	3.46	3.366	3.097	3.15	3.436	2.964	3.35	3.214	3.205	3.208	3.385	3.161	3.284	3.357	3.203	3.283	3.191	3.165	3.346	3.357	3.436	3.246	3.339	3.566	3.327	3.206	3.091	3.321	3.479	3.306	3.352	3.323	3.307	3.367	3.214	3.289	3.37	3.212	3.286
1553077_at	7.875	8.421	7.62	7.422	7.26	7.26	7.875	7.655	7.85	8.46	7.996	7.59	8.022	6.952	6.478	6.55	8.332	7.743	7.889	7.825	8.381	8.37	7.953	7.443	8.962	8.045	7.975	8.405	9.617	8.317	8.096	7.888	8.333	7.672	8.541	8.193	8.551	8.872	8.77	7.837	8.873	7.754	7.486	7.252	7.53	8.636	8.417	7.976	7.672
1553078_at	4.019	4.291	4.51	4.426	4.289	4.212	4.423	4.251	4.341	3.931	4.678	4.391	4.106	4.476	4.046	4.128	4.209	4.39	4.412	3.915	4.147	4.24	4.255	4.268	4.186	4.893	4.286	4.5	4.335	4.498	4.15	4.062	4.016	4.256	3.935	3.982	4.005	4.376	4.255	4.02	4.301	4.001	4.26	4.08	4.205	4.025	4.326	4.123	4.353
1553079_at	3.816	3.777	3.586	3.547	3.772	3.564	3.717	3.688	3.726	3.712	3.801	3.774	3.709	3.707	3.758	3.712	3.728	3.757	3.987	3.721	3.688	3.9	3.665	3.85	3.756	3.843	3.797	3.916	3.892	3.903	3.81	3.523	3.819	3.775	3.599	3.784	3.654	3.808	3.851	3.702	3.867	3.716	3.643	3.687	3.686	3.906	3.875	3.677	3.762
1553080_at	3.557	3.54	3.642	3.409	3.599	3.664	3.62	3.509	3.57	3.742	3.705	3.474	3.616	3.553	3.438	3.6	3.612	3.767	3.668	3.657	3.536	3.528	3.796	3.336	3.656	3.809	3.825	3.456	3.637	3.589	3.816	3.699	3.749	3.53	3.7	3.568	3.551	3.716	3.683	3.563	3.744	3.567	3.534	3.684	3.73	3.357	3.668	3.708	3.604
1553081_at	9.155	9.7	7.303	8.568	9.053	9.339	11.145	9.797	9.911	9.887	8.682	9.992	11.659	8.688	8.079	8.776	10.087	8.637	11.653	8.797	9.583	10.74	10.804	7.855	9.183	9.196	10.553	11.111	11.374	10.5	9.133	7.84	9.146	9.466	8.893	10.182	10.237	10.538	10.912	7.994	10.175	8.921	10.748	8.89	8.94	10.171	10.054	9.77	8.822
1553082_at	4.205	4.405	4.012	4.075	4.228	4.305	4.064	4.206	4.108	4.322	4.397	4.203	4.222	3.962	4.212	4.143	3.93	4.27	4.216	3.905	4.214	4.357	4.092	4.195	4.457	4.354	4.077	4.215	4.136	4.323	4.447	4.145	4.029	4.173	4.156	4.219	4.117	4.22	4.156	4.085	4.236	4.062	4.554	4.273	4.151	4.296	4.19	4.248	4.23
1553083_at	4.283	4.831	4.386	4.153	4.082	4.515	4.242	4.061	4.412	4.479	4.453	4.373	4.45	4.513	4.409	4.559	4.252	4.478	4.712	4.426	4.556	4.481	4.316	4.076	4.417	4.774	4.227	4.382	4.799	4.376	4.651	4.537	4.512	4.734	4.236	4.581	4.396	4.39	4.551	4.094	4.515	4.517	4.302	4.424	4.689	4.376	4.875	4.38	4.446
1553084_at	3.155	3.122	3.255	3.113	3.06	3.081	3.289	3.093	3.092	3.218	3.148	3.233	3.138	2.908	3.007	3.1	3.122	3.192	3.078	3.254	3.239	2.968	3.333	3.232	3.026	3.222	3.128	3.251	3.034	3.003	3.114	3.013	3.42	3.11	3.187	3.06	3.113	3.157	3.152	3.156	3.117	3.329	2.885	3.123	3.176	3.145	3.048	3.124	3.218
1553086_at	3.188	3.426	3.304	3.217	3.113	3.244	3.121	3.178	3.207	3.178	3.402	3.19	3.059	3.123	3.172	3.39	3.304	3.157	3.282	3.405	3.218	3.23	3.267	3.15	3.272	3.423	3.393	3.258	3.258	3.265	3.252	3.42	3.287	3.405	3.43	3.095	3.108	3.316	3.184	3.379	3.221	3.3	3.332	3.366	3.132	3.385	3.459	3.284	3.18
1553087_at	3.872	4.394	3.615	4.08	3.868	3.78	3.982	3.582	4.027	4.215	3.961	3.925	3.923	3.916	3.88	4.021	3.592	3.959	3.5	4.012	4	3.932	3.829	3.792	4.051	4.093	3.647	4.046	3.813	3.944	3.964	3.816	4.088	4.662	3.83	4.202	3.835	4.062	3.983	3.989	4.083	3.83	4.185	3.88	3.786	4.249	3.904	4.018	3.9
1553088_a_at	5.204	5.367	5.242	5.088	5.409	5.432	5.495	5.58	5.474	5.382	5.522	5.397	5.718	5.289	5.271	5.412	5.346	5.137	5.636	5.39	5.436	5.502	5.657	5.594	5.545	5.856	5.564	5.631	5.855	5.68	5.643	5.461	5.423	5.561	5.383	5.529	5.462	5.709	5.749	5.544	5.529	5.604	5.597	5.557	5.377	5.532	5.603	5.296	5.311
1553089_a_at	3.883	4.212	4.394	4.179	4.163	4.062	3.976	4.034	3.988	4.137	4.182	3.982	4.089	4.354	4.256	4.304	4.013	4.204	3.935	4.003	4.126	4.173	3.982	3.857	4.019	4.412	3.791	4.247	4.181	4.303	4.55	4.443	4.181	3.938	4.419	3.938	3.886	4.254	4.039	3.972	4.054	4.025	4.073	4.049	4.016	4.006	4.305	3.919	4.123
1553093_a_at	3.641	3.767	3.7	3.513	3.556	3.724	3.576	3.671	3.661	3.362	3.386	3.479	3.641	3.69	3.51	3.502	3.506	3.648	3.736	3.526	3.468	3.526	3.807	3.46	3.491	3.846	3.481	3.519	3.586	3.542	3.709	3.497	3.795	3.727	3.544	3.55	3.569	3.554	3.685	3.369	3.472	3.582	3.609	3.617	3.377	3.581	3.665	3.607	3.54
1553094_at	4.604	4.624	4.625	4.367	4.811	4.93	4.852	5.134	4.795	4.32	4.682	5.302	4.924	4.841	4.991	4.614	4.838	4.999	4.807	4.999	4.77	5.288	5.089	4.779	4.966	4.945	4.796	4.787	4.752	5.043	4.805	4.557	4.997	4.986	5.106	5.026	4.939	4.96	4.585	5.031	4.828	4.609	4.345	4.585	4.76	4.928	4.655	4.903	5.009
1553096_s_at	6.904	7.188	7.171	7.01	7.426	7.059	7.196	6.831	7.112	7.258	7.371	6.94	7.022	7.114	6.982	7.067	6.99	7.183	6.89	7.392	6.94	7.084	7.213	7.219	7.216	7.495	7.484	7.102	7.435	7.222	7.208	7.482	7.234	7.678	6.987	7.199	6.945	7.127	7.126	7.05	7.188	7.481	7.28	7.219	7.18	7.49	7.403	7.31	7.176
1553099_at	5.967	5.986	5.926	5.931	5.78	5.928	6.166	5.601	5.94	5.779	6.495	5.553	5.581	6.03	5.825	5.613	5.977	5.631	6.315	6.034	5.597	5.715	6.15	5.773	5.817	5.478	5.498	5.72	5.886	5.758	6.088	5.841	5.661	5.758	5.744	6.069	5.691	5.453	5.58	5.834	5.608	5.837	5.872	6.189	5.946	5.731	5.693	5.843	6.377
1553101_a_at	8.157	8.047	8.098	8.047	8.05	8.026	8.323	7.883	7.952	8.22	8.213	8.265	7.857	7.964	7.802	8.008	8.059	7.959	7.993	7.867	7.995	7.768	7.898	8.066	7.961	7.685	8.039	7.912	7.808	8.138	8.355	8.042	8.007	8.54	8.204	8.106	7.912	8.008	7.902	8.073	7.754	8.028	8.071	8.243	8.123	7.962	7.798	7.69	8.023
1553102_a_at	6.231	5.388	6.153	5.722	6.151	6.912	6.244	6.189	6.677	6.142	5.674	6.098	6.63	6.964	6.379	7.807	6.75	6.983	5.801	6.103	6.939	5.928	5.987	7.184	6.967	5.4	6.212	5.586	6.641	6.996	6.081	6.172	6.016	5.395	6.253	6.519	6.83	6.927	6.423	6.854	6.55	6.462	6.912	7.271	6.046	6.212	5.683	6.482	6.356
1553103_at	9.216	9.575	9.656	9.43	9.534	9.326	9.366	9.225	9.636	9.207	9.69	9.638	9.171	9.489	9.467	9.12	9.498	9.444	9.542	9.715	9.407	9.604	9.578	9.285	9.443	9.452	9.683	9.416	9.128	9.31	9.633	9.423	9.144	9.505	9.367	9.151	9.326	9.193	9.181	9.352	9.035	9.456	9.174	9.251	9.468	9.229	9.24	9.402	9.533
1553105_s_at	7.662	6.48	6.87	7.698	7.403	7.349	6.499	6.897	6.592	6.942	7.03	6.465	6.738	7.798	7.075	7.118	6.837	7.592	6.18	7.776	6.96	6.253	7.147	6.537	6.887	7.375	6.588	6.209	6.302	6.717	6.147	7.501	7.145	6.751	7.013	5.334	6.733	7.496	7.341	6.754	6.979	7.738	6.849	7.389	6.748	6.908	7.537	6.992	7.441
1553106_at	5.925	5.353	5.77	5.954	6.294	6.505	5.466	6.396	6.365	5.869	5.706	6.412	6.558	6.296	6.189	6.417	6.393	6.442	5.156	6.052	5.959	6.047	5.856	6.263	6.447	4.914	6.024	6.603	6.388	5.377	5.854	5.892	5.734	5.221	6.222	6.725	7.234	6.41	6.276	6.226	6.25	6.32	6.266	5.987	6.054	6.25	5.783	6.624	6.902
1553107_s_at	7.011	6.946	7.063	6.924	6.426	6.555	6.526	6.391	6.766	6.397	6.481	6.724	6.644	6.616	6.738	7.07	6.86	7.076	6.734	6.854	6.732	6.584	6.676	6.997	7.2	6.621	6.518	7.099	6.897	6.773	7.002	6.61	6.539	6.344	6.52	6.801	6.752	6.725	6.406	6.539	6.583	6.672	6.759	6.704	6.768	6.984	6.724	6.549	6.593
1553108_at	5.561	5.002	5.061	5.511	5.579	5.749	5.396	5.493	5.528	5.47	5.448	5.781	5.552	5.398	5.442	5.228	5.569	5.103	5.368	5.256	4.955	5.431	5.103	5.063	5.912	5.014	5.536	5.677	5.662	5.175	4.91	5.295	5.249	5.083	5.868	5.82	5.89	4.944	5.117	5.137	5.651	5.647	5.323	5.312	5.846	5.538	5.538	5.642	5.66
1553111_a_at	6.075	6.073	6.161	5.944	5.707	5.429	5.209	5.401	6.146	5.371	5.425	5.785	5.204	5.971	5.65	5.881	5.662	6.187	4.475	5.846	5.185	5.125	5.196	5.981	5.383	5.371	6.02	5.715	4.993	5.446	5.803	6.187	5.17	5.745	5.448	5.585	5.905	5.295	5.254	6.076	5.381	5.976	6.155	5.966	5.888	5.404	5.267	5.911	6.206
1553112_s_at	6.601	6.419	6.219	6.322	6.24	6.289	6.543	6.533	6.334	6.592	6.833	6.371	6.543	6.334	6.337	6.001	6.13	6.262	6.181	6.184	6.358	6.506	6.296	6.184	6.687	6.305	6.567	6.75	6.567	6.055	6.557	6.209	6.839	6.475	6.901	6.428	6.413	6.611	6.59	6.22	6.574	5.99	6.313	6.198	6.257	6.318	6.443	6.568	6.704
1553113_s_at	5.893	5.531	5.503	5.774	5.654	5.676	5.455	5.822	5.621	5.843	5.745	5.63	5.659	5.686	5.675	5.626	5.731	5.69	5.259	5.435	5.679	5.547	5.659	5.571	6.282	5.171	5.538	6.084	6.445	5.343	5.916	5.561	5.517	5.494	5.771	6.491	6.138	6.045	5.636	5.425	5.636	5.291	5.611	5.361	5.546	5.758	5.839	6.195	6.336
1553114_a_at	7.471	8.056	7.657	7.696	7.388	7.036	6.523	6.892	7.711	7.326	7.282	7.702	6.78	7.585	7.221	6.832	7.217	7.254	7.245	7.231	7.139	7.527	7.21	6.86	7.226	8.092	7.373	7.241	7.855	7.41	7.487	7.566	7.672	7.548	7.035	6.86	7.472	7.474	7.337	6.72	7.344	7.091	7.112	7.043	6.867	7.231	7.437	7.966	7.385
1553115_at	4.565	5.29	5.112	4.969	5.081	4.552	4.852	5.07	4.87	4.838	4.987	5.072	4.635	5.16	5.005	5.087	5.263	5.142	5.208	4.717	4.998	5.246	5.166	4.486	4.719	5.341	4.851	5.354	5.244	5.134	4.873	5.054	5.277	5.254	4.849	4.716	5.007	4.905	4.893	4.8	4.957	4.652	4.814	4.591	4.702	5.186	5.143	4.654	5.156
1553117_a_at	7.721	7.233	7.446	7.346	7.194	7.229	7.787	7.414	7.16	7.369	7.438	7.07	7.388	7.444	7.528	7.1	7.275	7.501	6.867	7.196	7.187	7.059	6.851	7.458	7.275	7.195	7.428	7.317	6.789	6.826	7.044	7.057	7.394	7.18	7.563	7.298	7.466	7.334	7.45	7.45	7.696	7.173	7.528	7.685	7.091	7.004	7.234	7.312	7.559
1553118_at	6.117	6.577	6.322	6.644	6.613	5.932	7.2	6.71	6.589	6.668	6.633	6.396	6.498	6.52	6.675	6.751	6.267	6.663	6.129	6.466	6.738	6.638	6.352	6.279	6.185	6.007	6.336	6.266	6.638	6.131	6.166	5.98	6.079	5.739	6.826	7.171	6.786	6.652	6.49	6.037	6.347	6.48	6.949	6.591	6.714	6.474	6.019	6.76	6.425
1553120_at	3.327	3.559	3.255	3.703	3.521	3.739	3.471	3.315	3.282	3.476	3.525	3.414	3.695	3.641	3.429	3.301	3.445	3.592	3.425	3.251	3.444	3.515	3.457	3.289	3.479	3.454	3.367	3.566	3.771	3.432	3.49	3.455	3.524	3.624	3.991	3.493	3.411	3.719	3.537	3.384	3.478	3.517	3.491	3.711	3.609	3.428	3.712	3.652	3.187
1553122_s_at	5.379	5.068	4.799	5.324	5.612	5.628	4.782	5.513	5.761	5.102	5.631	5.727	4.912	5.387	5.57	5.429	5.967	5.302	5.199	5.195	4.844	5.555	5.399	5.549	5.269	4.71	4.581	5.608	5.873	4.915	5.529	5.206	4.772	4.597	4.959	5.789	5.768	6.069	5.599	5.347	5.334	5.506	5.353	5.106	5.158	5.577	4.802	5.671	6.007
1553123_at	4.228	4.006	3.859	3.701	3.989	3.903	3.999	4.064	3.879	4.033	3.866	3.943	3.747	4.032	3.959	3.933	3.751	3.751	4.151	3.832	3.879	3.921	4.01	3.833	3.936	3.971	3.899	4.128	3.985	3.813	3.981	3.685	3.939	3.977	4.193	3.908	3.944	3.977	4.095	4.418	3.994	3.75	4.002	3.823	3.972	3.858	4.143	4.035	3.807
1553125_x_at	4.078	3.61	4.013	3.672	3.998	3.902	4.004	4.216	3.898	3.893	4.213	4.265	4.164	3.665	3.81	3.872	4.038	3.757	3.87	4.012	3.943	3.952	3.918	3.75	4.116	3.995	3.868	4.023	3.94	4.239	4.266	4.042	4.034	4.146	4.272	3.965	3.879	4.084	4.124	4.157	3.705	4.018	3.867	3.93	3.859	4.026	4.244	4.146	4.075
1553126_a_at	3.276	3.242	3.406	3.199	3.153	3.134	3.421	3.109	3.151	3.198	3.314	3.172	3.348	3.278	3.232	3.233	3.194	3.076	3.559	3.235	3.276	3.138	3.187	3.417	3.504	3.153	3.244	3.182	3.583	3.174	3.15	3.163	3.577	3.355	3.341	3.036	3.181	3.121	3.383	3.176	3.269	3.543	3.256	3.364	3.21	3.413	3.46	3.308	3.087
1553127_a_at	3.741	3.589	3.868	3.906	3.749	3.543	3.455	3.43	3.402	4.517	4.014	3.844	3.526	3.683	4.309	3.529	3.473	3.851	3.838	3.534	3.667	3.649	3.827	3.862	3.747	3.553	3.704	3.69	4.204	3.826	3.752	3.473	3.935	4.296	4.416	3.676	4.351	3.67	3.629	3.64	3.625	3.739	3.693	3.547	3.546	3.585	4.37	3.436	3.597
1553129_at	3.699	3.675	3.587	4.199	4.246	3.979	4.199	6.253	4.208	4.058	3.724	3.975	5.062	4.11	4.008	4.62	4.765	4.109	4.709	4.04	4.581	3.528	4.986	4.338	3.967	3.487	4.326	3.413	3.797	5.845	3.575	4.023	3.247	4.007	3.854	5.301	5.084	4.141	4.425	4.495	4.132	4.08	3.802	4.203	3.815	3.768	3.329	4.533	4.854
1553130_at	5.493	5.625	5.314	5.617	5.686	5.533	5.134	5.313	5.37	5.15	5.546	5.515	5.317	5.533	5.628	5.385	5.356	5.531	5.691	5.56	5.488	5.554	5.389	5.435	5.781	5.473	5.604	5.418	5.325	5.705	5.261	5.737	5.489	5.613	5.633	5.312	5.52	5.339	5.483	5.589	5.522	5.939	5.281	5.741	5.418	5.398	5.557	5.248	5.271
1553131_a_at	5.322	5.587	5.681	5.717	5.76	5.62	5.526	5.672	5.586	5.746	5.588	5.445	5.563	5.691	5.438	5.557	5.589	5.621	5.657	5.511	5.599	5.716	5.431	5.473	5.49	5.818	5.743	5.601	5.771	5.844	5.622	5.284	5.955	5.673	5.6	5.717	5.616	5.31	5.788	5.433	5.757	5.55	5.923	5.744	5.576	5.509	5.498	5.646	5.679
1553132_a_at	5.879	5.158	5.698	6.098	6.484	5.812	5.742	5.323	5.607	5.58	5.85	6.087	5.294	5.571	5.855	5.523	6.064	5.738	5.94	5.606	5.23	5.572	6.263	5.381	6.318	5.342	5.351	5.421	7.712	5.549	5.53	5.887	5.471	5.835	6.152	6.282	5.874	6.328	6.237	5.482	5.745	6.088	5.02	5.769	5.998	6.607	6.658	6.337	6.724
1553133_at	4.895	4.814	4.995	5.68	5.291	5.582	7.516	5.838	5.582	6.26	5.816	5.517	7.753	5.031	5.693	4.844	6.485	4.833	5.948	5.354	5.921	5.367	6.85	5.85	6.332	4.874	5.777	5.047	6.587	6.247	6.946	5.632	4.186	5.477	5.952	7.779	5.507	6.742	6.544	5.863	5.286	5.487	5.602	5.81	5.572	5.649	4.876	4.822	5.549
1553134_s_at	3.376	3.504	3.454	3.557	3.557	3.578	4.362	3.698	3.623	3.652	3.863	3.613	4.293	3.614	3.587	3.331	3.877	3.22	3.814	3.489	3.571	3.435	4.127	3.365	3.719	3.21	3.772	3.501	4.091	3.715	3.992	3.753	3.301	3.544	3.821	5.164	3.529	4	3.716	3.912	3.304	3.578	3.349	3.761	4.035	3.491	3.457	3.423	3.613
1553136_at	5.651	6.179	5.978	6.023	6.091	6.142	6.015	5.864	5.995	6.045	6.104	5.846	5.927	6.019	6.015	5.949	6.075	6.155	6.017	6.114	5.824	6.29	5.995	6.095	6.114	6.253	5.967	6.007	5.888	6.174	5.986	6.216	6.1	6.406	5.92	6.144	6.063	6.076	6.183	5.888	6.256	6.091	5.852	6.085	5.937	6.251	6.309	6.106	5.969
1553137_s_at	5.971	6.237	6.509	6.161	5.949	6.257	5.821	5.808	6.27	5.87	6.315	6.338	5.753	6.629	5.796	5.924	6.394	6.349	6.185	6.449	5.691	6.135	6.291	6.127	6.35	6.346	6.215	5.78	5.928	6.41	6.173	6.33	5.364	6.272	6.027	5.833	5.532	5.715	5.865	6.132	5.703	6.023	5.758	5.799	6.261	6.01	5.723	5.756	5.971
1553138_a_at	3.544	3.557	4.206	3.504	3.693	3.531	3.831	3.741	3.592	4.015	3.683	3.81	3.725	3.677	3.444	3.646	3.556	3.675	3.493	3.882	3.713	3.729	3.757	3.802	3.697	4.048	3.653	3.425	3.653	3.59	3.642	3.704	3.533	3.963	3.753	3.526	3.53	3.437	3.427	3.81	3.609	3.669	3.721	3.769	3.82	3.576	3.558	3.652	3.688
1553139_s_at	4.647	4.474	4.824	4.959	4.866	4.455	4.634	4.626	4.569	4.49	4.847	4.547	4.374	4.628	4.49	4.396	4.313	4.64	4.635	4.604	4.369	4.408	4.677	4.542	4.351	4.575	4.293	4.571	4.273	4.248	4.472	4.629	4.739	4.501	4.858	4.518	4.632	4.441	4.611	4.924	4.491	4.593	4.357	4.365	4.593	4.47	4.436	4.53	4.745
1553140_at	3.35	3.471	3.481	3.33	3.319	3.521	3.207	3.551	3.254	3.418	3.577	3.729	3.31	3.503	3.356	3.623	3.473	3.441	3.391	3.5	3.565	3.316	3.452	3.634	3.789	3.585	3.521	3.688	3.66	3.325	3.567	3.546	3.474	3.539	3.497	3.363	3.568	3.473	3.361	3.51	3.567	3.688	3.581	3.437	3.536	3.531	3.385	3.623	3.256
1553141_at	5.349	5.084	4.671	5.274	4.6	5.89	5.306	5.133	5.017	5.811	5.199	5.245	5.692	5.072	4.71	4.678	5.189	5.107	4.724	4.74	5.43	5.364	4.67	5.361	5.096	5.073	4.578	5.772	4.758	4.817	5.105	5.066	5.131	4.897	5.596	4.893	5.048	5.167	5.644	5.434	5.705	4.997	5.163	5.191	5.048	5.276	4.876	5.243	4.752
1553142_at	4.165	3.685	3.412	4.229	3.896	4.501	4.361	4.851	4.447	4.254	4.116	4.509	4.71	3.601	4.105	3.786	4.492	3.936	3.934	3.791	4.304	4.203	3.807	4.544	4.316	3.906	3.988	5.317	4.01	3.903	4.273	3.553	3.922	4.04	4.764	4.721	4.616	4.264	4.594	4.148	4.547	4.011	4.449	4.108	4.428	4.199	4.156	4.788	4.211
1553145_at	7.002	7.007	6.983	6.35	6.057	5.855	5.335	5.77	5.635	5.282	5.989	5.668	5.09	6.402	5.417	5.669	5.128	6.142	4.896	6.014	5.262	5.592	4.604	6.041	5.353	6.024	5.576	5.475	4.644	4.635	4.975	6.593	5.552	5.452	5.571	5.311	6.005	5.31	4.924	5.603	5.416	5.483	5.432	6.526	5.485	5.022	5.91	6.984	6.518
1553146_at	3.208	3.487	3.443	3.37	3.496	3.46	3.646	3.385	3.347	3.371	3.551	3.451	3.38	3.322	3.343	3.372	3.394	3.367	3.861	3.393	3.732	3.444	3.405	3.542	3.432	3.822	3.439	3.417	3.63	3.544	3.508	3.562	3.835	3.886	3.487	3.473	3.379	3.369	3.431	3.477	3.604	3.639	3.491	3.608	3.409	3.531	3.588	3.413	3.413
1553147_at	3.563	3.396	3.576	3.557	3.518	3.334	3.386	3.413	3.397	3.346	3.435	3.193	3.353	3.73	3.438	3.6	3.431	3.603	3.601	3.426	3.523	3.377	3.183	3.228	3.458	3.576	3.553	3.503	3.464	3.638	3.378	3.64	3.672	3.65	3.387	3.375	3.56	3.621	3.786	3.637	3.73	3.681	3.742	3.408	3.513	3.501	3.309	3.532	3.604
1553148_a_at	7.538	7.507	7.085	7.412	6.966	7.362	6.971	7.309	7.334	7.561	7.514	6.726	6.896	7.36	7.471	7.164	7.486	7.408	7.014	6.961	7.135	7.344	7.202	6.738	7.295	7.231	6.886	7.324	7.355	6.687	6.955	7.41	7.312	6.944	7.378	7.327	7.597	7.395	7.175	7.078	7.368	7.363	7.198	7.012	7.167	7.235	7.782	7.554	7.656
1553150_at	5.172	4.342	4.675	5.441	4.598	5.079	4.245	5.049	4.438	4.343	4.403	5.25	5.008	4.498	4.611	4.395	4.842	4.377	4.119	4.413	5.309	4.545	5.162	5.133	5.725	4.313	4.508	4.624	4.765	4.342	4.296	4.242	4.39	3.838	4.521	4.809	4.881	4.276	4.388	4.622	4.428	4.243	4.322	4.767	4.551	4.682	5.093	5.022	4.664
1553151_at	3.289	3.446	3.244	3.392	3.579	3.556	3.416	3.535	3.401	5.238	3.778	3.482	3.668	3.613	3.537	3.512	3.557	3.369	3.522	3.373	3.479	3.383	3.481	3.373	3.805	3.441	3.545	3.235	3.321	3.641	3.589	3.672	3.32	3.7	3.828	3.465	3.511	3.337	3.337	3.458	3.779	3.26	3.563	3.384	3.341	3.38	3.614	3.398	3.29
1553153_at	4.726	4.986	4.778	4.826	4.851	4.642	4.842	4.988	4.819	6.001	4.732	4.653	5.307	4.54	5.048	4.888	4.888	4.799	5.042	4.675	5.051	4.751	4.924	5.142	4.714	5.235	4.838	4.879	4.785	5.054	4.705	4.762	5.014	4.608	5.009	5.074	5.004	4.929	5.038	4.901	5.214	4.621	5.264	5.006	4.717	5.002	5.166	4.809	4.645
1553155_x_at	4.452	4.381	4.507	4.454	4.32	4.429	4.549	4.514	4.434	5.085	4.271	4.252	4.638	4.426	4.641	4.357	4.495	4.46	4.515	4.307	4.569	4.303	4.457	4.414	4.321	4.562	4.254	4.535	4.598	4.472	4.419	4.492	4.387	4.231	4.499	4.549	4.748	4.535	4.468	4.526	4.835	4.275	4.578	4.629	4.506	4.454	4.582	4.209	4.163
1553156_at	4.277	4.819	4.545	4.678	4.812	4.587	4.865	4.717	4.616	4.518	4.932	4.775	4.707	4.632	4.698	4.685	4.508	4.942	4.826	4.785	4.95	4.927	4.775	4.482	4.656	4.971	5.009	5.081	4.712	4.55	4.68	4.593	4.963	4.672	4.725	4.988	4.676	4.998	4.47	4.558	4.762	4.727	4.56	4.398	4.987	4.656	4.666	4.74	4.636
1553157_at	3.925	4.57	4.172	4.038	4.307	4.352	4.022	4.125	4.121	4.092	3.907	4.237	4.195	4.187	4.144	4.206	4.274	4.184	3.963	4.033	3.984	4.05	4.218	4.112	4.145	4.218	4.398	4.072	4.063	4.173	4.336	4.115	4.124	4.106	4.177	4.078	3.951	4.277	4.118	4.014	4.258	4.018	4.06	3.845	4.021	4.383	4.276	4.087	3.84
1553158_at	4.624	4.498	4.613	4.271	4.407	4.153	4.646	5.203	3.858	4.477	4.187	4.052	4.885	4.218	4.605	3.88	4.137	4.323	4.027	4.153	4.25	4.273	3.924	4.683	4.519	4.42	4.492	5.023	4.717	4.055	4.677	4.339	4.836	4.167	5.5	4.078	4.541	4.029	4.14	4.474	4.609	4.24	4.757	4.417	3.961	4.948	4.61	4.91	4.1
1553159_at	4.548	4.388	4.317	4.78	4.345	4.38	4.779	4.238	4.391	4.605	4.462	4.506	4.639	4.688	4.858	4.45	4.51	4.535	5.044	4.614	4.527	4.603	4.417	4.546	4.651	5.249	4.568	4.688	4.702	4.69	4.431	4.686	4.986	4.796	4.65	4.754	4.219	4.438	4.632	4.575	4.621	4.656	4.42	4.692	4.307	4.282	4.433	4.471	4.453
1553162_x_at	4.777	4.982	4.984	4.645	5.009	4.977	5.232	5.041	5.066	5.181	5.342	5.262	5.233	5.059	4.761	5.251	4.933	4.949	5.07	4.849	4.893	4.979	5.046	4.732	5.35	5.018	5.068	5.135	5.054	5.075	5.199	4.823	5.205	5.122	4.99	5.388	5.03	5.149	5.394	4.877	4.788	4.951	5.182	5.293	5.248	5.002	5.325	5.163	5.313
1553163_at	4.681	4.936	4.796	4.677	4.747	4.568	4.688	4.665	4.714	4.45	4.785	4.631	4.531	4.623	4.527	4.706	4.569	4.598	4.748	4.689	4.567	4.715	4.527	4.371	4.832	5.067	4.782	4.787	4.84	4.918	4.727	4.631	4.751	4.844	4.564	4.526	4.61	4.723	4.538	4.668	4.55	4.715	4.713	4.917	4.781	4.605	4.692	4.768	4.582
1553165_at	5.504	5.495	5.137	5.042	4.89	5.077	5.095	5.047	5.115	4.482	4.915	4.84	5.014	4.967	4.926	4.845	4.756	4.82	4.565	4.601	5.187	4.691	4.691	5.496	4.946	4.525	4.757	4.701	5.013	4.488	4.547	4.925	4.594	4.806	4.95	5.364	5.547	4.854	4.605	4.754	4.511	4.697	4.626	5.019	4.634	4.821	4.776	5.423	4.942
1553166_at	4.514	4.758	4.652	4.802	4.807	4.771	4.992	4.851	4.629	4.842	4.883	4.93	4.806	4.814	4.61	4.702	4.655	4.819	5.029	4.833	4.758	5.013	5.201	4.672	4.92	4.863	4.403	4.841	4.75	4.96	5.112	4.884	4.678	4.872	4.72	4.87	4.582	4.85	5.087	4.568	5.182	4.592	4.644	4.665	4.851	4.892	4.849	4.762	4.911
1553167_a_at	5.51	5.66	5.382	5.645	5.081	5.586	6.071	6.199	5.527	5.95	6.09	5.266	6.114	5.595	5.706	5.145	5.909	5.305	5.743	5.484	5.761	6.272	5.66	6.235	6.069	5.44	5.253	6.442	5.686	5.028	5.637	5.659	5.34	5.072	6.051	6.028	5.908	5.845	5.837	6.046	6.26	5.455	5.533	5.329	5.044	6.189	6.262	5.209	5.511
1553168_at	4.615	4.752	4.699	4.653	4.5	4.461	4.687	4.459	4.671	4.594	4.951	4.779	4.849	4.771	4.733	4.557	4.648	4.675	4.743	4.711	4.643	5.018	4.842	4.772	4.659	5.304	4.909	4.64	4.743	5.123	4.797	5.097	4.815	4.738	4.771	4.499	4.432	4.552	4.787	4.752	4.754	4.51	4.91	4.773	4.513	4.618	4.699	4.666	4.39
1553169_at	3.811	4.284	3.727	4.085	4.205	3.957	4.159	3.847	4.031	3.97	4.311	3.843	4.086	4.105	3.946	3.936	4.106	4.111	3.933	3.864	3.851	4.123	4.02	3.806	4.038	4.084	3.99	4.147	4.135	4.037	4.054	3.859	3.91	4.125	4.256	4.045	4.127	3.983	4.226	3.95	4.014	3.986	3.812	4.038	3.838	4.085	3.928	3.851	3.856
1553171_x_at	3.287	3.334	3.456	3.372	3.242	3.215	3.63	3.269	3.454	3.34	3.532	3.525	3.343	3.318	3.3	3.423	3.454	3.458	3.326	3.286	3.648	3.404	3.325	3.175	3.576	3.366	3.483	3.213	3.463	3.513	3.702	3.266	3.359	3.167	3.578	3.34	3.447	3.537	3.458	3.484	3.361	3.565	3.461	3.413	3.326	3.445	3.573	3.449	3.387
1553172_at	5.354	5.541	5.71	6.009	5.716	5.689	5.481	5.6	5.976	5.428	5.348	6.245	5.605	5.391	5.747	5.635	6.041	5.573	5.472	5.552	5.607	5.591	5.54	5.76	5.976	5.364	5.637	5.999	5.472	5.723	5.506	5.41	5.353	5.791	5.69	5.826	5.748	5.582	5.398	5.598	5.184	5.506	5.72	5.496	5.85	5.637	5.486	5.622	5.86
1553174_at	5.361	5.066	5.39	5.314	5.686	5.516	5.349	5.373	5.612	5.519	5.414	5.253	5.67	5.489	5.433	5.578	5.662	5.425	5.72	5.432	5.368	5.616	5.504	5.195	5.273	5.746	5.642	5.573	5.535	5.453	5.389	5.313	5.681	5.672	5.637	5.437	5.252	5.664	5.531	5.497	5.31	5.336	5.425	5.455	5.238	5.652	5.38	5.56	5.535
1553175_s_at	5.581	4.621	5.307	5.147	5.2	5.107	5.66	5.115	4.965	5.304	4.977	5.094	5.391	5.34	4.999	5.015	5.217	5.185	4.988	5.384	5.09	4.497	5.328	5.069	5.182	5.159	5.232	4.894	5.101	4.74	5.077	4.707	4.54	4.883	5.307	5.01	5.106	5.202	5.206	5.344	5.281	6.037	5.483	4.886	5.866	4.844	5.211	4.927	5.647
1553176_at	3.662	3.434	3.556	3.709	3.913	3.58	4.41	3.746	3.75	3.833	3.735	3.665	4.052	3.686	3.816	3.679	3.736	3.569	3.732	3.482	3.639	3.937	3.565	3.734	4.06	3.71	3.32	3.7	3.745	3.53	3.627	3.806	3.733	3.604	3.592	3.806	3.781	3.538	3.597	3.848	3.824	3.588	3.82	3.844	3.502	3.595	3.5	3.561	3.629
1553177_at	3.765	4.003	4.043	3.958	4.395	4.064	5.228	4.059	4.232	4.458	3.958	3.922	4.922	3.89	4.369	4.28	4.143	4.087	4.56	3.936	4.647	3.823	4.162	4.931	4.662	4.469	4.058	4.011	4.113	4.138	4.212	3.768	4.259	3.924	4.194	4.423	4.048	4.329	4.587	4.757	4.648	4.068	4.853	4.481	4.11	4.242	3.894	3.746	3.769
1553178_a_at	5.132	5.295	5.31	5.032	5.219	5.059	5.349	5.307	5.252	5.382	5.395	5.246	5.318	5.326	5.181	5.149	5.461	5.384	5.043	5.246	5.303	5.282	5.105	5.038	5.342	5.321	5.291	5.396	5.344	5.216	5.35	5.33	5.289	5.444	5.322	5.506	5.135	5.398	5.362	5.232	5.346	5.053	5.303	5.412	5.112	5.489	5.369	5.27	5.232
1553179_at	4.011	4.125	3.85	3.742	3.899	3.983	3.938	3.978	3.74	3.843	4.126	3.848	3.999	3.812	3.992	3.732	3.858	3.816	3.864	3.957	3.763	4.206	3.712	3.985	3.838	3.735	3.95	3.788	4.004	3.899	4.325	4.195	3.845	3.874	3.953	3.887	3.985	4.033	3.812	3.797	3.919	3.841	4.025	3.974	3.803	3.624	3.933	3.813	3.768
1553180_at	2.869	2.873	2.904	3	2.902	2.932	2.984	2.946	3.051	2.92	2.906	3.016	2.855	2.815	2.957	2.944	3.001	2.962	3.15	2.943	2.856	3.207	2.982	2.87	3.048	2.884	2.916	2.94	2.932	2.893	3.073	2.967	3.207	2.839	2.86	2.892	2.949	2.995	2.918	2.916	2.862	2.994	2.873	2.891	2.931	3.052	2.959	2.909	2.907
1553181_at	4.185	4.229	4.403	4.513	4.528	4.501	4.3	4.359	4.578	4.467	4.614	4.318	4.572	4.438	4.504	4.301	4.253	4.579	4.329	4.404	4.4	4.514	4.739	4.353	4.471	4.784	4.634	4.696	4.72	4.444	4.516	4.64	4.685	4.261	4.314	4.506	4.603	4.45	4.653	4.363	4.488	4.125	4.326	4.528	4.427	4.664	4.597	4.32	4.6
1553183_at	3.247	3.185	3.143	3.194	3.372	3.127	3.356	3.076	3.218	3.108	3.261	3.322	3.187	3.156	3.05	3.29	3.431	3.094	3.234	3.228	3.256	3.273	3.316	3.103	3.294	3.605	3.135	3.363	3.153	3.169	3.2	3.225	3.101	3.322	3.32	3.246	3.175	3.138	3.126	3.1	3.154	3.184	3.109	3.146	3.127	3.127	3.245	3.593	3.17
1553185_at	10.251	10.372	10.289	10.229	9.879	9.615	10.054	9.833	10.172	9.664	10.23	9.191	9.028	9.761	10.066	9.789	9.584	9.793	10.22	10.283	10.244	10.327	10.202	10.244	9.579	10.078	10.377	9.811	9.138	9.861	9.498	9.86	11.105	9.972	9.737	9.526	9.939	9.923	9.84	9.613	10.065	10.378	9.802	10.042	10.139	10.038	10.153	10.086	9.973
1553186_x_at	10.179	10.277	10.217	10.221	9.758	9.568	9.672	9.693	10.038	9.462	9.916	8.988	9.027	9.613	10.038	9.723	9.438	9.696	9.605	9.991	9.961	10.065	9.886	10.12	9.357	9.852	9.938	9.532	9.087	9.537	9.096	9.713	10.814	9.365	9.431	9.274	9.821	9.685	9.528	9.325	9.839	9.987	9.678	9.849	10.081	9.759	10.034	10.036	9.871
1553188_s_at	4.085	4.042	4.273	3.933	4.54	4.172	4.24	4.147	4.303	3.88	3.596	4.086	3.764	4.17	4.005	4.131	4.029	4.387	4.087	4.437	4.23	3.893	4.084	4.175	4.013	3.761	4.275	3.906	3.995	3.995	4.055	4.598	3.778	3.872	3.888	4.071	4.009	3.945	3.78	4.257	3.923	3.946	3.935	3.948	4.269	3.95	4.12	3.907	3.927
1553190_s_at	5.12	5.161	5.251	5.003	5.402	5.37	5.369	5.271	5.249	5.414	5.395	5.097	5.405	5.167	5.126	5.334	5.433	5.092	5.394	5.349	5.349	5.382	5.66	5.157	5.145	5.404	5.053	5.148	5.229	5.387	5.249	5.45	5.654	5.4	5.256	5.129	5.08	5.318	5.295	5.225	5.142	5.223	5.211	5.305	5.052	5.083	5.361	5.296	5.44
1553191_at	4.713	4.448	4.559	4.824	3.755	3.573	3.525	4.185	3.745	3.649	3.427	3.704	4.032	3.609	3.754	3.954	4.358	4.118	3.885	4.367	4.102	3.818	3.72	3.967	3.908	3.9	4.231	3.659	3.522	3.682	3.615	3.665	3.301	3.316	3.401	3.847	4.155	3.592	3.475	4.05	3.54	4.887	4.023	4.243	4.887	3.612	3.807	3.673	4.096
1553192_at	3.755	3.662	3.735	3.754	3.858	3.808	3.763	3.58	3.47	3.337	3.797	3.689	3.643	3.956	3.698	3.742	3.898	3.559	3.478	3.569	3.725	3.52	3.548	3.574	3.439	3.287	3.59	3.836	3.41	3.498	3.954	3.225	3.403	3.52	3.519	3.844	3.733	3.912	3.667	3.565	3.672	3.91	3.527	3.49	3.859	3.841	3.703	3.634	3.979
1553193_at	3.326	3.558	3.497	3.38	3.417	3.396	3.518	3.343	3.282	3.326	3.664	3.427	3.337	3.354	3.404	3.655	3.406	3.636	3.324	3.537	3.564	3.456	3.388	3.408	3.475	3.493	3.396	3.345	3.276	3.71	3.43	3.491	3.483	3.455	3.377	3.63	3.579	3.298	3.815	3.311	3.483	3.527	3.421	3.327	3.703	3.711	3.265	3.572	3.776
1553194_at	5.607	3.949	5.864	5.214	5.609	4.936	5.976	6.157	5.399	5.326	4.972	5.405	6.279	5.778	5.341	5.799	6.079	6.239	5.605	6.028	5.834	4.995	5.347	5.077	5.774	4.479	6.651	4.435	4.893	6.257	4.031	5.977	4.913	5.966	5.603	6.012	6.586	5.726	6.601	6.062	5.781	6.242	5.907	5.82	5.252	5.362	4.419	5.494	6.599
1553196_a_at	3.411	3.805	3.703	3.802	3.719	3.616	4.075	4.006	3.71	3.702	3.839	3.648	4.156	3.795	3.958	3.66	3.73	3.536	3.872	3.561	3.893	3.77	3.786	3.553	3.909	3.772	3.954	3.811	3.762	3.801	4.046	3.676	4.144	3.601	4.022	4.091	3.814	3.892	3.82	3.814	3.855	3.916	3.766	3.831	3.861	3.907	3.976	3.618	3.778
1553197_at	3.27	3.39	3.505	3.374	3.23	3.371	3.544	3.395	3.426	3.605	3.614	3.498	3.481	3.484	3.529	3.696	3.416	3.55	3.385	3.366	3.438	3.637	3.444	3.33	3.361	3.451	3.588	3.254	3.403	3.538	3.334	3.226	3.517	3.507	3.248	3.493	3.512	3.335	3.41	3.607	3.623	3.366	3.365	3.438	3.532	3.525	3.502	3.394	3.408
1553199_at	3.106	3.278	3.287	3.092	3.06	3.247	3.294	2.899	3.239	3.21	3.234	3.022	3.206	3.179	3.288	3.069	3.222	3.096	3.584	3.091	3.241	3.243	3.182	3.341	3.054	3.131	3.275	3.222	3.284	3.297	3.38	3.236	3.129	3.279	3.079	3.059	3.23	3.261	3.259	3.209	3.347	3.19	3.239	3.342	3.395	3.218	3.115	3.211	3.178
1553202_at	3.471	3.781	3.589	3.544	3.508	3.661	3.644	3.53	3.561	3.768	3.415	3.753	3.673	3.603	3.44	4.076	3.437	3.229	3.525	3.588	3.51	3.628	3.665	3.497	3.549	3.517	3.34	3.375	3.536	3.884	3.635	3.613	3.636	3.996	3.444	3.577	3.391	3.562	3.807	3.999	3.516	3.468	3.614	3.845	3.297	3.573	3.455	3.589	3.62
1553204_at	4.879	4.871	5.193	5.01	4.94	4.966	4.936	5.157	5.044	4.971	4.914	4.734	5.247	4.888	5.107	5.005	4.954	5.162	4.98	4.865	4.951	4.991	4.99	4.991	4.861	5.385	5.112	4.929	5.229	5.203	5.078	5.007	5.199	4.748	5.031	4.979	4.976	5.238	5.041	4.9	5.235	5.125	5.183	5.101	5.229	5.255	4.962	4.958	5.051
1553205_at	6.113	6.35	6.062	6.032	6.346	6.214	5.997	5.967	6.307	6.362	6.449	6.05	6.064	6.388	6.331	6.381	6.025	6.302	6.005	6.454	6.045	6.451	6.089	6.174	6.047	6.319	5.957	6.209	6.257	6.696	6.255	6.531	6.108	6.208	6.244	6.094	5.922	6.268	6.317	6.355	6.369	6.166	6.415	6.476	6.058	6.16	6.293	5.944	6.143
1553207_at	4.192	4.238	4.263	4.289	4.122	4.219	4.018	4.2	4.131	4.297	4.186	4.205	4.288	4.396	4.091	4.154	4.225	4.285	4.217	4.048	4.058	4.234	4.717	4.278	4.482	4.15	4.293	4.286	4.315	4.145	4.192	4.189	4.065	4.097	4.036	4.204	4.162	4.171	4.169	4.054	4.08	4.053	4.145	3.934	4.125	4.46	4.007	4.264	4.157
1553208_s_at	3.876	3.901	4.153	4.096	4.019	3.852	3.613	3.682	3.906	3.715	3.813	3.743	3.759	3.601	3.875	3.782	3.504	3.723	3.789	3.733	3.93	3.623	3.841	3.763	3.924	4.098	3.668	3.928	3.557	3.888	3.712	3.811	4.144	3.703	3.649	3.859	3.592	3.692	3.609	3.821	3.941	3.837	3.998	3.905	3.778	3.801	4.019	3.715	3.526
1553209_at	3.913	4.044	3.693	4.085	4.028	3.758	3.599	3.724	3.635	3.815	3.833	4.072	3.975	3.83	3.91	3.733	3.674	4.103	4.08	3.86	3.845	3.854	3.989	3.891	4.045	4.23	3.997	4.146	4.064	4.182	3.792	3.759	3.974	3.878	3.843	3.871	3.897	4.024	3.992	3.609	3.977	3.673	3.858	4.131	3.978	3.728	3.772	3.807	3.841
1553211_at	5.635	5.857	5.09	6.103	6.561	3.986	5.949	4.857	5.194	5.689	6.305	5.717	5.706	5.046	5.002	4.812	5.141	4.507	6.184	5.963	5.731	5.277	5.909	4.435	3.749	5.156	5.667	6.312	3.809	5.837	6.436	5.592	4.126	5.861	5.07	4.97	5.884	4.443	4.857	5.025	5.239	4.778	5.62	4.825	4.642	4.377	4.07	5.749	5.888
1553212_at	7.335	8.003	7.157	7.599	7.777	7.117	8.022	7.087	8.246	7.888	7.64	8.099	8.339	7.228	6.822	6.787	8.044	7.368	8.3	7.516	7.63	7.884	8.394	6.855	8.422	7.663	8.232	8.514	8.481	8.291	8.412	7.788	7.537	8.132	8.219	8.466	7.872	8.141	7.885	7.136	8.034	7.136	7.529	6.721	7.466	7.812	7.817	7.438	7.47
1553213_a_at	7.072	7.721	6.611	7.296	7.377	6.361	7.621	6.217	7.728	7.457	7.418	7.152	7.704	6.884	5.935	5.841	7.676	7.029	7.659	7.248	7.171	7.415	7.981	5.601	7.945	6.998	7.95	7.837	7.936	7.798	7.844	7.429	6.463	7.716	7.799	7.97	7.15	7.437	7.404	6.607	7.669	6.46	6.819	5.967	7.022	7.276	6.949	6.875	6.69
1553214_a_at	2.971	2.941	3.047	2.893	2.962	2.985	2.992	3.026	2.987	2.999	3.155	2.891	3.054	3.131	3.051	3.041	3.033	2.848	2.842	3.005	3.063	3.193	3.036	3.056	3.054	3.38	2.954	3.032	2.932	2.91	3.129	3.075	3.001	3.033	2.961	2.929	2.833	2.955	3.064	3.158	2.904	2.93	3.256	2.884	3.115	2.895	2.841	3.003	3.03
1553215_s_at	4.558	4.634	4.421	4.464	4.718	4.488	4.665	4.678	4.566	4.649	4.688	4.689	4.522	4.476	4.595	4.605	4.51	4.747	4.99	4.645	4.57	4.815	4.919	4.573	4.384	4.895	4.831	4.847	4.623	4.611	4.559	4.641	4.675	4.813	4.691	4.477	4.523	4.479	4.543	4.733	4.509	4.519	5.01	4.562	4.662	4.789	4.384	4.628	4.708
1553216_at	5.622	5.079	5.254	5.162	5.048	5.282	5.746	5.174	5.376	5.375	5.375	5.337	5.203	5.144	5.049	5.01	5.315	5.255	4.84	5.378	5.187	5.433	5.19	5.38	5.565	5.117	5.037	5.489	5.183	5.2	5.348	5.386	5.036	5.108	5.677	5.377	5.162	5.042	4.953	5.584	4.99	5.146	5.231	4.874	5.473	5.365	5.106	5.116	5.316
1553217_s_at	3.779	3.767	3.95	3.774	3.752	4.526	3.713	3.926	4.131	3.832	3.894	3.984	3.765	3.46	4.077	3.711	4.14	3.889	3.613	3.923	3.679	3.61	4.385	3.912	3.872	4.184	3.934	4.079	4.174	3.63	3.501	3.398	3.957	3.436	3.977	4.248	3.935	3.996	3.618	4.369	4.07	4.044	3.818	3.922	4.177	4.278	3.983	3.679	3.988
1553218_a_at	7.863	7.529	7.576	7.45	7.368	7.316	7.763	7.837	7.228	7.648	7.58	7.462	7.753	7.573	7.703	7.817	7.74	7.726	7.705	7.809	7.638	7.595	7.226	7.802	7.213	7.474	7.508	7.574	7.005	7.329	7.356	7.769	7.631	7.172	7.796	7.362	7.513	7.31	7.719	7.866	7.821	7.854	7.747	7.798	7.79	7.329	7.472	7.49	7.688
1553219_a_at	6.77	6.765	6.261	6.792	6.395	6.719	6.504	6.906	6.481	6.773	6.536	6.529	6.794	6.109	5.991	5.528	6.775	5.958	6.076	6.394	6.757	6.526	6.448	6.131	7.026	5.988	6.242	7.033	7.953	6.262	6.559	6.277	6.37	5.914	6.927	6.253	6.535	7.069	7.016	6.042	6.551	6.285	6.138	5.979	6.926	6.875	6.574	6.246	5.745
1553220_at	4.838	5.237	4.801	5.078	5.218	5.816	5.276	5.085	5.147	4.807	5.546	5.534	4.526	4.945	4.908	4.664	5.295	4.863	5.245	5.022	4.827	4.865	5.479	5.075	5.457	4.951	4.682	5.727	5.511	5.426	4.987	5.071	4.739	5.487	5.692	5.478	5.009	4.728	5.321	5.123	4.36	4.858	4.679	5.125	5.517	5.345	5.447	4.762	5.109
1553221_at	4.768	4.327	4.712	4.458	4.171	4.445	4.591	4.641	4.642	4.18	4.559	4.233	4.59	4.603	4.541	4.574	4.699	4.586	4.159	4.344	4.467	4.605	4.042	4.736	4.474	4.32	4.301	4.37	4.08	4.396	4.401	4.593	4.749	4.397	4.342	4.313	4.42	4.132	4.285	4.687	4.19	4.364	4.486	4.655	4.486	4.337	4.297	4.434	4.79
1553222_at	6.619	6.848	6.55	6.724	6.871	6.76	6.659	6.92	6.744	6.964	6.951	6.842	6.698	6.843	6.663	6.636	6.757	6.804	6.991	6.805	6.964	7.112	6.811	6.727	6.944	6.87	6.778	7.124	6.872	7.119	6.771	6.895	7.077	6.758	6.879	7.194	7.017	6.711	6.801	6.678	7.057	6.717	6.972	6.736	6.968	7.045	7.142	6.848	6.735
1553224_at	4.395	4.17	4.36	4.658	3.936	3.883	3.833	4.303	4.002	3.627	3.43	4.256	4.016	3.693	4.174	3.79	3.657	4.087	3.869	3.797	3.853	4.032	3.925	4.274	4.017	3.568	4.087	3.621	4.377	3.753	3.9	4.627	3.921	4.336	3.991	3.731	4.327	3.934	3.712	3.636	3.774	4.195	4.379	3.711	4.378	3.907	4.008	4.384	4.34
1553225_s_at	5.807	5.648	5.335	5.327	5.229	5.371	5.708	5.923	4.951	5.857	5.622	4.888	5.497	5.253	5.525	5.006	5.562	4.823	4.727	5.195	5.415	5.577	4.821	5.496	5.407	4.261	5.023	5.59	5.251	5.092	4.891	5.486	5.302	4.542	5.596	5.228	5.598	5.263	5.744	5.702	5.361	5.507	5.419	5.212	5.388	5.293	5.426	5.195	5.047
1553226_at	3.332	3.643	3.7	3.601	3.478	3.684	3.797	3.624	3.63	3.572	3.62	3.644	3.466	3.878	3.512	3.666	3.488	3.838	3.801	3.795	3.699	3.747	3.745	3.589	3.429	4.117	3.525	3.574	3.799	3.658	3.699	3.777	3.9	3.572	3.69	3.564	3.529	3.707	3.687	3.674	3.746	3.737	3.621	3.529	3.559	3.553	3.523	3.656	3.574
1553227_s_at	6.431	6.077	5.971	6.433	6.415	6.308	6.58	5.991	6.995	6.438	6.645	6.277	6.221	6.52	6.549	5.817	6.243	6.292	6.297	6.428	5.884	5.95	6.461	5.967	6.493	5.666	6.064	6.253	6.251	5.808	6.487	6.047	6.393	6.409	6.349	6.763	6.574	6.408	5.948	5.737	6.12	6.413	5.925	6.21	6.443	6.335	6.553	6.5	7.03
1553228_at	3.317	3.1	3.147	3.068	3.239	3.236	3.411	3.234	3.091	3.396	3.371	3.371	3.318	3.247	3.383	3.134	3.33	3.035	3.327	3.642	3.156	3.316	3.111	3.283	3.161	3.582	3.462	3.176	3.103	3.05	3.537	3.322	3.323	3.171	3.178	3.385	3.302	3.24	3.226	3.467	3.371	3.329	3.373	3.267	3.307	3.392	3.216	3.282	3.133
1553229_at	4.361	4.534	4.173	4.21	4.288	4.589	4.067	4.315	4.28	4.186	4.459	3.946	3.935	4.336	4.25	4.233	4.367	3.985	4.039	4.23	4.002	4.207	3.743	4.326	4.027	4.079	3.945	4.437	4.163	4.373	4.17	4.134	4.009	4.037	4.234	4.098	4.322	4.318	4.328	4.315	4.297	4.004	4.273	4.549	3.959	4.357	4.223	4.03	4.425
1553232_at	3.937	4.156	3.957	4.005	4.501	3.937	4.05	4.197	3.987	3.735	4.228	4.06	4.187	3.787	4.036	4.183	3.938	4.235	3.867	4.264	4.145	4.293	4.014	4.021	4.225	3.998	4.174	4.081	4.262	4.319	4.495	4.04	4.279	4.304	4.313	4.033	4.127	4.22	4.01	3.997	4.085	4.187	4.012	4.146	4.113	4.373	4.352	4.167	4.114
1553234_at	4.489	4.64	4.521	4.537	4.655	4.528	4.433	4.722	4.622	5.027	4.792	4.762	4.806	4.754	4.555	4.545	4.704	4.823	4.526	4.404	4.911	4.561	4.563	4.673	4.651	4.372	4.674	4.648	4.857	4.96	4.782	4.74	4.753	4.742	4.786	4.831	4.805	4.839	4.687	4.761	4.731	4.415	4.717	4.512	4.482	4.756	4.745	4.582	4.505
1553235_at	3.869	3.898	4.124	3.777	3.95	3.95	3.961	3.774	4.173	3.723	3.941	3.819	4.018	3.852	3.788	3.899	4.123	3.72	4.08	4.004	3.999	3.958	4.052	3.658	3.916	4.473	3.816	4.171	4.057	4.002	3.879	3.955	4.007	3.804	3.869	3.968	4.008	3.82	4.17	4.152	4.215	3.873	3.933	3.705	3.918	4.1	3.934	3.832	3.967
1553237_x_at	4.134	4.237	4.345	4.068	4.195	3.959	3.929	3.964	4.075	4.021	4.045	4.063	4.121	4.184	4.06	4.244	4.111	4.06	4.377	4.109	3.947	4.313	4.078	3.975	4.187	4.265	4.251	4.285	4.198	4.17	4.263	3.991	3.925	4.026	4.229	4.292	4.3	3.987	4.086	4.147	4.36	4.17	4.211	4.045	4.285	4.175	4.369	4.117	4.138
1553238_a_at	4.752	4.802	4.64	4.714	4.585	4.813	4.577	4.818	4.788	4.825	4.764	5.17	4.795	4.864	5.083	4.923	4.661	4.81	4.619	4.82	4.627	4.762	4.657	4.813	4.684	5.422	5.082	4.942	4.813	4.788	4.615	4.581	4.956	4.938	4.696	4.809	4.706	4.64	4.751	4.934	4.738	4.65	4.746	4.744	4.886	5.07	4.819	4.614	4.876
1553239_at	5.39	5.535	5.544	5.624	5.561	5.512	5.851	5.735	5.49	5.528	5.517	5.644	5.408	5.65	5.433	5.58	5.508	5.434	5.661	5.406	5.6	5.509	5.637	5.47	5.576	5.64	5.737	5.403	5.759	5.745	5.642	5.537	5.635	6.026	5.509	5.602	5.396	5.39	5.7	5.64	5.437	5.713	5.39	5.4	5.326	5.577	6.021	5.569	5.338
1553241_at	3.646	3.724	3.546	3.637	3.864	3.653	3.607	3.758	3.639	3.856	3.764	3.668	3.702	3.638	3.639	3.76	3.593	3.886	3.751	3.851	3.564	3.666	3.875	3.744	3.679	3.949	3.904	3.738	3.632	3.669	3.813	3.87	3.766	3.794	3.552	3.585	3.597	3.592	3.812	3.896	3.882	3.661	3.88	3.671	3.63	3.643	3.635	3.708	3.591
1553243_at	4.841	4.451	6.551	5.036	4.876	5.514	4.792	4.85	5.077	4.72	5.086	4.645	4.404	6.356	6.442	6.186	4.983	6.711	4.776	6.36	5.885	4.213	5.801	5.228	5.443	4.86	6.902	3.736	5.874	5.758	4.851	4.795	4.783	5.344	5.252	5.262	6.938	4.479	4.075	6.51	5.395	6.055	6.504	4.787	4.961	3.883	4.252	5.814	5.454
1553244_at	3.543	3.503	3.319	3.487	3.414	3.7	3.434	3.516	3.531	3.644	3.464	3.643	3.714	3.605	3.55	3.344	3.432	3.358	3.489	3.452	3.345	3.571	3.38	3.637	3.31	3.399	3.343	3.496	3.489	3.465	3.592	3.426	3.603	3.615	3.724	3.441	3.442	3.529	3.511	3.543	3.658	3.378	3.462	3.501	3.488	3.655	3.693	3.425	3.313
1553246_a_at	4.742	4.829	4.807	4.708	4.933	4.78	4.74	4.726	4.779	4.823	5.031	4.683	4.777	4.814	4.624	5.047	4.893	5.095	4.724	4.907	4.794	4.62	5.055	4.837	4.741	4.911	5.116	4.935	4.792	4.939	4.774	4.791	5.111	5.309	5.024	4.844	4.772	4.838	4.957	4.824	4.939	5.075	4.901	4.88	4.997	4.89	5.12	4.725	4.815
1553247_a_at	3.481	3.382	3.839	3.259	3.501	3.359	3.525	3.461	3.593	3.547	3.35	3.702	3.36	3.493	3.586	3.367	3.431	3.494	3.307	3.42	3.458	3.414	3.187	3.513	3.772	3.208	3.647	3.344	3.515	3.398	3.205	3.433	3.279	3.447	3.725	3.757	3.442	3.588	3.23	3.761	3.43	3.626	3.389	3.197	3.507	3.564	3.443	3.539	3.554
1553248_at	4.048	4.524	4.22	3.839	3.847	3.721	4.119	3.866	3.801	3.783	3.881	3.813	3.997	3.703	3.978	3.955	3.922	4.038	4.004	3.744	3.83	4.184	3.899	4.206	3.88	4.286	4.058	3.864	4.032	3.809	3.748	3.986	3.993	4.057	3.955	3.74	3.929	4.003	3.882	4.05	3.693	4.17	3.728	3.995	3.968	3.71	3.732	4.255	4.037
1553249_at	3.948	4.065	4.143	4.127	4.118	4.097	3.955	3.759	3.959	4.265	3.714	3.942	3.848	3.954	4.003	4.228	3.901	3.883	4.125	3.65	3.842	3.994	4.051	3.895	3.958	3.855	3.921	3.989	3.875	3.841	4.207	3.858	4.042	4.058	4.123	3.841	3.885	4.14	3.937	3.755	3.787	3.66	3.684	3.866	4.189	3.837	4.109	3.866	3.809
1553252_a_at	7.31	7.7	7.529	7.263	6.601	6.365	5.644	6.237	7.192	6.051	6.37	6.415	5.917	6.678	6.277	6.108	6.174	6.822	6.168	6.668	6.072	6.231	6.09	6.373	6.352	6.267	6.28	6.334	6.434	5.77	6.145	6.293	5.493	5.781	6.02	5.891	5.948	6.067	5.556	6.085	5.897	6.166	6.343	6.396	6.856	6.29	6.902	5.87	6.383
1553253_at	5.701	5.94	5.737	6.043	5.975	5.711	5.932	5.862	5.915	6.125	5.983	5.904	5.807	5.944	5.878	6.037	5.881	6.099	6.367	5.904	6.059	6.371	6.096	5.655	5.903	6.185	6.331	6.36	6.495	6.539	6.096	5.984	6.178	6.089	5.917	6.228	5.999	6.362	6.383	5.915	6.198	6.119	6.159	6.046	5.996	6.387	6.122	5.914	5.931
1553254_at	3.378	3.377	3.652	3.491	3.498	3.32	3.292	3.393	3.418	3.676	3.512	3.645	3.506	3.675	3.342	3.579	3.487	3.503	3.487	3.614	3.472	3.336	3.264	3.561	3.567	3.612	3.584	3.391	3.413	3.412	3.667	3.701	3.594	3.704	3.518	3.391	3.424	3.479	3.444	3.474	3.525	3.495	3.476	3.494	3.477	3.405	3.573	3.56	3.379
1553255_at	4.413	5.031	4.78	4.687	4.605	4.538	4.675	4.474	4.713	4.674	4.499	4.491	4.916	4.852	4.663	4.364	4.5	4.519	4.333	4.612	4.785	4.454	4.647	4.511	4.941	4.72	4.542	4.929	4.661	4.854	4.705	4.677	4.557	4.383	4.781	4.488	4.799	4.589	4.846	4.807	4.874	4.704	4.81	4.589	4.428	4.592	4.504	4.545	4.67
1553257_at	4.107	4.522	4.404	4.191	4.278	4.359	4.254	4.249	4.208	4.218	4.524	4.531	4.338	4.282	4.131	4.186	4.355	4.141	4.176	4.257	4.236	4.317	4.102	4.371	4.404	4.126	4.43	4.29	4.372	4.305	4.416	4.439	4.321	4.128	4.339	4.239	4.322	4.462	4.42	4.374	4.288	4.377	4.552	4.285	4.538	4.484	4.492	4.194	4.342
1553258_at	3.84	4.276	4.125	3.958	4.261	4.163	4.111	3.876	3.847	4.089	4.054	4.253	4.283	4.078	4.227	4.097	3.835	4.16	3.958	3.958	4.032	4.244	4.032	3.888	3.958	4.138	4.096	4.186	4.109	4.125	3.982	4.309	4.228	4.096	4.014	4.244	3.892	4.118	4.329	4	4.05	3.91	4.136	4.03	4.323	4.362	4.233	3.589	4.042
1553260_s_at	3.168	3.276	3.335	3.206	3.139	3.225	3.199	3.374	3.332	3.439	3.242	3.141	3.191	3.328	3.227	3.254	3.321	3.337	3.441	3.314	3.676	3.366	3.097	3.161	3.239	3.372	3.233	3.283	3.159	3.365	3.177	3.281	3.594	3.28	3.275	3.12	3.18	3.159	3.353	3.231	3.474	3.375	3.415	3.243	3.259	3.245	3.572	3.242	3.195
1553261_x_at	2.829	2.89	2.939	2.975	2.743	2.904	3.165	2.864	2.958	2.99	2.927	2.859	2.97	3.146	2.906	2.829	3.113	2.893	2.955	3.026	2.852	2.935	2.921	2.899	2.99	2.912	2.902	2.82	2.834	3.138	2.915	2.965	3.112	2.986	2.975	2.799	2.817	2.87	2.92	2.823	2.767	2.812	3.003	2.834	2.861	2.795	2.873	2.986	2.807
1553262_a_at	6.395	6.309	6.309	6.538	6.224	6.482	6.403	6.207	6.235	6.671	6.325	6.327	6.391	6.391	6.275	6.396	6.197	6.363	6.513	6.482	6.483	6.52	6.37	6.169	6.422	6.495	6.641	6.493	6.518	6.789	6.702	6.402	6.505	6.652	6.513	6.204	6.233	6.452	6.694	6.557	6.37	6.429	6.47	6.667	6.36	6.489	6.505	6.237	6.157
1553263_at	6.055	6.398	6.256	6.717	6.751	6.347	6.598	6.51	6.651	6.408	6.884	7.348	6.49	6.821	6.485	6.546	6.316	6.313	6.54	6.623	6.341	6.548	6.628	6.379	6.46	6.807	6.692	6.846	6.771	6.66	6.647	6.858	6.743	6.663	6.382	6.598	6.635	6.482	6.963	6.404	6.938	6.566	6.883	6.55	6.699	6.616	6.984	6.32	6.304
1553264_a_at	5.57	5.783	5.615	5.605	5.727	5.799	5.872	5.836	5.773	5.902	6.195	5.827	5.89	5.468	5.854	5.884	6.058	5.816	6.09	5.81	5.679	6.124	5.724	5.762	5.988	6.164	5.896	6.17	5.901	6.085	5.903	5.694	6.315	5.778	6.23	5.857	5.852	5.955	6.255	5.876	5.983	5.878	5.843	5.939	5.701	6.218	5.793	5.435	5.677
1553265_at	4.807	4.001	4.589	4.04	3.734	3.94	3.787	3.989	3.953	3.899	4.25	3.869	3.783	3.836	3.901	3.866	3.649	4.037	3.606	4.136	3.952	4.13	3.74	4.515	4.08	3.973	3.931	3.979	3.852	3.787	4.027	4.026	4.069	4.375	3.897	3.76	3.916	3.71	3.769	3.567	3.819	3.857	3.82	4.184	3.553	3.854	4.113	4.291	3.928
1553266_at	2.866	2.986	2.823	2.825	2.881	2.853	2.885	2.982	2.815	2.932	2.847	2.739	2.802	2.912	2.815	2.831	2.872	2.869	3.098	2.897	2.902	2.844	2.809	2.886	2.819	2.996	2.893	3.015	2.93	2.952	2.884	3.094	2.986	2.924	2.928	2.855	2.82	2.756	2.743	2.893	2.865	2.861	2.909	2.807	2.787	2.838	2.95	2.893	2.763
1553267_a_at	5.029	5.053	4.727	5.181	4.569	4.866	4.861	4.89	4.934	4.949	5.603	4.7	4.582	4.667	5.072	4.479	4.875	4.755	4.917	4.945	4.598	4.386	4.863	4.826	4.688	4.962	4.743	5.406	5.142	4.61	4.67	4.554	4.756	4.736	5.283	4.844	4.891	4.501	4.949	5.239	4.625	5.011	4.918	4.709	4.889	5.079	5.182	4.971	4.792
1553268_at	4.356	4.65	4.437	4.457	4.555	4.477	4.627	4.581	4.495	4.563	4.555	4.396	4.639	4.675	4.443	4.696	4.4	4.573	4.72	4.208	4.458	4.706	4.716	4.333	4.696	4.829	4.662	4.633	4.38	4.582	4.679	4.693	4.712	4.895	4.624	4.664	4.618	4.392	4.539	4.692	4.68	4.172	4.369	4.487	4.535	4.597	4.411	4.804	4.311
1553269_at	6.148	4.626	4.71	3.633	4.361	4.003	3.583	5.191	5.031	5.047	5.62	4.439	3.963	4.802	4.673	4.45	4.596	5.249	3.89	4.536	4.23	4.556	3.576	4.86	5.883	4.067	4.036	5.238	3.848	3.85	5.16	5.036	5.419	4.597	5.096	4.292	4.804	3.776	3.914	4.098	4.328	5.035	4.267	4.551	4.816	3.977	5.531	5.854	5.804
1553271_at	4.664	5.325	5.18	4.846	4.571	4.606	4.536	4.552	5.15	4.444	4.593	4.785	4.302	4.396	4.551	4.291	4.898	4.773	4.73	5.06	4.209	4.454	4.469	5.352	4.723	4.466	4.555	4.499	4.449	3.965	4.619	4.224	3.97	4.565	4.524	5.442	4.918	4.523	4.314	4.651	4.378	4.845	4.475	4.606	5.089	4.199	4.478	5.627	5.711
1553272_at	5.15	5.74	4.865	5.117	5.168	5.167	5.328	5.293	4.888	5.191	5.072	5.254	5.416	4.919	5.249	5.221	5.352	5.027	5.362	5.423	5.08	5.608	5.22	5.249	5.441	5.227	5.092	5.509	5.406	5.334	5.324	5.094	5.609	5.068	5.128	5.133	5.165	5.437	5.43	5.062	5.261	5.337	5.478	5.514	5.514	5.373	5.383	5.208	4.937
1553274_a_at	6.492	5.948	6.063	6.396	6.089	5.9	6.367	6.6	5.9	6.343	6.449	5.836	6.421	5.924	6.274	6.274	6.25	6.056	6.237	5.897	6.253	6.375	6.409	6.118	6.412	5.665	5.824	6.28	6.166	5.789	6.367	6.17	6.194	5.887	6.601	6.491	6.517	6.286	6.399	5.932	6.452	5.966	6.144	6.327	5.855	6.478	6.447	6.364	6.636
1553275_s_at	4.216	3.961	3.977	4.272	4.754	3.839	3.657	3.964	3.754	3.986	3.654	3.603	4.255	4.282	4.156	4.539	4.196	4.498	3.789	4.272	3.878	4.013	4.087	4.778	4.308	3.58	3.864	3.593	3.935	3.886	3.685	3.953	3.645	3.49	3.509	4.229	4.474	4.063	3.84	3.786	3.829	4.282	4.198	3.935	5.133	4.184	3.919	4.712	4.688
1553276_at	2.968	3.496	2.861	3.133	3.081	2.95	3.085	3.051	2.976	3.152	3.014	3.106	3.207	3.01	2.999	2.937	2.972	3.015	3.115	3.186	3.006	2.998	3.037	3.081	2.948	2.991	3.164	3.063	3.158	3.193	3.072	3.013	3.275	3.041	3.011	3.04	3.045	2.908	3.039	3.161	3.052	3.004	3.123	3.145	3.161	3.009	2.97	3.021	2.927
1553277_at	3.257	3.235	3.067	3.013	3.203	3.312	3.171	3.187	3.147	3.27	3.146	3.121	3.145	3.159	3.146	3.105	3.054	3.049	3.571	3.199	3.161	3.272	3.347	3.208	3.029	3.428	3.37	3.048	3.116	3.293	2.971	3.332	3.301	3.297	3.222	3.294	2.975	3.081	3.385	3.15	3.259	3.275	2.91	3.136	3.339	3.029	3.28	3.066	3.108
1553279_at	5.371	5.884	5.853	5.609	5.545	5.833	5.081	5.428	5.458	5.674	5.669	5.325	5.493	5.723	5.523	6.382	5.619	5.573	5.454	5.493	5.941	5.708	5.468	5.812	5.55	5.869	5.715	5.78	5.38	5.863	5.466	5.701	5.675	5.597	5.485	5.258	5.703	5.959	6.06	5.417	5.768	5.908	5.337	6.172	5.517	5.53	5.44	5.5	5.498
1553280_at	5.108	4.637	4.573	4.717	4.181	4.64	4.356	5.195	4.526	4.947	4.773	4.32	4.636	4.791	5.198	4.449	4.5	4.513	4.361	4.433	4.469	5.276	4.11	4.577	4.747	4.454	4.204	5.503	4.921	4.624	4.415	4.909	4.925	4.176	5.695	4.421	4.493	4.7	4.72	4.5	5.214	4.494	4.421	5.016	4.865	5.004	5.326	4.69	4.533
1553281_at	4.27	4.076	4.356	4.263	4.337	4.209	4.137	4.153	4.416	4.07	4.185	4.116	4.113	4.257	4.481	4.151	4.591	4.192	4.11	4.274	4.269	4.449	4.478	4.121	4.104	4.411	4.265	4.77	4.335	4.497	3.922	4.285	4.014	4.368	4.194	4.158	4.166	4.145	4.338	4.32	4.313	4.219	4.395	4.257	4.335	4.404	4.544	4.265	4.224
1553282_at	3.523	3.736	3.654	3.533	3.49	3.571	3.616	3.617	3.535	3.387	3.684	3.834	3.674	3.606	3.701	3.737	3.588	3.545	3.56	3.595	3.646	3.777	3.619	3.777	3.55	3.541	3.497	3.428	3.83	3.955	3.534	3.514	3.93	3.708	4.101	3.693	3.551	3.802	3.672	3.901	3.41	3.681	3.807	3.776	3.552	3.745	3.843	3.616	3.689
1553284_s_at	4.755	4.508	4.799	4.708	4.761	4.766	4.423	4.57	4.51	4.465	4.604	4.567	4.32	4.551	4.668	4.432	4.499	4.51	4.245	4.518	4.79	4.632	3.899	4.438	4.636	4.331	4.484	4.962	4.218	4.183	4.656	4.608	4.486	4.743	4.561	4.221	4.463	4.58	4.46	4.565	4.378	4.421	4.269	4.474	4.608	4.59	4.555	4.439	4.567
1553285_s_at	3.297	3.408	3.285	3.421	3.34	3.563	3.542	3.609	3.366	3.386	3.578	3.752	4.104	3.569	3.532	3.507	3.626	3.513	3.481	3.398	3.599	3.478	3.261	3.498	3.521	3.233	3.457	3.692	3.332	3.502	3.744	3.407	3.465	3.189	3.492	3.531	3.366	3.491	3.507	3.741	3.681	3.335	3.517	3.563	3.542	3.478	3.495	3.507	3.268
1553286_at	5.849	5.612	6.016	6.208	5.77	5.717	5.868	5.818	5.618	5.598	5.782	5.563	5.772	5.981	5.811	5.625	6.013	5.724	5.306	5.679	5.216	5.664	5.309	5.615	5.596	5.333	5.617	5.834	5.871	5.138	5.618	5.679	5.756	5.615	5.576	5.787	5.796	5.459	5.368	5.825	5.678	5.704	5.864	5.676	5.819	5.501	5.61	5.634	5.735
1553288_a_at	3.899	4.33	4.248	4.075	4.184	4.102	3.996	4.219	4.009	4.003	4.034	4.273	4.305	4.238	4.353	4.477	4.01	4.102	4.239	4.096	4.14	4.236	4.184	4.097	4.015	4.056	4.198	4.426	4.126	4.31	3.931	4.21	4.206	4.128	4.05	4.004	4.131	4.106	4.323	4.11	4.008	4.253	4.164	4.118	4.046	4.279	4.4	4.173	4.317
1553292_s_at	5.749	5.068	5.422	5.787	5.063	5.586	5.386	5.617	5.558	5.565	5.702	5.131	5.383	5.005	5.596	4.8	5.429	5.113	5.376	5.741	5.203	5.261	5.263	5.52	5.493	4.547	5.077	5.051	4.886	4.798	5.126	5.179	4.726	4.661	5.222	5.635	5.582	4.96	4.928	5.18	5.072	5.521	5.414	5.255	5.347	4.92	5.42	5.439	5.808
1553293_at	3.247	3.525	3.485	3.238	3.403	3.144	3.378	3.37	3.402	3.68	3.283	3.513	3.728	3.25	3.352	3.293	3.605	3.364	3.439	3.417	3.476	3.44	3.441	3.389	3.49	3.824	3.21	3.446	3.398	3.399	3.419	3.303	3.407	3.468	3.4	3.555	3.361	3.649	3.424	3.452	3.524	3.118	3.164	3.471	3.168	3.979	3.306	3.278	3.313
1553295_at	3.079	2.977	2.962	2.981	2.959	2.968	2.997	2.964	3.017	3.035	2.763	2.891	3.016	2.922	2.896	2.931	2.905	2.888	2.92	2.825	2.881	2.898	2.877	2.698	2.928	3.126	2.825	2.861	2.858	2.923	2.899	2.964	2.8	2.952	2.867	2.784	2.835	3.104	2.828	3.026	2.952	2.994	2.939	2.955	2.954	2.926	2.953	2.695	2.804
1553296_at	3.539	3.498	3.369	3.565	3.278	3.302	3.256	3.153	3.174	3.415	3.42	3.184	3.303	3.374	3.19	3.308	3.236	3.215	3.31	3.307	3.311	3.346	3.39	3.288	3.25	3.448	3.215	3.262	3.415	3.47	3.388	3.517	3.531	3.599	3.333	3.284	3.322	3.216	3.324	3.457	3.464	3.517	3.242	3.277	3.251	3.305	3.775	3.362	3.281
1553297_a_at	6.098	6.014	5.964	5.785	6.935	6.539	6.318	6.455	5.824	5.989	5.836	6.057	6.501	6.195	6.016	6.368	6.218	6.238	5.828	5.375	6.51	5.969	5.698	6.031	6.092	5.74	5.439	6.221	5.99	6.41	6.029	5.815	6.021	5.848	5.922	6.406	5.91	6.171	6.585	6.018	6.471	5.719	6.453	6.513	5.955	6.301	6.215	5.668	5.649
1553298_at	3.007	3.273	3.119	3.017	3	3.031	2.907	2.977	3.102	3.101	3.081	2.93	3.018	3.018	2.884	3.037	3.023	2.941	3.185	3.006	3.015	3.068	2.98	3.086	3.046	3.286	2.91	3.039	3.167	3.113	3.099	2.874	3.229	3.195	3.096	3.086	3.055	2.995	2.969	3.078	2.994	3.004	3.205	2.843	3.185	2.962	3.226	3.146	2.952
1553299_at	3.341	3.248	3.184	3.31	3.329	3.056	3.428	3.421	3.166	3.067	3.145	3.193	3.209	3.303	3.25	3.108	3.071	3.321	3.489	3.351	3.423	3.45	3.265	3.118	3.28	3.456	3.132	3.36	3.268	3.37	3.013	3.113	3.17	3.213	3.259	3.285	3.354	3.437	3.401	3.199	3.107	3.033	3.262	3.432	3.309	3.223	3.397	3.195	3.404
1553300_a_at	4.615	4.126	3.678	4.3	4.082	4.19	4.002	4.445	4.189	3.736	3.868	4.764	4.574	4.195	4.19	4.317	4.378	4.411	4.082	4.203	4.2	4.364	4.573	4.196	5.002	4.315	3.835	4.365	4.434	3.914	4.094	4.294	4.131	3.967	3.805	4.319	4.517	4.432	4.263	3.937	4.254	4.078	4.5	3.885	4.374	4.233	4.257	3.814	4.16
1553301_a_at	3.548	3.416	3.606	3.251	3.217	3.506	3.804	3.349	3.461	3.39	3.584	3.418	3.65	3.536	3.467	3.482	3.599	3.594	3.337	3.828	3.637	3.579	3.354	3.402	3.522	3.722	3.242	3.556	3.633	3.482	3.502	3.585	3.826	3.572	3.502	3.514	3.378	3.679	3.459	3.63	3.69	3.496	3.696	3.473	3.415	3.587	3.32	3.762	3.533
1553303_at	4.128	4.857	4.371	4.789	4.623	4.803	4.28	4.351	4.732	4.413	4.344	4.582	4.762	4.623	4.424	4.697	4.555	4.645	4.746	4.384	4.357	4.669	4.536	4.634	4.625	4.424	4.532	4.747	4.881	4.525	4.967	4.823	4.585	4.561	4.628	4.459	4.432	4.836	4.592	4.407	4.651	4.498	4.725	4.7	4.268	4.969	5.126	4.284	4.455
1553304_at	4.607	4.728	4.475	4.736	4.788	4.921	4.536	4.782	4.932	4.696	4.987	4.862	5.005	4.884	4.86	4.943	4.931	4.668	4.569	4.556	4.8	4.991	5.143	4.642	4.776	5.081	4.94	4.686	4.97	4.801	4.886	5.255	5.161	5.18	4.995	4.697	4.894	4.662	4.573	4.632	4.655	4.467	4.418	4.61	4.86	4.926	4.822	5.143	4.993
1553306_at	4.163	4.368	4.429	4.402	4.437	4.299	4.12	4.308	4.396	4.233	4.276	4.415	4.323	4.356	4.417	4.371	4.148	4.237	3.939	4.417	4.011	4.242	4.218	4.139	4.113	4.331	4.273	4.467	4.367	4.503	4.73	4.407	4.578	4.452	4.285	4.38	4.304	4.184	4.311	4.33	4.282	4.473	4.461	4.474	4.219	4.142	4.403	4.087	4.167
1553310_at	3.39	3.161	3.386	3.282	3.276	3.415	3.338	3.619	3.732	3.486	3.73	3.426	3.306	3.463	3.231	3.369	3.168	3.209	3.593	3.33	3.098	3.466	3.407	3.287	3.399	3.384	3.229	3.492	3.313	3.325	3.484	3.404	3.215	3.581	3.587	3.201	3.206	3.225	3.385	3.456	3.11	3.296	3.284	3.25	3.542	3.257	3.278	3.238	3.261
1553311_at	3.436	3.347	3.438	3.301	3.278	3.224	3.376	3.359	3.176	3.361	3.309	3.18	3.299	3.238	3.035	3.202	3.514	3.18	3.471	3.556	3.327	3.525	3.387	3.082	3.153	3.389	3.44	3.376	3.123	3.411	3.277	3.728	3.376	3.575	3.241	3.382	3.231	3.145	3.29	3.396	3.234	3.422	3.379	3.425	3.306	3.21	3.198	3.226	3.507
1553313_s_at	4.824	4.948	5.046	5.33	4.93	5.477	5.433	4.999	5.158	5.328	5.31	5.253	4.819	5.606	5.119	4.907	5.525	5.682	4.956	5.593	5.273	5.886	5.515	4.922	6.443	4.971	5.585	5.28	4.645	5.435	4.942	4.929	5.085	4.884	5.541	4.911	5.007	4.882	5.725	5.121	5.317	5.89	5.213	5.382	5.853	5.502	5.085	4.921	4.97
1553314_a_at	4.261	4.355	4.305	4.465	4.234	4.207	4.198	4.247	4.198	4.293	4.125	4.183	4.41	4.23	4.423	4.147	4.251	4.312	4.007	4.238	4.213	4.329	4.204	4.97	4.406	4.626	4.271	4.193	4.462	4.206	4.462	4.112	4.387	4.151	4.559	4.328	4.191	4.401	4.201	4.256	4.308	3.835	4.207	4.337	4.216	4.477	4.152	4.18	4.136
1553315_at	3.862	3.646	3.774	3.746	3.562	3.995	3.637	3.649	3.829	3.873	3.54	3.804	3.73	3.541	3.697	3.624	3.807	3.546	3.682	4.066	3.562	3.8	3.803	3.641	3.715	3.814	3.595	3.528	3.678	3.841	3.464	3.371	3.575	3.516	3.654	3.581	3.655	3.649	3.459	3.527	3.607	3.872	3.77	3.854	3.786	3.716	3.669	3.501	3.539
1553316_at	4.454	4.414	4.795	4.28	4.075	4.318	4.735	5.031	4.526	4.694	4.487	4.347	4.772	4.142	4.586	4.333	5.121	4.112	5.153	4.385	4.772	4.871	4.469	5.076	4.065	4.698	5.18	4.693	4.378	4.231	4.379	4.107	4.909	4.641	4.308	4.098	4.15	4.248	4.43	5.524	4.804	4.76	5.026	4.199	4.719	4.046	4.562	4.166	4.208
1553317_s_at	3.527	3.27	3.577	3.36	3.204	3.422	3.707	3.554	3.469	3.731	3.672	3.402	3.733	3.303	3.403	3.421	3.909	3.241	3.524	3.176	3.965	3.621	3.278	3.876	3.325	3.488	3.718	3.633	3.48	3.622	3.414	3.263	3.126	3.158	3.395	3.323	3.211	3.776	3.713	4.129	3.734	3.35	3.908	3.506	3.407	3.321	3.257	3.396	3.229
1553318_at	4.152	4.441	4.127	4.234	4.347	4.07	3.871	4.156	4.237	4.055	4.215	4.2	4.251	4.218	4.505	4.346	4.258	4.242	4.258	4.236	4.169	4.434	4.512	4.217	3.922	4.189	4.224	4.515	4.32	4.349	4.433	4.286	4.335	4.535	4.278	4.364	4.252	4.319	4.403	4.354	4.337	4.386	4.456	4.526	4.044	4.263	4.312	4.115	4.17
1553319_at	6.386	3.339	5.184	6.096	6.087	5.064	5.227	4.583	3.593	4.902	4.387	4.779	4.69	6.237	3.835	5.654	4.773	5.17	4.393	5.644	4.829	3.507	5.482	4.389	4.948	4.772	4.908	4.554	3.829	4.332	5.291	6.647	4.206	4.981	5.236	4.283	4.614	5.231	6.211	4.821	5.402	6.525	4.478	5.746	6.026	5.579	4.535	5.227	6.289
1553320_s_at	2.975	2.977	2.983	3	2.905	2.868	2.859	2.855	2.883	3.02	2.975	2.895	2.919	2.766	2.92	2.879	2.946	2.897	2.856	3.012	2.987	2.87	2.886	2.868	2.927	2.851	2.895	2.962	2.958	2.902	2.922	2.921	2.838	2.923	2.87	2.807	2.965	2.868	2.871	2.986	2.924	2.825	2.872	2.975	2.918	2.906	2.792	2.879	2.824
1553321_a_at	3.438	3.508	3.608	3.305	3.494	3.486	3.557	3.451	3.308	3.745	3.488	3.391	3.491	3.479	3.775	3.683	3.716	3.582	3.66	3.193	3.636	3.339	3.529	3.897	3.522	3.529	3.636	3.406	3.352	3.757	3.653	3.667	3.723	3.671	3.583	3.611	3.615	3.419	3.679	3.564	3.944	3.663	3.478	3.971	3.851	3.705	3.48	3.64	3.757
1553322_s_at	4.521	4.313	4.409	4.83	3.924	4.452	3.818	4.074	4.681	4.325	4.133	4.116	4.238	3.978	4.282	4.007	4.797	4.574	4.076	4.21	4.149	4.419	4.312	3.927	4.579	4.003	4.496	4.342	4.467	4.33	3.657	4.159	4.01	4.009	4.32	3.74	4.341	4.539	4.543	4.459	4.32	4.621	4.05	4.607	4.884	4.401	4.397	3.873	4.249
1553323_a_at	4.686	4.573	4.087	4.3	4.048	4.268	3.895	4.21	4.037	4.618	4.716	3.845	4.143	4.501	4.484	4.156	4.334	4.327	4.087	3.824	4.038	3.857	4.14	3.882	4.013	4.158	4.066	4.088	4.469	3.969	4.122	4.229	4.415	3.813	4.409	3.911	4.318	4.319	3.945	3.965	3.922	3.99	3.939	4.316	4.064	3.768	4.302	3.994	4.437
1553325_at	3.815	4.128	4.178	3.93	4.103	3.853	4.296	4.065	4.1	3.919	4.02	3.843	4.033	4.123	3.826	3.995	3.825	4.085	3.99	4.182	4.108	4.047	3.757	3.981	3.801	4.439	4.034	3.858	4.16	4.479	4.489	4.041	4.008	4.021	4.086	4.208	4.002	4.002	4.13	4.05	4.174	4.344	3.888	4.335	4.184	4.109	4.238	4.054	4.071
1553326_at	3.383	3.348	3.419	3.744	3.526	3.376	3.412	3.416	3.409	3.483	3.566	3.349	3.376	3.373	3.484	3.43	3.353	3.361	3.765	3.619	3.305	3.414	3.534	3.335	3.383	3.529	3.364	3.343	3.54	3.618	3.622	3.682	3.662	3.43	3.546	3.315	3.418	3.502	3.515	3.389	3.438	3.706	3.388	3.27	3.508	3.605	3.338	3.357	3.334
1553327_a_at	3.709	3.777	3.54	3.777	3.753	3.725	3.802	3.783	3.742	3.477	3.926	3.86	3.909	3.748	3.864	3.635	3.735	3.833	3.738	3.915	3.707	3.843	4.071	3.695	3.846	3.903	4.002	3.727	3.83	4.034	3.769	3.773	4.209	4.018	3.768	3.715	3.858	3.839	3.865	3.718	4.075	3.88	4.083	3.87	3.804	3.838	3.732	3.594	4.047
1553328_a_at	6.274	5.585	5.887	5.82	4.676	5.1	5.283	5.677	6.082	5.429	6.105	4.82	5.047	5.576	6.099	4.395	4.532	6.189	5.446	6.456	5.145	5.952	5.484	4.953	4.619	5.279	5.873	5.35	5.107	5.464	4.926	5.644	5.082	5.742	5.705	4.722	5.638	4.748	5.486	6.378	5.345	5.544	5.812	5.513	5.892	4.598	4.758	5.52	6.27
1553329_at	3.377	3.476	3.398	3.312	3.316	3.329	3.374	3.28	3.361	3.426	3.535	3.436	3.486	3.452	3.373	3.355	3.422	3.577	3.856	3.493	3.613	3.308	3.46	3.376	3.313	3.492	3.597	3.461	3.454	3.558	3.419	3.436	3.508	3.591	3.423	3.389	3.374	3.471	3.399	3.481	3.484	3.298	3.459	3.663	3.308	3.415	3.446	3.326	3.395
1553330_at	3.062	3.233	3.144	3.402	3.267	3.152	3.317	3.044	3.251	3.376	3.118	3.191	2.98	3.215	3.207	3.157	3.158	3.167	3.398	3.323	3.279	3.094	3.073	3.265	3.078	3.183	3.327	3.06	3.223	3.05	3.434	3.115	3.073	3.471	3.139	3.183	2.994	3.21	3.174	3.25	3.191	3.121	3.225	3.224	3.248	3.373	3.291	2.977	2.986
1553333_at	6.872	6.398	6.819	5.595	5.204	4.804	4.07	4.801	5.775	5.267	5.768	5.198	3.603	5.947	5.546	4.933	5.056	5.338	4.6	4.69	4.739	5.637	3.922	5.824	5.614	4.945	4.766	6.426	5.904	4.319	4.471	5.397	5.134	4.225	5.611	4.736	4.422	4.511	4.401	5.798	4.922	4.245	5.086	5.113	5.068	4.58	6.34	5.482	5.555
1553335_x_at	3.553	3.625	3.595	3.467	3.487	3.392	3.374	3.469	3.494	3.641	3.435	3.35	3.539	3.499	3.682	3.63	3.393	3.628	3.308	3.468	3.594	3.799	3.766	3.75	3.622	3.595	3.778	3.647	3.596	3.445	3.386	3.47	3.58	3.791	3.521	3.294	3.455	3.51	3.612	3.636	3.743	3.617	3.497	3.28	3.324	3.46	3.533	3.486	3.427
1553336_a_at	5.324	5.295	4.783	5.237	5.261	4.833	4.986	4.962	5.108	5.413	5.62	4.924	5.246	5.177	4.636	4.628	5.138	5.011	4.905	4.939	4.458	5.065	5.385	4.77	5.106	5.174	5.225	5.462	5.165	4.753	5.261	5.112	4.958	5.364	5.429	5.028	5.255	5.34	5.251	5.275	5.285	5.252	5.037	4.885	5.054	5.17	5.107	5.112	5.117
1553338_at	5.98	6.197	5.574	6.023	5.791	6.514	6.529	6.161	6.183	6.781	6.774	5.971	6.6	5.933	5.907	5.596	6.543	6.562	6.203	6.124	6.655	6.714	6.862	6.303	6.98	6.349	6.322	6.733	6.659	6.469	6.602	6.554	6.251	6.399	6.735	6.558	6.546	6.753	6.851	6.801	6.422	6.704	6.211	6.122	6.621	6.839	6.373	5.978	6.315
1553340_s_at	4.746	5.131	5.129	4.987	5.22	5.105	4.903	5.158	5.215	4.797	4.867	4.89	5.266	4.936	4.953	4.926	5.156	5.073	4.831	4.98	5.02	5.223	5.11	5.1	5.035	5.007	4.962	5.212	5.072	5.095	5.127	4.987	5.081	5.148	4.752	5.097	5.183	5.314	5.075	4.918	5.018	4.912	5.044	5.237	4.996	5.169	5.278	5.007	5.047
1553341_at	3.83	3.971	3.778	4.132	3.8	3.913	3.841	3.887	3.8	4.02	3.695	3.923	4.039	4.005	3.977	3.848	3.887	3.884	3.751	3.759	3.996	4.023	3.81	3.965	4.063	3.734	4.129	4.028	3.893	3.614	4.073	3.734	4.015	3.992	3.683	3.839	3.89	3.759	4.031	3.825	4.01	3.811	3.818	3.957	3.938	3.894	3.922	3.889	3.76
1553344_at	2.985	2.966	3.113	3.211	2.97	2.979	2.927	2.953	2.95	2.994	3.054	2.932	2.927	2.984	2.731	2.795	2.99	2.886	2.952	2.927	2.848	2.85	3.105	2.979	2.98	2.978	2.999	3.032	3.081	2.908	3.274	2.943	2.916	2.989	2.862	2.823	2.817	3.002	2.84	2.948	3.014	2.951	3.036	3.079	2.992	2.828	2.993	3.139	2.722
1553346_a_at	5.181	4.941	5.401	5.363	5.055	4.887	5.067	5.148	5.446	4.662	4.845	4.998	5.207	5.202	5.442	5.151	5.487	5.258	5.092	4.687	4.875	4.921	5.646	5.394	4.765	4.738	4.91	5.259	5.102	5.148	4.783	4.673	4.745	5.018	4.977	5.101	4.927	5.084	5.363	4.711	5.33	4.963	4.787	5.326	5.159	5.493	5.465	4.416	4.941
1553347_s_at	4.386	4.364	4.594	4.244	4.352	4.674	4.36	4.998	4.424	4.018	4.273	4.446	4.551	4.359	4.73	4.701	4.788	4.734	4.847	4.913	4.51	4.407	4.445	4.837	4.179	4.625	4.89	4.122	4.341	4.863	4.34	4.323	4.293	4.878	4.445	4.563	4.736	4.265	4.195	4.952	4.798	4.27	4.876	4.485	4.175	4.373	4.323	4.353	4.381
1553348_a_at	6.554	6.151	6.085	6.54	6.172	7.05	6.591	6.627	6.749	6.676	6.587	6.431	6.672	6.586	6.284	6.006	6.793	6.496	6.199	6.349	6.353	6.838	6.301	6.824	6.938	6.435	6.387	6.64	6.58	6.53	5.962	6.498	5.873	5.898	6.731	6.56	6.489	6.554	6.588	6.483	6.412	6.649	6.57	6.393	6.706	6.768	6.422	6.622	6.489
1553349_at	7.19	7.07	7.248	6.856	6.753	6.55	6.525	6.489	7.207	6.361	6.571	6.33	6.247	6.779	7.036	6.308	6.558	6.753	6.494	6.952	6.619	6.371	6.858	7.194	6.347	6.071	6.492	5.844	5.982	6.151	6.738	6.765	5.8	6.566	5.792	7.147	6.552	6.179	5.803	6.275	6.41	6.521	6.405	6.844	6.935	5.992	6.688	7.307	7.178
1553350_at	4.574	4.417	4.622	4.592	4.62	4.539	4.306	4.572	4.478	4.671	4.758	4.506	4.457	4.592	4.521	4.58	4.644	4.601	4.615	4.62	4.471	4.742	4.571	4.57	4.816	4.983	4.789	4.662	4.795	4.614	4.578	4.635	4.708	5.097	4.359	4.519	4.409	4.787	4.568	4.377	4.865	4.656	4.43	4.904	4.37	4.906	4.548	4.54	4.511
1553351_at	4.503	5.28	5.486	4.901	5.066	4.747	4.408	4.55	4.834	4.505	4.809	4.971	4.345	4.946	4.62	4.537	4.646	4.98	4.394	4.696	4.476	4.254	4.642	4.345	4.55	5.42	4.629	5.213	4.723	4.117	5.09	4.892	4.59	4.807	4.895	4.417	4.536	4.619	4.285	4.789	4.431	4.483	4.472	4.861	5.253	4.413	5.134	5.102	4.661
1553352_x_at	4.04	4.107	4.165	3.982	4.054	4.031	4.151	4.228	4.016	4.057	4.092	3.936	4.326	4.128	3.983	3.917	4.189	4.234	4.197	4.328	4.297	3.929	4.294	4.129	3.974	3.885	4.409	4.141	4.125	4.684	4.111	4.202	3.905	4.115	4.305	4.127	4.007	4.037	4.278	4.081	4.252	4.1	4.357	3.96	3.978	4.323	4.035	4.064	4.247
1553354_a_at	4.608	4.667	4.822	4.823	4.581	4.777	4.417	4.589	4.706	4.569	4.635	4.565	4.68	4.737	4.435	4.737	4.738	4.698	4.663	4.285	4.476	4.299	4.741	4.527	4.761	4.928	4.818	4.491	4.532	4.756	4.605	5.016	5.036	4.497	4.605	4.805	4.619	4.603	4.671	4.392	4.592	4.398	4.403	4.705	4.616	4.5	4.952	4.46	4.968
1553355_at	4.398	4.162	4.148	3.985	3.8	3.709	3.839	3.736	4.149	3.466	3.934	3.755	4.014	3.834	3.987	4.123	3.885	3.758	3.797	3.836	3.818	3.999	3.885	3.734	3.74	4.532	4.197	4.024	3.884	4.06	3.937	3.804	4.084	4.107	3.777	3.751	3.679	4.037	3.952	3.896	4.483	3.875	3.814	3.908	4.046	3.722	4.085	4.131	4.154
1553356_at	3.099	3.408	3.327	3.127	3.134	3.277	3.172	3.334	3.183	3.321	3.299	3.258	3.308	3.322	3.234	3.35	3.215	3.092	3.339	3.115	3.1	3.166	3.376	3.092	3.182	3.635	3.11	3.116	3.081	3.497	3.266	3.262	3.366	3.216	3.066	3.214	3.218	3.138	3.149	3.4	3.388	3.262	3.387	3.308	3.586	3.239	3.407	3.054	3.232
1553357_at	3.428	3.291	3.395	3.385	3.261	3.14	3.21	3.286	3.275	3.4	3.276	3.089	3.188	3.337	3.224	3.328	3.28	3.427	3.213	3.124	3.172	3.202	3.377	3.278	3.284	3.263	3.384	3.206	3.216	3.435	3.285	3.38	3.605	3.342	3.194	3.202	3.194	3.169	3.217	3.283	3.109	3.371	3.305	3.241	3.062	3.093	3.216	3.268	3.463
1553359_at	6.1	6.586	6.402	6.151	6.52	6.409	6.369	6.476	6.281	6.658	6.629	6.364	6.51	6.457	6.405	6.628	6.375	6.386	6.382	6.379	6.57	6.676	6.687	6.286	6.494	6.777	6.68	6.587	6.723	6.924	6.725	6.63	6.882	7.132	6.498	6.377	6.28	6.582	6.755	6.341	6.702	6.683	6.465	6.579	6.437	6.571	6.673	6.153	6.242
1553361_x_at	5.888	5.769	5.792	5.871	5.844	5.766	5.809	5.806	5.725	6.559	6.029	5.762	5.924	5.858	5.988	5.799	6.033	5.918	5.853	5.919	5.822	5.791	5.882	5.956	5.936	6.085	5.94	5.964	6.079	6.146	6.012	5.892	6.035	5.821	5.976	5.945	5.534	6.188	5.93	5.769	6.011	6.07	6.068	6.309	5.877	5.943	5.888	5.602	5.737
1553362_at	2.874	2.922	2.917	2.971	2.957	2.808	2.867	3.001	2.901	3.133	3.022	2.905	2.841	2.817	2.858	2.823	2.995	2.877	2.982	2.911	3.014	2.906	2.932	2.996	3	3.217	3.152	2.933	2.935	2.908	2.977	2.873	3.015	2.991	3.129	2.938	2.861	2.921	2.903	3.029	2.92	3.115	2.936	2.9	3.077	3.016	3.013	2.983	2.816
1553363_at	3.445	3.827	3.724	3.634	3.733	3.482	3.546	3.614	3.525	3.491	3.453	3.592	3.376	3.805	3.517	3.635	3.55	3.446	3.466	3.465	3.611	3.537	3.44	3.519	3.441	4.087	3.623	3.837	3.657	3.822	3.497	3.445	3.511	3.724	3.591	3.479	3.682	3.493	3.676	3.803	3.643	3.632	3.588	3.653	3.735	3.521	3.368	3.522	3.656
1553364_at	4.896	4.252	4.317	4.317	4.086	3.726	3.873	3.728	3.953	3.92	4.294	4.142	3.741	4.08	4.03	4.03	3.974	4.311	3.756	4.029	4.149	3.736	3.742	4.316	4.076	4.564	3.92	3.995	3.872	3.747	3.91	4.202	4.46	3.915	4.02	3.524	3.986	3.568	3.789	3.953	4.319	3.822	3.759	3.856	4.079	4.128	3.988	4.285	3.945
1553365_at	3.627	3.482	3.482	3.277	3.325	3.271	3.54	3.347	3.314	3.512	3.505	3.491	3.434	3.55	3.44	3.418	3.414	3.65	3.328	3.58	3.244	3.413	3.518	3.454	3.414	3.524	3.242	3.417	3.362	3.383	3.435	3.333	3.245	3.338	3.164	3.242	3.341	3.174	3.446	3.348	3.332	3.369	3.467	3.431	3.31	3.29	3.495	3.399	3.428
1553366_s_at	5.845	6.187	5.677	6.132	6.035	5.833	5.798	5.729	6.077	5.766	6.002	5.849	5.791	5.969	5.941	5.702	5.734	5.902	5.879	5.781	5.762	5.992	5.944	5.664	5.928	6.129	6.152	5.99	6.216	6.182	5.971	5.857	5.942	5.634	5.957	5.73	5.921	6.058	6.222	5.857	5.97	5.975	5.878	6	5.98	5.746	6.044	5.537	5.889
1553367_a_at	5.121	4.777	4.544	4.635	4.764	4.572	4.847	4.866	4.807	4.507	4.91	4.627	4.746	4.758	4.565	4.933	4.808	4.875	4.457	4.656	4.96	5.019	4.664	4.402	4.912	5.141	4.595	4.782	4.937	5.11	4.822	4.629	4.706	4.638	5.112	4.692	4.713	5.087	5.129	4.898	4.714	4.847	4.575	4.857	4.863	4.882	4.805	4.756	4.889
1553369_at	4.158	4.294	4.385	4.118	4.447	4.135	4.405	4.061	4.015	4.357	4.138	4.309	4.334	4.129	4.26	4.199	4.24	4.125	4.32	4.281	4.38	4.158	4.224	4.635	4.002	4.189	4.132	3.942	4.101	4.409	4.255	4.106	4.346	3.897	3.865	4.263	4.278	3.941	4.19	4.34	4.209	4.189	4.452	4.367	4.443	4.24	4.407	4.214	4.303
1553371_at	3.233	3.513	3.444	3.46	3.593	3.378	3.396	3.342	3.403	3.464	3.432	3.287	3.67	3.498	3.386	3.306	3.37	3.517	3.546	3.571	3.426	3.57	3.481	3.351	3.55	3.365	3.617	3.577	3.498	3.67	3.552	3.594	3.541	3.424	3.59	3.377	3.275	3.571	3.729	3.469	3.465	3.638	3.472	3.639	3.458	3.639	3.484	3.217	3.582
1553372_at	3.836	4.304	4.142	4.13	4.056	4.02	4.153	4.058	4.034	3.996	4.005	4.133	4.165	4.114	3.972	3.974	3.922	4.199	4.524	3.774	4.033	4.539	3.732	3.948	3.967	4.124	4.107	3.942	3.806	3.991	4.296	4.282	4.453	4.06	3.974	4.177	3.943	4.065	4.048	4.079	4.041	4.089	4.04	4.06	3.916	3.913	3.71	4.063	3.934
1553373_at	4.053	3.988	4.535	3.754	3.943	4.146	4.103	4.168	4.048	4.048	4.197	3.93	4.536	4.007	4.135	4.008	4.1	3.886	4.281	3.909	4.205	4.312	4.294	4.135	3.989	4.134	3.926	4.183	3.797	4.057	4.02	4.063	4.532	3.941	4.046	3.897	3.829	4.24	4.359	4.275	3.959	3.937	4.304	4.19	4.038	4.081	4.008	3.759	3.606
1553374_at	3.389	3.081	3.089	3.386	3.17	3.27	3.392	3.298	3.103	3.168	3.21	3.096	3.256	3.26	3.036	3.261	3.337	3.343	3.246	3.404	3.216	3.43	3.112	3.29	3.187	3.216	3.144	3.135	3.4	3.246	3.233	3.287	3.192	3.195	3.177	3.103	3.123	3.33	3.143	3.377	3.164	3.136	3.165	3.173	3.198	3.064	3.147	3.254	3.085
1553375_at	3.765	4.33	3.991	4.369	4.091	4.153	4.357	4.078	4.074	4.515	4.495	4.054	4.69	4.412	3.85	3.973	4.304	4.16	4.242	4.454	3.973	3.881	3.899	3.913	4.683	4.117	4.47	4.45	4.946	4.357	4.186	4.405	4.161	4.226	4.289	4.511	4.385	4.507	4.708	4.18	4.177	4.077	4.652	4.031	4.673	4.05	3.978	3.822	4.153
1553376_a_at	3.296	3.567	3.243	3.61	3.116	3.451	3.498	3.202	3.219	3.682	3.358	3.211	3.206	3.204	3.669	3.375	3.103	3.329	3.114	3.296	3.155	3.457	3.33	3.016	3.13	3.712	3.154	3.289	3.259	3.2	3.251	3.304	3.281	3.366	3.455	3.144	3.481	3.284	3.193	3.377	3.304	3.3	3.356	3.084	3.33	3.328	3.802	3.644	3.191
1553378_a_at	3.398	3.785	3.73	3.609	3.493	3.575	3.636	3.578	3.537	3.527	3.526	3.6	3.548	3.667	3.605	3.641	3.368	3.512	3.708	3.666	3.569	3.756	3.638	3.413	3.461	3.447	3.486	3.538	3.555	3.908	3.538	3.63	3.717	3.702	3.616	3.917	3.488	3.822	3.751	3.405	3.623	3.558	3.588	3.514	3.449	3.694	3.388	3.435	3.539
1553380_at	3.445	3.163	3.263	3.27	3.265	3.428	4.063	3.931	3.258	3.591	3.194	3.469	3.775	3.4	3.659	3.416	3.458	3.179	3.435	3.229	3.634	3.438	3.281	3.609	3.354	3.777	3.288	3.251	3.369	3.314	3.638	3.106	3.336	3.502	3.329	4.26	3.485	3.477	3.702	3.7	3.665	3.372	3.458	3.34	3.219	3.282	3.191	3.052	3.021
1553383_at	2.993	3.062	3.068	3.061	2.976	3.145	3.268	3.015	3.314	3.077	3.02	3.097	2.985	3.112	3.002	3.024	3.176	3.171	3.067	3.016	3.02	3.158	3.065	3.304	3.137	3.015	3.317	3.158	3.112	3.153	3.067	3.044	3.045	2.987	3.127	3.116	3.008	3.043	2.9	3.139	2.96	3.041	3.091	3.103	3.078	2.985	3.262	3.086	3.034
1553385_at	4.601	4.777	4.911	4.698	4.52	4.582	4.48	4.622	4.454	4.585	4.484	4.645	4.478	4.586	4.604	4.734	4.534	4.598	4.829	4.586	4.562	4.72	4.72	4.628	4.562	4.509	4.74	4.887	4.756	4.846	4.682	4.68	4.76	4.459	4.79	4.662	4.476	4.466	4.511	4.593	4.786	4.691	4.741	4.632	4.741	4.57	4.601	4.598	4.383
1553386_at	5.569	6.2	6.261	5.956	7.066	5.705	4.861	5.148	6.743	5.92	6.305	5.886	5.059	6.004	5.783	5.354	5.848	5.681	5.485	5.511	5.112	5.756	5.68	5.51	5.076	5.311	5.648	5.12	4.84	5.261	5.897	5.543	5.081	5.979	5.445	5.631	5.412	4.77	4.941	5.444	4.688	5.344	5.065	5.955	6.44	4.877	5.131	5.773	5.748
1553387_at	4.475	4.591	4.319	4.092	4.123	4.106	4.846	4.352	4.407	4.247	4.141	4.058	4.174	4.042	4.354	4.178	4.37	4.381	4.184	4.276	4.128	4.154	4.156	4.568	4.258	4.337	4.131	4.252	3.943	4.36	4.355	4.405	4.241	4.04	4.159	4.648	4.402	4.293	4.341	4.363	4.354	4.042	4.344	4.502	4.086	4.032	4.162	4.686	4.536
1553388_at	3.207	3.362	3.384	3.491	3.363	3.543	3.469	3.341	3.374	3.547	3.503	3.464	3.608	3.155	3.301	3.559	3.33	3.363	3.222	3.216	3.403	3.544	3.279	3.413	3.205	3.547	3.43	3.369	3.525	3.53	3.428	3.466	3.359	3.375	3.56	3.271	3.318	3.626	3.631	3.357	3.376	3.431	3.606	3.402	3.265	3.361	3.659	3.398	3.418
1553389_at	4.092	4.187	4.041	3.77	3.75	3.926	3.879	3.905	3.898	4.02	3.908	4.022	3.998	3.886	3.973	3.868	3.831	3.862	3.92	3.956	3.757	3.859	4.017	4.126	3.769	3.779	3.955	3.952	3.772	3.672	4.143	3.956	3.89	3.823	3.8	3.794	3.972	3.972	3.874	3.819	4.126	3.897	4.029	4.078	3.873	3.866	3.871	4.153	4.042
1553390_at	3.481	3.738	3.54	3.626	3.648	3.579	3.662	3.405	3.366	3.629	3.755	3.5	3.788	3.532	3.704	3.848	3.604	3.723	3.431	3.47	3.874	3.678	3.494	3.54	3.684	3.687	3.819	3.94	3.58	3.659	3.663	3.636	3.777	3.714	3.606	3.649	3.6	3.848	3.795	3.519	3.652	3.386	3.534	3.71	3.594	3.727	3.599	3.719	3.582
1553391_at	3.347	3.35	3.405	3.248	3.248	3.314	3.598	3.302	3.534	3.576	3.772	3.645	3.361	3.554	3.22	3.535	3.341	3.263	3.693	3.514	3.412	3.46	3.418	3.469	3.389	3.538	3.452	3.476	3.444	3.551	3.35	3.391	3.806	3.629	3.546	3.34	3.225	3.537	3.562	3.417	3.457	3.392	3.172	3.557	3.555	3.444	3.356	3.267	3.443
1553392_at	3.512	3.656	3.363	3.425	3.244	3.497	3.341	3.431	3.261	4.058	3.714	3.17	3.057	3.638	3.556	3.608	3.267	3.403	3.359	3.134	3.134	3.712	3.262	3.146	3.176	3.545	3.18	3.043	3.466	3.203	3.44	3.712	4.058	3.444	3.511	3.195	4.075	3.206	3.222	3.209	3.988	3.143	3.548	3.378	3.147	3.292	3.728	4.137	3.48
1553394_a_at	6.711	7.185	6.389	7.455	6.78	5.303	5.511	4.48	6.705	5.985	6.773	7.426	4.414	7.084	5.966	5.681	6.315	6.355	5.558	7.169	4.885	5.928	5.915	5.539	4.594	6.782	6.577	6.219	4.966	4.705	5.763	5.801	5.34	5.734	5.57	5.514	5.399	5.222	4.567	6.055	5.081	6.056	6.211	5.704	5.983	5.138	5.572	6.89	6.473
1553395_a_at	5.867	5.567	5.04	5.877	4.706	5.33	5.816	6.56	5.348	6.001	5.585	5.404	5.882	5.264	6.247	5.242	5.54	5.619	5.878	5.781	6.102	5.919	5.104	6.064	5.483	5.544	5.587	5.358	5.459	5.554	5.535	6.132	5.501	5.214	7.003	5.619	5.98	5.571	6.019	6.328	5.865	5.594	6.045	5.949	5.213	5.125	6.109	5.787	5.551
1553396_a_at	4.628	4.89	4.786	4.563	4.976	4.608	4.593	4.838	4.919	4.637	4.73	4.776	5.064	4.997	5.145	5.187	4.75	5.12	4.421	4.908	4.954	5.286	4.728	4.647	4.759	5.673	4.862	4.897	4.666	4.919	4.46	4.667	5.311	4.638	4.708	4.873	4.941	5.138	4.918	5.092	4.877	4.99	4.675	4.944	4.126	4.816	4.796	5.076	4.97
1553397_at	6.359	6.755	6.322	6.38	6.781	6.35	6.541	6.449	6.372	6.411	6.413	6.227	6.408	6.499	6.412	6.517	6.313	6.337	6.611	6.263	6.463	6.613	6.661	6.315	6.21	6.638	6.561	6.768	6.627	6.748	6.638	6.503	6.725	6.707	6.338	6.479	6.486	6.607	6.529	6.328	6.655	6.611	6.812	6.621	6.463	6.552	6.691	6.342	6.294
1553398_at	3.179	3.216	3.213	3.18	3.447	3.25	3.281	3.281	3.238	3.27	3.486	3.149	3.233	3.33	3.385	3.476	3.179	3.249	3.391	3.167	3.196	3.426	3.464	3.212	3.178	3.597	3.372	3.409	3.337	3.336	3.488	3.32	3.471	3.392	3.052	3.306	3.22	3.237	3.33	3.272	3.429	3.392	3.48	3.238	3.281	3.516	3.228	3.254	3.138
1553399_a_at	6.174	6.108	6.276	6.141	6.563	6.334	6.375	6.506	6.557	6.313	6.668	6.595	6.361	6.41	6.363	6.434	6.343	6.612	6.793	6.715	6.408	6.604	6.619	6.218	6.303	7.002	6.827	6.567	6.633	6.712	6.78	6.6	6.791	6.525	6.483	6.349	6.389	6.499	6.458	6.358	6.216	6.356	6.156	5.986	6.29	6.584	6.462	6.443	6.501
1553400_a_at	5.791	5.134	5.386	5.711	5.208	4.498	4.617	4.558	5.053	5.272	5.96	5.193	3.926	5.175	4.815	4.501	4.9	4.578	4.47	5.817	4.753	4.527	4.594	5.227	5.044	5.054	5.551	5.069	4.968	4.921	4.989	4.846	5.551	5.172	4.963	4.621	5.014	4.881	5.279	4.998	5.051	4.592	5.147	4.763	4.55	4.508	4.936	5.509	5.239
1553401_at	3.831	3.742	3.769	3.783	3.731	3.63	3.852	3.84	3.845	3.56	3.633	3.768	3.645	3.669	3.544	3.848	3.855	3.73	3.812	3.713	3.616	3.564	3.87	3.509	3.764	3.831	3.59	3.661	3.812	3.518	3.876	3.891	3.982	3.888	3.591	3.809	3.691	3.897	3.663	3.978	3.791	3.734	3.741	3.618	3.768	3.676	3.562	3.713	3.805
1553402_a_at	3.82	3.648	3.625	3.98	3.514	3.658	3.994	4.129	3.695	4.13	3.867	3.762	4.35	3.818	3.843	4.176	4.066	3.898	3.942	3.879	3.801	3.703	3.417	4.118	4.179	3.27	3.817	3.949	3.502	3.594	3.858	3.736	3.887	3.836	3.892	3.917	4.205	3.954	4.115	3.911	3.955	3.579	4.065	3.994	3.877	3.708	3.932	3.99	3.808
1553403_at	3.959	3.98	3.753	3.899	4.065	4.044	4.003	3.864	3.861	4.026	3.788	4.075	4.276	3.881	4.064	4.095	3.891	3.748	3.97	4.068	4.008	4.064	3.778	3.522	4	4.123	4.262	4.024	4.051	3.994	3.938	4.233	3.964	4.003	3.909	3.826	3.812	4.004	4.208	3.847	3.999	3.753	3.941	3.845	3.828	3.755	3.999	3.799	3.974
1553405_a_at	3.681	3.729	3.853	3.734	3.493	3.639	3.536	3.603	3.761	3.785	3.887	3.701	3.774	3.688	3.823	3.763	3.777	3.714	3.814	3.521	3.965	3.902	3.939	3.544	3.898	3.703	3.887	3.737	3.687	3.962	3.716	3.725	3.845	3.518	3.925	3.617	3.71	3.821	3.876	4.017	3.859	3.715	3.925	3.773	3.742	3.794	3.805	3.735	3.846
1553407_at	6.059	6.403	6.464	6.439	6.345	6.323	6.059	6.085	6.225	6.252	5.683	6.008	5.652	5.73	5.619	5.406	5.341	5.746	5.385	6.347	5.997	6.023	6.365	6.001	5.819	5.341	5.791	5.222	5.612	5.493	5.971	5.955	5.582	5.912	5.56	6.128	5.554	5.898	5.502	5.585	5.165	5.619	5.767	5.778	6.408	5.591	5.63	6.229	6.115
1553409_at	3.125	3.412	3.405	3.38	3.193	3.181	3.304	3.131	3.298	3.329	3.164	3.214	3.318	3.259	3.102	3.246	3.249	3.279	3.504	3.185	3.381	3.261	3.273	3.242	3.235	3.257	3.183	3.239	3.273	3.251	3.372	3.183	3.45	3.233	3.31	3.188	3.183	3.178	3.26	3.174	3.24	3.284	3.062	3.154	3.102	3.313	3.458	3.298	3.134
1553410_a_at	3.538	3.64	3.733	3.742	3.844	3.617	3.507	3.628	3.782	3.465	3.72	3.562	3.706	3.716	3.751	3.692	3.661	3.804	3.799	3.753	3.678	3.621	4.017	3.601	3.661	3.909	3.722	3.751	3.919	3.925	3.689	3.852	3.465	3.884	3.833	3.594	3.658	3.611	3.661	3.457	3.589	3.807	3.908	3.792	3.662	3.618	3.553	3.715	3.745
1553411_s_at	3.363	3.666	3.499	3.551	3.505	3.517	3.43	3.481	3.503	3.368	3.669	3.512	3.388	3.424	3.39	3.429	3.431	3.28	3.534	3.404	3.317	3.387	3.643	3.561	3.643	4.043	3.276	3.314	3.663	3.466	3.365	3.706	3.519	3.428	3.52	3.363	3.307	3.63	3.602	3.467	3.545	3.535	3.552	3.393	3.279	3.345	3.766	3.553	3.384
1553412_at	4.237	4.494	4.364	4.369	4.618	4.4	4.42	4.451	4.5	4.703	4.469	4.509	4.48	4.227	4.119	4.488	4.509	4.221	4.384	4.737	4.282	4.527	4.257	4.316	4.676	4.403	4.433	4.256	4.433	4.247	4.92	5.031	4.756	5.235	4.414	4.332	4.31	4.139	4.227	4.705	4.193	4.267	4.051	4.186	4.243	4.242	4.358	4.436	4.401
1553413_at	3.965	4.872	3.787	3.951	3.963	3.712	3.701	3.656	3.617	3.827	4.107	3.692	3.751	3.738	3.954	3.63	3.691	4.038	3.702	4.05	3.862	4.321	3.95	3.773	3.681	4.116	4.012	3.95	3.61	3.707	3.746	4.358	5.381	4.046	3.923	3.654	3.893	3.842	4.096	3.878	4.224	3.787	3.749	3.982	3.954	3.806	4.491	4.104	3.682
1553415_at	3.168	3.109	2.983	3.292	3.053	2.998	2.97	3.015	3.06	2.92	2.964	2.932	3.175	3.177	2.867	3.057	3.086	3.025	3.069	3.083	3.101	3.106	2.887	3.087	3.165	3.333	3.167	3.11	3.061	2.929	2.995	3.007	2.993	3.194	2.908	2.91	2.958	2.957	3.061	2.974	3.014	3.078	3.017	3.062	3.029	3.124	2.983	3.035	3.025
1553417_at	3.495	3.721	3.739	3.635	3.667	3.89	3.68	3.562	3.728	3.485	3.77	3.701	3.761	3.819	3.738	3.604	3.547	3.637	4.006	3.747	4.061	3.887	3.573	3.616	3.902	3.798	3.824	3.502	3.765	3.585	3.729	3.685	3.583	3.65	3.62	3.731	3.707	3.691	3.635	3.722	3.915	3.768	3.823	3.932	3.645	3.894	3.901	3.823	3.498
1553418_a_at	3.662	3.794	3.646	3.685	3.723	3.565	3.748	3.678	3.801	3.629	3.639	3.76	3.545	3.585	3.681	4.069	3.718	3.722	3.768	3.691	3.496	3.523	3.693	3.574	3.597	3.732	3.979	3.592	3.895	3.846	3.564	3.653	3.715	4.009	3.547	3.565	3.48	3.691	3.605	3.807	3.461	3.495	3.512	3.856	3.609	3.605	3.77	3.652	3.515
1553420_at	3.54	3.383	3.641	3.56	3.584	3.484	3.735	3.614	3.584	3.593	3.529	3.688	3.502	3.655	3.62	3.443	3.39	3.741	3.725	3.757	3.526	3.613	3.784	3.568	3.634	3.525	3.533	3.724	3.826	3.565	3.809	3.624	3.619	3.802	3.476	3.515	3.49	3.624	3.501	3.46	3.657	3.624	3.864	3.833	3.555	3.637	3.457	3.575	3.649
1553422_s_at	4.407	4.598	4.314	4.79	4.392	4.366	4.552	4.497	4.527	4.258	4.492	4.053	4.611	4.449	4.327	4.163	4.276	4.813	4.375	4.19	4.488	4.431	4.529	4.359	4.285	4.608	4.538	4.564	4.543	4.825	4.643	4.684	4.774	4.974	4.441	4.329	4.261	4.432	4.948	4.466	4.795	4.34	4.799	4.543	4.185	4.653	4.575	4.397	4.119
1553423_a_at	4.102	3.474	3.192	3.789	3.647	3.837	4.713	3.847	3.571	3.729	3.507	4.009	4.181	3.396	3.831	4.197	4.696	3.961	3.938	3.619	3.712	3.79	3.626	4.702	3.836	3.575	3.677	4.141	3.633	3.752	3.705	3.483	3.538	3.28	3.662	4.129	3.987	3.694	3.55	4.043	3.782	3.793	3.849	3.998	3.723	4.216	3.858	3.69	3.446
1553424_at	3.499	3.682	3.368	3.947	3.753	3.693	3.447	3.675	3.589	3.517	3.638	3.719	3.674	3.651	3.881	3.804	3.656	3.745	3.318	3.765	3.774	3.499	3.752	3.586	3.651	3.684	3.759	3.621	3.581	3.559	3.492	3.624	3.694	3.593	3.594	3.566	3.762	3.758	3.675	3.411	3.694	3.795	3.583	3.658	3.394	3.684	3.781	3.584	3.742
1553425_at	3.709	3.59	3.794	3.635	3.538	3.558	3.776	3.767	3.752	3.545	3.855	3.766	3.681	3.783	3.512	3.604	3.744	3.588	3.546	3.486	3.76	3.57	3.704	3.602	3.511	3.67	3.891	3.547	3.583	3.782	3.609	3.498	3.685	4.377	3.617	3.899	3.318	3.735	3.619	3.422	3.693	3.701	3.669	3.937	3.7	3.651	3.745	3.449	3.685
1553426_at	3.338	4.011	3.732	3.471	3.651	3.742	3.786	3.921	3.775	3.706	3.675	3.7	3.824	3.789	3.934	3.775	3.842	3.832	3.811	3.83	3.999	3.835	4.001	3.602	3.593	3.977	3.93	3.915	3.564	3.915	3.631	3.594	3.835	3.678	3.869	3.754	3.86	3.638	3.798	3.711	4.222	3.762	4.247	3.926	3.598	3.696	3.744	3.68	3.659
1553427_at	3.904	4.317	4.191	4.329	4.147	4.535	4.192	4.286	4.338	4.337	4.16	4.328	4.45	4.351	4.929	4.111	4.468	4.061	4.4	4.188	4.073	4.602	4.419	4.573	4.362	4.471	4.248	4.26	4.468	4.567	4.226	4.287	4.736	4.43	4.304	4.071	4.393	4.599	4.159	4.037	4.373	4.143	4.357	4.386	4.455	4.057	4.943	4.136	4.274
1553428_at	3.305	3.493	3.445	3.364	3.575	3.274	3.48	3.422	3.459	3.486	3.413	3.393	3.452	3.722	3.432	3.364	3.457	3.717	3.574	3.475	3.454	3.372	3.601	3.178	3.333	3.488	3.308	3.4	3.608	3.555	3.242	3.363	3.78	3.492	3.481	3.278	3.334	3.379	3.646	3.409	3.642	3.235	3.473	3.458	3.499	3.29	3.399	3.377	3.326
1553429_at	4.032	4.105	4.21	4.095	4.342	4.235	4.36	4.316	4.386	4.266	4.249	4.344	4.457	4.22	4.375	4.39	4.24	4.2	4.323	4.123	4.289	4.277	3.92	4.085	4.418	4.451	4.304	4.367	4.257	4.484	4.383	4.339	4.363	4.408	4.378	4.184	4.226	3.988	4.051	4.445	4.242	4.017	4.376	4.148	4.304	4.17	4.243	4.085	4.136
1553430_a_at	5.11	5.065	5.05	4.812	4.508	5.25	5.123	5.303	5.191	4.981	5.479	4.735	4.546	5.352	5.283	4.809	4.88	5.199	4.642	5.24	4.759	5.216	4.583	5.305	5.048	4.808	4.402	5.803	5.386	4.741	4.64	5.074	5.02	4.616	5.643	4.926	4.76	4.753	5.426	5.112	4.785	4.696	4.554	5.001	4.663	5.323	5.437	4.855	4.91
1553432_s_at	4.374	4.96	4.703	4.55	4.716	4.527	4.656	4.54	4.407	4.484	4.546	4.605	4.402	4.385	4.485	4.655	4.923	4.787	4.77	4.712	4.644	4.666	4.517	4.484	4.395	4.499	4.658	4.986	4.428	4.9	4.519	4.558	4.463	4.748	4.575	4.611	4.57	4.455	4.796	4.636	4.706	4.626	4.632	4.677	4.447	4.791	4.692	4.637	4.492
1553433_at	3.354	3.168	3.376	3.174	3.008	3.23	3.309	3.046	3.176	3.109	2.992	3.111	2.992	3.225	3.165	3.134	3.09	3.189	3.269	3.201	3.344	3.113	3.333	3.126	3.331	3.319	3.261	3.093	3.093	3.031	3.232	3.415	3.229	3.452	3.34	3.074	3.071	3.024	3.162	3.1	3.226	3.492	3.037	3.178	3.249	3.043	3.084	2.958	3.022
1553434_at	3.497	3.419	3.485	3.403	3.347	3.396	3.472	4.246	3.573	3.556	3.366	3.286	3.47	3.559	3.464	3.754	3.842	3.492	3.562	3.267	3.158	3.453	3.189	3.376	3.482	3.094	3.247	3.403	5.204	3.469	3.256	3.473	4.178	3.26	3.924	3.25	3.38	3.298	3.286	3.076	3.399	3.205	3.287	3.595	3.418	3.838	3.84	3.418	3.314
1553435_at	4.596	4.536	4.488	4.429	4.956	4.313	4.384	4.354	4.449	4.245	4.35	4.308	4.489	4.979	4.414	4.629	4.373	4.662	4.338	4.519	4.556	4.278	4.436	4.275	4.5	4.593	4.39	4.375	4.395	4.673	4.835	4.737	4.217	3.967	4.388	4.445	4.431	4.412	4.667	4.345	4.682	4.417	4.583	4.496	4.583	4.293	4.558	4.172	4.364
1553436_at	3.743	3.832	3.815	4.061	3.845	3.831	3.904	3.97	3.806	4.057	3.867	3.946	3.951	3.624	3.848	3.983	3.802	3.656	4.392	3.797	3.834	3.829	3.995	4.079	3.863	3.841	3.793	3.701	3.735	3.947	4.078	4.07	4.084	4.116	4.047	3.783	3.85	3.885	3.73	3.884	3.876	4.106	4.06	3.828	3.807	4.043	4.099	3.898	3.857
1553437_at	3.95	3.992	4.283	4.228	4.158	4.001	4.441	4.062	4.098	4.264	4.184	4.064	4.254	4.302	4.287	3.895	4.388	4.116	4.201	4.131	4.203	4.187	4.538	4.177	4.114	4.563	4.283	4.568	4.649	4.699	4.388	4.288	4.47	3.973	4.277	4.446	4.302	4.439	4.39	4.207	3.829	4.237	4.241	4.208	4.233	4.555	4.537	4.103	4.163
1553438_at	6.152	6.264	6.37	6.278	6.182	6.172	6.092	6.047	6.169	6.33	6.32	6.079	6.159	6.284	6.154	6.14	6.154	6.185	6.338	6.319	6.336	6.283	6.308	6.256	6.268	6.346	6.39	6.171	6.212	6.481	6.363	6.432	6.366	6.538	6.179	6.189	6.022	6.245	6.301	6.376	6.183	6.575	6.314	6.37	6.492	6.346	6.445	6.06	6.117
1553439_at	4.366	4.447	4.56	4.304	4.62	4.486	4.534	4.485	4.031	4.81	4.521	4.353	4.422	4.692	4.808	4.166	4.581	4.296	4.483	4.341	4.413	4.581	4.697	4.409	4.313	5.206	4.705	4.575	4.437	4.371	4.887	4.191	4.987	4.657	4.542	4.396	4.348	4.409	4.503	4.355	4.733	4.183	4.697	4.453	4.193	4.406	4.714	4.509	4.489
1553440_at	3.078	3.144	3.023	2.975	3.039	3.11	3.196	3.197	2.994	3.085	3.053	3.125	3.139	3.111	3.044	3.068	3.069	3.095	3.158	2.988	3.055	3.197	3.075	3.106	3.12	3.264	3.125	3.028	3.116	3.06	3.212	3.025	3.208	3.063	3.021	3.068	3.112	3.16	3.123	3.089	3.213	3.139	3.175	3.218	3.107	3.09	3.055	3.049	3.005
1553441_at	2.959	2.803	2.938	2.919	2.746	2.883	3.039	2.796	2.779	3.025	2.875	2.868	2.926	2.867	2.846	2.764	2.855	2.943	3.01	2.896	2.953	2.772	2.848	2.841	2.824	2.994	2.878	2.702	2.862	2.94	2.862	3.019	2.993	2.897	2.819	2.807	2.788	2.937	2.837	2.785	2.871	2.938	2.81	2.793	2.813	2.89	2.806	2.802	2.904
1553442_a_at	3.411	3.466	3.447	3.27	3.398	3.463	3.37	3.627	3.513	3.408	3.505	3.501	3.416	3.532	3.407	3.533	3.468	3.651	3.515	3.362	3.26	3.605	3.53	3.284	3.352	3.628	3.659	3.689	3.35	3.527	3.322	3.645	3.364	3.652	3.345	3.346	3.37	3.512	3.554	3.535	3.265	3.499	3.251	3.274	3.509	3.66	3.599	3.421	3.468
1553443_at	3.797	3.707	3.838	3.713	3.538	3.725	3.667	3.735	3.898	3.582	3.583	3.543	3.776	3.659	3.807	3.645	4.012	3.607	3.663	3.574	3.608	3.876	3.782	3.759	3.573	3.696	3.822	3.629	3.809	3.845	3.835	3.947	3.661	3.652	3.714	3.551	3.591	3.575	3.557	3.811	3.541	3.853	3.949	3.713	3.703	3.819	3.802	3.701	3.696
1553444_a_at	5.1	5.559	5.298	5.252	5.518	5.502	5.599	5.626	5.517	5.445	5.692	5.597	5.691	5.703	5.516	5.604	5.536	5.619	5.417	5.312	5.396	5.675	5.794	5.526	5.554	6.03	5.956	5.625	5.643	5.654	5.682	5.615	5.586	5.664	5.39	5.545	5.416	5.482	5.426	5.425	5.747	5.539	5.248	5.514	5.585	5.492	5.766	5.358	5.367
1553446_at	3.42	3.686	3.39	3.45	3.376	3.349	3.459	3.404	3.345	3.469	3.526	3.446	3.588	3.478	3.53	3.556	3.713	3.407	3.424	3.676	3.783	3.524	3.43	3.499	3.637	3.561	3.554	3.437	3.392	3.615	3.763	3.417	3.491	3.569	3.597	3.416	3.463	3.481	3.569	3.685	3.616	3.381	3.474	3.812	3.5	3.526	3.594	3.419	3.546
1553447_at	3.42	3.9	3.812	3.868	3.866	3.621	3.624	3.587	3.76	3.665	3.631	3.586	3.729	3.77	3.59	3.894	3.679	3.675	3.627	3.467	3.676	3.526	3.791	3.479	3.814	3.625	3.531	3.826	3.632	3.711	3.537	3.571	3.56	3.778	3.533	3.642	3.578	3.709	3.705	3.74	3.749	3.762	3.675	3.675	3.93	3.511	3.834	3.519	3.787
1553448_at	3.839	3.755	3.708	3.623	3.468	3.29	3.324	3.322	3.711	3.649	3.508	3.344	3.656	3.619	3.592	3.424	3.718	3.548	3.577	3.605	3.809	3.356	3.418	3.695	3.385	3.606	3.674	3.608	3.494	3.696	3.674	3.508	3.581	3.74	3.439	3.446	3.426	3.631	3.539	3.302	3.401	3.762	3.738	3.447	3.607	3.687	3.384	3.553	3.397
1553449_at	3.899	3.931	4.102	3.874	3.697	4.023	4.19	4.035	3.698	4.209	3.896	3.714	4.081	3.756	3.961	3.857	3.869	3.908	4.087	3.907	3.934	4.019	4.02	4.159	4.165	3.986	4.026	3.947	4.09	4.357	3.943	3.955	3.892	3.896	4.226	3.98	3.92	3.945	4.343	4.027	4.058	3.574	4.022	4.062	3.708	4.073	3.932	4.007	3.787
1553450_s_at	3.719	3.935	3.805	3.919	3.977	3.724	4.044	3.888	3.994	3.626	3.713	4.109	3.76	4.162	3.852	3.91	4.068	4.067	3.824	3.941	3.752	4.158	3.973	3.867	3.778	4.145	3.854	3.986	3.876	4.337	3.775	3.707	3.825	3.827	3.772	3.812	3.958	3.914	3.809	3.863	3.767	3.916	3.854	3.77	3.902	3.759	4.015	3.909	3.968
1553451_at	3.484	3.841	3.667	3.595	3.693	3.769	3.591	3.867	3.74	3.812	3.92	3.869	3.641	3.927	3.679	3.922	3.768	3.882	3.743	3.553	3.557	3.742	3.829	3.659	3.866	3.763	3.735	4.015	3.667	3.656	3.894	3.777	4.044	3.892	3.868	3.593	3.661	3.816	3.783	3.791	3.75	3.974	3.555	3.676	3.557	3.752	3.659	3.681	3.812
1553452_at	3.804	3.92	3.587	3.795	3.669	3.456	3.824	3.629	3.947	3.978	3.977	3.701	4.069	3.932	3.779	3.764	4.002	3.913	3.662	3.664	3.706	4.079	3.973	3.823	3.759	3.903	3.65	3.774	4.062	3.896	4.141	4.076	3.882	4.141	3.687	3.844	4.262	4.145	3.928	3.91	4.005	3.723	4.018	3.804	3.828	3.897	3.977	3.838	3.836
1553453_at	3.922	4.357	4.19	4.397	4.309	4.294	4.38	4.101	4.252	4.23	4.231	4.281	4.434	4.41	4.09	4.245	4.165	3.941	4.486	4.228	4.32	4.122	4.399	4.214	4.07	4.758	4.559	4.355	4.235	4.635	4.511	4.348	4.302	4.298	3.903	4.319	3.915	4.128	4.291	4.116	4.297	4.176	4.421	4.336	4.163	4.327	4.672	4.061	4.059
1553454_at	7.706	6.807	7.919	7.097	7.612	5.254	7.396	7.229	6.807	7.315	6.43	7.345	8.036	7.471	4.963	5.868	5.74	7.067	6.13	7.678	7.122	7.042	8.095	4.965	7.312	6.555	6.635	7.226	7.28	5.649	6.84	5.604	6.796	6.431	7.134	7.922	7.508	9.073	8.285	6.459	8.638	7.374	6.208	6.415	6.204	7.806	5.612	5.702	6.548
1553456_at	4	4.136	3.923	3.621	4.07	4.315	4.122	3.802	4.194	3.927	4.29	4.166	4.116	4.079	4.171	3.924	4.125	4.138	3.881	4.154	4.009	3.989	4.16	3.847	4.012	3.879	3.809	4.33	3.865	4.147	4.246	4.451	4.103	4.286	3.933	4.235	3.853	4.138	4.205	3.995	4.322	4.008	4.148	4.3	4.241	4.131	4.099	4.045	3.941
1553457_at	4.036	4.157	4.053	4.084	4.091	4.08	4.143	4.057	4.01	4.231	4.226	4.047	4.014	3.922	4.14	3.961	3.87	4.42	4.273	4.209	4.126	4.113	4.349	4.011	4.199	4.214	4.383	4.167	4.097	4.193	4.436	4.146	4.268	4.489	3.968	4.169	4.14	4.257	4.219	4.244	4.137	4.223	3.989	4.163	4.113	4.418	4.399	4.249	4.174
1553458_at	4.953	4.874	4.801	4.704	4.999	4.589	4.382	4.626	4.821	4.483	4.691	4.444	4.699	4.415	4.78	4.742	4.869	4.671	4.72	4.767	4.36	4.59	4.594	4.805	4.988	4.998	4.757	4.777	4.55	4.82	4.601	4.686	4.998	4.772	4.806	4.812	4.7	4.732	4.593	4.856	5.202	4.735	4.77	4.685	4.745	4.805	4.636	4.865	4.701
1553459_at	4.208	4.108	4.219	3.979	4.223	4.251	4.366	3.959	4.039	4.101	4.213	4.052	4.064	3.919	4.043	4.129	3.83	3.869	3.939	4.006	3.905	4.182	3.902	4.076	4.188	4.262	4.153	3.903	4.095	4.107	4.692	3.986	4.078	4.373	3.945	4.031	3.974	4.054	4.109	3.953	4.263	3.907	4.306	3.915	3.902	4.501	4.256	3.984	3.854
1553460_at	4.243	4.205	4.167	4.158	4.166	4.141	4.246	4.152	4.092	4.18	4.366	3.964	4.3	4.071	4.217	3.952	4.081	4.11	3.903	3.819	4.271	4.173	3.946	4.115	4.283	4.142	3.807	4.356	4.128	4.102	4.288	4.368	4.032	3.8	3.932	4.286	3.902	4.216	4.037	4.138	4.369	4.412	4.256	3.915	4.185	4.287	4.113	4.001	4.09
1553461_at	3.512	3.271	3.285	3.679	3.543	3.323	3.7	3.377	3.483	3.274	3.964	3.458	3.185	3.172	3.307	3.38	3.343	3.471	4.262	3.59	3.562	3.785	3.913	3.3	3.267	4.039	3.662	3.298	3.407	3.919	3.691	3.362	4.191	4.114	3.803	3.463	3.273	3.286	3.691	3.277	3.513	3.773	3.268	3.731	3.317	3.793	3.457	3.398	3.256
1553462_at	3.484	3.036	3.108	3.126	3.038	3.054	3.193	3.016	3.058	2.911	3.126	3.007	3.092	3.069	3.112	3.082	3.134	3.109	3.375	3.217	3.126	3.129	3.123	3.027	3.096	3.058	2.883	3.001	3.137	2.922	3.167	3.138	2.961	3.029	2.968	2.965	2.993	3.068	3.184	3.125	3.063	3.041	3.294	3.243	3.097	3.195	2.953	2.961	3.026
1553464_at	5.175	5.565	5.575	5.342	5.518	5.508	5.327	5.371	5.5	5.549	5.644	5.381	5.647	5.495	5.57	5.578	5.791	5.269	5.855	5.411	5.459	5.904	5.495	5.617	5.565	5.724	5.719	5.929	6.191	6.019	6.005	5.616	5.805	5.549	5.467	5.569	5.601	5.656	5.731	5.472	5.886	5.754	5.591	5.789	5.659	5.731	5.709	5.418	5.398
1553465_a_at	3.714	4.134	3.98	3.923	3.982	3.528	3.703	3.941	3.96	3.924	3.793	3.506	3.603	3.658	4.057	4.189	3.798	3.78	3.784	4.123	3.894	3.906	3.514	3.847	3.928	3.749	3.615	3.921	4.167	4.102	4.166	3.735	4.04	4.402	3.968	3.697	4.207	3.967	4.049	4.035	4.042	3.956	3.936	3.829	3.747	3.918	3.847	3.885	3.785
1553466_at	4.348	4.546	4.648	4.87	4.759	4.249	4.48	4.315	4.546	4.616	4.482	4.6	4.294	4.656	4.421	4.553	4.397	4.352	4.767	4.25	4.375	4.515	4.586	4.348	4.493	4.391	4.45	4.554	4.583	4.49	4.692	4.549	4.642	4.661	4.237	4.511	4.444	4.665	4.681	4.46	4.86	4.614	4.458	4.592	4.609	4.925	4.742	4.534	4.564
1553467_at	3.506	3.832	3.61	3.576	3.658	3.738	3.54	3.886	3.516	3.755	3.929	3.683	3.689	3.529	3.638	3.779	3.785	3.727	3.547	3.443	3.675	3.58	3.793	3.645	3.571	3.834	3.851	3.924	3.975	3.842	3.801	3.683	4.149	3.704	3.636	3.534	3.559	3.657	3.906	3.741	3.769	3.975	3.734	3.992	3.885	3.639	3.776	3.604	3.728
1553468_at	3.481	3.601	3.298	3.443	3.293	3.41	3.354	3.555	3.311	3.293	3.34	3.069	3.308	3.481	3.4	3.254	3.371	3.316	3.174	3.49	3.133	3.223	3.392	3.366	3.438	3.639	3.498	3.451	3.298	3.287	3.43	3.266	3.462	3.392	3.503	3.309	3.253	3.149	3.439	3.423	3.273	3.228	3.413	3.763	3.166	3.242	3.569	3.26	3.184
1553470_at	3.151	3.507	3.526	3.475	3.331	3.326	3.442	3.353	3.422	3.509	3.481	3.334	3.399	3.397	3.353	3.235	3.518	3.506	3.419	3.353	3.646	3.338	3.333	3.376	3.409	3.62	3.376	3.422	3.498	3.489	3.653	3.603	3.318	3.723	3.433	3.372	3.352	3.571	3.379	3.405	3.526	3.551	3.377	3.454	3.582	3.227	3.305	3.38	3.399
1553471_at	3.797	3.63	3.803	3.764	3.629	3.673	3.967	3.804	3.807	4.383	3.897	3.841	3.78	3.59	3.902	3.897	3.949	3.853	4.401	3.972	3.995	4	4.202	4.057	3.643	4.425	4.25	3.897	3.734	4.301	4.15	4.017	4.421	4.203	4.277	4.343	3.769	3.747	4.345	4.185	4.276	4.063	3.809	4.132	4.043	4.189	3.939	3.714	3.764
1553472_at	3.527	3.535	3.33	3.225	3.149	3.412	3.281	3.458	3.316	3.348	3.519	3.308	3.465	3.507	3.585	3.292	3.29	3.311	3.615	3.454	3.585	3.364	3.627	3.397	3.375	4.133	3.52	3.555	3.384	3.532	3.494	3.194	4.12	3.432	3.475	3.357	3.315	3.471	3.55	3.182	3.504	3.517	3.503	3.278	3.635	3.5	3.624	3.284	3.309
1553474_at	2.878	3.063	2.978	2.972	3.137	3.059	2.945	2.87	3.001	2.91	2.986	3.005	2.893	2.939	2.796	2.945	2.985	2.866	3.075	3.101	2.913	3.12	2.947	2.924	3.05	3.126	2.989	2.919	3.012	2.888	3.072	2.917	3.028	3.17	3.075	2.838	2.776	2.881	3.006	2.966	3.175	3.025	3.041	2.92	3.074	2.852	3.219	2.979	2.847
1553475_at	3.418	3.338	3.385	3.586	3.524	3.433	3.294	3.364	3.449	3.283	3.541	3.391	3.524	3.473	3.327	3.51	3.368	3.488	3.63	3.654	3.589	3.564	3.342	3.396	3.471	3.781	3.593	3.632	3.518	3.432	3.335	3.452	3.35	3.396	3.588	3.36	3.533	3.483	3.545	3.417	3.462	3.618	3.635	3.382	3.274	3.442	3.412	3.529	3.59
1553478_at	4.286	4.152	4.234	4.316	4.006	4.06	4.248	4.134	4.227	3.992	4.022	4.25	3.992	4.085	4.431	3.946	4.143	4.261	4.138	3.886	4.056	3.933	4.189	4.079	4.194	3.818	4.161	4.162	4.204	4.209	4.105	4.498	4.161	4.209	3.888	3.969	4.047	4.061	4.201	4.24	3.862	3.998	3.905	3.977	3.992	4.113	4.205	4.071	3.945
1553479_at	3.921	4.279	3.959	4.133	4.179	3.988	4.417	3.971	3.664	4.527	4.668	4.118	4.323	4.006	4.169	4.23	3.945	4.033	4.262	4.069	4.199	4.554	4.11	4.027	4.08	4.359	4.305	4.038	4.281	4.185	4.18	4.443	4.292	4.226	4.094	3.97	4.068	4.106	4.077	4.1	4.133	4.592	4.102	4.213	4.824	4.401	4.355	4.103	3.891
1553482_at	3.373	3.411	3.333	3.309	3.257	3.38	3.473	3.525	3.331	3.238	3.401	3.431	3.594	3.546	3.307	3.461	3.28	3.428	3.349	3.438	3.539	3.389	3.304	3.287	3.561	3.431	3.567	3.358	3.569	3.409	3.511	3.466	3.323	3.217	3.27	3.367	3.205	3.474	3.457	3.246	3.312	3.27	3.346	3.32	3.333	3.357	3.45	3.314	3.253
1553483_at	4.507	4.92	4.591	4.834	4.787	4.526	4.917	4.65	4.672	5.021	4.857	4.939	5.093	4.776	4.971	5.098	4.728	4.438	4.457	4.857	4.782	4.709	4.667	4.675	4.786	4.897	4.856	4.552	4.79	4.828	4.812	4.662	4.879	5.018	4.627	4.707	4.658	4.894	4.666	5.098	4.571	5.116	4.911	4.692	4.923	4.819	4.953	4.75	4.605
1553484_at	3.3	3.572	3.779	3.249	3.357	3.35	3.128	3.423	3.291	3.145	3.286	3.394	3.364	3.671	3.449	3.244	3.531	3.409	3.476	3.196	3.148	3.277	3.395	3.362	3.409	3.55	3.231	3.713	3.52	3.523	3.309	3.29	3.395	3.075	3.412	3.378	3.468	3.418	3.216	3.423	3.232	3.134	3.428	3.218	3.792	3.35	3.165	3.278	3.41
1553485_at	3.766	3.651	3.837	3.848	3.501	3.566	4.072	3.923	3.533	3.558	3.706	3.729	3.479	3.602	4.002	3.963	4.298	3.736	3.896	3.711	4.369	3.726	3.646	4.109	3.705	4.261	3.593	3.588	3.519	4.019	3.596	3.799	3.735	3.542	3.687	3.807	3.776	4.09	3.867	3.989	3.813	3.459	3.73	3.838	3.885	3.534	3.593	3.759	3.596
1553486_a_at	3.186	3.388	3.396	3.324	3.287	3.277	3.339	3.177	3.279	3.3	3.116	3.407	3.221	3.16	3.18	3.337	3.31	3.345	3.308	3.371	3.505	3.312	3.291	3.209	3.273	3.588	3.34	3.387	3.357	3.182	3.346	3.406	3.356	3.17	3.26	3.215	3.274	3.422	3.315	3.237	3.159	3.281	3.198	3.149	3.287	3.461	3.397	3.258	3.214
1553488_at	3.845	4.179	4.179	4.008	4.042	4.131	4.044	4.154	3.91	4.356	4.069	3.915	4.217	4.01	4.088	4.089	4.14	3.853	4.258	4.035	4.101	4.059	4.061	4.042	4.135	4.445	4.197	4.045	4.08	4.17	4.051	4.273	4.326	4.104	4.047	3.894	4.032	4.038	4.366	4.259	3.932	3.929	3.869	4.09	3.973	4.027	4.25	4.295	3.818
1553489_a_at	4.34	4.358	4.266	4.09	4.341	4.234	4.374	3.968	4.3	4.479	4.329	4.357	4.156	4.509	4.005	4.415	4.176	4.406	4.43	4.444	4.21	4.342	4.005	4.343	4.329	4.335	4.397	4.163	4.243	4.157	4.612	4.237	4.204	4.93	4.222	4.184	4.133	4.306	4.486	4.649	4.32	4.077	4.101	4.141	4.193	4.243	4.228	4.229	4.215
1553491_at	3.603	3.641	3.769	3.829	3.717	3.62	3.607	3.649	3.701	3.889	3.857	3.88	3.793	3.536	3.741	3.952	3.584	3.692	3.696	3.774	3.737	3.661	3.616	3.668	3.495	3.741	3.505	3.867	3.84	3.669	3.906	3.683	4.035	4.308	3.824	3.77	3.724	3.656	3.801	3.532	3.497	3.764	3.511	3.668	3.609	3.724	3.958	3.663	3.642
1553492_a_at	3.632	3.841	3.714	3.534	3.825	3.777	3.678	3.664	3.841	3.79	3.811	3.418	3.59	3.58	3.815	3.74	3.9	3.733	3.707	3.778	3.542	3.721	3.58	3.705	4.08	3.876	3.599	3.672	4.23	3.553	3.709	3.835	3.737	3.834	3.843	3.859	3.848	3.568	3.585	3.472	3.621	3.824	3.812	3.718	3.733	3.863	3.854	4.045	3.853
1553493_a_at	4.955	5.14	5.098	4.907	5.132	4.999	5.339	5.004	4.964	5.299	5.425	5.037	5.123	5.003	5.157	5.14	4.981	5.081	5.037	5.235	5.085	5.253	4.948	5.2	4.976	5.306	5.314	4.954	5.272	4.99	5.541	5.601	5.24	5.644	5.178	5.171	4.815	5.163	5.068	5.094	5.101	5.012	5.014	5.073	4.914	5.196	5.329	5.056	4.842
1553494_at	2.94	3.078	2.942	3.036	2.849	3.109	3.333	3.142	3.023	2.938	3.116	2.902	3.072	3.02	2.964	3.106	2.838	3.074	3.033	2.98	3.064	3.131	2.908	2.927	2.936	3.069	2.949	3.197	3.168	3.044	2.974	3.056	2.906	3.022	3.213	3.19	2.997	3.021	3.198	2.977	3.136	2.997	3.144	2.953	2.974	3.048	3.437	2.886	2.943
1553497_at	3.261	3.603	3.287	3.423	3.33	3.335	3.369	3.329	3.316	3.572	3.201	3.34	3.242	3.306	3.518	3.288	3.313	3.232	3.334	3.435	3.527	3.396	3.561	3.386	3.447	3.535	3.379	3.383	3.368	3.626	3.328	3.48	3.416	3.189	3.363	3.257	3.306	3.451	3.353	3.291	3.35	3.313	3.755	3.632	3.212	3.408	3.367	3.357	3.253
1553498_at	4.34	4.533	4.348	4.284	4.287	4.441	4.305	4.324	4.359	4.236	4.682	4.265	4.435	4.371	4.423	4.423	4.357	4.47	4.425	4.349	4.346	4.53	4.627	4.808	4.405	4.768	4.036	4.37	4.391	4.481	4.82	4.555	4.529	4.298	4.335	4.547	4.281	4.468	4.414	4.212	4.574	4.45	4.428	4.682	4.705	4.562	4.662	4.619	4.386
1553499_s_at	6.419	6.979	6.166	6.271	6.264	6.243	5.979	6.13	6.181	6.081	6.38	6.231	6.223	6.052	6.298	6.324	6.077	6.104	6.351	6.187	6.306	6.518	6.227	6.09	6.059	6.487	6.315	6.548	6.832	6.365	6.109	6.513	6.986	6.051	7.753	6.226	6.192	6.788	6.878	6.05	6.508	6.17	6.652	6.448	6.505	6.595	6.975	6.449	6.206
1553500_at	3.77	3.925	3.999	3.802	3.744	3.72	4.108	3.734	3.905	3.977	3.944	3.782	3.948	4.052	3.96	3.876	3.826	3.824	3.819	3.707	3.925	4.184	3.918	3.897	4.03	3.96	3.866	3.997	3.847	4.003	3.878	4.064	3.832	3.817	3.773	3.87	3.863	3.714	4.297	3.982	3.916	4.106	4.001	3.851	3.579	3.819	4	3.725	3.996
1553502_a_at	3.762	3.481	3.561	3.548	3.373	3.487	3.485	3.297	3.737	3.591	3.4	3.891	3.395	3.689	3.68	3.494	3.716	3.575	3.527	3.503	3.558	3.65	3.343	3.587	3.926	3.335	3.658	3.5	3.425	3.681	3.662	3.44	3.603	3.616	3.517	3.39	3.528	3.502	3.423	3.778	3.459	3.622	3.29	3.514	3.465	3.527	3.434	3.585	3.671
1553504_at	3.908	4.169	4.15	4.099	3.86	4.257	3.916	4.04	4.125	3.829	4.094	4.169	4.303	4.014	4.414	3.996	3.823	4.09	4.251	3.808	4.368	4.254	4.45	3.903	4.254	3.956	4.075	4.342	4.088	3.944	3.993	3.831	3.882	4.198	4.237	4.06	4.149	3.941	4.095	4.141	3.974	3.962	4.335	4.046	4.074	3.934	4.245	4.133	4.087
1553505_at	6.027	6.132	6.008	5.508	6.048	5.242	4.531	5.73	5.771	5.727	5.894	5.636	6.773	6.014	5.228	5.152	7.047	5.613	5.068	4.924	6.418	6.442	5.171	4.951	6.833	4.388	4.887	7.65	7.082	5.926	6.075	6.615	6.033	5.455	5.54	5.165	6.494	7.215	6.039	4.409	5.104	5.095	4.862	5.208	5.936	6.948	7.253	6.499	6.749
1553506_at	3.849	3.787	3.824	3.658	3.879	4.139	3.957	3.951	3.641	3.934	4.05	3.938	3.963	3.596	3.879	3.834	4.214	4.141	3.852	4.405	3.82	4.097	3.961	3.926	3.866	3.702	4.085	3.967	4.013	4.084	3.926	4.046	3.968	4.022	4.226	4.148	3.754	4.039	3.862	4.119	3.921	3.989	4.229	4.048	3.865	3.886	3.746	3.857	3.825
1553507_a_at	4.924	4.941	4.904	4.768	5.257	4.832	5.08	4.749	4.894	5.227	5.103	5.193	4.78	4.987	4.935	5.066	4.9	4.911	5.06	4.884	5.033	5.024	5.03	4.976	5.137	5.032	5.348	5.151	5.424	5.421	5.361	5.212	5.187	5.055	4.937	4.911	5.23	4.927	5.313	5.004	4.977	5.061	5.392	5.143	4.721	5.251	5.256	4.742	5.077
1553508_at	3.656	3.528	3.931	3.629	3.723	3.688	3.901	3.903	3.888	4.02	3.874	3.82	3.689	3.911	3.804	3.981	3.731	3.764	3.605	3.855	3.998	3.695	3.563	3.726	3.906	3.723	3.819	3.64	3.622	3.885	3.561	3.732	4.171	3.835	3.837	3.777	3.807	3.719	3.706	4.016	3.787	3.507	3.706	3.673	3.75	3.985	3.835	3.781	3.772
1553510_s_at	6.063	6.159	5.742	6.328	6.186	6.819	6.969	6.783	5.937	7.176	6.89	6.828	7.66	5.845	6.502	6.521	6.526	5.865	6.195	6.376	6.966	6.629	6.577	6.141	6.945	6.064	5.817	6.476	7.903	6.741	7.165	6.989	6.979	6.409	7.497	7.108	7.345	7.057	7.069	6.339	6.308	7.352	6.042	6.473	7.539	6.567	6.231	6.098	5.791
1553511_at	4.879	5.034	4.652	4.918	4.888	4.839	5.01	4.883	4.883	5.312	5.026	5.088	5.189	4.763	4.792	4.829	4.923	4.913	5.103	4.624	5.118	5.052	5.122	4.658	4.701	5.274	5.051	4.923	4.57	4.838	4.788	4.933	5.306	5.064	4.945	4.878	4.676	5.066	5.094	4.87	5.173	4.616	5.028	4.707	4.698	5.2	5.184	4.677	4.865
1553512_at	3.923	4.112	4.095	3.909	4.024	3.742	3.888	3.822	3.7	3.862	3.835	3.889	4.028	4.017	3.845	3.926	3.889	4.048	3.904	3.929	3.993	3.71	3.936	3.951	4.031	3.68	4.014	4.121	3.957	3.962	4.225	3.935	4.135	4.08	3.779	3.974	3.883	3.913	4.063	3.663	4.174	3.79	3.835	3.989	3.777	4.12	3.854	3.846	3.835
1553513_at	3.095	3.4	3.091	3.219	3.409	3.216	3.23	3.27	3.157	3.366	3.443	3.247	3.359	3.245	3.316	3.457	3.291	3.318	2.983	3.21	3.304	3.244	3.229	3.236	3.36	3.477	3.204	3.475	3.556	3.199	3.488	3.285	3.465	3.319	3.156	3.169	3.153	3.358	3.478	3.259	3.062	3.293	3.125	3.002	3.225	3.556	3.421	3.245	3.331
1553514_a_at	3.384	3.295	3.502	3.231	3.487	3.571	3.684	3.605	3.35	3.365	3.471	3.505	3.611	3.55	3.591	3.82	3.586	3.414	3.369	3.602	3.661	3.545	3.452	3.498	3.343	3.524	3.468	3.528	4.593	3.631	3.373	3.517	3.781	3.646	3.626	3.476	3.5	4.206	4.226	3.44	3.51	3.382	3.514	3.349	3.384	4.569	3.787	3.613	3.352
1553515_at	4.342	4.124	4.058	3.965	4.012	4.109	4.705	4.22	4.439	4.161	4.372	4.159	4.185	4.403	4.263	4.038	4.328	4.229	4.248	4.297	4.221	4.599	4.372	4.209	4.158	4.418	4.21	4.163	4.295	4.44	4.396	4.617	4.287	4.232	4.23	4.213	4.16	4.637	4.458	4.496	4.144	3.908	4.061	4.138	3.981	4.1	4.268	4.184	4.088
1553517_at	4.739	4.939	4.922	4.996	4.923	4.717	4.776	4.862	4.8	4.805	4.742	5.131	4.985	4.76	4.838	4.786	4.644	4.82	4.814	4.617	4.747	5.023	4.752	4.787	4.912	4.713	4.917	4.914	4.773	4.845	4.684	4.682	4.793	5.064	4.662	4.938	4.746	4.907	4.824	4.766	4.678	4.82	4.837	4.721	4.697	4.817	4.981	4.615	4.899
1553518_at	3.949	4.145	3.83	3.986	3.84	4.085	4.028	3.895	3.799	3.799	4.065	3.806	4.038	3.886	3.844	4.023	3.797	4.003	4.02	3.648	3.735	3.804	4.146	3.858	3.864	4.034	3.996	4.18	3.937	4.037	3.916	3.911	4.199	3.78	4.292	4.049	4.058	3.922	4.236	3.808	3.959	4.186	3.899	4.145	4.045	3.902	4.103	4.008	4.059
1553519_at	3.152	3.262	2.967	3.125	3.105	3.028	3.355	3.194	3.237	3.197	3.173	3.073	3.165	3.121	3.179	3.211	3.126	3.133	3.145	3.076	2.942	3.323	3.255	3.11	3.36	3.221	3.029	3.369	3.239	3.203	3.104	3.165	3.031	3.146	3.381	3.168	3.162	3.145	3.105	3.031	3.103	3.116	3.195	2.979	3.183	3.254	3.154	3.242	3.076
1553521_at	3.478	3.697	3.553	3.616	3.607	3.564	3.769	3.638	3.603	3.551	3.535	3.748	3.649	3.656	3.59	3.626	3.501	3.45	3.636	3.796	3.566	3.726	3.591	3.528	3.438	4.315	3.632	3.683	3.736	3.641	3.65	3.542	3.621	3.387	3.546	3.458	3.542	3.535	3.543	3.626	3.553	3.656	3.878	3.574	3.391	3.677	3.501	3.626	3.642
1553523_at	3.813	3.664	3.713	3.843	3.65	3.632	3.741	4.182	3.829	3.728	3.825	4.033	4.193	3.98	3.792	3.786	4.112	3.717	3.862	4.01	3.946	4.042	3.926	3.714	4.123	3.987	4.172	3.927	4.148	3.924	3.752	4.039	4.093	3.815	4.13	3.726	3.914	3.866	3.819	3.864	3.953	3.984	4.118	3.736	3.934	4.137	4.07	3.81	3.845
1553524_at	3.032	3.285	3.343	3.257	3.195	3.274	3.339	3.156	3.119	3.568	3.253	3.132	3.085	3.178	3.103	3.131	2.951	3.211	3.815	3.228	3.175	3.165	3.355	3.063	2.967	3.827	3.262	3.215	3.118	3.44	3.13	3.305	4.219	3.64	3.707	3.326	3.148	3.239	3.322	2.998	3.441	3.178	3.397	3.28	3.352	3.257	3.489	3.09	3.236
1553525_at	4.351	4.259	4.305	4.005	4.441	4.289	4.158	4.555	4.507	4.412	4.23	4.563	4.343	4.249	4.594	4.338	4.302	4.406	4.351	4.104	4.355	4.411	4.414	4.164	4.281	4.111	4.641	4.489	4.094	4.357	4.594	4.398	4.411	4.014	4.209	4.188	4.261	4.138	4.037	4.392	4.359	4.299	4.284	4.324	4.377	4.329	4.333	4.388	4.44
1553526_at	5.105	5.136	5.161	4.998	5.133	5.258	5.175	5.161	5.238	5.33	5.32	5.067	5.149	5.124	5.21	5.092	5.154	5.076	5.382	4.938	5.207	5.322	5.124	5.002	5.23	5.469	5.065	5.285	5.561	5.044	5.147	5.284	5.144	5.095	5.045	5.256	5.029	5.076	5.274	5.135	5.023	5.192	5.233	5.338	5.135	4.95	5.38	4.979	4.927
1553527_at	4.122	4.538	4.553	4.17	4.225	4.42	4.636	4.29	4.423	4.338	4.433	4.473	4.698	4.39	4.448	4.626	4.384	4.368	4.178	4.276	4.303	4.545	4.414	4.471	4.434	4.692	4.413	4.669	4.425	4.633	4.681	4.58	4.667	4.382	4.6	4.479	4.365	4.29	4.672	4.416	4.393	4.384	4.558	4.227	4.695	4.763	4.693	4.359	4.454
1553528_a_at	5.478	5.541	5.558	5.343	5.554	5.222	5.13	5.589	5.425	5.153	5.177	5.893	5.408	5.635	5.557	5.32	5.223	5.477	5.277	5.207	5.136	5.418	5.24	5.722	5.953	5.376	5.817	5.88	5.763	5.384	5.685	5.392	5.392	5.066	5.456	5.93	5.943	5.426	5.096	5.484	5.539	4.786	5.525	5.387	4.723	5.642	5.488	5.669	5.376
1553529_at	3.677	3.649	4.102	3.948	4.23	3.778	3.742	3.886	3.859	3.855	3.941	3.844	4.179	3.829	3.88	3.869	3.828	3.973	4.031	3.857	4.205	3.868	4.039	3.992	3.888	4.126	3.968	3.98	3.99	4.368	3.957	4.066	4.154	4.193	3.792	3.837	3.974	4.131	4.197	3.943	3.752	3.896	4.029	4.021	4.032	3.933	3.954	3.751	3.954
1553530_a_at	10.237	10.057	10.351	10.277	10.137	10.459	10.434	10.121	9.957	10.586	10.542	10.207	10.404	10.44	9.98	10.219	10.299	10.178	10.019	10.432	10.525	9.999	10.134	10.39	10.462	9.954	10.363	10.16	9.925	10.508	10.146	10.198	9.71	9.973	10.295	10.075	10.282	10.459	10.329	10.622	10.218	10.777	10.447	10.296	10.792	10.025	9.412	9.895	10.212
1553531_at	3.383	3.421	3.362	3.425	3.625	3.368	3.543	3.552	3.284	3.584	3.324	3.468	3.539	3.39	3.548	3.419	3.326	3.63	3.537	3.345	3.555	3.461	3.807	3.436	3.382	3.534	3.342	3.57	3.505	3.479	3.344	3.491	3.355	3.521	3.334	3.435	3.461	3.34	3.531	3.347	3.434	3.447	3.611	3.37	3.504	3.457	3.543	3.515	3.365
1553532_a_at	4.897	5.093	5.119	5.236	5.146	5.16	5.277	5.309	5.11	5.113	5.114	5.174	4.975	5.203	5.257	5.097	4.9	5.081	5.071	5.145	5.354	5.53	5.199	5.047	5.06	5.453	4.898	5.442	5.225	5.133	5.087	4.931	5.648	5.463	5.193	5.232	5.067	5.212	5.186	5.141	5.083	5.117	5.129	5.26	5.071	5.201	5.476	5.061	4.927
1553533_at	3.742	3.978	3.872	3.647	3.989	3.812	3.964	3.687	3.716	3.894	3.79	3.927	3.913	3.823	4.041	3.999	4	3.924	3.941	3.908	3.795	4.084	3.946	3.66	4.259	4.222	3.891	4.121	3.99	3.962	4.025	3.929	4.257	3.867	3.885	3.852	3.713	3.764	3.906	3.841	4.048	3.872	3.978	3.801	3.888	4.009	4.001	3.704	3.807
1553534_at	4.816	4.954	4.438	5.544	5.34	5.263	4.527	5.119	6.171	5.525	4.946	4.963	4.837	4.726	4.323	4.569	5.385	5.03	4.764	5.255	5.794	6.014	5.246	4.489	5.433	4.941	5.711	5.781	5.114	5.564	4.986	4.732	3.995	4.258	5.775	5.809	5.394	6.497	6.127	4.541	5.681	4.274	4.563	4.122	4.216	5.722	4.241	4.977	4.86
1553535_a_at	8.108	8.474	7.749	8.288	8.081	8.202	7.899	8.206	8.185	8.396	8.198	8.457	8.082	7.924	8.092	7.638	8.246	8.204	8.177	7.816	8.244	8.669	8.007	7.944	8.295	8.932	8.036	8.561	8.544	8.322	7.823	7.927	8.649	8.041	8.578	7.622	7.869	8.312	8.296	7.803	8.218	7.847	8.098	7.896	7.941	8.302	8.465	8.021	7.636
1553536_at	4.734	4.754	4.883	4.916	4.868	5.158	4.448	4.771	5.201	4.94	4.229	5.069	5.086	4.771	4.554	4.472	5.12	4.766	4.401	4.734	4.622	5.104	5.15	4.804	5.077	4.739	4.935	4.626	5.125	4.608	4.883	4.862	4.156	4.412	4.609	4.52	4.618	4.98	4.782	5.008	4.593	5.284	5.084	4.243	5	5.088	4.429	4.257	4.37
1553537_at	4.453	4.192	4.054	5.752	5.234	4.095	5.431	3.961	5.46	4.976	6.156	6.426	3.732	6.164	4.54	5.352	3.881	5.349	5.246	6.615	3.902	4.11	5.4	4.748	3.663	4.893	6.145	4.715	5.67	5.167	5.33	3.839	3.84	5.121	4.815	4.825	4.925	3.657	6.106	4.031	4.196	6.019	5.69	4.185	5.895	3.628	5.903	4.499	4.021
1553538_s_at	14.284	14.239	14.258	14.323	14.131	14.281	14.204	14.304	14.255	14.299	14.243	14.44	14.166	14.29	14.27	14.225	14.289	14.304	14.276	14.294	14.264	14.332	14.281	14.186	14.317	14.359	14.382	14.233	14.243	14.302	14.164	14.193	14.43	14.263	14.417	14.256	14.298	14.241	14.283	14.299	14.263	14.378	14.262	14.304	14.305	14.328	14.326	14.339	14.342
1553539_at	5.568	5.006	4.706	6.99	5.797	5.211	6.148	6.334	6.748	6.716	7.808	7.866	5.169	7.811	6.6	6.97	4.578	7.617	6.53	8.585	4.815	5.057	5.917	6.62	5.219	7.501	6.73	4.896	7.478	5.756	5.084	5.342	5.934	5.343	6.966	5.229	6.847	5.14	7.912	5.986	5.976	7.484	6.59	5.229	5.274	5.393	7.772	6.476	5.688
1553540_a_at	4.278	4.775	4.526	4.655	4.531	4.562	4.472	4.51	4.394	4.477	4.549	4.3	4.455	4.575	4.497	4.597	4.399	4.725	4.398	4.244	4.436	4.72	4.85	4.232	4.235	4.654	4.466	4.654	4.567	4.609	4.338	4.607	4.841	4.495	4.441	4.317	4.459	4.513	4.713	4.335	4.562	4.529	4.352	4.538	4.467	4.63	4.635	4.258	4.613
1553541_at	3.894	3.737	3.722	4.107	3.524	3.658	3.562	3.703	3.694	4.005	3.935	3.785	3.95	3.889	3.642	3.99	3.965	3.873	3.985	3.771	4.084	4.121	3.78	3.914	3.678	4.015	3.887	3.897	3.958	4.06	3.93	3.818	4.248	4.109	3.559	3.939	3.8	3.653	4.018	3.991	3.891	4.042	3.852	3.899	3.777	4.167	4.425	3.844	3.752
1553542_at	6.299	6.088	6.131	6.355	5.424	6.151	5.3	5.923	5.747	5.494	5.803	5.808	5.431	5.85	5.728	5.731	5.747	5.862	5.259	5.806	5.707	5.835	5.204	5.716	5.419	5.759	4.997	5.542	5.916	5.116	5.549	5.806	5.664	5.567	5.779	5.457	5.732	5.848	5.733	5.651	5.782	5.582	5.594	5.812	5.801	5.795	6.166	5.93	6.09
1553544_at	4.581	4.893	4.552	4.635	4.673	4.592	4.804	4.584	4.53	4.644	4.789	4.707	4.859	4.743	4.734	4.711	4.491	4.583	4.573	4.186	4.462	4.515	4.484	4.556	4.983	4.968	4.799	4.74	4.497	4.932	4.841	4.287	4.608	4.3	4.724	4.576	4.654	4.689	4.814	4.464	4.808	4.733	4.68	4.707	4.625	4.437	4.492	4.559	4.735
1553545_at	4.222	4.188	4.275	4.188	4.242	3.932	4.192	3.885	4.212	4.208	4.443	4.188	4.047	4.029	4.328	4.103	3.939	4.015	4.166	4.102	4.072	4.057	4.001	4.016	4.075	4.082	4.342	3.879	4.295	4.343	4.401	4.01	4.085	4.285	4.02	4.147	4.043	4.197	4.183	4.152	4.056	4.108	4.106	4.361	4.343	4.242	4.085	4.136	4.233
1553546_at	3.149	3.031	2.892	2.874	2.941	2.957	2.985	2.964	2.975	3.063	2.882	3.007	3.012	2.96	2.879	3.07	3.133	2.964	3.012	2.873	2.954	2.837	2.945	2.855	3.037	2.9	2.945	2.904	2.988	2.961	2.912	2.908	2.952	2.961	3.014	2.899	2.903	2.956	2.92	2.882	2.95	2.883	2.904	3.015	2.934	2.864	2.946	2.904	2.882
1553547_at	4.02	3.925	4.445	3.979	3.774	4.061	3.554	3.831	4.405	3.643	3.465	3.714	3.77	4.128	4.068	3.659	4.548	3.907	3.772	4.055	3.647	3.885	3.887	4.226	3.72	3.624	3.768	3.569	3.745	3.529	3.424	3.856	3.484	3.411	3.378	3.6	3.467	3.657	3.936	3.965	3.68	3.759	3.888	3.841	3.682	3.829	3.85	3.85	3.506
1553549_at	3.799	3.752	3.849	3.763	3.928	3.719	3.758	3.698	3.555	3.685	3.752	3.779	3.937	3.827	3.755	3.975	3.746	3.778	3.772	3.786	3.977	3.886	3.846	3.913	3.488	3.727	3.693	4.06	4.004	4.113	3.934	3.982	3.726	3.993	3.704	3.822	3.914	3.751	3.785	3.681	3.82	3.933	3.674	3.864	3.796	3.678	3.946	3.715	3.661
1553550_at	3.511	3.481	3.705	3.646	3.58	3.53	3.66	3.803	3.709	3.371	3.728	3.468	3.681	3.512	3.585	3.741	3.599	3.678	3.886	3.676	3.567	3.688	3.644	3.6	3.666	3.63	3.959	3.748	3.836	3.933	3.682	3.811	3.828	3.435	3.588	3.674	3.728	3.725	3.653	3.752	3.531	3.672	3.638	3.776	3.824	3.707	3.666	3.642	3.557
1553551_s_at	12.985	13.152	13.212	13.013	13.076	13.169	12.648	12.907	13.233	13.048	13.128	13.332	12.83	13.266	13.123	13.315	12.949	13.311	12.912	13.176	12.918	12.942	13.046	12.565	12.912	13.278	13.302	12.877	12.854	13.056	12.945	13.245	13.191	12.956	13.153	12.673	13.041	12.88	12.822	13.065	12.744	13.241	13.001	13.232	13.193	13.102	12.912	13.163	13.237
1553552_at	3.866	4.154	3.827	3.773	3.931	4.034	4.211	4.035	3.985	3.8	4.178	3.759	4.03	3.728	3.8	3.953	3.896	3.837	4.057	3.832	4.003	4.338	3.913	3.882	3.937	3.931	4.126	3.974	3.95	4.226	4	3.884	4.113	4.021	3.802	3.777	4.009	4.156	4.023	3.959	3.795	4.086	4.092	4.172	3.909	4.272	3.98	3.814	3.808
1553553_at	3.775	3.884	3.925	3.742	3.838	3.763	3.856	3.955	3.982	3.589	3.762	4.068	3.938	3.88	3.966	3.904	3.785	3.844	3.737	3.599	3.713	3.784	4.143	3.902	3.91	3.67	3.737	3.861	3.94	4.049	3.787	3.825	3.736	4.029	3.685	3.715	3.748	3.849	3.85	3.954	4.015	3.99	3.729	3.706	3.74	3.848	3.877	3.966	3.649
1553555_at	4.194	4.168	4.177	4.261	4.294	4.108	4.223	4.256	4.125	4.034	4.352	4.142	4.232	4.301	4.397	4.396	4.082	4.261	4.314	4.158	4.232	4.319	4.254	4.155	4.198	4.316	4.371	4.479	4.488	4.412	4.335	4.19	4.152	4.116	4.212	4.327	4.315	4.502	4.531	4.07	4.556	4.298	4.555	4.633	4.218	4.157	4.303	4.24	4.324
1553556_at	3.041	3.433	3.086	3.144	3.116	3.122	3.086	3.104	3.249	2.934	3.229	3.25	3.183	3.191	3.046	3.054	3.14	3.05	3.303	3.237	3.013	3.114	3.224	3.111	3.019	3.11	3.175	3.14	3.214	3.245	3.475	3.135	3.008	3.278	3.133	3.08	3.088	3.221	3.176	3.264	3.291	3.181	3.242	3.1	3.127	3.009	3.262	3.153	3.015
1553558_at	3.598	3.68	3.655	3.752	3.474	3.947	3.744	3.653	3.605	3.84	3.59	3.841	3.721	3.8	3.799	3.615	3.604	3.779	3.926	3.623	3.545	3.825	3.766	3.749	3.84	3.591	3.892	3.788	3.903	3.875	3.638	3.386	3.913	3.851	3.615	3.678	3.804	3.989	3.844	3.837	4.289	3.828	3.698	3.939	3.852	3.842	4.025	3.704	3.917
1553559_at	4.692	5.042	4.662	4.863	4.709	5.231	5.069	4.975	4.968	5.211	5.204	5.173	6.017	5.175	5.046	4.957	5.108	4.9	5.102	4.869	5.175	5.434	4.916	4.99	5.242	5.397	4.873	5.379	5.855	5.061	5.296	5.301	5.319	5.227	5.203	5.325	4.999	5.349	5.195	5.149	5.107	4.728	4.906	5.157	4.901	5.154	5.34	5.106	4.924
1553560_at	3.482	3.668	3.648	3.736	3.779	3.735	3.804	3.956	3.775	3.684	3.729	3.854	3.928	4.108	3.858	3.775	3.876	3.599	3.45	3.701	3.777	4.065	3.944	3.978	4.014	3.903	3.776	3.959	4.033	4.248	3.966	3.716	4.076	4.023	3.977	3.846	3.762	3.483	3.71	3.513	3.714	3.562	3.729	3.659	3.612	4.003	4.024	3.984	3.809
1553561_at	3.383	3.491	3.645	3.406	3.422	3.402	3.495	3.301	3.469	3.262	3.407	3.235	3.349	3.359	3.265	3.384	3.556	3.498	3.425	3.56	3.345	3.244	3.353	3.624	3.288	3.535	3.27	3.188	3.437	3.443	3.362	3.542	3.588	3.148	3.279	3.37	3.546	3.317	3.303	3.319	3.418	3.566	3.667	3.559	3.508	3.398	3.539	3.235	3.687
1553562_at	3.983	3.988	4.017	3.713	3.89	4.216	4.28	4.112	4.055	4.008	4.046	4.044	4.357	3.995	4.132	4.042	3.781	3.994	4.505	3.725	3.991	4.262	4.448	3.912	4.412	4.393	4.281	3.875	4.324	4.085	4.091	4.075	4.335	4.24	4.176	4.421	4.084	3.999	4.16	4.107	4.287	4.191	3.737	4.059	4.009	4.155	3.995	4.115	4.246
1553564_at	4.48	4.565	4.724	4.43	4.371	4.07	4.211	4.192	4.229	4.039	4.484	4.26	3.824	4.346	4.174	4.01	4.307	4.445	4.441	4.29	3.961	4.152	4.21	4.467	4.5	4.522	4.23	4.719	4.234	4.097	4.504	4.437	4.415	4.329	4.241	4.067	4.207	4.14	3.907	4.276	4.273	4.267	3.994	4.142	4.413	4.17	4.59	4.618	4.488
1553565_s_at	4.723	4.906	4.79	5.025	4.738	4.846	4.712	4.801	4.752	5.341	5.043	4.82	4.762	4.953	4.996	4.348	4.716	5.441	4.651	4.826	4.301	4.976	4.862	4.675	4.832	5.082	5.05	5.103	4.767	4.774	4.706	5.092	5.088	4.947	5.143	4.489	4.739	5.048	5.173	4.894	4.89	4.859	4.76	5.204	4.95	4.621	5.156	4.961	5.116
1553566_at	4.815	4.856	5.144	5.234	5.01	4.952	4.841	4.918	4.993	4.905	5.195	4.795	5.142	5.047	5.051	4.91	5.005	4.811	5.003	4.835	5.24	5.014	5.039	4.698	4.921	5.217	5.037	5.056	5.093	5.289	5.034	5.122	5.253	4.938	5.004	4.796	4.798	5.238	4.738	4.854	5.199	4.97	5.376	4.986	4.907	5.167	5.038	4.809	4.919
1553567_s_at	14.105	13.937	13.984	14.064	13.888	14.001	13.819	13.936	14.036	13.94	13.916	14.098	13.759	14.103	14.003	13.905	13.947	14.158	14.001	14.116	13.904	14.017	14.033	13.872	13.865	14.117	14.112	13.871	14.011	14.084	13.814	14.02	14.083	13.941	14.044	13.804	14.012	13.911	13.93	14.012	14.02	14.073	14.013	14.073	14.114	13.894	14.113	14.085	14.114
1553568_a_at	4.303	4.569	4.227	4.188	4.16	4.548	4.241	4.077	4.068	4.302	4.301	4.041	4.358	4.195	4.376	4.187	4.094	4.126	4.563	4.078	4.221	4.499	4.085	3.897	3.965	4.271	4.268	4.343	4.42	4.348	4.189	4.581	4.413	4.455	4.439	4.302	4.116	4.301	4.195	4.165	4.288	4.1	4.304	4.05	3.912	4.344	4.8	4.469	4.317
1553569_at	13.841	13.969	13.893	13.858	13.781	13.835	13.782	13.782	13.836	13.946	13.88	13.975	13.74	13.863	13.832	13.866	13.833	13.849	13.744	13.894	13.789	13.914	13.861	13.654	13.906	14.003	13.985	13.805	13.834	13.881	13.763	13.897	14.099	13.773	14	13.893	13.989	13.538	13.645	13.729	13.859	14.003	13.876	13.927	13.937	13.866	13.896	14.082	13.994
1553570_x_at	13.979	14.083	14.012	13.979	13.84	13.936	13.905	13.885	13.947	14.04	13.973	14.09	13.858	13.985	13.955	13.957	13.947	13.967	13.869	14.018	13.897	14.002	13.965	13.764	14.009	14.107	14.062	13.886	13.951	13.969	13.885	14.033	14.172	13.907	14.108	13.975	14.084	13.768	13.836	13.834	13.966	14.079	13.974	14.038	14.067	13.974	14.004	14.181	14.063
1553572_a_at	5.638	6.16	6.336	6.129	6.237	6.013	6.229	5.995	5.987	6.31	6.138	6.13	6.426	6.357	5.903	6.589	6.002	6.158	6.171	6.062	6.116	6.272	6.198	6.295	6.343	6.395	6.728	6.161	6.032	6.194	6.292	6.432	6.063	6.714	6.003	5.873	6.031	6.276	6.233	6.147	6.222	6.45	6.059	6.433	6.129	6.226	5.898	5.895	5.817
1553573_s_at	3.911	3.579	3.43	3.588	3.575	3.738	3.819	3.823	3.957	3.44	3.797	3.61	3.778	4.133	3.656	4.013	3.784	3.768	4.082	3.575	3.628	3.564	4.224	3.758	3.577	4.395	3.883	4.011	3.879	3.859	3.72	3.986	4.037	3.829	3.707	3.835	3.812	4.077	3.982	3.867	3.739	3.693	3.813	3.522	3.659	4.198	3.677	3.97	3.889
1553574_at	3.58	3.592	3.628	3.748	3.45	3.484	3.909	3.679	3.745	3.867	3.633	3.491	3.715	3.849	3.635	3.557	3.434	3.698	3.51	3.78	3.841	3.557	3.65	3.329	3.595	3.658	3.678	3.543	3.793	3.725	3.569	3.752	3.959	3.587	3.484	3.694	3.826	4.084	4.014	3.62	3.942	3.56	3.738	3.694	3.575	3.877	3.961	3.52	3.656
1553575_at	7.693	7.755	7.781	7.822	7.777	8.366	8.188	8.41	8.262	7.854	8.025	7.784	7.877	7.818	8.527	7.382	8.029	8	8.97	7.985	8.211	8.75	8.986	8.865	8.542	8.652	8.75	8.714	8.372	8.713	7.422	7.143	7.553	7.463	7.768	7.997	7.857	8.444	8.208	8.608	8.543	8.48	8.084	8.125	8.284	8.499	8.539	7.622	7.802
1553579_a_at	3.143	3.078	3.013	2.886	3.083	3.049	3.009	3.039	3.056	3.057	3.079	3.026	3.176	3.258	2.988	3.088	3.067	3.125	3.127	3.013	3.061	3.024	3.01	3.233	3.155	3.381	3.081	3.089	3.085	3.129	3.236	3.353	3.129	3.036	3.016	3.1	3.085	3.139	3.1	3.056	3.139	2.994	3.156	2.879	3.014	3.123	3.041	3.006	2.891
1553581_s_at	8.994	8.7	8.74	9.008	8.965	8.857	9.251	9.225	9.376	9.348	9.221	8.966	9.352	9.061	9.043	8.847	9.245	8.791	9.18	8.759	8.909	9.07	9.475	8.442	9.139	8.628	8.788	9.416	9.612	8.881	9.433	8.955	9.385	9.133	9.167	9.221	9.298	9.521	9.156	8.639	9.212	8.613	8.962	8.831	8.686	9.323	9.233	9.011	8.785
1553582_a_at	3.338	3.47	3.32	3.557	3.61	3.468	3.45	3.602	3.389	3.585	3.555	3.648	3.451	3.46	3.384	3.347	3.329	3.607	3.425	3.625	3.549	3.776	3.568	3.583	3.702	3.587	3.618	3.672	3.521	3.62	3.531	3.447	3.683	3.793	3.379	3.334	3.605	3.61	3.725	3.678	3.542	3.408	3.474	3.45	3.741	3.448	3.493	3.315	3.382
1553583_a_at	10.202	10.783	8.943	10.38	8.466	10.49	5.548	7.563	8.157	11.329	11.015	6.081	5.226	9.6	11.479	10.938	7.531	10.223	6.034	8.212	8.142	11.081	7.737	7.515	5.956	11.364	7.57	7.853	7.534	8.397	6.303	10.743	11.769	10.385	8.979	5.17	9.671	8.947	9.609	9.427	10.544	9.435	8.88	10.414	5.366	6.64	11.526	11.351	9.752
1553584_at	4.637	4.7	4.768	4.659	4.903	4.745	4.936	4.592	4.67	4.69	4.44	4.428	4.849	4.897	4.919	5.543	4.858	4.894	5.28	4.754	4.971	4.715	4.773	4.913	5.058	4.743	4.91	4.961	4.953	4.932	4.765	4.745	4.913	4.853	4.615	4.644	4.93	4.829	4.973	5.142	5.305	5.116	5.018	5.214	5.08	4.827	4.79	4.864	4.717
1553585_a_at	3.845	3.943	3.828	3.78	3.884	3.752	3.772	3.635	3.872	3.863	3.699	3.825	3.861	3.628	3.794	3.816	3.687	3.924	4.093	4.102	3.81	3.79	3.906	3.68	3.838	4.274	3.938	3.71	4.057	4.148	3.85	4.063	4.122	4.318	3.795	3.717	3.566	3.983	3.727	3.835	3.701	3.824	4.085	3.97	4.043	3.772	3.888	3.691	3.711
1553586_at	4.484	4.662	4.468	4.564	4.762	4.695	4.667	4.698	4.776	4.745	4.911	4.556	4.727	4.657	4.83	4.874	4.505	4.708	4.946	4.987	4.798	4.756	4.959	4.724	4.752	5.028	4.801	4.999	4.895	4.997	4.794	4.824	4.961	5.011	4.764	4.744	4.788	4.717	4.632	4.606	4.698	4.703	4.989	4.797	4.704	4.762	4.802	4.787	4.875
1553587_a_at	7.237	7.03	7.27	7.13	7.125	7.399	7.676	7.481	7.116	7.464	7.152	7.357	7.366	7.166	7.134	7.588	7.162	7.089	7.413	6.981	7.346	6.998	7.415	7.43	7.193	7.253	7.05	7.284	7.589	7.207	7.292	7.208	7.56	7.305	7.461	7.316	7.614	7.366	7.335	7.358	7.47	7.214	7.252	7.372	7.16	7.484	7.449	7.672	7.142
1553588_at	14.142	14.082	14.078	14.058	13.961	14.048	13.845	13.951	14.052	14.144	14.103	14.185	13.864	14.083	14.027	14.051	14.086	14.143	13.872	13.989	13.933	13.988	13.987	13.862	13.776	14.162	14.153	13.892	14.062	14.007	14.037	14.169	14.212	14.174	14.197	14.06	14.091	13.936	13.939	14.015	14.021	14.001	13.995	14.152	13.962	13.93	13.996	14.155	14.172
1553589_a_at	8.795	9.423	8.486	8.824	8.433	9.165	8.678	10.502	9.412	9.401	8.983	9.416	8.413	8.537	8.554	8.297	9.611	8.819	8.917	8.508	9.465	9.562	8.509	8.653	9.589	8.73	8.429	9.386	10.923	9.23	8.922	9.441	10.146	9.13	10.262	8.794	9.267	10.215	10.112	8.383	8.926	8.132	8.528	8.362	8.622	10.733	10.053	9.041	8.543
1553590_at	4.245	4.606	4.46	3.955	4.462	4.088	4.024	4.021	4.268	4.148	4.279	4.275	3.867	3.994	4.323	3.985	3.991	4.141	4.231	4.197	4.09	4.078	4.116	4.109	3.97	4.374	4.394	4.446	3.957	4.333	4.143	4.226	4.732	4.178	4.24	3.909	4.224	4.032	4.071	4.128	3.926	4.062	4.201	4.018	4.145	4.193	4.244	4.11	4.216
1553591_at	4.262	4.543	4.24	4.245	4.48	4.18	4.295	4.427	4.322	4.095	4.416	4.435	4.533	4.513	4.162	4.437	4.42	4.412	4.223	4.11	4.165	4.264	4.49	4.25	4.296	4.184	4.544	4.496	4.254	4.47	4.607	4.644	4.385	4.306	4.487	4.321	4.368	4.274	4.261	4.245	4.374	4.476	3.896	4.306	4.32	4.51	4.147	4.309	4.22
1553592_x_at	4.328	4.858	4.679	4.473	4.689	4.718	4.658	4.552	4.637	4.754	4.602	4.689	4.831	4.512	4.525	4.897	4.7	4.678	4.914	4.759	4.655	4.793	4.589	4.572	4.78	4.786	4.77	4.807	5.03	4.952	4.786	4.842	4.85	4.893	4.665	4.65	4.699	4.699	4.509	4.68	4.535	4.435	4.78	4.677	4.765	4.825	4.6	4.511	4.513
1553593_a_at	3.773	4.135	4.011	4.073	4.134	4.072	4.097	3.933	4.315	4.085	4.149	3.852	4.18	4.009	4.06	4.144	4.049	4.015	4.058	3.945	4.133	4.264	4.176	3.945	4.238	4.92	4.157	4.14	4.046	4.218	3.893	4.177	4.224	3.976	4.016	4.038	3.948	3.903	4.273	3.956	4.085	4.353	4.006	4.22	3.868	4.387	4.161	3.723	3.803
1553594_a_at	5.259	5.541	6.832	6.159	5.556	6.452	6.888	6.229	6.187	6.041	5.886	6.381	6.565	6.748	6.429	6.631	6.617	6.37	6.667	6.644	6.734	6.587	6.571	6.512	6.623	6.932	6.414	6.503	6.52	6.43	7.589	5.454	6.676	6.751	6.416	6.58	6.431	6.367	5.776	6.498	5.733	6.623	6.591	6.716	5.555	6.59	5.639	6.463	6.352
1553599_a_at	3.29	3.73	3.538	3.532	3.525	3.56	3.611	3.837	3.798	3.604	3.739	3.663	3.558	3.592	3.726	3.548	3.611	3.776	3.715	3.734	3.66	3.7	3.702	4.037	3.537	3.988	3.623	3.929	3.461	3.628	3.323	3.506	3.539	3.662	3.661	3.68	3.462	3.586	3.412	3.553	3.813	3.57	3.556	3.371	3.817	3.819	3.812	3.629	3.659
1553600_at	4.201	3.991	4.349	4.237	4.38	4.244	4.467	4.108	4.431	4.433	4.358	4.57	4.338	4.097	4.393	4.59	4.545	4.451	4.248	4.062	4.034	4.548	4.506	4.323	4.453	4.426	4.27	4.323	4.247	4.586	4.681	4.163	4.064	4.297	4.248	4.223	4.402	4.193	4.292	4.132	4.35	4.273	3.949	3.981	4.599	4.217	4.149	4.187	4.222
1553601_a_at	3.343	3.491	3.639	3.53	3.743	3.667	3.624	3.57	3.497	3.669	3.777	3.843	3.685	3.542	3.713	3.675	3.72	3.752	3.688	3.924	3.971	3.694	3.575	3.787	3.883	3.605	3.764	3.667	3.649	3.844	3.883	3.624	3.535	3.926	3.67	3.737	3.523	3.726	3.511	3.946	3.426	3.651	3.747	3.689	3.576	3.605	3.441	3.75	3.83
1553602_at	13.555	10.488	13.008	13.244	13.354	12.268	12.229	11.624	10.54	13.295	12.207	12.98	10.697	12.595	12.454	13.458	12.446	11.277	12.298	12.55	11.619	11.008	12.572	12.743	12.45	12.768	12.524	12.068	11.985	10.989	12.875	13.128	12.505	12.363	11.642	9.671	11.823	13.003	13.022	12.238	12.662	13.314	12.471	13.151	12.906	12.781	12.267	13.017	13.586
1553603_s_at	7.932	7.407	7.406	7.628	7.538	7.383	7.223	7.4	7.58	7.278	7.792	6.845	6.785	7.595	6.922	6.909	7.267	7.451	6.957	7.077	7.012	7.163	7.676	7.074	7.501	7.351	7.174	7.672	7.19	6.509	7.392	7.34	7.709	7.036	7.743	7.076	7.29	7.609	7.414	6.898	7.362	7.304	7.248	7.44	7.296	7.812	7.836	7.418	7.839
1553604_at	4.031	3.781	3.164	3.428	3.101	3.074	3.112	3.184	3.401	3.981	4.052	3.154	2.933	2.983	4.492	3.03	4.118	3.118	2.983	3.636	3.284	4.539	3.157	3.567	2.989	3.641	3.182	3.337	2.955	3.063	3.216	3.367	4.001	4.321	3.475	3.012	4.295	3.211	3.125	3.613	4.651	3.245	3.693	3.327	3.055	3.265	4.342	5.135	4.055
1553605_a_at	5.404	5.726	3.271	4.525	3.126	3.379	3.272	3.945	3.682	4.976	5.693	3.43	3.021	4.409	6.249	3.539	3.916	3.289	3.078	5.048	4.454	5.963	3.572	5.63	3.099	5.481	3.215	3.966	3.122	3.625	3.325	4.436	5.969	3.902	4.81	3.087	5.97	4.281	3.781	3.909	6.279	4.981	4.924	4.015	3.031	3.716	6.402	6.831	5.171
1553607_at	2.949	3.19	2.947	2.908	2.807	2.92	3.098	2.928	2.884	2.933	2.792	3.067	2.861	2.954	2.81	2.939	2.888	2.896	2.937	2.931	2.983	3.074	2.867	3.015	2.946	3.101	3.019	2.9	3.076	3.082	2.935	2.766	3.095	3.243	2.768	2.885	2.87	2.936	3.155	3.084	3.02	2.905	2.889	2.874	2.839	2.906	3.016	2.775	2.886
1553608_a_at	3.62	3.43	3.462	3.365	3.257	3.584	3.541	3.626	3.585	4.27	3.725	3.341	3.498	3.419	3.303	3.506	4.079	3.289	3.498	3.672	4.463	3.781	3.481	3.419	3.721	3.496	3.26	3.824	3.713	3.66	3.552	3.859	3.57	3.503	3.659	3.878	4.127	4.325	4.065	3.615	3.984	3.631	3.403	3.499	3.607	3.725	3.717	3.657	3.435
1553611_s_at	4.819	4.869	4.835	4.701	5.086	4.79	4.99	4.651	4.572	4.894	4.739	4.569	4.684	4.656	4.714	4.636	4.679	4.865	4.592	5.051	5	5.123	4.846	5.086	4.473	5.038	5.09	5.273	4.735	4.781	4.784	5.033	4.927	4.881	4.732	4.813	4.642	4.77	4.961	4.861	4.562	4.618	4.691	4.704	5.058	5.051	4.569	5.027	4.802
1553612_at	4.991	4.348	4.72	5.122	4.961	5.316	4.826	5.379	5.412	5.168	4.659	4.91	5.036	5.514	5.032	5.404	5.089	5.333	4.608	4.94	5.177	5.134	4.687	4.806	4.862	5.199	5.14	4.762	5.38	4.748	4.776	4.943	5.087	4.76	5.122	5.315	5.307	4.999	5.127	4.541	4.737	4.935	5.087	5.07	4.944	4.994	4.967	4.977	5.055
1553613_s_at	10.4	10.732	9.459	10.589	9.664	9.469	8.829	9.339	9.709	10.071	9.84	9.041	9.17	10.053	10.785	9.861	9.312	10.354	9.031	10.274	9.301	10.453	9.474	9.327	8.722	11.108	8.928	8.866	8.444	8.676	8.36	10.264	11.172	9.652	9.366	8.319	9.734	9.893	9.567	9.314	9.952	10.162	9.467	9.947	8.709	9.65	10.791	11.045	10.584
1553614_a_at	3.715	3.636	4.106	3.817	3.729	3.694	3.571	3.806	3.535	3.717	3.552	3.639	3.473	3.586	3.827	3.76	3.805	3.542	4.017	3.881	3.562	3.701	3.881	3.881	3.581	3.738	3.686	3.695	3.768	3.595	3.883	3.812	3.801	3.636	3.883	3.664	3.578	3.946	4.15	3.568	3.706	3.589	3.713	3.944	3.748	3.387	3.651	3.808	4.482
1553618_at	3.63	3.87	3.741	3.844	3.632	3.692	3.714	3.567	3.76	3.948	3.813	3.857	3.739	3.907	3.641	3.733	3.624	4.037	3.709	3.65	3.667	3.6	3.536	4.104	3.573	3.677	3.889	3.809	3.813	3.769	4.023	3.731	3.585	4.055	3.941	3.816	3.675	4.144	3.794	3.681	3.829	3.808	3.673	3.774	3.584	3.843	3.727	3.731	3.952
1553619_a_at	4.046	4.449	4.205	3.942	4.107	4.282	4.129	3.99	4.075	4.315	4.223	3.977	4.091	3.997	4.078	4.235	4.251	4.164	4.291	4.134	4.325	3.935	4.353	4.052	4.28	4.479	4.417	4.141	4.123	4.411	4.232	4.197	4.114	4.42	4.201	3.971	4.016	4.788	4.374	4.117	4.251	4.051	4.233	4.288	3.977	4.23	4.005	3.971	4.086
1553620_at	3.153	3.23	3.202	3.142	3.338	3.233	3.187	3.208	3.221	3.114	3.019	3.174	3.152	3.228	3.452	3.269	3.276	3.232	3.552	3.402	3.185	3.364	3.175	3.215	3.214	3.232	3.268	3.17	3.32	3.05	3.371	3.215	3.075	3.402	3.259	3.286	3.125	3.327	3.291	3.273	3.332	3.08	3.257	3.28	3.194	3.055	3.018	3.102	3.063
1553622_a_at	3.047	3.074	3.404	3.245	3.346	3.405	3.636	3.137	3.258	3.378	3.219	3.395	3.428	3.184	3.376	3.086	3.296	3.289	3.649	3.11	3.402	3.399	3.423	3.124	3.205	3.58	3.08	3.278	3.206	3.296	3.375	3.115	3.359	3.33	3.321	3.245	3.282	3.201	3.327	3.196	3.086	3.285	3.295	3.032	3.079	3.444	3.257	3.294	3.245
1553623_at	3.485	3.356	3.224	3.509	3.539	3.404	3.449	3.278	3.51	3.553	3.569	3.394	3.5	3.287	3.629	3.558	3.485	3.519	3.491	3.489	3.506	3.774	3.8	3.349	3.425	3.681	3.617	3.656	3.74	3.643	3.548	3.472	3.374	3.408	3.49	3.335	3.382	3.516	3.308	3.612	3.6	3.652	3.524	3.414	3.447	3.37	3.467	3.387	3.208
1553625_at	2.897	2.871	3.067	3.109	2.9	3.239	3.073	2.991	2.931	3.037	2.988	3.132	2.938	2.956	2.848	2.73	3.065	2.92	2.881	2.977	2.947	2.878	2.896	2.944	2.885	2.991	2.891	2.806	2.884	2.991	3.078	3.06	2.87	3.016	2.936	2.781	2.866	2.761	3.003	2.836	2.805	2.964	2.919	2.831	2.984	2.892	3.005	2.916	3.147
1553626_a_at	3.561	3.347	3.332	3.21	3.366	3.301	3.299	3.534	3.23	3.553	3.537	3.582	3.306	3.805	3.672	3.566	3.546	3.38	3.616	3.554	3.634	3.262	3.281	3.232	3.474	3.778	3.414	3.267	3.439	3.57	3.372	3.581	3.194	3.654	3.228	3.212	3.528	3.455	3.569	3.377	3.243	3.556	3.382	3.192	3.244	3.362	3.498	3.227	3.379
1553627_s_at	3.57	3.437	3.134	3.09	3.368	3.017	3.372	3.516	3.34	3.253	3.261	3.188	3.063	3.237	3.708	3.219	3.392	3.181	3.16	3.413	3.311	3.21	3.197	3.331	3.24	3.351	3.137	3.207	3.109	3.356	3.154	3.561	3.063	3.146	3.112	3.005	3.451	3.209	3.27	3.222	3.221	3.482	3.179	3.398	3.472	3.22	3.263	3.265	3.453
1553629_a_at	3.972	4.219	4.201	3.972	4.178	4.273	4.232	4.229	4.225	4.2	3.955	4.099	4.248	4.332	4.124	4.318	4.277	4.141	4.629	4.144	4.106	4.47	4.216	4.21	4.283	4.368	4.26	4.246	4.396	4.279	4.088	4.144	4.392	3.827	3.996	4.348	4.205	4.308	4.346	4.366	4.133	4.091	4.201	4.222	4.012	4.401	4.369	4.095	4.192
1553630_at	3.007	3.334	3.158	3.366	3.312	3.233	3.28	3.143	3.345	3.107	3.105	3.139	3.316	3.094	3.388	3.148	3.16	3.293	3.243	3.311	3.242	3.274	3.265	3.368	3.168	3.185	3.349	3.45	3.221	3.137	3.534	3.326	3.19	3.41	3.313	3.086	3.145	3.185	3.274	3.173	3.332	3.109	3.286	3.389	3.283	3.119	3.402	3.217	3.152
1553633_s_at	3.659	3.75	3.953	3.554	3.699	3.487	3.66	3.835	3.7	4.011	3.879	4.155	4.028	4.076	4.215	3.691	3.856	3.863	3.725	3.877	3.787	3.534	3.91	3.666	3.703	3.758	3.714	3.904	4.19	3.588	3.735	3.897	3.949	4.003	3.531	3.789	3.878	3.608	3.805	3.774	3.701	3.643	3.96	3.647	3.448	3.664	3.851	3.799	3.771
1553634_a_at	4.317	3.886	3.83	4.227	4.414	3.88	4.254	4.013	3.939	3.94	4.106	4.038	4.116	4.101	4.412	4.19	4.317	3.953	4.641	4.52	4.091	4.595	4.04	4.07	4.26	4.195	4.312	4.144	4.112	3.891	4.211	4.497	4.089	3.938	4.363	4.187	3.843	4.137	3.724	4.291	4.492	3.87	4.242	4.216	4.141	4.326	4.332	4.116	4.026
1553635_s_at	3.525	3.675	3.606	3.462	3.604	3.334	3.657	3.32	3.548	3.479	3.454	3.265	3.369	3.372	3.659	3.466	3.458	3.428	3.564	3.856	3.598	3.519	3.558	3.676	3.484	3.531	3.465	3.629	3.568	3.565	3.655	3.772	3.899	3.521	3.652	3.483	3.515	3.524	3.674	3.368	3.344	3.546	3.387	3.495	3.553	3.493	3.775	3.273	3.502
1553636_at	3.245	3.106	3.106	3.222	3.26	3.207	3.219	3.021	3.253	3.163	3.149	3.15	3.129	3.1	3.319	3.065	3.097	3.162	2.988	3.238	3.29	3.491	3.176	3.305	3.314	3.681	3.165	3.138	3.102	2.974	3.262	3.328	3.405	3.03	3.216	3.047	3.133	3.137	3.293	3.2	3.101	3.153	3.24	3.073	3.36	3.342	3.308	3.041	3.039
1553637_s_at	3.675	3.913	3.8	3.858	3.57	3.737	4.002	3.659	3.749	3.782	3.752	3.853	3.618	3.758	3.735	3.632	3.705	3.806	3.94	3.695	3.868	3.862	3.791	3.777	3.739	3.922	3.754	3.948	3.702	3.954	3.871	4.039	3.548	3.77	3.976	3.653	3.881	3.634	3.783	3.624	3.732	3.636	3.592	3.826	3.834	3.808	3.838	3.736	3.708
1553639_a_at	5.108	5.654	5.163	5.611	4.959	5.496	4.794	5.613	5.259	5.209	5.027	5.379	5.069	5.022	5.301	5.194	5.415	5.552	5.169	5.401	5.47	5.311	5.439	5.437	5.34	5.519	5.398	5.058	6.177	5.262	5.144	5.154	5.762	4.776	5.447	5.19	5.26	5.504	5.476	5.336	5.136	5.241	5.401	5.533	5.395	5.58	5.602	5.617	5.318
1553640_at	4.514	4.953	4.963	4.518	4.516	4.847	4.406	4.428	4.889	5.226	4.974	4.725	4.598	4.672	4.648	4.74	4.762	4.614	4.358	5.091	4.486	4.781	4.766	4.6	4.435	4.638	4.909	4.83	4.508	4.867	4.898	5.117	4.81	5.115	4.366	4.566	4.575	4.716	4.878	5.077	4.632	4.856	4.699	4.839	4.668	4.966	4.937	4.893	4.923
1553641_a_at	4.117	4.132	4.071	4.069	3.972	4.188	4.006	4.12	4.044	3.969	3.896	3.906	4.042	4.023	3.922	4.052	3.892	4.134	4.063	3.947	4.093	3.996	4.009	3.906	4.312	3.892	4.255	4.121	4.147	4.096	4.245	4.164	4.403	4.386	4.216	4.133	3.841	4.022	4.012	3.866	4.089	3.879	3.952	4.102	3.973	3.978	4.114	4.072	4.199
1553642_at	5.66	5.9	5.783	5.746	5.824	5.811	5.607	5.886	5.678	5.574	6.054	5.866	5.656	5.954	6.005	5.719	5.678	5.727	5.822	5.492	5.96	5.966	5.893	5.687	5.692	6.073	5.807	5.845	5.939	6.104	5.769	5.761	6.02	5.859	5.864	5.635	5.574	5.837	5.909	5.762	5.74	5.66	5.748	5.873	5.813	6.063	5.876	5.751	5.552
1553644_at	4.134	4.06	4.296	4.406	4.334	4.209	4.306	4.327	4.316	3.978	4.157	3.938	4.336	4.21	4.378	4.525	4.258	4.358	4.649	4.044	4.213	4.181	4.562	4.103	4.092	3.717	4.543	4.308	4.178	4.762	3.799	4.076	3.943	4.131	4.26	4.335	4.364	4.196	4.128	4.027	4.371	4.13	4.367	4.166	4.282	4.402	4.076	4.188	3.995
1553645_at	3.31	3.06	3.075	3.168	3.085	3.089	3.432	3.559	3.108	3.337	3.118	3.135	3.475	3.13	3.31	2.923	3.147	3.527	3.7	3.248	3.432	3.111	3.37	3.196	3.197	3.231	3.081	3.184	3.143	3.351	3.476	3.302	3.367	3.213	3.413	3.438	3.476	3.119	3.43	3.195	3.122	3.19	3.455	3.377	3.401	3.317	3.191	3.255	3.162
1553646_at	3.419	3.326	3.331	3.324	3.303	3.673	4.002	4.249	3.316	3.476	3.347	3.494	4.491	3.469	3.442	3.728	4.446	3.299	3.634	3.408	3.596	3.638	3.272	3.796	3.992	3.575	3.27	4.282	3.282	3.467	3.732	3.435	3.481	3.258	3.716	3.601	3.868	3.723	3.813	3.935	3.795	3.691	3.821	3.579	3.698	3.471	3.798	3.424	3.509
1553647_at	5.135	5.374	5.514	5.14	5.372	5.715	5.632	5.639	5.517	5.648	5.584	5.388	5.906	5.374	5.498	5.613	5.603	5.654	5.902	5.397	5.666	5.291	5.819	5.397	5.913	5.985	5.753	5.815	6.029	5.75	5.724	5.216	6.034	5.786	5.407	5.933	5.487	5.672	6.134	5.67	5.85	5.801	5.612	5.743	5.881	5.912	5.794	5.332	5.441
1553651_at	3.231	3.095	3.122	3.022	3.01	3.03	2.975	3.144	3.121	3.045	3.03	3.155	2.975	3.13	3.109	3.011	3.038	3.076	3.004	3.005	3.118	3.006	3.076	3.028	3.163	3.09	3.187	3.101	3.149	3.202	3.183	2.975	2.991	3.061	3.042	3.072	3.164	3.067	3.144	3.178	3.107	3.138	3.07	3.082	3.195	3.079	2.994	3.025	3.052
1553652_a_at	3.164	3.383	3.396	3.206	3.184	3.035	3.319	3.297	3.277	3.591	3.339	3.296	3.353	3.171	3.183	3.194	3.229	3.177	3.274	3.278	3.28	3.293	3.467	3.457	3.273	3.624	3.518	3.293	3.38	3.282	3.543	3.193	3.542	3.53	3.594	3.14	3.187	3.186	3.33	3.432	3.268	3.138	3.298	3.093	3.208	3.324	3.222	3.32	3.226
1553654_at	3.15	3.195	3.347	3.428	3.239	3.461	3.417	3.273	3.234	3.323	3.362	3.134	3.324	3.155	3.249	3.343	3.372	3.255	3.217	3.318	3.4	3.348	3.252	3.303	3.317	3.434	3.092	3.267	3.246	3.246	3.187	3.03	3.402	3.168	3.251	3.339	3.224	3.212	3.349	3.289	3.353	3.396	3.221	3.215	3.424	3.286	3.192	3.252	3.316
1553655_at	3.441	3.611	3.492	3.374	3.425	3.429	3.386	3.281	3.538	3.5	3.541	3.492	3.411	3.359	3.327	3.481	3.338	3.467	3.449	3.281	3.341	3.425	3.518	3.323	3.246	3.423	3.548	3.37	3.539	3.627	3.455	3.429	3.643	3.558	3.458	3.624	3.52	3.311	3.568	3.49	3.428	3.249	3.436	3.547	3.465	3.485	3.482	3.267	3.255
1553656_at	4.693	4.988	4.897	4.587	4.733	4.824	5.007	4.948	4.881	4.893	4.767	4.934	4.949	4.847	4.894	4.946	4.732	4.927	4.967	4.732	4.916	5.077	4.821	5.177	4.553	5.178	5.143	5.087	5.005	4.808	5	5.224	4.916	4.946	5.029	4.919	4.731	5.022	5.06	4.864	5.188	4.986	4.805	4.913	4.778	4.953	5.085	4.498	4.71
1553657_at	5.094	5.399	5.447	5.48	5.154	5.296	5.346	5.217	5.147	5.29	5.362	5.116	5.373	5.338	5.259	5.232	5.136	5.287	5.379	4.99	5.188	5.564	5.556	5.03	5.4	5.719	5.619	5.445	5.312	5.651	5.286	5.258	5.615	5.507	5.297	5.242	5.273	5.3	5.354	5.167	5.527	5.471	5.395	5.4	5.564	5.462	5.429	5.129	5.405
1553658_at	3.822	4.119	4.014	4.155	4.256	4.074	3.991	4	4.063	4.25	4.386	4.11	4.009	3.953	4.233	4.212	4.235	4.213	4.001	3.962	4.071	4.289	4.388	4.209	4.315	4.38	4.095	4.119	4.443	4.355	4.238	3.939	4.169	3.942	4.34	4.197	3.95	4.146	4.361	4.158	4.22	4.285	3.868	4.328	4.04	4.165	4.242	4.023	4.093
1553660_at	4.024	4.698	4.412	4.172	4.194	4.223	4.257	4.393	4.242	4.275	4.298	4.388	4.273	4.566	4.073	4.134	4.439	4.207	4.772	4.163	4.477	4.329	4.468	4.261	4.406	4.648	4.379	4.095	4.48	4.256	4.702	4.294	4.705	5.117	4.347	4.554	4.279	4.263	4.225	4.444	4.18	4.15	4.212	4.119	4.302	4.015	4.253	4.583	4.192
1553661_a_at	4.039	4.003	4.256	4.08	3.953	4.365	3.97	4.064	4.125	3.865	4.128	4.159	4.197	4.072	4.199	3.759	4.31	4.183	3.979	3.992	3.972	4.192	4.24	3.781	4.107	4.15	3.988	4.221	4.278	4.152	4.475	4.092	3.723	4.127	4.081	4.337	3.888	4.214	4.061	3.993	4.1	4.021	4.183	3.969	4.188	3.862	3.974	3.888	3.824
1553663_a_at	6.049	6.153	5.903	5.74	6.186	5.892	5.973	5.843	6.048	6.211	6.38	5.933	6.108	6.021	5.785	6.081	5.957	6.147	5.923	5.931	6.135	6.318	6.063	5.774	6.003	6.244	6.338	6.298	6.249	6.325	6.431	6.393	6.466	6.338	6.246	5.996	5.983	6.162	6.155	6.11	6.179	6.054	6.033	6.023	6.033	6.112	6.164	5.845	5.917
1553666_at	3.856	3.486	3.455	3.499	3.377	3.25	3.564	3.492	3.435	3.573	3.608	3.504	3.466	3.677	3.408	3.372	3.188	3.527	4.003	3.693	3.382	3.486	3.716	3.373	3.356	3.701	3.452	3.455	3.385	3.401	3.418	3.701	3.749	3.464	3.244	3.395	3.409	3.606	3.499	3.578	3.437	3.469	3.233	3.411	3.323	3.441	3.769	3.454	3.545
1553668_at	5.417	4.89	4.917	5.358	5.193	5.118	5.216	5.231	5.056	4.995	4.965	4.846	5.154	5.25	5.095	4.854	5.125	5.315	5.229	5.106	5.175	4.92	4.969	5.28	5.136	4.818	4.949	4.918	4.901	4.923	4.747	5.201	4.884	4.662	5.268	5.216	5.363	4.856	4.938	5.24	4.897	4.798	5.14	5.256	4.868	4.963	5.047	5.487	5.426
1553670_at	3.551	3.904	3.804	3.767	3.696	3.962	4.005	3.863	3.65	3.757	3.698	3.871	3.932	3.932	3.674	3.637	3.796	3.812	3.618	3.767	3.807	3.555	3.51	3.422	3.849	3.91	3.617	3.87	3.622	3.726	3.707	3.708	3.696	3.321	3.648	3.613	3.741	3.965	3.837	3.585	3.844	3.771	3.785	3.585	3.724	3.747	3.917	3.687	3.626
1553672_at	4.077	4.205	4.223	4.23	4.321	4.223	4.356	4.61	4.499	4.589	4.059	5.921	5.9	4.053	4.26	3.721	4.121	4.065	3.849	4.172	4.138	3.795	4.539	3.897	4.494	3.721	4.078	4.399	5.534	4.155	4.652	4.452	4.568	4.273	4.151	5.565	6.056	5.205	4.57	4.159	4.16	4.166	5.47	4.037	4.697	4.254	4.09	4.344	4.261
1553673_at	4.022	4.513	4.41	4.471	4.298	4.267	4.155	4.193	4.255	4.288	4.682	4.422	4.428	4.206	4.322	4.311	4.531	4.588	4.699	4.538	4.254	4.718	4.595	3.86	4.298	4.507	4.831	4.182	4.793	4.55	4.478	4.163	4.683	4.438	4.175	4.421	4.282	4.328	4.144	4.424	3.998	4.394	3.997	4.087	4.615	4.344	4.331	4.48	4.484
1553674_at	3.171	3.359	3.265	3.185	3.19	3.196	3.287	3.227	3.022	3.322	3.072	3.16	3.384	3.284	3.255	3.276	3.194	3.101	3.539	3.117	3.174	3.147	3.111	3.161	3.268	3.28	3.369	3.161	3.14	3.281	2.984	3.268	3.501	3.331	3.376	3.189	3.15	3.081	3.188	3.185	3.291	3.134	3.288	3.339	3.267	3.194	3.326	3.168	3.203
1553675_at	4.112	3.772	3.984	4.031	4.203	3.821	3.833	3.833	3.88	3.966	4.026	3.981	4.021	3.894	3.855	4.147	3.865	4.135	4.205	4.004	4.023	3.988	3.913	4.118	3.813	4.092	3.824	3.872	4.011	3.824	4.023	4.04	4.043	4.016	3.838	3.915	4.038	4.043	4.193	4.038	4.133	4.225	4.098	4.005	3.997	4.06	4.122	3.862	4.055
1553677_a_at	7.718	7.718	7.617	7.567	7.588	7.794	7.686	7.627	7.826	7.511	7.657	8.023	7.694	7.686	7.617	7.668	7.935	7.921	7.69	8.108	7.659	7.458	7.393	7.693	7.853	7.597	7.692	7.845	7.958	7.56	8.031	7.565	7.592	7.365	7.602	7.725	7.828	7.664	7.733	7.853	7.622	7.745	7.88	7.668	7.96	7.862	7.922	7.427	7.757
1553678_a_at	10.402	9.857	10.427	10.287	10.076	10.543	10.617	10.162	10.082	10.628	10.592	10.221	10.48	10.437	10.172	10.449	10.308	10.359	10.049	10.45	10.62	10.056	10.063	10.461	10.586	9.948	10.373	10.152	9.875	10.507	10.143	10.07	9.922	10.037	10.439	10.431	10.573	10.559	10.34	10.708	10.328	10.756	10.365	10.429	10.701	10.09	9.494	10.225	10.487
1553679_s_at	6.553	6.761	6.589	6.767	6.425	6.983	5.519	5.637	6.151	6.727	6.629	5.726	5.238	7.383	6.921	7.236	6.119	7.293	5.933	6.475	6.244	6.892	5.903	6.198	6.303	7.085	6.152	6.282	6.221	6.216	5.78	6.441	6.661	5.984	6.166	5.183	6.735	5.989	6.278	6.862	6.743	6.522	6.295	6.684	6.042	5.941	7.066	6.73	6.527
1553681_a_at	5.703	5.322	5.399	5.297	5.789	7.372	7.454	6.597	5.102	6.216	5.602	5.613	6.98	5.528	5.901	6.324	6.195	5.338	6.067	5.25	6.247	5.444	5.812	6.629	5.987	5.771	5.369	5.683	5.85	5.92	5.444	5.495	5.661	5.625	6.701	6.601	5.592	6.78	7.007	6.51	5.97	5.891	6.16	5.951	5.672	6.308	5.454	5.079	5.285
1553682_at	3.297	3.542	3.74	3.421	3.795	3.52	3.72	3.273	3.537	3.66	3.862	3.584	3.457	3.572	3.316	3.442	3.564	3.626	3.465	3.469	3.439	3.342	3.655	3.481	3.415	3.549	3.601	3.38	3.353	3.531	3.639	3.718	3.263	4.08	3.467	3.654	3.643	3.602	3.464	3.92	3.463	3.767	3.442	3.622	3.725	3.384	3.352	3.555	3.518
1553683_s_at	4.19	3.83	4.264	4.208	4.445	4.079	3.801	3.824	4.157	3.698	4.253	4.476	3.789	4.441	4.419	4.527	4.033	4.327	4.356	3.949	4.048	3.986	4.191	4.169	3.811	4.058	4.533	4.182	4.071	3.962	4.642	4.103	3.781	3.922	3.83	4.286	4.074	3.945	3.936	4.132	4.108	4.113	4.123	3.87	4.112	4.087	3.971	4.04	4.352
1553684_at	3.824	3.762	3.621	3.708	3.508	3.793	4.059	3.741	3.668	3.782	3.653	3.638	3.652	4.011	3.827	3.75	3.76	3.925	3.79	3.922	3.543	3.975	3.59	3.744	3.749	3.961	4.034	4.001	3.799	3.689	3.984	3.679	3.642	3.743	3.891	3.765	3.665	3.637	3.647	3.617	3.759	3.872	3.958	4.039	3.994	3.799	3.751	3.741	3.744
1553685_s_at	7.206	7.339	7.605	7.531	7.215	7.077	6.697	6.953	7.643	6.67	7.324	7.347	6.424	7.132	7.141	6.823	7.075	7.565	7.214	7.415	6.542	7.208	6.975	7.113	7.189	7.196	7.479	7.229	7.125	7.078	6.572	6.889	6.705	7.353	7.225	6.742	6.906	6.685	6.648	7.228	6.784	7.156	6.511	7.055	7.239	7.169	7.111	6.741	7.274
1553686_at	4.194	4.684	4.34	4.591	4.201	4.127	4.852	4.919	5.094	4.164	4.369	5.081	4.911	4.786	4.7	4.483	5.145	5.071	4.99	4.786	4.641	4.425	5.123	4.735	5.4	4.957	5.045	5.118	5.037	4.913	4.877	4.946	4.798	4.717	4.807	4.835	4.68	5.009	4.9	4.749	4.506	4.877	4.361	4.535	5.193	4.776	4.683	4.46	4.802
1553688_at	4.736	5.2	5.227	4.992	5.067	5.124	4.952	5.171	5.043	5.152	4.837	5.026	5.335	5.209	5.08	5.093	5.102	4.973	5.343	5.07	4.886	5.239	5.076	5.028	5.312	5.453	4.995	5.095	5.16	5.065	5.155	4.991	5.533	5.134	5.029	5.104	5.311	5.115	5.131	5.168	5.175	4.868	5.015	4.887	4.955	5.259	5.053	5.001	5.073
1553689_s_at	5.77	5.92	5.819	5.761	5.694	6.12	6.327	6.052	5.942	6.26	5.901	6.154	6.352	6.142	5.974	5.801	6.142	5.888	5.947	5.953	6.123	5.969	5.454	5.928	6.296	5.897	5.878	6.384	6.647	6.003	6.07	5.878	6.068	5.766	6.01	6.354	6.141	6.197	6.109	6.195	5.744	5.75	5.933	5.486	6.021	5.959	6.096	6.081	5.97
1553690_at	4.253	4.698	4.344	4.256	4.586	4.357	4.322	4.452	4.322	4.435	4.204	4.276	4.313	4.733	4.51	4.194	4.34	4.383	4.063	4.283	4.414	4.273	4.475	4.148	4.552	4.446	4.362	4.502	4.664	4.438	4.278	4.355	4.719	4.524	4.243	4.253	4.12	4.538	4.703	4.346	4.636	4.185	4.334	4.54	4.074	4.582	4.479	4.43	4.391
1553691_at	4.791	5.718	5.462	5.868	5.462	5.458	5.622	5.462	6.088	6.042	6.368	5.993	5.356	5.602	5.755	4.685	5.846	5.627	5.935	5.465	4.993	5.763	5.287	5.652	5.888	5.866	5.385	5.888	6.279	5.156	5.74	5.859	6.017	6.016	6.05	5.768	6.125	5.183	4.898	5.728	5.633	5.369	5.405	4.741	6.017	5.288	5.458	5.95	6.159
1553693_s_at	6.465	6.185	6.379	6.34	6.517	5.77	5.384	5.944	6.323	5.117	5.514	5.584	5.366	6.16	6.104	5.976	5.623	6.302	5.529	6.31	5.516	5.691	5.832	5.85	6.01	5.205	5.759	6.063	5.632	5.128	5.526	5.772	5.035	5.384	5	5.707	6.205	5.796	5.641	5.707	5.54	6.143	6.023	6.167	6.278	5.735	6.073	6.667	6.72
1553694_a_at	7.803	7.636	7.768	7.921	7.678	7.93	7.656	7.819	7.841	7.719	7.755	7.762	7.732	7.737	7.803	7.702	7.808	7.614	7.492	7.668	7.571	7.649	7.784	7.502	7.907	7.315	7.643	7.819	8.052	7.328	7.461	7.619	7.337	7.363	7.624	7.386	7.682	7.688	7.702	7.727	7.803	7.871	7.653	7.558	7.957	7.869	7.929	7.46	7.797
1553695_a_at	6.958	7.464	6.669	6.931	6.839	6.392	7.114	6.983	6.739	7.636	7.168	7.166	6.895	6.798	7.07	6.733	6.774	6.905	7.445	7.123	7.463	7.277	6.617	6.546	7.592	7.671	6.929	7.067	8.305	7.539	7.193	7.128	8.288	7.202	7.807	7.203	7.592	8.173	7.885	6.79	7.404	6.805	7.047	6.935	6.421	8.233	7.702	7.643	6.963
1553696_s_at	4.412	4.299	4.677	4.347	3.986	4.467	4.012	4.614	4.488	4.426	4.623	4.402	4.532	4.273	4.577	4.579	4.634	4.281	4.411	4.5	4.24	4.273	3.873	4.54	4.474	4.199	4.181	4.616	4.313	4.042	4.543	4.409	4.497	4.146	4.613	4.859	4.694	4.316	4.138	4.466	4.536	4.289	4.262	4.367	4.167	4.282	4.026	5.098	4.857
1553697_at	4.543	5.16	4.367	5.167	4.966	5.14	4.931	4.29	3.57	4.517	4.826	5.059	4.162	3.302	5.001	3.74	5.053	3.506	4.078	4.304	4.441	4.487	3.646	4.228	4.299	5.091	5.239	4.544	4.245	4.107	4.936	4.982	4.069	5.154	5.122	5.421	4.938	3.977	3.935	3.657	3.824	4.017	3.439	4.036	4.49	4.19	3.839	4.786	4.329
1553698_a_at	4.985	5.636	4.96	5.586	5.086	5.232	5.134	4.794	5.065	5.1	5.891	5.009	4.637	4.882	4.9	3.998	5.154	4.805	4.137	4.739	4.876	5.529	5.837	4.648	5.377	5.312	5.861	5.19	4.996	4.934	5.526	5.688	4.577	5.805	5.738	5.553	5.161	5.067	5.357	5.202	4.867	4.866	4.892	4.838	4.683	5.455	5.192	5.252	4.926
1553701_a_at	5.955	5.993	5.945	5.938	5.701	5.983	5.868	5.905	5.637	5.61	5.727	5.767	6.054	5.769	5.629	5.681	5.405	5.716	5.564	6.087	6.132	5.856	5.985	5.713	5.953	6.005	5.658	6.221	6.28	5.656	5.781	5.681	6.361	6.097	6.092	5.768	5.99	5.963	5.495	6.023	5.78	5.595	5.817	5.764	5.528	5.805	5.942	5.66	5.371
1553702_at	4.093	4.443	4.25	4.267	4.436	4.14	4.579	4.668	4.238	3.953	4.38	4.23	4.287	4.281	4.197	4.492	4.312	4.253	4.085	4.888	4.601	4.385	4.357	4.544	4.332	4.602	4.531	4.405	4.097	4.559	3.886	4.132	4.133	3.935	4.299	3.943	4.437	4.414	4.279	4.581	4.347	4.276	4.379	4.216	4.259	4.399	4.609	4.098	4.126
1553703_at	8.427	8.27	8.495	8.442	8.482	8.279	8.476	8.388	8.564	8.289	8.585	8.155	8.093	8.425	8.349	8.319	8.331	8.48	8.244	8.58	8.297	8.043	8.476	8.516	8.36	8.263	8.485	7.982	7.88	8.093	8.061	8.535	8.021	8.636	8.239	8.207	8.228	7.99	8.025	8.224	8.133	8.543	8.162	8.486	8.403	8.016	8.159	8.666	8.576
1553704_x_at	8.103	7.896	8.061	8.104	8.04	7.884	7.808	8.002	8.097	7.606	8.011	7.715	7.677	7.976	7.892	7.868	7.885	8.062	7.884	8.117	7.786	7.656	8.101	7.987	7.816	7.782	7.869	7.487	7.484	7.811	7.57	7.922	7.443	7.971	7.773	7.714	7.779	7.699	7.499	7.659	7.61	7.954	7.631	8.004	7.885	7.579	7.83	8.135	8.225
1553705_a_at	5.301	4.246	4.687	4.837	4.976	4.714	4.813	4.624	4.262	4.327	4.498	4.538	4.543	4.694	4.707	5.084	4.473	4.803	4.797	4.908	4.44	4.271	4.962	4.467	4.357	5.017	4.753	4.652	4.373	4.912	4.373	4.917	4.49	4.662	4.872	4.396	4.385	4.783	4.432	4.508	4.694	4.667	4.275	4.784	4.746	4.898	4.633	4.6	5.268
1553706_at	3.87	3.818	3.729	4.013	3.84	4.277	3.571	3.837	3.906	3.977	3.71	3.722	4.858	4.105	3.831	3.797	3.788	3.793	3.789	3.823	3.847	3.789	3.897	4.374	3.966	3.998	3.796	3.888	4.087	3.722	3.921	3.473	4.265	3.63	3.68	4.684	3.747	3.887	4.144	3.96	4.121	3.819	3.917	3.988	3.829	4.107	3.816	3.69	3.683
1553708_at	3.522	3.633	3.491	3.412	3.315	3.423	3.617	3.584	3.33	3.701	3.642	3.351	3.403	3.43	3.398	3.385	3.527	3.353	3.696	3.565	3.668	3.565	3.553	3.355	3.509	3.751	3.574	3.625	3.307	3.368	3.39	3.471	3.734	3.588	3.541	3.458	3.314	3.553	3.37	3.538	3.675	3.633	3.562	3.803	3.383	3.609	3.679	3.435	3.41
1553709_a_at	8.386	8.404	8.397	8.297	8.246	8.463	8.382	8.344	8.28	8.308	8.455	8.304	8.361	8.358	8.278	8.052	8.26	8.387	8.383	8.462	8.127	8.526	8.143	8.287	8.31	8.587	8.452	8.581	8.574	8.056	8.196	8.311	8.502	8.298	8.67	8.083	8.073	8.233	8.478	8.406	8.507	8.363	8.215	8.244	8.18	8.469	8.533	8.212	8.253
1553710_at	3.945	3.995	3.631	3.633	3.997	3.672	4.107	3.304	3.74	3.571	3.797	3.455	3.445	3.601	3.411	3.539	3.631	3.302	3.585	3.956	3.727	3.504	3.828	3.624	3.524	4.198	3.525	3.508	3.311	3.628	3.724	3.506	4.153	3.594	3.681	3.589	3.487	3.272	3.457	3.371	3.658	3.777	3.27	3.891	3.513	3.728	3.92	3.63	3.686
1553711_a_at	4.081	3.712	4.047	4.381	4.19	4.041	4.132	3.773	3.937	4.113	4.254	4.165	4.103	4.269	4.02	4.109	3.78	3.847	4.041	4.312	4.068	3.93	3.969	3.859	4.068	4.306	3.934	3.84	3.983	3.971	3.825	4.27	4.076	3.853	3.914	4.098	3.804	3.866	4.042	3.963	4.13	4.133	3.826	4.281	4.034	4.156	3.964	4.167	4.238
1553713_a_at	5.297	5.778	5.849	5.186	5.397	5.349	5.837	5.548	5.621	5.357	5.349	5.714	6.152	5.573	5.475	5.37	5.552	5.468	5.851	5.215	5.753	5.586	5.545	5.475	6.022	5.743	5.682	6.304	5.309	5.871	5.844	5.436	5.317	5.583	5.597	6.013	5.346	5.348	5.862	5.33	5.506	5.477	5.739	5.57	5.534	5.641	5.674	5.389	5.364
1553715_s_at	7.03	7.118	6.69	7.134	6.719	6.659	7.031	6.668	6.382	7.012	6.831	6.651	6.982	6.831	6.827	7.371	6.81	6.783	6.465	6.587	6.801	6.609	6.558	6.741	6.902	7.321	6.503	6.754	6.878	6.857	7.106	7.288	7.313	6.605	6.886	6.688	6.618	7.009	7.051	6.807	6.966	6.934	6.837	7.005	6.808	6.931	7.27	6.957	6.806
1553717_at	5.475	5.222	5.329	5.4	5.199	5.298	5.549	5.542	5.007	5.034	5.166	4.849	5.049	5.364	5.384	5.407	5.051	5.47	5.564	5.638	5.325	5.301	4.966	5.536	5.18	5.165	5.675	5.403	4.961	5.391	5	4.988	5.273	4.925	5.453	5.221	5.495	4.891	5.222	5.496	5.172	5.297	5.604	5.553	5.293	5.254	5.222	5.074	5.537
1553718_at	7.822	8.15	7.96	7.824	8.05	7.629	7.496	7.56	7.775	7.781	8.017	7.637	7.69	7.97	7.696	7.93	7.512	7.964	7.56	7.997	7.379	7.66	7.774	7.444	7.507	8.248	8.068	7.572	7.722	7.623	7.742	8.116	8.024	8.047	7.863	7.647	7.719	7.569	7.733	7.784	7.8	7.687	7.608	7.918	7.635	7.765	7.795	7.719	7.951
1553719_s_at	5.565	5.845	6.028	6.113	6.339	5.862	5.89	5.952	5.871	5.709	6.23	6.354	6.187	6.341	5.999	6.061	6.128	6.068	5.724	6.422	5.388	5.707	5.964	5.983	6.184	5.098	5.848	5.676	5.837	5.654	6.079	5.746	5.314	5.984	5.992	6.288	6.179	5.925	5.7	6.127	5.373	5.925	5.962	6.095	5.834	5.653	5.617	5.986	6.488
1553720_a_at	5.062	5.349	4.853	5.017	5.109	4.972	5.081	5.056	5.047	5.321	5.221	5.161	5.274	5.081	5.048	5.201	4.818	5.169	4.884	5.28	5.114	5.075	5.029	5.039	5.245	5.624	5.247	4.811	4.884	5.416	5.643	4.953	5.28	5.046	5.071	4.999	4.899	5.075	5.183	4.985	5.064	5.071	4.892	5.263	5.121	5.247	4.796	4.913	5.075
1553721_at	3.306	3.012	3.208	3.377	3.261	3.176	3.237	3.2	3.119	3.382	3.154	3.099	3.317	3.142	3.155	3.297	3.049	3.057	3.269	3.298	3.412	3.169	3.304	3.364	3.337	3.094	2.998	3.198	3.664	3.01	3.398	3.416	3.328	3.346	3.424	3.113	3.576	3.072	3.099	3.136	3.213	3.273	3.416	3.097	3.527	3.213	3.2	3.177	3.465
1553722_s_at	3.466	3.545	3.171	3.754	3.531	3.629	4.019	3.716	3.227	3.677	3.414	3.494	3.335	3.963	3.665	3.56	3.514	3.655	3.269	3.657	3.597	3.317	3.499	3.887	3.796	3.413	3.705	3.559	3.819	3.182	3.426	3.857	3.805	3.961	3.821	3.394	3.807	3.626	3.673	3.721	3.467	3.619	3.588	3.358	3.649	3.693	3.857	3.658	4.046
1553723_at	3.619	3.929	3.896	3.859	4.666	4.05	3.847	3.989	3.83	3.579	3.81	3.725	3.806	3.787	3.807	3.929	4.092	3.89	3.789	3.876	3.683	3.971	3.839	3.902	3.748	4.02	3.898	3.922	3.841	4.055	3.784	3.719	3.488	3.747	3.682	3.894	3.802	4.35	3.958	4.062	3.766	3.967	3.79	4.058	3.746	3.772	3.721	3.591	3.894
1553725_s_at	6.451	6.017	6.294	6.366	6.355	6.213	6.59	6.451	6.28	6.479	6.775	6.336	6.554	6.497	6.066	6.316	6.452	6.036	6.227	5.905	5.838	6.144	6.524	6.214	6.387	5.71	6.025	6.507	6.279	5.607	6.339	6.363	6.442	6.311	6.98	6.488	6.46	6.225	6.419	6.303	6.471	6.352	6.105	6.428	6.224	6.418	6.279	6.424	6.705
1553726_s_at	5.049	4.617	5.436	4.785	5.255	5.065	4.952	5.273	4.386	4.386	5.393	4.797	4.052	4.711	4.999	4.694	5.298	4.564	4.955	5.138	4.687	4.772	4.201	4.763	4.737	4.454	4.351	4.882	4.275	3.719	5.158	5.012	4.087	4.33	4.442	4.35	4.85	4.684	3.94	4.789	4.67	4.396	4.841	4.05	5.402	4.943	4.735	4.866	5.572
1553727_at	5.963	6.249	6.097	5.992	5.725	5.724	6.02	5.822	5.797	6.207	6.206	6.119	6.007	5.845	5.864	5.845	5.913	5.794	5.762	5.992	5.798	5.717	5.92	5.813	5.818	6.199	5.841	6.136	6.137	6.147	6.426	6.39	6.45	6.334	5.87	5.635	5.863	6.276	5.944	5.629	5.953	6.017	5.622	5.954	5.897	5.97	6.34	6	5.848
1553728_at	7.516	7.943	7.729	7.633	7.773	7.772	7.786	7.7	7.477	8.134	7.879	7.727	7.894	7.705	7.678	8.108	7.802	7.685	7.78	7.767	7.953	7.919	7.772	7.928	8.05	8.051	7.891	7.847	8.209	8.119	8.306	8.222	8.193	8.3	7.912	8.079	7.659	8.128	8.049	7.926	8.101	7.946	8.106	8.096	8.029	7.987	8.237	7.628	7.615
1553729_s_at	3.633	3.628	3.697	3.688	3.654	3.645	3.567	3.876	3.846	3.767	3.774	4.045	3.644	3.674	3.827	3.892	3.7	3.706	3.724	3.644	3.66	3.985	3.539	3.918	3.788	3.962	3.62	3.579	3.729	4.058	3.497	3.93	3.749	3.984	3.605	3.501	3.657	3.765	3.943	3.762	3.549	3.668	3.737	3.82	3.611	3.458	3.753	3.862	3.581
1553730_x_at	6.307	6.692	6.484	6.448	6.611	6.637	6.757	6.404	6.446	6.96	6.749	6.471	6.774	6.737	6.555	6.941	6.688	6.589	6.816	6.649	6.908	7.022	6.547	6.664	6.913	7.005	6.632	6.75	7	6.871	7.175	7.072	7.042	7.24	6.648	6.952	6.613	7.132	6.967	6.813	6.899	6.619	6.92	6.705	6.763	7.156	7.236	6.466	6.482
1553732_s_at	5.101	5.533	5.134	5.212	5.303	5.15	5.727	5.477	5.008	5.549	5.524	5.794	5.719	5.137	5.453	5.071	5.434	5.101	5.483	5.528	5.643	5.576	5.191	5.151	5.12	5.181	4.993	5.608	5.385	5.527	5.654	5.55	5.327	5.356	5.648	5.11	5.353	5.684	5.784	5.532	5.277	5.337	5.529	5.384	5.594	5.737	5.075	4.96	4.986
1553734_at	5.194	5.973	5.469	5.434	5.027	5.014	4.563	4.205	5.609	5.055	5.641	5.093	4.217	5.529	4.894	4.807	4.844	4.686	5.282	4.686	5.153	5.382	4.98	4.692	4.935	4.686	5.714	5.8	4.524	5.087	5.823	5.192	4.048	5.927	5.307	4.461	4.578	4.017	5.057	4.609	4.275	5.415	5.026	5.169	5.547	4.675	5.212	4.953	5.069
1553736_at	3.485	3.273	3.157	3.087	3.178	3.501	3.338	3.204	3.338	3.246	3.195	3.199	3.448	3.39	3.278	3.167	3.276	3.266	3.523	3.173	3.302	3.166	3.373	3.256	3.349	3.612	3.297	3.324	3.361	3.193	3.254	3.33	3.452	3.381	3.502	3.327	3.332	3.388	3.418	3.236	3.19	3.173	3.38	3.508	3.08	3.157	3.445	3.094	3.23
1553739_at	3.086	3.23	3.216	3.082	2.929	3.164	3.33	3.077	3.088	3.12	3.037	3.272	3.067	3.049	3.037	3.208	3.015	3.134	3.633	3.021	3.082	3.245	3.013	3.043	3.038	3.06	3.217	3.117	3.117	2.959	3.191	3.234	3.075	3.014	2.945	3.002	2.995	3.101	3.052	3.173	3.081	3.42	3.179	3.216	3.18	3.021	2.921	3.045	3.087
1553740_a_at	4.085	4.212	4.376	4.012	3.966	4.303	4.477	4.257	4.224	4.168	4.278	4.039	4.308	4.286	3.985	4.024	4.463	4.131	4.101	4.19	4.087	4.429	4.306	4.298	4.795	4.311	4.509	4.388	4.368	4.324	4.231	4.139	3.933	4.338	4.387	4.149	4.137	4.348	4.265	3.973	4.143	4.066	4.194	4.244	3.91	4.583	4.155	3.949	4.043
1553741_at	3.48	3.34	3.447	3.385	3.364	3.309	3.308	3.372	3.666	3.439	3.595	3.507	3.523	3.384	3.726	3.483	3.553	3.507	3.687	3.38	3.342	3.661	3.428	3.424	3.395	3.561	3.77	3.551	3.419	3.582	3.537	3.371	3.563	3.819	3.506	3.347	3.348	3.39	3.389	3.364	3.355	3.673	3.294	3.34	3.345	3.674	3.567	3.434	3.55
1553743_at	5.069	5.113	5.335	4.946	4.942	4.934	5.584	5.083	5.029	5.304	5.254	5.04	5.299	4.914	5.234	5.216	5.316	5.186	5.019	5.374	4.9	4.972	5.124	4.982	4.936	4.835	5.082	5.52	4.482	4.921	5.157	5.12	4.971	5.005	5.534	5.188	5.086	4.864	5.177	5.279	5.216	5.3	5.108	5.058	5.09	5.231	4.838	5.506	5.174
1553746_a_at	3.707	3.939	3.688	3.828	3.43	3.806	3.382	3.439	3.57	3.854	3.889	3.423	3.576	3.545	3.963	3.628	3.395	3.748	3.536	3.482	3.628	4.01	3.525	3.407	3.282	3.798	3.39	3.49	3.333	3.623	3.588	3.502	4.111	3.711	3.552	3.512	3.926	3.482	3.603	3.699	3.956	3.637	3.746	4.036	3.745	3.257	4.266	3.911	3.687
1553747_at	3.154	3.353	3.059	3.232	3.23	3.222	3.371	3.527	3.199	3.247	3.409	3.239	3.172	3.166	3.128	3.288	3.107	3.218	3.397	3.384	3.396	3.406	3.473	3.288	3.121	3.145	3.121	3.373	3.189	3.365	3.494	3.226	3.2	3.358	3.466	3.291	3.175	3.173	3.408	3.245	3.262	3.219	3.404	3.257	3.395	3.457	3.253	3.202	3.136
1553749_at	6.815	6.263	6.342	7.219	6.819	7.525	5.881	7.578	7.046	6.002	6.139	6.444	7.076	6.708	6.744	6.463	7.061	6.104	6.019	6.327	6.57	5.913	7.444	6.721	7.203	6.056	6.488	6.513	7.552	6.543	6.083	5.783	5.396	5.573	6.17	7.061	6.845	7.378	6.869	6.917	6.695	6.832	6.87	6.432	7.186	7.093	7.437	5.889	6.501
1553750_a_at	5.805	5.059	5.334	5.82	5.592	5.564	6.373	6.16	5.664	5.796	6.101	5.638	6.579	5.45	6.049	5.355	6.378	5.088	5.727	5.753	5.569	5.729	6.471	5.561	6.214	4.826	5.7	6.223	6.011	5.69	6.178	5.743	4.998	5.463	5.906	6.647	6.141	5.948	5.878	5.811	5.236	6.027	5.324	5.232	5.891	6.25	5.841	5.768	6.328
1553752_at	3.961	4.054	3.931	4.039	4.158	3.944	4.343	4.223	4.028	4.215	3.991	4.4	4.193	3.902	4.036	4.166	4.233	3.926	4.313	4.108	4.193	4.314	4.27	3.998	4.257	4.104	4.026	4.024	4.001	4.352	4.073	3.866	3.988	4.025	4.158	4.177	3.981	3.802	3.983	4.223	3.847	3.865	4.223	3.829	4.145	4.22	3.998	4.104	3.901
1553755_at	5.066	5.728	5.525	5.583	5.522	5.536	5.569	5.621	5.165	5.693	5.372	5.416	5.718	5.707	5.415	5.674	5.349	5.414	5.329	5.465	5.754	5.512	5.558	5.46	5.517	5.897	5.737	5.604	5.331	5.794	5.604	5.75	5.378	5.911	5.612	5.405	5.504	5.403	5.6	5.866	5.793	5.568	5.994	5.65	5.512	5.721	5.654	5.291	5.311
1553756_at	4.872	5.307	4.984	4.973	4.927	4.834	4.744	4.894	4.673	4.583	5.421	4.955	5.077	4.745	4.57	4.871	4.705	4.953	4.246	5.058	5.239	5.235	5.093	4.753	5.041	5.275	4.853	4.978	5.286	5.419	4.568	4.747	4.246	4.336	5.013	4.619	4.965	5.157	5.197	5.001	5.166	4.804	4.846	4.99	4.836	5.271	4.99	4.867	4.735
1553757_at	3.553	3.963	3.823	3.879	3.633	3.593	3.896	3.572	3.911	3.871	3.754	3.558	3.569	3.751	3.659	3.718	3.447	4.031	3.535	3.925	3.928	3.687	3.854	3.436	3.893	3.837	3.66	3.855	3.714	3.682	4.047	3.932	3.921	4.04	3.734	3.549	3.81	3.888	3.9	3.729	3.754	3.923	3.669	3.937	3.639	3.74	3.888	3.904	3.963
1553759_at	3.421	3.26	3.157	3.341	3.221	3.212	3.271	3.32	3.446	3.26	3.295	3.175	3.282	3.254	3.13	3.176	3.353	3.211	3.216	3.434	3.203	3.329	3.197	3.263	3.449	3.212	3.338	3.356	3.222	3.056	3.31	3.247	3.075	3.362	3.271	3.406	3.328	3.171	3.252	3.225	3.209	3.488	3.17	3.107	3.558	3.145	3.388	3.233	3.523
1553761_at	4.112	3.977	4.153	4.224	4.203	4.123	3.88	4.003	4.176	3.999	4.025	3.847	4.048	4.163	4.162	4.044	3.948	4.112	4.14	4.008	3.885	4.19	4.17	3.985	4.008	4.243	4.334	4.182	3.922	4.293	4.106	4.333	4.276	4.042	4.022	4.128	4.103	4.331	3.968	3.926	3.886	3.944	4.219	4.428	3.806	4.092	3.882	3.962	4.074
1553764_a_at	8.986	8.623	9.064	8.591	8.743	8.137	7.794	8.096	8.947	8.46	9.317	9.111	8.107	8.6	8.402	8.164	8.255	8.59	8.293	8.919	8.478	8.368	8.016	8.274	8.242	8.427	8.539	8.91	8.854	8.183	8.328	8.184	8.73	8.947	8.675	8.012	8.598	8.493	7.971	8.631	8.278	8.546	8.457	8.571	8.264	8.204	8.48	8.358	8.92
1553765_a_at	2.887	2.913	2.903	2.867	2.898	2.842	3.004	2.942	2.79	2.892	2.955	2.817	2.849	2.916	2.858	2.886	2.867	2.842	3.011	2.95	2.853	2.914	2.827	3.012	2.923	2.863	3.05	2.774	2.933	2.932	2.923	2.786	3.123	2.855	2.778	2.97	2.788	2.864	2.914	2.965	2.848	2.904	2.932	2.836	2.817	2.887	2.783	2.888	2.815
1553768_a_at	6.421	6.284	5.912	6.166	6.117	6.497	6.46	6.757	5.915	6.728	5.871	6.065	7.315	6.256	6.44	6.658	6.909	6.195	5.845	6.524	7.162	6.495	6.004	6.63	6.422	6.345	6.001	6.487	6.451	6.337	6.212	6.128	6.601	5.711	6.209	6.854	6.517	7.002	6.751	6.628	6.631	6.19	6.677	6.249	6.383	6.879	7.032	6.147	5.876
1553769_at	4.32	4.388	4.606	4.593	4.351	4.456	4.897	4.593	4.374	4.447	4.326	4.366	4.729	4.244	4.714	4.933	4.565	4.676	4.858	4.186	4.722	4.642	4.606	4.564	4.615	4.21	4.492	5.062	4.768	4.675	4.481	4.544	4.35	4.354	4.506	4.63	4.457	4.743	4.753	4.761	4.729	4.473	4.657	4.577	4.704	4.686	4.741	4.433	4.308
1553770_a_at	4.63	4.844	4.919	4.619	4.679	4.85	4.843	4.89	4.862	4.884	4.797	4.985	4.911	4.535	4.761	4.866	4.934	4.679	5.034	4.688	4.914	4.793	4.756	4.849	5.057	5.196	4.82	4.932	4.906	5.073	4.761	4.535	4.982	5.034	4.884	4.739	4.839	4.913	5.034	4.655	4.927	4.883	4.816	4.963	4.622	4.912	4.78	4.852	4.805
1553772_at	4.132	4.586	3.581	4.565	3.921	4.043	3.85	4.024	3.969	4.315	4.13	4.024	4.218	3.935	4.967	4.09	3.928	4.388	3.85	4.057	4.12	4.8	4.078	4.395	3.9	4.293	4.097	4.157	4.015	3.688	3.766	4.026	4.324	3.955	3.988	4.36	4.83	4.496	4.094	3.974	4.333	3.892	4.164	4.055	3.923	4.071	5.686	5.435	4.879
1553775_at	5.08	6.108	5.557	5.502	5.314	5.101	5.25	5.235	5.41	5.604	5.457	5.573	5.501	5.371	5.256	5.286	5.481	5.273	5.36	5.251	5.71	5.459	5.29	5.058	5.459	5.69	5.497	5.472	5.297	5.481	5.687	5.368	5.491	5.127	4.997	5.019	5.473	5.632	5.315	5.773	5.487	5.258	5.825	5.516	5.131	5.444	5.18	5.81	5.391
1553776_at	2.984	3.007	3.143	3.114	3.083	2.802	2.928	3.012	2.97	2.999	3.069	2.864	2.933	2.995	2.837	2.909	2.937	3.079	3.147	2.996	3.025	3.058	3.083	3.039	3.119	3.125	3.125	2.986	3.003	3.017	3.262	3.037	3.326	3.01	3.183	2.927	2.991	3.143	2.951	3.039	3.223	3.112	3.014	3.037	2.93	3.021	2.884	3.066	3.043
1553778_at	4.897	5.314	5.153	5.09	5.316	5.15	4.863	5.375	5.395	4.995	5.208	5.4	5.315	5.56	5.374	5.311	5.504	5.407	4.951	5.28	5.26	5.124	5.332	5.14	5.499	5.326	5.427	5.426	5.149	5.266	4.988	4.922	5.052	5.099	5.834	5.364	5.129	5.016	5.372	5.06	5.201	5.077	5.29	5.217	4.942	5.118	5.257	4.959	5.111
1553780_at	5.082	5.266	4.795	5.148	4.618	5.036	4.959	5.042	4.837	4.757	5.235	5.193	5.121	4.847	4.932	5.118	5.003	4.861	5.266	4.811	5.074	5.315	4.687	5.194	4.81	5.077	4.832	5.047	4.819	4.846	4.83	5.155	5.515	5.151	5.204	4.964	4.88	5.509	5.042	4.791	4.851	4.982	4.954	5.097	4.86	4.765	4.995	5.269	5.111
1553781_at	3.099	3.006	3.273	3.251	2.946	3.08	3.16	3.08	3.132	3.374	3.363	3.259	2.984	3.179	3.25	3.055	2.971	3.512	3.122	3.421	3.072	3.136	3.008	3.23	3.308	2.959	3.164	3.005	3.167	2.935	3.024	3.11	3.033	3.38	3.494	3.094	3.275	3.289	3.463	3.384	3.093	3.443	3.326	3.007	3.063	3.469	3.155	3.222	3.274
1553785_at	4.488	4.556	4.342	4.526	4.414	4.671	5.069	4.654	4.534	5.238	5.016	4.866	4.989	4.504	4.738	4.496	4.579	4.729	4.838	4.467	4.441	4.786	4.671	4.563	4.942	5.071	4.635	4.566	4.949	4.451	5.496	4.746	4.829	4.772	5.539	5.512	4.942	4.613	4.849	4.689	4.858	4.886	4.73	4.356	4.541	4.515	5.82	4.721	4.644
1553787_at	5.45	5.746	5.849	5.638	5.55	4.285	4.773	4.609	4.995	4.868	6.203	6.55	4.543	5.577	5.2	4.117	4.921	5.129	4.851	6.242	4.817	5.325	5.056	5.036	4.224	4.963	5.02	5.464	4.822	5.115	5.035	4.626	5.259	5.607	4.625	4.464	4.732	4.615	4.669	5.51	4.79	4.908	5.39	4.833	5.546	4.299	4.381	4.843	5.302
1553789_a_at	3.724	4.058	3.969	4.101	4.093	3.643	4.148	3.792	4.059	3.908	4.177	4.045	3.826	4.135	3.832	3.899	4.055	3.97	3.825	3.978	3.882	3.734	4.218	3.843	3.731	3.769	3.925	3.892	4.111	3.739	4.076	4.006	3.647	3.99	3.843	3.777	3.839	4.109	3.874	3.811	3.887	3.883	3.971	3.972	3.793	3.809	3.851	3.9	3.785
1553792_at	3.013	3.101	3.316	3.103	3.082	2.998	3.164	3.092	3.154	3.002	3.101	3.131	3.146	2.906	3.161	3.054	3.198	2.983	3.076	3.246	3.032	3.108	3.063	3.162	3.203	3.22	3.139	3.227	3.126	3.213	3.241	3.017	3.245	3.383	3.039	3.178	3.136	3.111	3.037	3.079	2.959	3.346	2.864	3.036	2.989	3.258	3.06	2.959	3.096
1553793_a_at	5.024	5.084	5.208	5.3	5.518	5.337	5.158	5.246	5.24	4.93	5.464	5.544	5.247	5.558	5.262	5.014	5.495	5.423	5.167	5.487	5.151	5.523	5.747	5.306	5.392	5.328	5.729	5.31	5.211	5.572	5.378	5.113	5.108	5.231	5.07	5.392	5.019	5.423	5.437	5.505	5.258	5.391	5.227	5.159	5.47	5.373	5.201	4.868	5.283
1553794_at	3.526	4.067	3.6	3.659	3.92	3.656	3.537	3.547	3.696	3.632	3.725	3.663	3.758	3.761	3.657	3.649	3.942	3.918	3.665	3.606	3.748	3.616	3.658	3.735	3.937	3.519	3.689	3.677	3.834	3.797	3.635	3.853	3.62	3.669	3.474	3.568	3.534	3.725	3.733	3.633	3.685	3.582	3.827	3.643	3.81	3.832	3.709	3.55	3.482
1553796_at	3.403	3.606	3.602	3.723	3.648	3.715	3.881	3.535	3.783	3.61	3.707	3.838	3.988	3.715	3.611	3.565	3.997	3.657	3.538	3.607	3.665	3.775	3.779	3.607	3.526	4.145	3.737	3.904	3.862	3.671	3.532	3.689	3.854	3.661	3.95	3.538	3.534	3.619	3.863	3.734	3.641	3.642	3.728	3.732	3.573	3.85	3.647	3.707	3.492
1553797_a_at	3.203	3.371	3.385	3.171	3.291	3.13	3.582	3.23	3.321	3.322	3.141	3.235	3.183	3.234	3.221	3.346	3.149	3.114	3.139	3.446	3.477	3.273	3.315	3.174	3.453	3.489	3.235	3.281	3.059	3.249	3.428	3.326	3.27	3.582	3.242	3.151	3.208	3.222	3.374	3.215	3.122	3.273	3.316	3.179	3.368	3.265	3.268	3.192	3.379
1553798_a_at	3.971	3.787	3.819	3.876	3.979	4.149	3.811	3.823	3.9	3.688	3.9	3.494	3.658	3.687	3.789	4.248	3.74	3.844	3.813	3.783	3.741	3.643	3.864	3.721	3.881	3.762	3.751	3.814	3.769	3.761	3.808	3.825	3.583	3.416	3.663	3.884	3.963	3.749	3.782	3.793	3.567	3.97	3.97	3.542	3.807	3.524	3.899	3.908	3.921
1553799_at	3.172	3.21	3.099	3.017	3.275	3.239	3.076	3.142	3.109	3.115	3.106	3.026	3.162	3.16	3.192	3.042	3.191	3.004	3.617	3.245	2.96	3.135	3.013	3.058	3.32	3.437	3.047	3.168	3.08	3.004	3.052	3.439	3.06	3.117	3.068	3.095	3.131	3.33	3.152	3.072	3.366	3.084	3.116	3.279	3.247	3.078	3.012	3.038	3.107
1553801_a_at	4.598	4.487	4.18	4.74	4.679	4.625	4.571	4.734	4.679	4.931	4.499	4.92	4.711	4.351	4.405	4.641	4.86	4.623	4.785	4.214	4.121	4.947	5.257	4.584	4.749	4.484	4.555	4.816	5.564	4.452	4.563	4.632	4.807	4.755	4.862	5.485	5.48	4.741	4.733	4.592	4.344	4.856	4.605	4.563	4.485	5.016	4.563	5.357	4.806
1553802_a_at	3.908	4.185	4.056	4.142	4.39	4.197	4.236	4.247	4.222	4.376	4.267	4.444	4.116	4.314	4.441	4.281	4.271	4.411	4.265	4.056	4.221	4.299	4.3	3.975	4.102	4.525	4.481	4.483	4.418	4.337	4.122	4.123	4.391	4.429	4.515	4.275	4.302	4.365	4.423	4.14	4.205	4.303	4.17	4.353	4.007	4.616	4.216	4.178	4.51
1553803_at	6.365	6.63	6.663	6.517	6.538	6.522	6.419	6.237	6.239	6.73	6.714	6.414	6.519	6.402	6.503	6.49	6.458	6.48	6.609	6.425	6.602	6.622	6.566	6.316	6.534	6.738	6.575	6.61	6.6	6.864	6.767	6.91	6.882	7.076	6.461	6.512	6.207	6.423	6.732	6.425	6.871	6.622	6.618	6.698	6.664	6.556	6.727	6.35	6.231
1553804_a_at	4.074	4.18	3.998	4.133	4.245	4.035	4.229	4.146	3.982	4.194	4.234	3.942	4.295	3.973	4.364	4.088	4.336	4.255	4.248	4.156	4.013	4.312	4.43	4.011	4.181	4.378	4.178	4.194	4.256	4.359	4.205	4.208	4.509	4.106	4.224	4.046	4.091	4.049	4.543	4.118	4.167	3.972	4.07	4.082	4.107	4.301	4.422	4.123	4.052
1553805_at	4.07	3.841	3.89	4.02	4.022	3.799	3.929	3.91	4.046	3.814	3.974	3.799	3.909	3.952	3.947	3.887	4.034	3.969	4.13	4.172	3.966	4.244	4.026	3.864	4.01	4.429	4.072	4.003	4.149	4.094	3.749	4.089	4.241	3.874	4.031	3.834	4.082	3.92	4.029	3.766	4.079	3.97	3.937	3.937	4.266	3.976	4.044	3.937	4.014
1553808_a_at	3.559	3.611	3.53	3.17	3.202	3.438	3.41	3.34	3.366	3.355	3.705	3.464	3.308	3.275	3.354	3.466	3.369	3.183	3.366	3.271	3.646	3.216	3.13	3.168	3.483	3.227	3.174	3.404	3.244	3.415	3.264	3.123	3.392	3.461	3.293	3.455	3.279	3.296	3.028	3.307	3.435	3.366	3.513	3.176	3.361	3.277	3.426	3.376	3.379
1553809_a_at	4.314	4.255	4.08	4.224	4.304	4.233	4.157	3.956	4.189	4.13	4.124	4.186	4.101	4.345	4.184	4.418	4.076	4.297	4.117	3.997	4.124	4.515	4.22	4.123	4.36	4.559	4.179	4.208	4.321	4.216	4.457	4.243	4.35	4.255	4.2	4.121	4.132	4.399	4.503	4.106	4.376	4.284	4.167	4.374	3.976	4.347	4.205	4.208	4.238
1553810_a_at	3.065	3.177	3.271	3.256	3.058	3.34	3.464	3.267	3.054	3.391	3.233	3.087	3.339	3.502	3.149	3.149	3.242	3.17	3.204	3.136	3.027	3.005	3.23	2.954	3.263	3.201	3.536	3.5	3.199	3.153	3.519	3.127	3.332	3.082	3.167	3.414	3.32	3.411	3.321	3.28	3.298	3.003	3.146	3.486	3.139	3.291	3.303	3.242	3.292
1553811_at	3.54	3.564	3.53	3.427	3.519	3.556	3.835	3.538	3.674	3.488	3.618	3.791	3.778	3.506	3.763	3.668	3.78	3.519	3.723	3.597	3.716	3.651	3.621	3.614	3.599	3.75	3.582	3.749	3.759	3.728	3.876	3.698	3.604	3.575	3.683	3.587	3.474	3.595	3.657	3.709	3.505	3.624	3.511	3.579	3.617	3.69	3.621	3.538	3.499
1553812_at	4.706	4.303	4.627	4.58	4.865	4.751	4.75	4.866	4.556	4.82	4.636	4.752	4.766	4.57	4.349	4.418	4.755	4.761	4.596	4.822	4.705	4.746	4.527	4.457	4.591	4.829	4.843	4.94	4.916	4.745	4.895	4.723	4.824	5.003	4.781	4.717	4.609	4.843	4.481	4.655	4.543	4.722	4.158	4.017	4.521	4.594	4.943	4.511	4.722
1553813_s_at	4.125	4.12	3.977	4.18	3.932	3.777	3.737	3.868	3.87	4.225	4.108	3.921	3.854	4.242	4.242	3.953	3.938	4.166	4.012	3.998	3.947	4.012	3.885	3.699	3.963	4.088	4.033	4.069	4.001	4.132	4.284	4.194	4.101	4.35	3.987	3.927	3.798	4.156	3.852	4.16	4.311	4.093	4.197	4.282	3.843	4.086	4.321	4.157	4.06
1553815_a_at	4.855	4.603	4.504	4.898	4.789	4.195	5.052	4.741	4.401	4.571	4.945	4.719	4.655	4.816	4.514	4.896	4.783	4.627	4.737	4.791	4.514	4.507	4.411	5.117	4.603	4.771	4.638	5.141	4.351	4.373	4.703	4.721	4.77	4.665	4.726	4.722	4.764	4.14	4.46	4.882	5.106	4.492	4.742	4.68	4.849	4.568	4.736	4.905	4.895
1553817_at	3.691	3.644	3.778	3.508	3.824	3.501	3.619	3.58	3.502	3.585	3.555	3.666	3.592	3.772	3.591	3.707	3.727	3.659	3.795	3.924	3.707	3.564	3.773	3.705	3.764	3.786	3.559	3.565	3.623	3.639	3.749	3.744	3.699	3.764	3.617	3.717	3.568	3.823	3.76	3.802	3.645	3.649	3.646	3.501	3.75	3.629	3.564	3.509	3.778
1553818_x_at	3.53	3.798	3.954	3.655	3.809	3.564	3.726	3.549	3.602	3.743	3.824	3.899	3.563	3.85	3.561	3.496	3.719	3.608	3.59	3.643	3.984	3.493	3.578	3.562	4.028	3.711	3.75	3.674	3.281	3.594	3.823	3.472	3.971	3.728	3.688	3.511	3.484	3.797	3.552	3.684	3.42	3.604	3.951	3.418	3.557	3.653	3.707	3.512	3.67
1553821_at	3.707	3.731	3.791	3.726	3.756	3.766	3.788	3.622	3.558	3.581	3.703	3.351	3.569	3.645	4.03	3.607	3.666	3.715	3.658	3.547	3.536	3.578	3.628	3.538	3.659	3.463	3.486	3.803	3.772	3.591	3.834	3.666	3.841	3.648	3.677	3.634	3.687	3.81	3.695	3.365	3.639	3.538	4.058	3.782	3.883	3.542	4.017	3.977	3.598
1553822_at	3.07	2.961	3.187	3.166	3.153	3.02	3.125	3.026	3.354	3.137	3.16	3.248	3.206	3.254	3.246	3.001	3.042	3.152	3.083	3.204	2.979	3.243	3.042	3.169	3.251	3.159	3.105	3.172	3.234	3.342	2.969	3.176	3.108	3.317	3.223	2.983	2.944	2.998	3.104	3.213	3.011	3.288	3.164	3.12	3.073	3.205	3.123	3.176	3.218
1553823_a_at	3.712	3.858	3.98	3.71	3.658	3.83	3.909	3.843	3.778	3.689	3.546	3.74	3.795	3.998	4.001	3.883	3.926	3.719	3.78	3.539	3.823	3.968	3.912	3.838	3.774	3.661	3.583	3.66	3.961	3.81	4.159	3.988	4.003	3.929	3.86	3.603	3.711	3.678	3.587	3.685	3.869	3.813	3.786	3.4	3.504	3.826	3.756	3.71	3.897
1553826_a_at	5.958	6.239	6.085	6.093	5.882	5.839	5.905	6.008	5.984	5.949	5.953	5.856	6.06	5.833	5.858	5.939	5.974	5.921	5.948	5.983	5.845	6.042	5.974	5.97	5.995	6.143	6.113	6.114	6.117	6.06	5.979	5.989	5.915	6.497	5.976	6.111	5.858	6.146	6.176	5.855	5.793	5.876	5.901	5.872	5.77	6.094	6.052	5.84	6
1553828_at	4.115	4.233	4.362	4.31	4.27	4.259	4.403	4.315	4.442	4.174	4.437	4.103	4.521	4.186	4.52	4.352	4.297	4.25	4.51	4.203	4.139	4.097	4.395	4.341	4.539	4.557	4.552	4.492	4.582	4.705	4.427	4.134	4.305	4.181	4.457	4.314	4.294	4.298	4.446	4.127	4.428	4.298	4.201	4.548	4.41	4.584	4.148	4.285	4.247
1553829_at	3.637	3.539	3.437	3.662	3.704	3.576	3.285	3.614	3.645	3.538	3.455	3.584	3.298	3.999	3.546	3.516	3.506	3.58	3.436	3.763	3.562	3.606	3.392	3.569	3.577	3.551	3.386	3.319	3.711	3.18	3.606	3.58	3.588	3.456	3.522	3.315	3.462	3.403	3.636	3.407	3.616	3.612	3.982	3.589	3.507	3.509	3.625	3.373	3.402
1553830_s_at	3.134	3.167	3.311	3.244	3.553	3.336	3.333	3.231	3.285	3.266	3.117	3.255	3.362	3.314	3.257	3.302	3.359	3.347	3.401	3.318	3.121	3.434	3.484	3.579	3.23	3.61	3.472	3.44	3.305	3.511	3.31	3.302	3.361	3.466	3.243	3.401	3.325	3.376	3.559	3.17	3.198	3.287	3.324	3.293	3.472	3.38	3.526	3.308	3.34
1553831_at	4.665	4.927	4.885	4.975	4.729	4.882	5.006	4.751	4.946	4.821	4.801	4.835	5.183	5.202	5.008	4.943	5.04	4.966	4.904	4.581	4.62	4.801	4.862	4.927	5.179	4.943	5.163	5.096	4.975	5.349	5.319	5.124	4.97	4.914	4.874	4.937	4.867	5.062	5.071	5.03	4.945	5.261	5.016	4.855	4.948	5.111	4.988	4.905	4.945
1553832_at	4.812	5.151	5.004	5.03	4.864	4.974	4.932	5.118	5.15	5.214	4.885	4.971	4.901	5.211	5.059	4.983	5.133	5.074	5.182	4.989	4.897	5.354	5.077	4.91	5.28	5.207	5.352	5.358	5.183	5.122	5.209	5.249	5.159	5.121	5.135	5.129	5.066	4.884	5.272	4.929	5.109	5.009	5.229	4.994	5.057	5.017	5.088	4.807	5.083
1553834_at	4.914	4.483	3.714	5.74	3.195	3.32	3.466	3.68	4.118	3.325	4.745	3.235	3.05	3.341	3.447	3.278	3.285	4.069	3.368	4.227	3.29	3.455	3.403	2.966	3.181	3.399	3.296	3.038	3.22	3.556	3.101	3.742	3.195	3.643	4.261	3.496	3.985	3.09	3.149	4.199	3.193	3.936	3.127	3.964	4.967	3.768	3.151	4.407	3.911
1553835_a_at	4.89	4.544	4.693	6.129	3.64	3.533	4.114	4.477	4.517	3.638	4.565	3.784	3.39	4.075	4.083	3.796	3.559	4.189	3.76	4.598	3.72	3.79	3.603	3.248	3.605	4.2	3.913	3.354	4.03	3.474	3.394	3.941	4.014	4.321	4.302	3.74	4.493	3.769	3.581	4.198	3.257	4.279	3.662	4.383	4.772	4.088	3.702	4.658	4.332
1553837_at	4.051	4.48	4.205	4.264	4.316	4.278	4.372	4.313	4.459	4.159	4.348	4.184	4.407	4.225	4.159	4.085	4.203	4.573	4.447	4.053	4.522	4.472	4.173	4.141	4.387	4.793	4.356	4.501	4.933	4.647	4.249	4.138	4.567	4.131	4.242	4.355	4.415	4.582	4.514	4.629	4.39	4.529	4.556	4.462	4.26	4.58	4.55	4.375	4.528
1553838_at	3.445	3.66	3.513	3.235	3.434	3.239	3.682	3.446	3.534	3.404	3.528	3.366	3.646	3.652	3.608	3.574	3.529	3.371	3.516	3.28	3.615	3.733	3.386	3.521	3.381	3.695	3.396	3.402	3.65	3.585	3.511	3.333	3.468	3.462	3.512	3.374	3.393	3.634	3.649	3.383	3.41	3.499	3.392	3.189	3.402	3.429	3.555	3.514	3.276
1553839_at	5.152	5.355	5.126	5.184	5.372	5.109	4.905	5.141	5.054	5.182	5.071	5.126	5.025	5.205	5.214	5.352	5.099	5.27	5.212	5.03	5.037	4.987	5.041	4.951	4.799	5.271	5.004	5.194	5.126	5.288	5.171	5.305	5.322	5.08	5.003	5.141	4.945	4.999	5.238	5.197	5.088	5.237	5.165	5.413	5.107	5.333	5.029	4.868	5.069
1553840_a_at	5.197	5.21	4.986	4.898	4.819	4.485	4.728	4.812	4.737	4.549	4.679	4.685	4.575	5.114	4.731	4.933	4.657	4.735	4.891	4.936	4.624	4.611	4.543	4.588	4.748	4.719	4.666	4.456	4.678	4.805	5.008	5.31	4.632	4.694	4.492	4.664	4.586	4.537	4.667	4.891	4.372	4.81	4.892	4.894	4.985	4.452	4.679	4.804	4.775
1553842_at	3.362	3.409	3.531	3.16	3.328	3.264	3.33	3.322	3.449	3.708	3.364	3.302	3.586	3.468	3.375	3.293	3.403	3.372	3.396	3.346	3.302	3.349	3.397	3.246	3.484	3.333	3.359	3.326	3.401	3.563	3.35	3.35	3.465	3.899	3.36	3.431	3.629	3.206	3.389	3.321	3.604	3.295	3.568	3.355	3.305	3.317	3.392	3.369	3.266
1553843_at	5.908	6.237	5.87	5.895	6.085	5.885	6.046	5.911	6.175	5.836	6.15	5.927	5.83	6.134	6.039	6.065	5.836	6.096	6.053	6.118	5.881	6.227	6.267	6.088	6.004	6.136	6.194	6.171	6.129	6.442	6.109	5.765	6.485	6.113	5.897	6.046	5.718	6.134	6.028	5.983	6.225	5.856	5.77	5.983	5.976	6.19	6.517	5.995	5.942
1553844_a_at	4.403	4.687	5.05	4.712	4.659	4.417	4.094	4.353	4.957	4.602	5.397	4.778	4.129	4.75	4.259	4.298	4.479	4.559	4.286	4.879	4.129	4.505	4.734	4.255	4.469	4.728	4.423	4.675	4.606	4.455	4.936	4.759	4.545	4.695	4.533	4.299	4.263	4.336	4.353	4.459	4.368	4.723	4.414	4.277	4.354	4.162	4.473	4.361	4.624
1553845_x_at	5.905	6.284	6.31	6.118	6.267	5.921	6.13	5.873	6.064	5.979	6.182	6.016	5.941	6.217	6.103	6.216	5.912	6.179	6.139	6.272	6.265	6.251	5.978	6.21	6.154	6.41	6.265	6.166	6.13	6.213	6.092	6.219	6.611	6.221	6.075	6.003	6.064	6.366	6.236	6.029	6.365	6.119	6.013	5.987	6.194	6.067	6.185	6.085	6.175
1553846_at	4.41	4.69	4.526	4.391	4.375	4.278	4.559	4.241	4.689	4.461	4.395	4.428	4.485	4.225	4.217	4.381	4.285	4.326	4.279	4.378	4.107	4.385	4.474	4.079	4.24	4.341	4.32	4.423	4.505	4.46	4.361	4.046	4.444	4.354	4.368	4.414	4.415	4.331	4.547	4.555	4.299	4.393	4.103	4.422	3.958	4.299	4.626	4.29	4.387
1553847_a_at	3.773	3.755	3.864	3.991	4.099	3.95	4.095	4.115	3.925	3.968	3.876	4.318	4.135	3.893	4.196	4.249	4.039	3.953	4.056	4.099	4.175	4.021	3.928	4.184	3.996	3.862	4.026	4.084	3.931	4.266	4.278	3.994	4.039	4.26	4.12	3.999	3.967	4.228	4.023	3.847	3.994	4.162	3.962	4.027	3.978	3.965	4.081	4.029	3.981
1553849_at	3.049	3.431	3.283	3.262	3.243	3.159	3.7	3.17	3.339	3.521	3.202	3.226	3.098	3.297	3.225	3.145	3.283	3.351	3.581	3.29	3.156	3.354	3.225	3.226	3.226	3.385	3.23	3.182	3.169	3.272	3.145	2.963	3.329	3.591	3.291	3.224	3.114	3.085	3.378	3.2	3.267	3.239	3.174	3.396	3.225	3.428	3.284	3.1	3.049
1553850_at	3.818	3.734	4.16	4.163	3.913	3.972	3.868	3.875	3.923	3.682	4.237	3.983	4.092	3.967	3.903	4.121	4.09	4.046	3.665	3.983	3.818	3.879	3.897	3.9	3.868	4.03	3.963	4.075	3.898	3.768	3.881	4.073	4.068	3.727	3.81	3.732	3.988	3.761	4.248	3.938	3.805	4.401	3.763	3.9	3.906	3.973	3.983	3.801	3.81
1553851_at	2.993	3.195	3.055	3.118	3.078	3.287	3.273	3.043	3.164	3.192	3.018	3.211	3.146	3.161	2.991	2.921	3.162	3.098	3.302	3.162	3.086	3.231	3.146	3.16	3.086	3.348	2.877	3.048	3	3.074	3.046	3.079	3.432	3.258	2.974	3.017	3.164	3.045	3.014	3.087	3.103	3.066	3.114	3.153	3.06	3.241	2.958	3.049	2.952
1553852_at	5.748	5.345	5.671	5.865	5.083	5.108	5.095	5.168	5.833	4.445	4.778	5.049	5.011	5.433	5.13	4.863	5.58	5.711	5.123	5.735	5.084	5.346	5.434	4.898	5.073	4.651	5.297	5.007	5.369	5.27	4.82	4.831	4.209	4.36	4.227	4.762	4.85	5.272	4.981	5.409	4.856	5.585	5.031	5.313	6.02	5.256	5.555	4.372	4.972
1553856_s_at	5.394	4.509	4.484	4.576	4.277	5.938	7.066	5.383	4.472	5.572	4.775	5.019	6.071	4.125	5.22	4.508	5.214	4.357	5.125	4.245	5.478	4.659	5.516	5.564	4.844	4.406	4.66	4.362	5.149	5.236	4.46	4.58	4.944	4.664	6.305	6.758	4.61	4.788	4.961	5.812	5.477	4.622	5.218	5.254	5.002	4.952	4.538	4.436	4.337
1553857_at	5.649	5.975	5.825	5.725	5.787	5.567	6.156	5.995	5.797	5.874	5.731	6.435	6.03	5.952	5.819	5.658	5.83	5.698	6.042	5.824	5.413	6.219	5.911	5.771	5.869	6.313	6.206	6.099	5.959	6.208	6.396	6.239	5.67	5.916	6.134	6.133	5.717	5.82	5.665	5.825	5.73	5.863	5.894	5.674	5.697	5.979	5.824	5.64	5.806
1553858_at	5.556	5.822	5.981	5.741	5.718	5.842	5.413	5.547	5.902	5.762	5.79	5.788	5.554	5.776	5.922	5.626	5.713	5.614	5.689	5.781	5.834	5.815	5.566	5.772	5.904	5.782	5.703	5.981	5.456	5.771	5.78	5.821	5.757	5.969	5.524	5.658	5.522	5.616	5.625	5.652	5.895	5.795	5.9	5.727	5.527	5.82	5.752	5.744	5.757
1553859_at	3.563	3.515	3.646	3.498	3.707	3.643	3.934	3.854	3.742	3.595	3.837	3.703	4.001	3.744	3.777	3.771	3.843	3.549	3.838	3.777	3.827	3.995	3.741	3.49	3.684	3.697	3.985	3.901	3.982	3.706	4.194	4.176	3.482	3.691	3.564	3.726	3.656	4.088	3.68	3.692	3.837	3.927	3.542	3.766	3.584	3.809	3.541	3.924	3.954
1553860_at	4.648	4.848	4.905	4.424	4.414	4.444	4.406	4.477	4.437	5.072	4.482	4.715	4.519	4.601	4.474	4.556	4.309	4.571	4.585	4.454	4.453	4.601	4.574	4.303	4.495	4.423	4.72	4.217	4.797	4.59	4.735	4.693	4.773	4.704	4.385	4.453	4.488	4.42	4.66	4.862	4.838	4.695	4.491	4.547	4.261	4.592	4.74	4.498	4.481
1553861_at	4.178	4.084	3.748	4.447	4.18	4.365	4.289	4.121	4.062	4.72	4.503	4.265	4.135	3.996	3.806	4.213	4.345	3.869	4.471	4.012	4.234	4.354	5.309	4.095	4.401	4.343	4.135	4.702	4.973	4.19	4.503	4.366	4.407	4.311	4.854	5.031	4.853	5.099	5.504	3.919	4.974	4.167	4.188	3.894	3.96	4.604	4.908	4.263	4.255
1553863_at	3.999	3.988	4.243	4.383	4.142	4.441	4.638	4.301	4.258	4.194	4.303	4.104	4.281	4.38	4.198	4.242	4.536	4.495	3.99	4.139	4.455	4.717	4.626	4.216	4.334	4.352	4.751	4.261	4.501	4.347	4.094	4.219	4.507	4.131	4.502	4.193	4.412	4.305	4.185	4.326	4.477	4.189	4.191	4.353	4.201	4.277	4.016	4.292	4.122
1553864_at	3.438	3.394	3.498	3.515	3.473	3.433	3.48	3.678	3.34	3.535	3.43	3.58	3.869	3.666	3.479	3.458	3.479	3.315	3.635	3.419	3.462	3.296	3.406	3.601	3.365	3.579	3.421	3.45	3.411	3.567	3.689	3.214	3.896	3.561	3.548	3.614	3.54	3.611	3.529	3.385	3.539	3.292	3.551	3.454	3.283	3.606	3.729	3.609	3.487
1553865_a_at	4.459	4.585	4.23	4.567	4.244	4.302	4.047	4.272	4.095	4.271	4.266	3.912	4.418	4.066	4.244	4.3	4.276	4.143	4.236	4.152	4.246	4.226	4.312	4.3	4.154	4.249	4.252	4.413	4.302	4.319	4.351	4.107	4.39	4.168	4.219	4.329	4.272	4.289	4.263	3.848	4.323	4.308	4.305	4.211	4.448	4.204	4.384	4.394	4.173
1553868_a_at	2.98	2.758	2.938	2.802	2.924	2.764	2.876	2.906	2.853	2.845	2.756	2.831	2.9	2.962	2.901	2.926	2.887	2.875	2.799	2.908	2.911	2.888	2.893	2.866	2.899	3.013	2.843	3.053	2.969	2.983	2.805	2.903	2.813	2.918	2.994	2.794	2.819	2.87	2.876	2.821	2.917	2.819	2.841	2.83	2.806	2.864	2.856	2.93	2.735
1553869_at	3.441	3.707	3.47	3.613	3.566	3.407	3.427	3.211	3.301	3.78	3.492	3.403	3.735	3.812	3.482	3.377	3.413	3.371	3.934	3.62	3.556	3.497	3.666	3.381	3.346	3.794	3.318	3.428	3.638	3.579	3.293	3.481	3.846	3.273	3.707	3.515	3.39	3.611	3.759	3.689	3.56	3.412	3.496	3.588	3.48	3.582	3.79	3.517	3.677
1553871_at	5.033	5.07	5.091	5.158	5.084	4.969	5.477	4.691	4.826	5.222	5.197	5.075	5.04	5.151	5.167	5.209	4.705	4.925	5.265	4.837	5.454	5.301	5.058	4.969	5.037	5.598	5.171	5.026	5.259	5.595	5.411	4.972	5.597	5.179	5.222	5.02	5	5.096	5.415	4.926	5.571	5.396	5.084	5.367	5.15	5.355	5.254	4.88	4.998
1553872_at	5.037	5.127	5.426	5.068	4.973	5.04	5.768	5.096	5.291	4.968	5.157	5.192	5.294	5.094	5.136	5.393	5.07	5.294	5.395	4.837	5.188	5.337	5.369	5.354	5.171	5.368	5.267	5.266	5.146	5.374	4.996	5.281	5.446	5.235	5.241	5.027	5.297	5.402	5.063	5.167	5.247	5.107	5.453	5.393	4.745	5.373	5.36	5.068	4.893
1553873_at	3.635	3.708	3.386	3.497	3.625	3.57	3.693	3.615	3.422	3.5	3.616	3.74	3.546	3.457	3.464	3.383	3.593	3.597	3.451	3.815	3.521	3.628	3.636	3.639	3.521	3.656	3.714	3.563	3.427	3.35	3.468	3.356	3.516	3.937	3.52	3.473	3.451	3.607	3.331	3.473	3.307	3.471	3.757	3.467	3.617	3.722	3.951	3.507	3.387
1553874_a_at	4.217	4.365	4.063	4.344	4.097	3.963	4.511	3.897	4.065	4.398	4.267	4.062	4.288	4.077	4.154	4.085	4.501	4.06	4.201	4.248	4.107	4.01	3.907	4.009	3.953	3.951	4.369	4.257	4.372	4.213	4.65	4.306	4.315	3.798	4.09	4.125	4.168	4.242	4.223	4.515	4.087	3.968	4.076	4.011	3.742	4.376	4.201	4.314	4.203
1553875_s_at	4.39	4.573	4.825	4.738	4.599	4.642	4.453	4.477	4.765	4.631	4.902	4.882	5.029	4.94	4.821	4.824	4.78	4.782	5.051	4.536	4.695	4.858	4.912	4.381	4.62	4.647	4.435	4.751	5.139	4.847	4.696	4.465	4.583	4.767	4.712	4.676	4.673	4.756	5.207	4.549	4.58	4.524	4.781	4.705	4.547	4.962	4.728	4.815	4.799
1553876_at	3.375	3.267	3.339	3.179	3.271	3.286	3.32	3.262	3.197	3.251	3.18	3.223	3.334	3.226	3.284	3.132	3.196	3.329	3.565	3.254	3.346	3.297	3.368	3.346	3.267	3.693	3.297	3.432	3.258	3.163	3.327	3.269	3.359	3.29	3.227	3.302	3.148	3.476	3.393	3.282	3.164	3.35	3.355	3.262	3.16	3.235	3.304	3.293	3.183
1553878_at	3.163	3.425	3.445	3.11	3.23	3.294	3.172	3.156	3.351	3.237	3.299	3.528	3.448	3.401	3.226	3.343	3.192	3.248	3.537	3.401	3.516	3.288	3.062	3.28	3.082	3.735	3.376	3.326	3.067	3.421	3.452	3.247	3.48	3.181	3.166	3.41	3.244	3.165	3.43	3.274	3.094	3.239	3.517	3.297	3.211	3.277	3.408	3.289	3.293
1553879_a_at	3.424	3.683	3.481	3.704	3.573	3.55	3.43	3.53	3.635	3.845	3.455	3.65	3.624	3.425	3.637	3.655	3.461	3.55	3.642	3.521	3.543	3.946	3.404	3.547	3.442	3.789	3.378	3.555	3.453	3.629	3.596	3.819	3.387	3.571	3.761	3.507	3.628	3.91	3.692	3.465	3.403	3.608	3.529	3.749	3.442	3.525	3.541	3.429	3.617
1553880_at	3.461	3.599	3.48	3.478	3.677	3.54	3.675	3.464	3.64	3.573	3.706	3.544	3.513	3.685	3.503	3.642	3.538	3.668	3.536	3.568	3.762	3.817	3.525	3.497	3.58	3.668	3.97	3.708	3.682	3.844	3.631	3.69	3.768	3.663	3.674	3.609	3.567	3.479	3.531	3.67	3.686	3.761	3.494	3.561	3.567	3.674	3.643	3.579	3.599
1553881_at	4.241	3.906	4.164	3.699	4.336	4.239	3.97	4.536	4.313	4.074	3.943	4.3	4.09	4.234	4.42	3.994	3.928	4.21	3.945	4.116	3.886	3.802	4.001	4.16	4.243	3.837	3.795	4.409	3.751	3.581	4.037	4.041	4.052	3.831	4.019	3.939	4.346	3.804	4.036	4.245	4.051	4.145	4.122	4.191	3.746	4.109	3.696	3.971	3.927
1553882_at	3.671	3.648	3.903	3.607	3.812	3.826	3.687	3.606	3.906	3.815	4.049	3.74	3.531	3.733	3.938	3.622	3.859	3.676	3.74	3.796	3.638	3.713	3.934	3.745	3.692	3.521	3.471	3.929	3.571	3.924	3.791	3.685	3.645	3.838	3.854	3.72	3.636	3.932	3.783	3.65	3.503	3.849	3.7	3.826	3.879	3.532	3.822	3.731	3.73
1553883_at	3.013	2.954	2.846	2.998	2.842	2.898	3.132	3.149	3.039	2.883	3.087	3.119	3.046	2.971	2.983	3.043	3.125	3.017	3.204	3.021	3.009	3.101	3.139	2.934	3.07	3.095	2.978	3.176	3.029	3.135	3.079	2.987	3.028	2.941	2.993	3.013	2.954	2.971	3.076	2.978	2.994	3.145	3.016	3.025	3.129	3.002	2.999	2.959	3.105
1553885_x_at	3.285	3.337	3.071	3.069	3.018	3.048	3.062	3.058	3.212	3.216	2.984	3.169	2.975	3.082	2.94	3.136	3.05	2.996	3.306	3.098	3.065	3.195	3.197	3.157	3.039	3.153	3.268	3.18	3.024	2.988	2.988	3.07	3.27	3.104	3.106	2.968	3.114	3.114	3.109	3.14	3.123	3.052	3.203	3.14	2.92	2.94	3.127	2.889	3.279
1553886_at	2.986	3.234	3.071	3.066	3.017	3.087	3.298	3.141	2.962	3.43	3.548	3.015	3.113	3.234	3.032	3.056	3.061	2.91	3.695	3.098	3.284	3.379	3.24	3.037	3.093	3.487	3.384	3.293	2.935	3.242	3.457	3.026	3.317	3.757	3.173	3.47	3.036	3.236	3.126	3.163	3.229	3.396	3.088	3.335	2.982	3.407	3.149	2.943	2.924
1553887_at	3.628	3.807	3.606	3.714	3.634	3.58	3.782	3.538	3.564	3.771	3.942	3.684	3.559	3.744	3.647	3.651	3.718	3.711	3.733	3.536	3.772	3.783	3.655	3.771	3.671	3.723	3.489	3.609	3.795	3.678	3.759	3.699	3.645	3.796	3.677	3.583	3.704	3.59	3.722	3.708	3.438	3.743	3.957	3.729	3.552	3.652	3.47	3.724	3.77
1553888_at	3.989	4.318	4.016	4.123	4.055	3.91	4.104	3.997	4.09	4.213	4.13	3.987	4.11	4.011	3.987	3.841	3.967	3.836	4.175	3.901	4.04	3.919	4.128	4.072	3.84	4.113	4.139	3.928	4.108	4.189	4.126	3.794	4.454	4.293	3.913	3.801	3.637	4.004	4.095	3.826	4.034	3.866	3.981	4.095	3.85	3.959	4.053	4.114	3.745
1553889_at	4.435	4.416	4.302	4.31	4.532	4.589	4.399	4.753	4.543	4.596	4.645	4.568	4.758	4.609	4.347	4.19	4.565	4.469	4.758	4.783	4.476	4.624	4.358	4.295	4.412	4.691	4.783	4.454	4.572	4.386	4.439	4.472	4.289	4.704	4.356	4.573	4.39	4.408	4.768	4.744	4.464	4.418	4.631	4.679	4.57	4.303	4.419	4.354	4.656
1553890_s_at	4.72	4.793	4.945	4.92	5.083	4.814	4.735	4.881	4.824	5.181	5.279	4.885	4.629	4.709	4.845	4.9	5.004	4.842	4.928	5.305	4.554	4.949	4.779	4.786	4.813	5.38	5.173	4.656	4.907	4.948	5.081	5.26	4.732	4.656	4.867	4.937	4.993	4.731	4.661	4.732	4.957	5.002	4.763	4.98	4.973	4.902	4.966	4.928	5.16
1553891_at	4.273	3.815	3.971	3.899	4.085	3.818	3.967	3.864	3.889	4.102	3.939	4.002	4.082	4.065	3.979	3.963	3.938	3.824	3.958	3.861	4.078	3.766	3.982	3.972	4.009	4.003	4.218	4.058	4.108	3.975	4.211	4.136	3.964	4.016	3.777	3.855	3.758	4.005	4.103	3.629	4.143	4.164	3.937	4.047	3.96	4.039	4.054	3.835	4.068
1553893_at	4.977	4.764	4.927	4.801	4.857	4.748	4.76	4.959	4.89	4.947	4.819	4.675	4.918	4.972	4.88	4.985	4.858	4.745	5.001	4.847	4.826	5.027	4.65	4.519	5.055	5.069	4.755	4.665	4.955	5.105	5.022	5.102	4.967	5.058	5.098	4.641	4.699	5.17	4.902	4.712	4.799	4.88	4.832	4.719	4.802	4.968	4.64	4.599	4.857
1553894_at	4.016	3.54	3.714	3.454	3.55	3.57	3.565	3.505	3.448	3.795	3.597	3.389	3.383	3.803	3.605	3.461	3.242	3.479	3.561	3.311	3.253	3.55	3.271	3.545	3.697	3.284	3.256	3.508	3.183	3.442	3.343	3.487	3.426	3.687	3.428	3.283	3.641	3.583	3.572	3.51	3.642	3.398	3.506	3.452	3.684	3.237	3.429	3.482	3.508
1553895_at	3.966	4.615	4.276	4.232	4.586	4.206	4.529	4.232	4.265	4.348	4.31	4.118	4.477	4.156	4.253	4.401	4.242	4.209	4.4	4.578	4.262	4.162	4.234	4.11	4.076	4.298	4.364	4.459	4.478	4.421	4.535	4.327	4.269	4.303	4.279	4.385	4.198	4.552	4.349	4.577	4.448	4.097	4.275	4.125	4.048	4.316	4.58	4.172	4.275
1553898_a_at	3.132	3.167	3.25	3.233	3.2	3.234	3.334	3.202	3.246	3.404	3.272	3.254	3.281	3.094	3.251	3.291	3.394	3.197	3.358	3.444	3.199	3.224	3.209	3.216	3.234	3.191	3.055	3.187	3.494	3.259	3.4	3.465	3.242	3.269	3.189	3.34	3.331	3.503	3.305	3.116	3.275	3.231	3.356	3.224	3.164	3.306	3.242	3.313	3.27
1553900_s_at	4.996	4.951	4.698	4.621	4.977	4.804	5.306	4.861	4.862	4.5	4.925	5.202	5.179	5.045	4.95	4.875	5.061	5.018	5.15	4.586	4.866	4.893	4.93	4.919	5.332	5.058	5.092	5.325	5.264	5.204	4.988	5.027	5.055	4.657	5.29	5.064	5.138	5.077	5.23	5.053	5.127	4.848	4.997	4.903	4.878	5.23	4.962	4.986	4.84
1553901_x_at	4.122	4.356	4.334	4.324	4.197	4.105	4.231	4.209	4.338	4.393	4.213	4.265	3.929	4.452	4.161	4.313	4.407	4.363	4.323	4.16	4.012	4.379	4.285	4.093	4.304	4.309	3.933	4.09	4.155	4.144	4.301	4.358	4.134	4.226	4.248	4.152	3.988	4.195	4.325	4.227	4.081	3.976	4.079	4.22	4.142	4.346	4.235	4.231	4.237
1553905_at	3.441	3.238	3.168	3.345	3.28	3.29	3.224	3.226	3.148	3.272	3.546	3.333	3.322	3.507	3.125	3.26	3.335	3.477	3.187	3.444	3.245	3.197	3.3	3.408	3.191	3.477	3.245	3.349	3.393	3.308	3.394	3.305	3.481	3.233	3.295	3.193	3.238	3.245	3.371	3.341	3.141	3.243	3.212	3.408	3.316	3.44	3.576	3.153	3.182
1553906_s_at	8.706	8.536	8.285	8.72	9.321	9.068	10.531	10.598	8.809	9.543	9.132	9.662	10.711	8.621	9.459	8.923	10.069	8.789	10.402	8.814	10.263	9.642	9.358	10.016	9.511	8.933	9.63	9.822	10.573	9.647	9.545	8.699	8.903	9.535	9.837	10.15	9.372	10.145	10.271	9.986	9.512	9.007	9.611	9.327	9.526	9.527	8.681	8.685	8.942
1553907_a_at	3.524	3.244	3.294	3.057	3.316	3.196	3.491	3.211	3.217	3.247	3.213	3.139	3.218	3.237	3.191	3.386	3.302	3.339	3.274	3.145	3.168	3.498	3.217	3.292	3.254	3.304	3.277	3.148	3.08	3.453	3.359	3.267	3.324	3.68	3.391	3.304	3.237	3.321	3.253	3.032	3.158	3.219	3.258	3.225	3.333	3.303	3.223	3.37	3.331
1553909_x_at	7.394	7.257	7.117	6.953	6.904	6.905	6.632	7.122	6.878	6.564	6.793	6.361	6.335	7	6.864	6.785	6.51	6.691	6.474	7.04	6.704	6.843	6.474	7.337	6.703	6.563	6.944	6.326	6.017	6.568	6.576	7.084	6.357	6.673	6.44	6.464	6.784	6.516	6.543	6.686	6.441	6.802	6.88	6.872	6.978	6.546	6.65	7.155	6.861
1553910_at	4.477	4.602	4.728	4.446	4.617	4.448	4.676	4.377	4.577	4.589	4.483	4.746	4.676	4.589	4.522	4.501	4.472	4.579	5.119	4.432	4.594	4.706	4.996	4.63	4.609	4.873	4.594	4.798	4.671	4.946	4.565	4.727	4.828	4.739	4.701	4.587	4.536	4.721	4.984	4.799	5.141	4.569	4.79	4.925	4.741	4.911	4.654	4.486	4.38
1553911_at	3.334	3.269	3.45	3.391	3.37	3.461	3.468	3.287	3.482	3.175	3.272	3.184	3.541	3.327	3.42	3.388	3.412	3.371	3.318	3.523	3.596	3.494	3.36	3.322	3.249	4.004	3.554	3.452	3.561	3.454	3.491	3.521	3.131	3.477	3.335	3.365	3.382	3.223	3.384	3.253	3.402	3.359	3.329	3.419	3.327	3.402	3.394	3.302	3.285
1553912_at	3.373	3.578	3.393	3.104	3.42	3.417	3.32	3.409	3.226	3.318	3.227	3.327	3.241	3.344	3.37	3.439	3.29	3.326	3.345	3.136	3.4	3.45	3.318	3.204	3.398	3.359	3.438	3.271	3.382	3.33	3.543	3.414	3.456	3.338	3.279	3.304	3.266	3.353	3.178	3.237	3.192	3.512	3.311	3.244	3.461	3.363	3.24	3.347	3.351
1553914_at	3.749	3.884	3.693	3.582	3.87	3.78	3.533	3.638	3.632	3.851	3.594	3.888	4.014	3.818	3.668	3.682	3.61	3.775	4.017	3.534	3.674	3.785	3.716	3.712	3.669	4.171	3.671	3.776	3.924	3.781	3.928	3.702	3.878	3.859	3.72	3.739	3.647	3.733	3.635	3.679	3.663	3.887	3.868	3.845	3.567	3.778	3.844	3.701	3.526
1553915_at	3.17	3.121	2.96	2.904	2.935	2.931	3.242	2.917	3.117	2.918	3.263	2.987	3.21	2.942	3.012	3.028	3.127	3.018	3.188	2.9	3.004	3.009	3.132	2.905	3.013	3.236	3.08	3.043	2.894	3.219	3.085	2.983	2.951	2.973	3.021	3.011	2.93	2.938	3.086	2.927	3.169	3.003	3.109	3.202	3.074	3.317	2.928	2.965	3.075
1553917_at	4.539	4.677	4.649	4.648	4.664	4.849	4.96	4.957	5.145	5.074	4.719	4.796	5.071	4.437	4.752	4.568	4.723	4.83	4.705	4.606	4.817	4.596	4.657	4.434	4.827	4.678	4.606	4.345	4.872	4.812	4.486	4.587	4.694	4.746	4.669	5.387	5.046	5.048	4.545	4.5	4.89	5.075	4.875	4.76	4.667	4.904	4.569	4.764	5.048
1553918_at	4.617	4.724	4.893	4.476	5.418	4.475	4.79	5.139	4.672	5.02	5.172	4.48	4.889	4.668	4.785	4.519	4.691	4.403	5.256	4.826	5.214	4.746	4.438	4.657	4.836	4.721	4.83	4.803	4.648	4.703	5.319	4.827	5.066	4.391	4.809	4.819	4.3	4.981	4.725	5.021	4.616	4.509	4.487	4.595	4.822	4.925	5.211	4.743	4.283
1553919_at	4.206	4.575	4.601	4.436	4.904	4.704	4.627	4.607	4.561	4.888	4.833	4.513	4.777	4.378	4.446	4.596	4.755	4.515	4.838	4.813	4.575	4.853	4.494	4.685	4.817	4.498	4.374	4.774	4.79	5.175	4.809	4.934	4.875	5.317	4.85	4.761	4.541	4.621	4.654	4.358	4.739	4.923	4.696	4.783	4.716	4.773	4.577	4.781	4.756
1553920_at	3.328	3.265	3.272	3.207	3.273	3.265	3.291	3.358	3.191	3.202	3.169	3.169	3.151	3.232	3.202	3.109	3.153	3.221	3.199	3.286	3.127	3.323	3.188	3.609	3.195	3.373	3.184	3.137	3.408	2.992	3.069	3.071	3.139	3.138	3.234	3.188	3.231	3.207	3.16	3.414	3.355	3.067	3.189	2.981	3.222	3.508	3.27	3.109	3.152
1553923_at	4.054	3.979	3.944	3.925	4.083	3.873	3.95	4.214	4.072	3.773	3.895	4.179	4.17	3.905	3.771	4.016	3.776	4.017	4.047	4.012	3.941	4.175	4.108	3.975	3.925	4.039	3.904	4.155	4.234	4.333	4.096	3.864	4.145	3.825	3.969	3.899	4.155	4.176	3.948	3.858	3.937	3.993	3.96	4.012	3.971	3.996	4.114	3.964	4.18
1553924_at	3.584	3.602	3.442	3.404	3.514	3.557	3.439	3.438	3.497	3.452	3.765	3.617	3.502	3.577	3.513	3.437	3.572	3.311	3.513	3.676	3.561	3.489	3.802	3.744	3.398	3.897	3.634	3.628	3.409	3.625	3.575	3.974	3.718	3.519	3.72	3.451	3.593	3.427	3.542	3.661	3.65	3.621	3.426	3.439	3.743	3.512	3.52	3.589	3.655
1553927_at	3.687	3.739	3.829	3.643	3.811	3.717	3.852	3.798	3.95	3.611	3.991	3.981	3.727	3.8	3.742	3.66	3.7	3.792	3.752	3.985	3.651	3.599	3.97	3.771	3.722	3.994	3.671	3.713	3.702	3.964	3.698	3.677	3.789	3.677	3.751	3.754	3.898	3.752	3.638	3.657	3.639	3.748	3.847	3.614	3.807	3.666	3.84	3.819	3.741
1553928_at	6.821	6.731	6.355	6.86	6.592	6.637	6.586	6.805	6.631	6.958	6.881	6.602	6.948	6.868	6.735	6.356	6.625	6.66	6.337	6.464	6.405	7	6.463	6.372	6.697	6.702	6.446	7.054	7.039	6.236	6.469	6.666	7.049	6.231	6.977	6.718	6.96	6.843	6.894	6.796	7.099	6.854	6.769	6.573	6.739	7.068	7.122	6.991	6.866
1553929_at	8.167	8.83	8.037	8.592	8.457	8.018	7.972	7.246	8.918	8.468	8.447	7.954	7.255	8.194	8.169	7.609	8.15	8.47	8.175	8.306	7.996	8.857	8.641	7.626	7.87	9.065	8.559	8.602	7.998	8.147	8.04	8.451	8.813	8.731	8.14	7.97	8.596	7.876	7.806	7.534	8.964	7.954	7.868	7.76	7.65	8.061	8.68	8.864	8.178
1553930_at	3.032	3.16	2.973	2.966	2.987	3.101	3.034	3.119	3.083	3.129	3.161	2.979	2.975	3.083	3.063	2.914	3.246	3.027	3.24	3.022	3.03	3.085	3.06	3.049	3.111	2.887	3.317	3.078	3.039	3.07	3.13	3.261	3.028	3.304	2.935	3.091	3.038	3.252	3.013	2.989	3.035	3.062	3.056	3.012	3.12	3.124	2.921	3.051	2.957
1553931_at	3.562	3.592	3.584	3.441	3.19	3.223	3.47	3.312	3.394	3.524	3.343	3.375	3.441	3.349	3.438	3.274	3.388	3.397	3.583	3.562	3.434	3.415	3.499	3.44	3.46	3.607	3.316	3.423	3.408	3.589	3.561	3.398	3.44	3.494	3.455	3.577	3.317	3.498	3.456	3.396	3.431	3.389	3.331	3.391	3.366	3.391	3.551	3.353	3.424
1553934_at	3.186	3.305	3.378	3.377	3.465	3.438	3.436	3.257	3.331	3.411	3.48	3.27	3.495	3.189	3.39	3.257	3.332	3.166	3.49	3.54	3.459	3.313	3.285	3.251	3.458	3.543	3.17	3.322	3.247	3.432	3.442	3.331	3.373	3.412	3.381	3.374	3.266	3.363	3.538	3.542	3.241	3.306	3.246	3.386	3.416	3.463	3.142	3.321	3.37
1553935_at	3.658	3.625	3.399	3.519	3.646	3.648	3.685	3.683	3.574	3.866	3.59	3.654	3.715	3.436	3.605	3.647	3.596	3.607	3.562	3.811	3.553	3.631	3.741	3.473	3.436	3.605	3.423	3.563	3.463	3.68	3.565	3.641	3.783	3.658	3.504	3.596	3.452	3.484	3.724	3.526	3.447	3.389	3.847	3.694	3.55	3.53	3.652	3.533	3.382
1553936_a_at	4.108	4.028	4.193	4.096	3.949	3.965	4.052	4.277	4.088	3.813	3.994	3.952	4.348	4.143	4.267	3.985	4.249	3.962	4.456	4.159	4.397	4.195	4.16	4.101	3.995	4.008	3.882	4.343	3.966	3.991	3.852	4.019	4.097	4.044	4.016	4.012	3.965	4.102	4.084	3.971	3.94	3.951	3.676	3.831	4.337	4.031	4.091	4.073	4.037
1553938_a_at	4.5	3.645	3.756	4.768	4.295	3.997	3.881	3.726	3.493	3.754	3.565	3.549	3.678	4.151	3.611	4.018	4.197	4.277	3.56	3.622	4.209	3.477	4.263	3.99	3.974	3.582	3.66	4.044	3.671	3.787	3.818	4.143	3.255	3.63	3.784	3.426	3.747	3.895	4.133	3.812	3.759	3.714	3.724	4.121	4.175	3.776	3.737	4.299	4.123
1553940_a_at	5.006	5.321	4.962	5.036	5.703	5.136	5.673	4.882	5.261	5.256	5.295	5.825	4.838	5.291	4.996	4.982	5.246	5.224	5.265	5.471	5.262	4.986	5.318	5.008	5.085	5.214	5.431	5.832	5.31	5.355	5.269	5.162	4.775	5.992	5.217	5.309	5.058	5.056	5.298	5.45	5.161	5.347	5.356	5.191	5.745	5.272	5.364	5.199	5.384
1553943_at	5.798	5.402	5.51	5.868	5.433	5.349	5.295	5.492	5.309	5.432	5.489	5.447	5.543	5.366	5.372	5.141	5.393	5.236	5.578	5.442	5.402	5.588	5.442	5.566	5.511	5.532	5.514	5.419	5.614	5.588	5.408	5.464	5.4	5.553	5.54	5.414	5.514	5.564	5.716	5.549	5.78	5.388	5.654	5.892	5.466	5.488	5.447	5.378	5.519
1553944_at	3.347	3.344	3.406	3.408	3.147	3.316	3.459	3.226	3.422	3.433	3.115	3.461	3.322	3.253	3.278	3.606	3.214	3.362	3.605	3.445	3.261	3.26	3.507	3.397	3.207	3.436	3.323	3.525	3.356	3.497	3.407	3.289	3.596	3.392	3.361	3.389	3.263	3.45	3.449	3.345	3.442	3.557	3.496	3.33	3.356	3.304	3.339	3.231	3.165
1553945_at	4.798	5.47	5.186	4.806	5.097	5.253	5.035	5.063	5.075	5.201	5.145	5.2	5.095	5.129	5.302	5.25	5.277	5.12	5.094	4.913	5.095	5.416	5.339	4.965	5.401	5.552	5.031	5.067	5.345	5.544	5.233	5.558	5.308	5.444	5.05	5.005	5.039	4.988	5.612	4.946	5.108	5.195	5.015	5.082	5.005	5.234	5.441	5.127	5.115
1553946_at	14.169	9.395	13.743	14.127	13.806	13.652	13.386	12.366	10.501	13.691	13.315	13.537	12.984	13.466	13.458	13.395	11.455	13.105	13.007	13.211	12.423	6.621	13.918	12.634	11.471	13.173	12.979	12.9	10.545	12.576	12.995	13.369	10.646	13.19	13.202	12.735	12.83	13.915	14.138	11.271	13.8	14.38	12.058	13.845	14.097	11.357	13.361	13.873	14.273
1553947_at	5.77	6.091	5.914	6.107	6.71	6.883	7.001	6.493	6.682	7.164	6.95	7.377	6.646	6.401	6.574	6.327	6.699	6.237	6.883	6.676	6.598	6.342	6.832	6.587	6.732	6.206	6.606	6.369	6.756	6.643	7.374	7.226	7.01	7.35	7.027	7.097	6.965	6.351	6.581	6.658	6.208	6.515	6.184	6.162	6.42	6.529	6.375	6.456	6.721
1553949_at	4.448	4.6	4.882	4.449	4.633	4.267	4.195	4.459	4.38	4.346	4.853	4.275	4.795	4.429	4.373	4.564	4.559	4.395	4.865	4.447	4.318	4.622	4.824	4.116	4.576	4.556	4.183	4.781	4.699	4.618	4.496	4.094	5.015	4.178	4.517	4.612	4.507	4.48	4.435	4.334	4.486	4.631	4.105	4.65	4.162	4.526	4.473	4.331	4.358
1553952_at	5.256	5.543	5.273	5.59	5.788	5.413	5.358	5.458	5.461	5.334	5.341	5.63	5.32	5.754	5.398	5.471	5.486	5.513	5.305	5.388	5.514	5.337	5.578	5.593	5.562	5.881	5.554	5.548	5.666	5.466	5.635	5.578	5.766	5.905	5.582	5.441	5.199	5.664	5.617	5.719	5.527	5.228	5.791	5.729	5.42	5.405	5.775	5.359	5.408
1553954_at	7.547	7.705	7.336	7.805	7.779	7.639	7.813	7.289	7.852	8.105	7.964	7.961	7.548	7.667	7.961	7.9	7.518	7.544	8.106	7.815	7.442	7.549	8.086	6.914	7.197	8.076	7.62	7.353	8.384	7.875	7.901	7.888	8.203	7.982	7.358	7.776	8.22	7.813	7.4	7.567	7.905	7.744	7.554	7.544	7.643	7.565	7.977	8.214	7.53
1553955_at	8.336	7.96	8.203	8.13	8.137	8.151	8.062	8.441	8.215	7.736	7.999	7.907	7.968	8.073	8.151	8.025	8.158	8.007	8.115	8.267	8.072	8.071	7.84	8.273	8.165	7.34	8.137	8.142	7.9	7.914	7.907	7.839	7.476	7.664	8.069	8.202	8.245	8.058	7.947	8.026	8.037	7.885	8.155	8.11	8.076	7.998	8.188	7.987	8.325
1553956_at	7.62	7.188	7.62	7.558	7.435	7.634	6.971	7.039	7.715	7.25	7.682	7.815	7.126	7.55	7.693	7.336	7.469	7.617	7.244	7.63	6.724	7.204	7.892	7.143	7.149	6.644	7.097	7.705	7.591	7.291	7.551	7.403	7.034	7.508	7.515	7.739	7.671	7.284	7.168	7.611	7.159	7.35	7.432	7.313	7.513	7.396	7.656	7.776	7.871
1553957_at	6.361	6.136	6.337	6.42	6.027	6.257	6.451	6.295	6.093	6.265	6.341	6.162	6.251	6.302	6.453	6.364	6.494	6.542	6.354	6.211	6.357	6.509	6.149	6.469	6.229	5.899	6.161	6.397	6.064	6.169	6.513	6.334	6.006	6.297	6.111	6.288	6.308	6.34	6.121	6.518	6.272	6.334	6.459	6.268	6.294	6.465	6.367	6.282	6.463
1553959_a_at	7.661	7.919	7.701	7.893	7.788	8.264	8.076	8.009	8.191	7.972	7.534	8.528	8.572	8.139	7.961	8.083	8.349	7.921	7.956	7.656	8.055	7.519	7.829	8.125	8.407	7.852	7.806	7.71	8.365	8.152	8.258	8.045	7.872	8.03	7.976	8.33	8.155	8.276	8.065	8.147	7.656	7.89	8.092	7.785	8.179	7.926	7.705	7.812	7.644
1553960_at	8.061	7.847	8.251	8.172	8.07	7.829	6.958	7.831	8.469	7.675	7.86	8.158	7.595	8.22	8.038	8.037	8.164	8.343	7.666	7.797	7.826	7.884	7.888	7.873	7.969	7.571	8.202	8.201	8.24	7.926	7.952	7.703	6.749	8.05	7.796	7.773	8.172	7.743	7.417	8.047	7.975	7.906	7.969	8.134	7.952	7.224	7.73	7.864	7.963
1553961_s_at	8.1	8.287	8.181	8.06	7.935	7.836	7.215	7.535	8.333	7.772	8.103	8.24	7.597	8.224	7.884	7.944	8.009	8.126	8.203	7.844	7.906	7.836	8.05	7.803	7.949	8.248	8.213	7.997	7.928	8.158	8.151	7.826	7.441	8.22	7.674	7.614	7.834	7.566	7.596	8.041	7.922	8.026	7.821	8.114	7.785	7.092	7.604	7.806	7.781
1553962_s_at	6.699	7.518	8.066	7.546	8.688	7.714	7.447	7.709	8.39	7.515	7.551	7.746	8.256	8.14	7.419	8.281	8.5	8.161	8.487	7.799	8.093	7.749	8.602	8.044	8.412	7.534	8.195	8.382	7.097	8.616	8.357	7.955	7.368	8.143	7.451	7.198	7.65	7.958	8.069	8.04	7.665	7.979	7.56	7.531	8.983	8.222	7.485	6.98	7.892
1553963_at	3.045	2.903	3.011	2.945	2.881	2.935	2.859	2.94	2.75	2.944	2.921	2.868	3.06	2.967	3.043	2.92	2.979	2.9	2.921	2.988	2.868	2.911	3.007	2.994	2.935	2.953	2.896	3.014	3.01	2.945	3.058	3.05	2.913	2.942	2.914	2.963	2.877	2.846	2.992	2.889	2.891	2.913	2.895	3.087	2.909	2.873	2.961	2.941	2.956
1553965_x_at	3.575	3.682	3.522	3.476	3.318	3.538	3.645	3.539	3.485	3.525	3.618	3.629	3.318	3.327	3.58	3.195	3.549	3.422	3.49	3.53	3.52	3.493	3.463	3.475	3.29	3.535	3.552	3.231	3.625	3.441	3.507	3.782	3.721	3.346	3.543	3.496	3.648	3.496	3.481	3.457	3.626	3.545	3.403	3.412	3.854	3.39	3.613	3.437	3.33
1553967_at	4.88	5.055	4.795	4.863	5.077	4.611	4.731	4.77	4.701	5.177	5.036	4.981	4.717	4.838	4.864	4.728	4.827	4.673	4.74	4.968	4.774	4.725	4.618	4.787	5.349	4.974	4.881	4.997	4.92	4.913	4.951	5.1	5.156	5.253	5.181	4.724	4.795	4.9	4.95	5.01	4.96	4.669	5.291	4.584	4.714	4.96	4.877	4.975	4.981
1553968_a_at	7.331	7.694	7.373	7.335	7.357	7.125	7.148	7.137	7.269	7.505	7.471	7.364	7.225	7.321	7.172	7.242	7.209	7.34	7.201	7.293	7.401	7.18	7.257	7.137	7.533	7.59	7.412	7.203	7.637	7.385	7.676	7.531	7.616	7.784	7.682	7.211	7.204	7.295	7.296	7.236	7.37	7.281	7.473	7.438	7.165	7.646	7.499	7.454	7.1
1553970_s_at	4.29	4.275	4.762	4.248	5.348	4.197	4.106	4.169	4.534	4.259	3.99	4.174	3.938	4.046	3.957	4.544	4.343	4.359	3.891	4.505	4.278	4.36	4.213	4.231	4.399	4.261	4.13	4.404	4.448	4.16	4.086	4.248	3.938	4.073	4.266	4.135	4.318	4.127	4.286	4.375	4.002	3.853	4.57	4.311	3.964	4.22	4.07	4.51	4.439
1553971_a_at	6.217	6.17	6.256	6.483	6.358	6.107	5.493	5.992	6.035	5.519	5.908	6.261	5.27	5.733	6.043	5.691	5.765	6.075	5.394	6.502	5.438	5.903	5.903	6.124	5.636	5.874	5.835	5.98	5.629	5.877	5.513	5.875	5.906	6.032	5.902	5.519	5.915	5.364	5.51	5.896	6.049	6.126	5.947	6.116	6.129	5.863	6.108	6.06	6.059
1553972_a_at	5.18	5.258	4.734	5.175	4.817	4.955	4.646	5.142	5.114	4.802	5.04	4.855	5.569	5.199	4.862	5.412	4.986	5.137	4.989	5.437	5.251	4.511	5.276	5.114	5.042	4.995	4.935	4.907	4.711	5.042	4.798	4.983	5.052	4.974	5.227	4.894	4.958	5.104	4.987	5.247	4.992	5.184	5.021	5.053	4.949	5.179	4.959	5.275	5.426
1553973_a_at	4.06	4.544	4.355	4.196	5.079	4.101	7.754	5.076	4.453	6.926	4.139	4.287	11.17	4.698	4.405	4.272	4.574	4.567	3.97	4.542	8.683	4.197	4.71	4.446	4.437	4.126	4.489	5.188	4.563	6.716	4.525	5.456	4.817	4.124	4.607	6.59	5.775	9.694	7.584	4.352	5.898	4.296	5.118	4.412	4.189	4.368	4.958	4.189	4.283
1553974_at	7.323	7.377	7.666	7.423	7.66	6.716	7.3	6.545	7.433	6.948	7.498	7.502	6.378	7.374	6.938	7.409	7.153	7.251	7.054	7.634	6.633	6.74	7.206	6.907	6.983	7.052	7.306	6.878	7.139	7.121	7.579	7.396	6.856	7.809	6.934	7.219	7.227	6.696	6.617	7.135	6.844	7.186	6.943	7.481	7.274	6.653	6.898	7.625	7.849
1553976_a_at	7.303	7.479	6.99	7.626	7.545	7.478	7.47	7.403	7.321	7.857	7.59	7.67	7.635	7.484	7.512	7.227	7.478	7.35	7.587	7.681	7.586	7.593	7.398	7.045	7.661	7.681	7.305	7.768	7.988	7.599	7.77	7.766	7.908	7.359	7.726	7.391	7.647	8.039	7.757	7.227	7.754	7.266	7.681	6.883	7.191	7.639	7.957	7.599	7.239
1553977_a_at	7.567	7.397	8.11	7.421	7.012	7.295	6.363	6.147	7.61	7.484	7.95	7.067	5.363	7.468	6.781	6.894	6.919	7.733	6.357	7.596	6.826	7.576	7.427	7.091	6.43	7.426	6.868	7.403	6.297	6.567	6.811	7.331	7.897	7.64	7.282	5.811	6.396	6.328	6.836	7.268	6.948	7.316	6.781	7.516	7.375	6.848	7.4	7.442	7.606
1553978_at	7.383	7.51	7.329	7.651	7.493	7.701	7.187	7.728	7.858	7.435	7.127	8.007	7.762	7.604	7.417	7.848	7.636	7.59	7.581	7.345	7.647	7.885	7.493	7.616	7.262	7.696	7.243	7.688	7.753	7.722	6.992	7.587	7.709	7.637	7.749	7.302	7.72	7.789	7.697	7.511	8.012	7.454	7.486	7.356	7.522	7.678	7.772	7.686	7.27
1553979_at	9.445	9.099	9.3	9.329	9.061	9.518	8.886	9.21	9.292	8.959	9.044	9.087	8.785	9.019	9.074	8.949	9.187	9.152	9.059	9.002	8.97	9.162	9.223	9.231	9.333	9.107	8.809	9.08	9.026	8.914	8.93	8.94	9.124	8.939	9.18	8.959	9.347	9.042	8.891	8.904	9.003	9.034	8.934	9.015	9.112	8.928	9.048	9.393	9.383
1553982_a_at	7.238	7.483	6.97	7.394	7.023	7.268	7.175	7.242	7.065	7.342	7.453	7.47	6.558	6.958	7.276	6.741	6.791	7.177	7.119	7.426	7.251	7.59	6.773	6.911	6.633	7.645	6.88	7.382	7.483	6.907	7.061	7.17	7.925	6.658	7.466	6.655	7.372	7.055	7.117	7.575	7.248	7.141	7.486	6.856	7.173	6.922	7.551	7.507	7.063
1553983_at	5.427	5.591	5.338	5.038	5.109	5.365	5.182	5.374	5.124	5.164	4.996	5.068	5.106	5.338	5.038	5.373	5.323	5.207	5.021	5.459	5.468	4.896	5.399	5.426	5.61	5.597	5.582	5.096	5.382	5.235	5.608	5.27	4.841	5.513	5.565	5.577	5.519	5.292	5.291	5.003	4.845	5.285	5.678	5.041	5.264	5.018	5.665	4.866	5.374
1553984_s_at	7.71	7.857	7.39	7.733	7.62	7.846	7.765	7.598	7.663	7.766	7.674	7.84	7.605	7.77	7.659	7.713	7.587	7.719	7.676	7.598	7.556	7.511	7.764	7.588	7.405	7.875	7.384	7.743	8.081	7.51	7.547	7.531	7.977	7.584	7.889	7.602	7.554	7.919	7.63	7.586	7.65	7.541	7.639	7.537	7.766	7.673	7.865	7.72	7.402
1553986_at	5.543	5.59	4.667	6.005	5.237	5.405	4.425	5.154	5.741	5.701	5.447	5.446	5.106	6.164	5.252	5.61	5.394	6.419	5.099	5.258	5.538	5.24	5.418	5.069	5.534	6.318	4.959	5.562	5.139	4.836	4.635	5.539	6.576	5.121	5.578	4.688	5.964	5.777	5.58	5.116	6.136	5.093	5.446	5.835	5.223	5.406	6.949	6.37	5.508
1553987_at	8.027	7.708	7.986	7.929	7.891	7.549	7.701	7.496	7.959	7.638	8.071	7.737	7.315	8.036	7.512	7.522	7.712	7.833	7.645	7.917	7.257	7.565	8.039	7.668	7.654	7.438	7.902	7.693	7.398	7.785	8.133	7.911	7.27	7.998	7.531	7.576	7.545	7.292	7.475	7.792	7.688	7.896	7.473	7.702	7.803	7.362	7.509	7.647	8.146
1553989_a_at	8.502	7.779	7.534	8.453	7.56	8.176	7.99	8.909	8.102	8.904	8.514	7.373	7.474	7.523	8.007	7.648	8.223	7.631	7.915	7.795	8.249	8.615	8.646	7.488	8.586	7.74	7.32	8.178	8.954	8.033	7.617	7.888	9.172	7.642	8.784	8.086	8.648	8.858	8.477	7.077	8.514	7.868	7.537	7.664	7.31	8.698	8.991	8.011	8.292
1553990_at	5.936	5.219	5.266	5.539	5.183	5.203	5.524	5.344	5.432	5.861	5.963	5.256	5.199	5.591	5.287	5.313	5.257	5.615	5.452	5.613	5.546	5.654	5.051	5.312	5.441	5.291	4.967	5.38	5.463	5.421	5.564	6.012	5.683	5.185	5.433	5.102	5.563	5.365	5.105	5.474	5.495	5.587	5.147	5.527	4.995	5.39	5.461	5.591	5.532
1553991_s_at	5.727	5.886	5.599	5.908	5.924	5.263	5.016	5.346	6.204	5.727	5.27	5.087	5.554	5.586	5.52	5.681	5.312	5.912	5.8	5.729	5.397	5.451	6.06	5.481	5.018	5.038	6.15	6.253	4.663	5.649	5.368	5.418	4.71	5.078	4.751	5.323	5.138	5.66	5.342	5.41	6.093	5.568	5.658	5.283	5.184	5.455	4.546	5.051	5.093
1553992_s_at	6.57	6.094	5.965	6.408	6.149	5.099	4.732	5.362	5.233	6.09	6.51	5.761	5.032	5.317	6.591	5.898	6.189	5.39	5.741	6.164	5.896	5.055	5.108	5.912	6.221	6.025	6.088	5.134	4.974	5.764	5.424	5.873	6.475	6.035	6.081	5.629	6.265	5.88	5.994	6.218	6.07	6.362	5.811	6.352	6.197	5.719	6.65	6.166	6.292
1553993_s_at	7.471	7.828	7.71	7.796	7.663	7.97	7.619	7.899	7.514	7.424	7.419	8.266	8.158	7.765	7.944	7.69	7.762	7.867	7.747	7.471	7.887	7.82	7.664	8.198	7.785	7.318	7.317	8.269	7.679	7.571	7.605	7.505	7.461	7.405	7.819	7.666	7.81	7.758	7.79	7.857	7.621	7.491	7.732	7.465	7.573	7.863	7.889	7.718	7.297
1553994_at	4.35	4.282	4.963	4.918	5.727	4.968	6.746	6.65	5.453	5.704	4.621	6.719	8.226	4.854	6.015	6.381	6.711	5.204	7.395	5.184	6.821	5.362	6.502	5.906	6.673	4.324	6.016	6.55	6.295	6.928	6.591	5.403	4.231	5.655	5.139	7.619	6.385	7	6.315	6.863	6.017	6.479	7.008	4.896	5.908	6.186	4.602	4.462	4.944
1553995_a_at	4.746	4.109	5.056	4.973	5.265	5.238	6.972	7.497	5.467	5.864	4.714	6.789	8.58	5.03	6.278	6.479	7.555	5.568	7.86	5.343	6.919	6.446	6.319	6.487	7.177	4.273	5.996	7.372	6.116	6.835	6.674	5.437	4.637	5.297	6.305	7.728	6.617	7.337	6.941	7.359	6.712	6.295	6.932	5.103	6.16	6.848	5.013	4.65	5.196
1553997_a_at	4.946	5.538	5.113	5.29	5.229	5.098	5.033	5.252	5.121	5.369	5.247	4.997	5.412	5.429	5.045	5.081	5.097	5.112	5.289	4.916	4.986	5.453	5.41	5.02	5.387	5.16	5.35	5.701	5.451	5.459	5.272	5.142	5.213	5.244	5.409	5.111	5.131	5.366	5.403	4.904	5.577	5.335	5.201	5.186	5.623	5.339	5.122	5.13	5.137
1553998_at	4.45	4.509	4.511	4.713	4.853	4.245	4.844	4.308	4.806	4.358	4.444	4.302	4.536	4.612	4.547	4.204	4.331	4.547	4.105	5.169	4.542	4.401	4.253	4.24	4.335	4.396	4.854	4.382	4.462	4.713	4.705	4.417	4.442	4.634	4.428	4.563	4.283	4.28	4.368	4.74	4.222	4.427	4.446	4.449	4.18	4.467	4.211	4.511	4.713
1554001_at	4.656	5.16	4.934	4.865	4.974	5.089	5.121	4.913	4.892	4.79	5.131	5.407	4.983	4.775	4.848	4.824	4.955	4.419	5.436	5.364	4.676	5.044	5.013	4.582	4.907	4.959	5.415	4.793	4.939	4.846	5.309	4.898	5.107	5.222	5.184	5.316	4.768	5.056	4.732	5.116	4.956	5.269	5.015	4.989	4.992	4.861	4.855	4.705	4.797
1554003_at	7.939	8.375	8.268	7.877	8.422	7.559	6.981	6.863	7.899	7.039	7.759	8.372	6.479	7.724	7.944	7.532	7.291	7.387	7.732	8.173	7.165	8.075	8.018	8.431	7.33	7.663	7.859	8.174	7.15	7.258	7.815	8.252	6.747	7.735	7.079	6.814	7.188	6.974	7.135	7.473	6.938	7.687	7.447	7.175	7.863	7.305	7.981	8.07	8.213
1554004_a_at	6.933	6.959	6.724	6.817	6.875	6.184	5.76	5.985	6.78	6.073	7.087	6.866	5.597	6.977	6.756	6.231	6.166	6.724	6.169	6.94	5.962	6.767	6.539	7.015	6.18	6.668	6.659	6.955	6.118	6.078	6.618	6.74	5.514	6.722	6.332	5.776	6.198	5.942	6.126	6.541	6.083	6.578	6.168	6.398	6.626	6.371	6.931	6.926	7.239
1554006_a_at	6.463	6.294	5.958	6.703	5.905	6.119	5.848	5.951	6.176	6.042	6.603	5.854	6.046	6.03	5.914	5.827	5.793	6.245	5.806	5.956	6.031	6.202	6.132	5.706	6.129	6.425	5.978	5.796	6.356	5.639	6.207	6.313	6.493	6.205	5.963	5.715	6.013	6.271	5.982	5.691	5.969	5.853	6.007	5.782	5.985	6.152	6.033	6.145	6.002
1554007_at	6.825	6.021	6.581	6.698	6.876	6.15	6.532	6.4	6.125	6.256	6.054	5.325	5.937	6.248	6.984	6.245	6.406	6.247	6.24	7.151	6.32	5.222	6.675	6.139	5.759	5.489	6.274	5.309	5.535	6.042	6.11	6.585	6.097	6.181	5.922	6.338	6.895	6.409	6.064	6.807	6.429	6.504	6.791	6.374	6.122	5.57	5.763	6.585	7.093
1554008_at	5.693	5.85	5.525	5.594	5.662	5.811	5.594	5.736	5.619	5.41	5.35	6.158	6.176	4.934	5.499	5.527	5.333	5.352	6.657	5.624	5.524	5.17	6.945	5.612	6.871	5.465	5.968	5.598	6.469	6.191	6.255	5.625	5.236	6.241	5.964	7.123	5.983	5.986	5.687	5.297	5.267	5.389	5.633	5.384	5.586	5.797	5.247	5.373	5.604
1554010_at	5.494	5.877	5.502	5.992	6.409	5.692	5.891	5.855	6.639	5.979	5.466	6.943	6.516	6.217	5.815	6.329	5.963	5.915	6.622	5.808	6.496	5.601	6.641	5.524	6.186	6.082	6.547	6.301	7.048	6.356	6.565	6.071	5.796	6.751	5.495	6.804	6.285	6.511	6.11	5.754	5.97	6.275	6.192	5.557	6.28	6.075	5.777	5.878	5.642
1554012_at	2.996	3.326	3.211	3.11	2.979	2.866	3.106	3.09	3.225	3.006	3.217	3.176	2.891	3.113	3.208	3.007	3.112	3.083	3.308	3.136	3.065	2.973	3.002	2.981	3.086	2.983	2.881	2.925	3.089	3.072	3.061	3.129	3.173	3.238	3.111	3.196	3.033	3.136	3.003	2.983	3.014	3.084	2.951	3.051	3.112	2.975	3.263	3.051	3.031
1554014_at	5.731	5.92	5.985	6.291	5.902	6.693	5.632	6.052	6.343	5.999	5.316	6.616	6.6	6.055	5.662	5.746	5.967	5.861	5.392	5.954	5.959	5.736	6.26	6.06	5.893	5.223	5.578	5.306	6.142	5.613	5.589	5.783	5.301	5.424	6.1	6.448	5.826	5.914	5.524	5.888	5.622	5.809	5.398	5.568	6.327	5.845	6.117	6.04	6.168
1554015_a_at	6.834	6.586	6.875	7.148	6.83	6.999	6.893	6.869	6.822	6.576	6.706	7.023	6.727	6.836	6.853	6.288	7.031	6.844	7.056	6.907	6.685	6.803	7.348	6.913	7.134	6.372	6.781	6.408	7.02	6.812	6.358	6.841	6.441	6.461	7.081	6.817	6.699	6.989	7.038	6.869	6.45	7.129	6.553	6.799	7.031	6.958	6.97	6.54	7.018
1554016_a_at	7.191	7.31	7.19	7.403	7.023	7.42	7.374	7.228	6.991	7.333	6.966	7.349	7.463	6.964	7.225	7.156	7.351	7.034	7.361	7.073	7.42	7.09	7.052	7.484	7.228	7.14	7.075	7.424	7.346	7.332	7.462	7.09	7.403	7.096	7.181	7.336	7.115	7.406	7.377	7.237	7.182	7.131	7.479	7.321	7.412	7.259	7.271	6.989	6.583
1554017_at	4.916	5.124	5.101	5.174	5.043	4.899	4.734	4.802	5.245	4.93	4.996	4.782	4.752	5.079	5.043	5.103	4.973	4.998	5.097	5.04	5.039	5.057	4.742	4.88	4.887	5.35	4.958	5.384	4.842	5.08	5.053	4.842	5.046	4.856	4.928	4.775	4.943	5.056	5.209	5.203	5.265	4.815	5.017	5.347	5.095	4.992	5.099	4.902	5.03
1554018_at	7.261	6.689	6.92	7.701	7.411	7.579	7.021	7.463	7.77	7.451	8.235	8.112	7.799	7.863	7.676	7.467	7.894	7.585	7.914	7.803	7.346	7.133	7.579	7.784	8.063	6.963	7.949	7.076	7.3	7.674	8.168	7.081	6.14	7.321	7.079	8.41	8.186	7.418	7.245	7.777	7.463	7.955	7.673	7.732	7.652	7.151	7.085	7.605	8.358
1554019_s_at	4.022	3.835	3.894	3.811	4.242	3.944	3.811	4.063	3.79	3.705	4.155	4.036	4.614	3.866	4.059	4.081	4.334	3.952	4.056	4.025	3.958	3.986	3.404	4.332	4.156	3.309	3.944	4.269	3.999	3.679	3.944	3.569	3.562	4.066	4.421	4.532	4.141	3.952	4.018	4.043	4.145	3.977	3.921	3.91	4.048	3.889	4.181	4.259	4.233
1554020_at	3.934	3.733	3.715	4.067	4.05	4.238	4.798	4.16	3.699	4.332	3.96	4.393	5.45	3.694	3.892	3.815	4.169	3.96	4.329	4.114	4.26	3.813	4.98	4.303	4.43	4.211	3.912	4.222	4.516	4.005	4.818	4.067	4.392	3.941	3.765	4.866	4.513	4.638	4.252	4.478	4.313	3.861	4.314	3.939	4.036	4.364	4.161	3.909	3.961
1554021_a_at	7.854	7.817	8.097	8.068	7.814	7.87	7.219	7.767	8.033	7.189	7.773	7.768	7.224	7.733	7.808	7.886	7.727	7.705	7.435	7.889	7.641	7.528	7.922	7.842	7.489	7.673	7.73	7.59	7.429	7.588	7.626	7.606	7.171	7.405	7.504	7.401	7.631	7.449	7.381	7.694	7.429	7.877	7.677	7.883	7.629	7.637	7.775	7.846	8.011
1554022_at	3.439	3.8	3.335	3.544	3.712	3.435	3.622	3.597	3.272	3.662	3.565	3.634	3.49	3.43	3.524	3.445	3.501	3.574	3.365	3.544	3.514	3.529	3.582	3.493	3.379	3.489	3.428	3.499	3.585	3.386	3.51	3.609	3.596	3.484	3.438	3.314	3.4	3.634	3.563	3.538	3.471	3.464	3.563	3.549	3.758	3.36	3.455	3.407	3.497
1554023_s_at	5.753	5.988	5.758	5.624	5.806	5.811	5.609	6.023	5.782	5.761	5.828	5.642	5.946	5.987	5.598	5.584	5.533	5.889	5.894	5.814	5.502	5.934	5.839	5.49	5.863	6.142	5.818	5.931	5.937	5.908	5.98	5.616	5.855	5.887	5.929	5.929	5.62	5.926	5.829	5.988	5.896	5.777	5.762	5.762	5.452	5.873	5.842	5.746	5.667
1554026_a_at	6.267	6.701	6.493	5.773	5.599	5.974	4.708	5.465	6.334	5.834	5.473	6.01	4.886	5.969	5.55	5.459	5.934	5.831	4.866	5.269	5.593	5.598	7.436	6.037	5.584	5.555	5.593	5.311	6.335	5.378	5.027	5.375	4.918	4.794	5.151	5.97	5.621	5.694	5.04	4.699	5.156	5.515	6.118	5.192	6.121	5.702	5.831	6.09	5.618
1554027_a_at	3.503	3.201	3.347	3.366	3.327	3.145	3.301	3.133	3.216	3.347	3.196	3.425	3.411	3.381	3.286	3.31	3.398	3.292	3.222	3.24	3.118	3.222	3.216	3.427	3.193	3.821	3.329	3.292	3.173	3.368	3.347	3.205	3.471	3.159	3.169	3.142	3.1	3.26	3.233	3.268	3.449	3.237	3.233	3.37	3.327	3.235	3.395	3.375	3.182
1554029_a_at	7.229	7.339	7.253	7.438	7.27	7.373	6.857	7.049	7.526	6.958	7.225	7.175	7.047	7.586	7.196	6.867	7.533	7.22	7.4	7.137	6.888	7.66	7.493	6.743	7.266	6.913	7.524	8.015	7.165	6.884	6.809	6.889	6.204	6.631	7.212	7.252	7.117	7.052	7.323	7.36	7.305	7.537	6.961	7.251	7.805	7.663	7.566	6.904	7.489
1554030_at	3.96	4.086	4.146	4.226	3.983	4.015	4.193	3.991	4.148	4.163	4.172	4.472	4.532	4.078	3.574	3.919	4.005	3.842	4.111	4.001	4.392	4.562	4.129	4.432	3.886	4.098	4.151	3.852	3.979	4.221	4.176	3.873	4.005	4.151	4.059	4.219	3.932	4.363	3.997	3.881	4.324	4.063	4.226	4.138	4.221	4.186	3.813	3.964	3.778
1554032_at	3.456	3.758	3.656	3.704	3.671	3.54	3.418	3.744	3.769	3.616	3.508	3.677	3.849	3.583	3.762	3.595	3.55	3.643	3.7	3.666	3.738	3.577	3.744	3.491	3.686	3.753	3.53	3.644	3.575	3.519	3.821	3.6	3.469	3.42	3.53	3.563	3.604	3.652	3.683	3.626	3.686	3.627	3.641	3.617	3.531	3.562	3.712	3.677	3.738
1554033_at	4.006	4.01	4.107	4.042	3.908	4.03	3.846	3.963	4.063	3.917	4.248	4.041	3.947	4.134	3.955	4.017	4.037	4.12	4.144	4.062	4.153	4.192	4.147	3.876	4.197	3.856	4.105	4.018	4.18	4.085	4.042	4.038	4.281	4.09	4.241	4.02	4.161	4.264	4.119	4.037	4.142	3.969	3.849	4.02	3.915	4.099	3.849	3.919	3.973
1554034_a_at	3.329	3.401	3.436	3.751	3.393	3.62	3.268	3.443	3.353	3.365	3.286	3.504	3.305	3.417	3.429	3.319	3.287	3.269	3.684	3.39	3.368	3.321	3.273	3.429	3.469	3.615	3.592	3.196	3.303	3.36	3.579	3.367	3.407	3.458	3.58	3.112	3.358	3.225	3.46	3.419	3.102	3.377	3.357	3.466	3.364	3.295	3.342	3.448	3.254
1554036_at	3.68	4.013	3.671	4.225	4.625	5.052	5.082	4.091	5.444	4.933	4.017	5.863	5.961	3.815	4.363	4.157	5.352	4.199	5.583	4.578	5.536	4.044	7.002	3.835	4.131	3.961	4.28	3.751	5.727	5.425	5.868	4.29	3.638	4.952	4.064	6.659	4.349	5.091	4.446	4.356	3.86	4.423	4.011	3.775	5.486	4.444	3.657	3.989	4.441
1554037_a_at	3.999	4.173	4.015	4.505	4.4	4.706	5.485	4.195	4.847	5.06	4.936	5.186	5.126	4.073	4.085	4.053	4.857	3.964	5.423	4.65	4.804	4.364	6.101	4.145	4.42	4.339	4.654	4.236	4.696	5.116	5.035	4.276	3.984	5.235	4.536	5.673	4.421	4.48	4.402	4.538	3.942	5.066	4.218	4.263	5.412	4.132	4.005	4.333	4.5
1554038_at	4.076	4.216	4.19	4.269	3.897	4.18	4.301	4.091	3.848	4.106	4.17	4.142	4.02	4.001	4.412	4.059	4.299	4.054	3.819	3.911	3.989	4.173	4.033	4.252	4.136	3.933	4.285	4.147	4.628	4.294	4.061	3.94	4.219	4.27	4.046	4.166	4.324	4.555	4.16	3.986	3.927	4.532	3.966	3.838	4.384	4.172	4.494	4.364	4.409
1554039_at	5.862	6.3	5.922	5.967	6.147	5.947	6.162	6.071	6.307	5.716	5.815	5.954	5.958	5.949	6.271	6.282	5.9	5.97	6.222	5.906	5.799	6.276	6.068	6.139	6.072	6.106	6.198	6.151	6.404	6.069	6.013	5.945	5.848	5.978	6.034	6.043	5.959	6.384	6.227	5.954	5.977	5.838	5.653	6.361	5.663	6.363	5.844	5.92	6.184
1554041_at	3.704	3.908	3.956	3.693	3.598	4.004	4.149	4.15	4.03	3.723	3.738	3.985	4.018	3.769	4.074	3.752	3.793	3.961	3.828	3.797	3.789	4.039	3.728	3.939	3.825	4.106	3.919	3.827	3.75	3.801	3.74	3.649	3.853	4.027	3.905	3.633	3.793	3.973	3.626	3.947	3.708	3.866	3.771	3.806	3.758	3.819	3.748	3.849	3.845
1554042_s_at	5.502	5.576	5.865	5.555	5.517	5.537	5.974	5.683	5.497	5.692	5.685	5.609	5.866	5.828	5.577	5.96	5.546	5.826	5.626	5.779	5.776	5.822	5.939	5.521	5.75	6.044	5.966	5.642	5.747	5.91	5.724	5.993	6.078	6.247	5.862	5.713	5.711	5.814	5.824	5.936	5.947	5.76	5.701	5.586	5.896	5.948	5.72	5.577	5.692
1554043_a_at	5.331	5.004	5.353	4.92	5.067	5.039	5.104	5.068	5.126	5.16	5.036	5.083	4.824	5.182	5.012	5.072	4.999	4.847	5.201	5.147	4.641	5.358	5.226	5.232	5.427	5.164	5.224	5.142	5.088	5.13	4.899	5.055	5.088	4.797	5.08	5.058	4.901	4.946	5.134	4.922	5.373	5.124	5.008	5.045	5.054	4.954	5.159	5.056	5.155
1554044_a_at	5.883	5.974	5.591	5.774	5.886	7.147	4.946	5.51	4.904	6.676	5.955	5.108	5.033	7.581	6.469	9.183	5.851	7.249	5.285	5.585	6.664	5.292	5.885	6.255	6.412	6.824	6.046	5.154	5.516	7.279	5.557	6.595	6.881	5.112	5.801	4.831	7.033	5.775	6.109	7.49	6.994	5.857	6.866	7.3	4.967	5.349	6.273	6.558	5.461
1554045_at	5.018	4.669	4.696	4.676	4.516	5.202	4.917	5.073	4.626	4.811	4.801	4.964	4.771	4.721	4.61	4.595	4.855	4.658	4.591	4.917	4.845	4.474	4.833	5.089	4.86	4.713	4.747	4.703	4.683	4.65	4.705	4.765	4.806	4.897	5.107	5.021	4.857	4.676	4.768	4.969	4.911	4.725	4.896	4.873	4.736	4.981	4.939	4.457	4.752
1554047_at	3.672	3.624	3.498	3.585	3.339	3.636	3.531	3.537	3.305	3.628	3.511	3.44	3.838	3.412	3.505	3.636	3.473	3.378	3.465	3.236	3.49	3.617	3.606	3.668	3.775	3.833	3.391	3.657	3.607	3.356	3.665	3.543	3.712	3.505	3.979	3.494	3.776	3.689	3.592	3.802	3.766	3.616	3.622	3.459	3.441	3.719	3.799	3.627	3.472
1554049_s_at	5.145	5.712	5.179	5.539	5.567	5.239	5.635	5.456	5.279	5.582	5.209	5.645	5.794	5.243	5.424	4.607	5.329	4.425	5.256	5.2	5.55	5.267	4.85	5.197	5.145	4.64	5.371	5.326	5.767	5.308	5.574	5.213	4.883	5.109	5.234	5.587	5.141	5.212	5.107	4.773	5.171	5.153	5.246	5.22	5.579	5.232	5.052	5.528	5.101
1554050_at	5.19	5.818	5.257	5.595	5.568	5.556	5.444	5.637	5.561	5.333	5.819	5.405	5.433	5.548	5.357	5.563	5.164	5.778	5.68	5.4	5.59	5.545	5.611	5.343	5.486	5.711	5.576	5.749	5.55	5.704	5.406	5.757	6.074	5.52	5.808	5.508	5.383	5.425	5.573	5.605	5.769	5.707	5.68	5.598	5.448	5.871	5.706	5.303	5.35
1554052_at	6.585	6.958	6.736	6.988	6.436	7.005	6.965	6.749	6.736	7.022	6.773	6.91	6.773	6.602	6.569	6.27	7.171	6.735	7.079	6.76	6.944	7.11	6.509	6.892	7.12	7.271	6.773	7.274	7.185	6.934	6.867	6.735	6.661	6.852	7.157	6.886	6.552	6.956	7.111	7.031	6.935	6.705	6.663	6.789	7.07	7.1	7.051	6.596	6.639
1554053_at	5.233	5.689	4.947	5.205	5.243	5.17	5.347	5.255	5.624	5.522	5.212	5.636	5.797	4.773	5.495	3.912	5.602	4.956	5.111	5.422	4.476	5.098	4.918	5.361	6.004	4.908	5.601	5.485	6.121	4.781	5.871	5.53	4.295	4.933	5.107	6.144	6.168	5.838	4.953	5.154	5.357	3.869	5.744	4.668	4.097	5.635	5.025	6.035	5.36
1554057_at	6.567	7.016	6.773	6.89	7.159	7.263	7.226	7.264	7.192	6.943	6.882	7.277	7.527	6.956	7.211	6.64	7.395	6.525	7.101	6.896	7.002	6.738	7.641	7.154	7.064	6.268	6.835	6.961	7.207	7.105	7.028	6.991	6.342	7.075	6.928	7.46	7.147	7.082	6.84	6.878	6.703	7.129	6.798	7.452	7.261	7.139	6.873	6.726	7.168
1554059_at	4.961	5.014	4.631	5.035	4.819	4.782	4.666	4.742	4.652	5.034	4.881	4.394	4.515	4.897	4.601	4.816	4.74	4.551	4.812	4.581	4.809	4.862	4.639	5.018	4.676	4.858	4.611	4.8	4.445	4.933	5.048	5.09	5.103	5.114	4.686	4.618	4.471	4.911	4.931	4.527	4.882	5.126	4.819	5.203	4.76	4.803	4.905	4.691	4.772
1554060_s_at	4.779	4.677	4.809	4.408	4.859	4.544	4.145	4.675	4.345	4.19	4.674	4.073	4.11	4.811	4.411	4.917	4.245	4.474	3.893	4.218	3.94	4.066	4.11	4.262	4.098	4.129	3.876	3.994	3.669	3.837	4.271	4.572	4.082	4.263	3.886	3.847	4.156	4.247	4.385	4.549	4.256	4.316	3.803	4.543	4.247	4.483	4.233	4.646	4.754
1554062_at	9.24	8.384	8.568	9.084	8.831	8.664	8.873	9.274	9.614	9.199	9.625	8.911	9.083	9.138	8.814	9.206	9.442	9.413	9.287	9.39	9.295	8.171	9.297	8.869	8.98	8.992	10.251	9.72	8.797	9.421	8.75	8.275	8.696	9.667	9.134	9.387	9.685	8.045	8.376	9.205	9.252	8.406	9.232	8.747	8.3	8.57	9.011	8.754	8.825
1554063_at	4.701	4.363	4.438	4.248	4.597	4.896	5.017	4.791	4.71	4.877	4.41	4.708	4.893	4.406	4.758	4.695	4.868	4.043	4.949	4.617	4.506	4.567	4.78	4.693	4.899	4.72	4.515	4.618	4.526	4.741	4.765	4.911	4.655	4.987	4.866	4.913	4.956	4.753	4.702	4.855	4.769	4.886	4.57	4.657	4.753	4.831	4.852	4.383	4.768
1554065_at	5.023	5.144	4.981	5.014	5.176	4.98	5.063	5.211	4.973	4.983	5.22	5.024	5.482	5.291	5.008	5.119	5.173	4.924	5.2	4.871	5.09	5.011	5.366	4.831	4.985	5.127	5.137	5.322	5.39	5.213	4.951	5.057	5.18	5.268	5.151	5.163	5.053	5.153	5.173	5.028	5.363	5.126	5.082	5.106	4.991	5.179	5.34	5.261	5.047
1554067_at	6.729	6.653	6.896	6.832	7.01	6.683	6.126	6.437	7.252	6.165	6.991	6.957	5.821	6.563	6.813	6.657	6.783	6.842	6.578	6.785	6.237	6.523	7.137	6.797	6.587	6.372	7.206	7.351	6.791	6.793	6.91	6.368	6.168	6.888	6.153	7.425	7.182	6.416	6.321	6.603	6.404	7.055	6.772	6.669	6.877	6.896	6.768	6.627	7.023
1554068_s_at	4.569	4.974	5.052	4.626	5.077	4.521	4.58	4.511	5.186	4.53	5.014	4.947	4.695	4.975	4.896	4.586	4.942	4.894	4.441	4.852	4.506	4.877	5.017	4.708	4.633	4.523	5.027	5.283	4.599	4.893	5.328	4.845	4.434	4.655	4.529	4.984	4.939	4.274	4.56	4.588	4.296	5.02	4.742	4.646	4.79	4.867	4.851	4.612	4.851
1554069_at	4.423	4.778	4.45	4.493	4.462	4.394	4.583	4.492	4.612	4.531	4.341	4.475	4.471	4.656	4.544	4.608	4.794	4.569	4.601	4.45	4.569	4.65	4.796	4.248	4.496	4.376	4.514	4.638	4.735	5.018	4.447	4.359	4.786	4.463	4.616	4.548	4.608	5.193	5.1	4.314	4.481	4.375	4.683	4.583	4.431	4.944	4.559	4.407	4.624
1554071_at	2.966	2.913	3.194	3.099	3.069	2.954	2.936	3.204	3.007	3.055	3.148	3.082	3.101	3.028	2.888	3.052	3.093	3.164	3.074	3.106	2.971	3.141	3.186	2.939	2.995	3.355	2.926	2.94	3.247	3.087	3.376	3.041	3.158	3.024	2.918	2.981	3.091	3.081	3.199	2.993	3.054	3.179	3.093	3.03	2.988	3.037	3.005	2.871	3.03
1554072_s_at	2.986	3.128	3.062	2.88	2.79	2.848	3.196	2.849	2.849	2.761	2.897	2.892	2.924	3.129	3.06	3.032	2.981	2.883	3.148	2.931	2.934	2.914	2.971	2.819	2.79	3.104	2.832	2.86	2.856	3.097	2.927	3.053	2.93	3.028	2.912	2.823	2.841	2.918	2.986	3.06	2.829	2.834	2.909	2.978	2.843	3.025	2.994	2.757	2.831
1554074_s_at	5.28	5.124	5.033	5.052	5.421	5.255	5.259	5.461	5.013	5.263	5.215	5.165	5.438	5.189	5.378	5.289	5.284	5.169	5.548	5.263	5.487	5.232	5.291	4.989	5.487	5.507	5.493	5.34	5.201	5.719	5.672	4.789	5.566	5.345	5.307	5.311	5.278	5.385	5.454	5.352	5.145	5.32	5.337	5.194	5.278	5.43	5.424	5.233	5.288
1554076_s_at	4.68	5.052	5.049	4.897	4.823	5.115	4.936	5.257	4.783	5.349	5.012	5.063	5.146	4.832	4.733	5.156	4.884	4.846	5.03	4.713	5.263	5.078	5.078	5.271	5.444	4.991	5.263	4.936	5.165	5.364	5.268	4.987	5.631	4.99	4.991	5.062	5.329	5.021	4.993	4.989	5.363	4.968	5.034	5.102	5.194	5.121	4.937	4.761	5.031
1554077_a_at	5.331	6.198	5.457	5.888	5.831	5.727	6.038	5.808	5.567	6.09	5.702	6.224	6.316	5.717	5.831	6.178	5.629	5.662	5.596	5.63	6.347	5.889	5.618	5.953	6.01	6.065	5.566	5.875	6.039	6.187	6.347	5.985	6.218	5.943	5.875	6.353	6.193	6.049	5.68	5.821	6.071	5.594	6.11	6.077	5.817	5.98	6.149	6.319	5.882
1554078_s_at	9.572	9.721	9.51	9.505	9.019	9.56	8.733	9.418	9.055	9.559	9.363	8.878	8.946	9.364	9.456	9.23	9.146	9.443	8.564	9.24	9.145	9.685	8.41	9.388	9.54	9.848	8.855	9.373	9.315	8.945	9.129	9.72	9.836	8.756	9.334	8.61	9.153	9.37	9.261	9.241	9.432	9.117	9.398	9.338	9.009	9.382	9.999	9.854	9.419
1554079_at	7.114	7.503	7.361	7.415	7.44	6.599	7.442	6.993	6.99	7.519	7.06	7.548	7.006	6.966	7.112	7.355	6.428	7.178	7.509	7.067	7.487	7.263	7.146	7.192	7.352	6.778	7.224	7.75	7.738	7.426	8.043	7.522	7.924	7.423	7.018	7.201	7.537	7.658	7.659	7.008	7.495	7.239	8.115	6.85	7.494	7.386	7.408	7.186	7.09
[truncated: 53,362 more rows]
[truncated: 3 more columns]
