# Supplementary material for: Identification and validation of interferon-stimulated gene 15 as a biomarker for dermatomyositis by integrated bioinformatics analysis and machine learning
Source: Front Immunol. 2024 Nov 4;15:1429817. doi: 10.3389/fimmu.2024.1429817 (PMC11570269; doi:10.3389/fimmu.2024.1429817)
Supplement: Supplementary file 1 [file DataSheet1.zip › Supplementary data/Merge_data.txt]

Tag	GSM1126893	GSM1126894	GSM1126895	GSM1126896	GSM1126897	GSM1126898	GSM1126899	GSM1126900	GSM1126901	GSM1126902	GSM1126903	GSM1126904	GSM1126905	GSM1126906	GSM1126907	GSM1126908	GSM1126909	GSM1126910	GSM1126911	GSM1126912	GSM1126913	GSM1126914	GSM1126915	GSM1126916	GSM1126917	GSM1126918	GSM1126919	GSM1126920	GSM1126921	GSM1126922	GSM1126923	GSM1126924	GSM1126925	GSM1126926	GSM1126927	GSM1126928	GSM1126929	GSM1126930	GSM1126931	GSM1126932	GSM1126933	GSM1126934	GSM1126935	GSM1126936	GSM1126937	GSM1126938	GSM1126939	GSM1126940	GSM1126941
A1BG	4.637132757	4.837132757	4.679132757	4.948132757	4.610132757	4.682132757	5.146132757	4.749132757	4.924132757	4.747132757	4.961132757	4.713132757	4.858132757	4.755132757	4.864132757	4.792132757	4.585132757	4.724132757	4.726132757	5.305132757	4.831132757	4.565132757	4.682132757	4.545132757	4.589132757	5.111132757	4.921132757	4.773132757	4.640132757	4.673132757	4.867132757	4.743132757	4.893132757	5.003132757	4.939132757	4.694132757	4.656132757	4.781132757	4.724132757	4.744132757	4.892132757	4.818132757	4.541132757	5.052132757	4.880132757	4.874132757	4.746132757	4.567132757	4.549132757
A1BG-AS1	2.221634615	2.244634615	2.374634615	2.400634615	2.273634615	2.613634615	2.149634615	2.434634615	2.498634615	2.383634615	2.182634615	2.479634615	2.403634615	2.463634615	2.433634615	2.324634615	2.319634615	2.327634615	2.404634615	2.376634615	2.370634615	2.221634615	2.413634615	2.390634615	2.023634615	2.205634615	2.404634615	2.194634615	2.405634615	2.454634615	2.484634615	2.253634615	2.668634615	2.125634615	2.671634615	2.143634615	2.313634615	2.359634615	2.325634615	2.198634615	2.256634615	2.166634615	2.282634615	2.570634615	2.266634615	2.441634615	2.254634615	2.131634615	2.111634615
A1CF	1.990528846	1.966028846	2.197528846	1.760028846	1.845028846	1.998528846	1.785528846	1.886028846	1.973528846	2.150528846	1.984528846	2.101028846	2.105528846	1.905528846	2.052028846	1.951528846	2.012028846	1.907028846	2.084028846	2.023028846	1.924528846	1.892028846	1.918028846	1.940528846	1.986028846	2.155528846	1.996028846	1.904028846	2.005528846	2.183528846	1.954028846	1.958528846	2.147028846	2.066528846	1.993028846	1.795028846	1.743028846	1.988028846	1.952028846	1.922528846	2.169028846	1.933028846	2.030028846	1.961528846	1.981528846	2.039528846	2.075528846	1.850528846	1.906028846
A2M	7.063240575	6.528740575	7.363740575	7.082240575	7.308740575	7.420740575	7.633740575	7.301240575	7.385740575	7.478740575	7.049240575	7.371240575	7.318740575	7.342740575	7.711740575	7.837240575	7.062240575	7.449740575	7.306240575	7.389740575	7.586240575	7.296240575	7.419240575	7.614240575	7.530740575	7.212240575	7.464740575	7.332240575	7.117240575	7.612240575	7.294740575	7.413240575	7.304240575	7.441240575	7.248740575	7.271740575	7.645740575	7.368740575	7.539740575	7.537740575	7.688240575	7.998740575	7.575240575	7.835740575	7.970740575	7.507240575	7.105740575	7.113240575	7.449740575
A2M-AS1	2.636875	2.481875	2.802875	2.163875	2.564875	2.164875	4.306875	3.085875	2.427875	2.072875	2.104875	2.840875	1.832875	2.526875	2.529875	2.132875	2.376875	2.457875	2.524875	2.888875	3.017875	1.871875	2.931875	2.725875	1.928875	2.165875	3.194875	1.618875	2.198875	3.628875	2.315875	2.780875	1.850875	2.390875	2.423875	3.716875	2.619875	2.053875	1.807875	2.829875	2.384875	2.786875	2.883875	2.892875	2.962875	1.992875	1.573875	2.648875	3.087875
A2ML1	6.936919971	7.048419971	6.743419971	6.435919971	6.768919971	6.258419971	5.520419971	6.346419971	6.909419971	6.563919971	6.583919971	6.725419971	7.383919971	6.790919971	6.016419971	6.109419971	7.906919971	6.636919971	6.073419971	5.269919971	7.088419971	7.380919971	6.262419971	5.884419971	7.580919971	5.559419971	5.896419971	7.992419971	7.819419971	7.254419971	6.689419971	7.371919971	7.125419971	6.531919971	6.619419971	6.084419971	7.254419971	8.032919971	7.302919971	5.241919971	6.605419971	6.184419971	6.095419971	6.389419971	6.779919971	7.690919971	8.126419971	7.367419971	7.331919971
A2MP1	1.879278846	1.881278846	1.922278846	1.978278846	1.895278846	1.915278846	2.855278846	1.991278846	2.081278846	2.726278846	2.512278846	2.008278846	2.041278846	2.096278846	1.818278846	1.740278846	2.047278846	2.161278846	3.641278846	2.048278846	2.329278846	2.704278846	2.826278846	2.145278846	2.180278846	3.173278846	2.342278846	2.161278846	2.074278846	3.019278846	2.452278846	2.049278846	3.958278846	3.299278846	2.865278846	2.593278846	2.144278846	1.982278846	2.814278846	2.155278846	2.788278846	2.791278846	2.191278846	2.499278846	2.335278846	2.666278846	2.535278846	2.016278846	1.929278846
A4GALT	2.634230769	2.555230769	2.750230769	2.802230769	3.076230769	2.884230769	3.111230769	3.055230769	2.931230769	2.851230769	2.977230769	3.046230769	3.071230769	2.863230769	3.140230769	3.152230769	3.045230769	3.062230769	3.038230769	2.996230769	3.215230769	3.231230769	3.037230769	2.967230769	3.218230769	3.301230769	3.481230769	2.935230769	2.816230769	3.258230769	3.261230769	2.752230769	3.173230769	3.288230769	2.973230769	3.009230769	2.944230769	2.877230769	2.943230769	3.227230769	2.421230769	2.845230769	3.027230769	2.476230769	2.756230769	2.984230769	2.896230769	3.019230769	2.852230769
A4GNT	1.892894231	1.844894231	2.001894231	1.860894231	2.066894231	1.895894231	2.048894231	1.922894231	2.135894231	1.906894231	2.155894231	1.999894231	1.986894231	2.110894231	1.891894231	2.193894231	2.018894231	2.030894231	1.941894231	2.292894231	2.032894231	2.051894231	1.864894231	2.099894231	2.033894231	2.247894231	1.817894231	1.976894231	2.185894231	2.228894231	2.312894231	2.143894231	2.081894231	1.846894231	1.891894231	2.071894231	1.773894231	1.859894231	1.891894231	2.108894231	2.139894231	1.864894231	1.814894231	2.100894231	2.045894231	2.189894231	2.167894231	1.898894231	1.928894231
AA06	2.067971154	2.120971154	2.072971154	2.242971154	2.357971154	2.122971154	1.703971154	2.027971154	2.203971154	1.982971154	2.365971154	2.253971154	1.805971154	1.983971154	1.958971154	2.105971154	2.028971154	2.348971154	1.819971154	2.378971154	2.473971154	2.445971154	1.977971154	1.958971154	2.035971154	2.902971154	2.507971154	2.134971154	2.265971154	2.259971154	2.180971154	2.168971154	2.278971154	1.844971154	2.207971154	1.808971154	2.031971154	2.094971154	2.105971154	2.272971154	2.223971154	2.000971154	1.925971154	2.176971154	2.064971154	2.160971154	2.187971154	1.963971154	2.120971154
AAAS	3.402528846	3.642528846	3.628528846	3.363528846	3.528528846	3.342528846	3.697528846	3.517528846	3.462528846	3.303528846	3.441528846	3.531528846	3.452528846	3.564528846	3.462528846	3.419528846	3.325528846	3.451528846	3.495528846	3.618528846	3.536528846	3.488528846	3.339528846	3.311528846	3.289528846	3.858528846	3.572528846	3.566528846	3.479528846	3.337528846	3.395528846	3.368528846	3.631528846	3.504528846	3.602528846	3.123528846	3.257528846	3.444528846	3.472528846	3.539528846	3.441528846	3.559528846	3.562528846	3.552528846	3.466528846	3.417528846	3.550528846	3.276528846	3.150528846
AACS	7.791986634	8.563986634	7.607986634	7.965986634	7.685986634	7.484986634	6.520986634	6.687986634	7.532986634	8.073986634	8.169986634	7.429986634	6.154986634	7.650986634	7.499986634	8.100986634	6.800986634	8.036986634	6.983986634	7.258986634	6.709986634	8.505986634	7.157986634	6.669986634	6.804986634	8.596986634	7.201986634	7.258986634	6.655986634	7.166986634	7.268986634	8.120986634	8.580986634	7.817986634	7.085986634	6.434986634	7.456986634	7.311986634	7.487986634	6.917986634	7.476986634	7.739986634	6.951986634	8.142986634	7.287986634	7.020986634	8.232986634	8.587986634	7.896986634
AACSP1	1.964326923	2.039326923	1.792326923	1.768326923	1.949326923	1.670326923	1.910326923	1.649326923	1.618326923	1.699326923	1.968326923	1.540326923	1.720326923	1.918326923	1.867326923	2.259326923	1.693326923	1.648326923	1.983326923	1.788326923	1.831326923	2.000326923	1.824326923	1.730326923	1.770326923	1.734326923	1.578326923	1.596326923	1.698326923	1.715326923	1.777326923	1.824326923	1.886326923	1.865326923	1.656326923	1.988326923	2.182326923	2.151326923	1.559326923	1.624326923	1.874326923	1.782326923	1.966326923	1.584326923	1.873326923	2.217326923	1.690326923	1.946326923	2.416326923
AADAC	6.182934657	5.318934657	4.993934657	5.850934657	4.772934657	6.308934657	5.232934657	4.947934657	6.395934657	6.461934657	5.332934657	6.343934657	3.558934657	4.813934657	4.757934657	3.768934657	6.699934657	4.994934657	5.483934657	5.575934657	6.230934657	6.147934657	6.807934657	5.459934657	4.688934657	4.984934657	5.290934657	6.670934657	5.332934657	5.896934657	5.527934657	4.860934657	3.871934657	5.778934657	6.360934657	6.047934657	6.073934657	5.127934657	5.090934657	5.388934657	7.234934657	5.120934657	5.686934657	5.016934657	5.372934657	5.405934657	5.929934657	5.600934657	4.764934657
AADACL2	7.707992484	7.437992484	7.401992484	7.890992484	7.756992484	7.135992484	7.367992484	6.638992484	8.123992484	7.339992484	7.772992484	7.738992484	7.482992484	7.068992484	6.426992484	6.957992484	7.572992484	7.394992484	7.468992484	7.321992484	7.022992484	7.864992484	7.898992484	6.395992484	7.070992484	6.506992484	7.195992484	7.961992484	7.687992484	7.104992484	7.448992484	7.042992484	7.197992484	7.713992484	7.291992484	7.578992484	8.028992484	7.367992484	7.434992484	7.212992484	7.909992484	7.023992484	6.907992484	7.038992484	7.497992484	7.652992484	7.475992484	7.247992484	7.502992484
AADACP1	1.619663462	1.587663462	1.537663462	1.747663462	1.262663462	1.496663462	1.729663462	2.445663462	1.865663462	2.016663462	1.453663462	1.541663462	1.714663462	1.533663462	1.528663462	1.645663462	2.144663462	1.601663462	2.381663462	1.531663462	1.806663462	1.570663462	1.679663462	2.223663462	2.084663462	1.684663462	1.617663462	2.174663462	1.551663462	1.551663462	1.814663462	1.623663462	1.743663462	1.700663462	1.728663462	1.546663462	1.586663462	1.777663462	1.735663462	1.559663462	2.294663462	1.797663462	1.852663462	1.594663462	1.639663462	1.547663462	1.521663462	1.563663462	1.596663462
AADAT	4.561407947	4.349407947	4.391407947	4.768407947	4.731407947	4.140407947	4.772407947	4.583407947	4.323407947	4.576407947	4.369407947	4.343407947	4.722407947	4.314407947	4.540407947	4.954407947	4.542407947	4.429407947	4.450407947	5.067407947	4.499407947	4.450407947	4.319407947	4.706407947	4.359407947	4.173407947	4.811407947	4.376407947	4.193407947	4.562407947	4.637407947	4.624407947	4.423407947	4.662407947	4.217407947	4.439407947	4.617407947	4.475407947	4.527407947	4.644407947	4.626407947	4.590407947	4.149407947	4.371407947	4.469407947	4.345407947	4.113407947	4.475407947	4.659407947
AAGAB	5.423123919	5.726123919	5.596123919	5.314123919	5.217123919	5.494123919	5.661123919	5.222123919	5.478123919	5.656123919	5.587123919	5.310123919	5.532123919	5.490123919	5.578123919	5.396123919	5.551123919	5.282123919	5.726123919	5.816123919	5.689123919	5.570123919	5.512123919	5.414123919	5.474123919	5.634123919	5.251123919	5.234123919	5.247123919	5.250123919	5.783123919	5.852123919	5.857123919	5.962123919	5.605123919	5.683123919	5.510123919	5.461123919	5.131123919	5.574123919	5.454123919	5.414123919	5.507123919	5.514123919	5.383123919	5.492123919	5.670123919	5.593123919	5.250123919
AAK1	4.994582898	5.265582898	4.935582898	5.221582898	5.349582898	5.344582898	5.342582898	4.953582898	5.420582898	4.913582898	5.105582898	5.081582898	5.505582898	5.294582898	4.781582898	5.256582898	5.020582898	5.491582898	5.196582898	4.871582898	5.310582898	5.502582898	5.233582898	5.249582898	5.248582898	5.161582898	5.384582898	5.468582898	5.370582898	4.992582898	5.288582898	5.145582898	5.024582898	5.437582898	5.306582898	5.254582898	5.393582898	5.094582898	5.230582898	5.072582898	5.375582898	5.219582898	5.007582898	4.950582898	5.288582898	5.273582898	5.303582898	5.273582898	5.242582898
AAMDC	3.707846154	3.572846154	4.243846154	3.763846154	3.815846154	3.417846154	3.370846154	3.211846154	3.835846154	3.564846154	4.246846154	3.963846154	3.130846154	4.251846154	3.445846154	4.071846154	3.485846154	4.089846154	3.814846154	4.000846154	3.538846154	3.341846154	3.351846154	3.606846154	3.245846154	3.611846154	3.946846154	3.441846154	3.089846154	3.533846154	3.986846154	4.012846154	3.013846154	4.186846154	3.435846154	2.976846154	3.318846154	2.772846154	3.138846154	4.001846154	3.303846154	3.960846154	3.695846154	3.824846154	3.830846154	3.191846154	3.071846154	3.564846154	4.068846154
AAMP	4.520144231	4.791144231	4.704144231	4.402144231	4.530144231	4.428144231	4.563144231	4.174144231	4.534144231	4.676144231	4.583144231	4.627144231	4.255144231	4.495144231	4.272144231	4.340144231	4.321144231	4.447144231	4.470144231	4.525144231	4.387144231	4.438144231	4.288144231	4.378144231	4.483144231	4.757144231	4.564144231	4.329144231	4.610144231	4.538144231	4.863144231	4.905144231	4.572144231	4.939144231	4.466144231	4.295144231	4.257144231	4.297144231	4.378144231	4.454144231	4.249144231	4.302144231	4.548144231	4.445144231	4.431144231	4.366144231	4.484144231	4.490144231	4.438144231
AANAT	1.964269231	2.116269231	1.745269231	1.723269231	1.816269231	1.948269231	1.821269231	1.823269231	1.745269231	1.625269231	1.512269231	1.801269231	1.788269231	1.814269231	1.717269231	1.904269231	1.907269231	1.598269231	1.955269231	1.767269231	1.456269231	1.868269231	1.879269231	1.766269231	1.857269231	2.152269231	1.737269231	1.824269231	1.907269231	1.860269231	1.830269231	1.916269231	2.005269231	2.173269231	2.030269231	1.828269231	1.764269231	1.879269231	1.677269231	1.835269231	1.656269231	1.749269231	1.679269231	1.826269231	1.524269231	1.780269231	1.830269231	1.817269231	1.932269231
AAR2	3.785230769	4.146230769	4.053230769	3.975230769	3.961230769	3.854230769	3.922230769	3.903230769	4.056230769	3.790230769	3.928230769	4.232230769	3.823230769	3.945230769	3.747230769	3.885230769	4.000230769	3.965230769	4.271230769	4.034230769	4.014230769	3.932230769	4.157230769	3.946230769	3.789230769	4.119230769	4.133230769	3.960230769	3.917230769	4.204230769	4.172230769	3.867230769	3.852230769	4.134230769	3.797230769	4.054230769	3.779230769	3.901230769	3.906230769	3.819230769	3.835230769	4.071230769	4.087230769	3.828230769	3.935230769	3.907230769	3.815230769	3.927230769	3.909230769
AARS	4.582932692	4.511932692	4.454932692	4.411932692	4.118932692	4.742932692	4.631932692	4.475932692	4.336932692	4.473932692	4.412932692	4.733932692	4.569932692	4.384932692	4.367932692	4.780932692	4.566932692	4.532932692	4.401932692	4.434932692	4.501932692	4.615932692	4.217932692	4.859932692	4.743932692	4.551932692	4.233932692	4.595932692	4.078932692	4.553932692	4.626932692	4.378932692	4.427932692	4.062932692	4.612932692	4.102932692	4.270932692	4.417932692	4.538932692	4.806932692	4.588932692	4.569932692	4.846932692	4.595932692	4.966932692	4.613932692	4.407932692	4.259932692	4.180932692
AARS2	3.595533654	3.781533654	3.522033654	3.575033654	3.299533654	3.383033654	3.165033654	3.477533654	3.336533654	3.584533654	3.444033654	3.397533654	3.183533654	3.298033654	3.440033654	3.283533654	3.516033654	3.410033654	2.965033654	3.517533654	3.594533654	3.753033654	3.018033654	3.561033654	3.185533654	3.729533654	3.220033654	3.435533654	3.506533654	3.332533654	3.180533654	3.714033654	3.838533654	3.517533654	3.451533654	3.117533654	3.206033654	3.156033654	3.214533654	3.526533654	3.342533654	3.292533654	3.281033654	3.418533654	3.359533654	3.295033654	3.562033654	3.838533654	3.409033654
AARSD1	3.581673077	3.527673077	3.426673077	3.333673077	3.583673077	3.718673077	3.645673077	3.562673077	3.614673077	3.443673077	3.540673077	3.791673077	3.536673077	3.540673077	3.294673077	3.650673077	3.425673077	3.487673077	3.443673077	3.491673077	3.499673077	3.404673077	3.666673077	3.408673077	3.266673077	3.788673077	3.501673077	3.546673077	3.594673077	3.534673077	3.516673077	3.728673077	3.540673077	3.598673077	3.581673077	3.284673077	3.380673077	3.478673077	3.289673077	3.535673077	3.151673077	3.431673077	3.672673077	3.379673077	3.826673077	3.565673077	3.538673077	3.396673077	3.167673077
AASDH	6.813735204	6.879735204	7.002235204	6.728235204	6.293235204	6.439235204	6.125735204	6.400735204	6.610735204	6.385735204	6.679735204	6.372235204	6.057235204	6.702735204	6.410235204	6.272235204	6.461735204	6.691735204	6.272235204	6.456735204	6.207735204	6.671735204	5.650735204	6.581735204	6.582735204	6.430235204	6.207235204	6.618735204	6.429735204	5.890735204	6.383735204	6.536235204	6.305735204	6.083735204	6.462235204	6.094735204	6.333235204	6.265735204	6.253235204	6.471735204	6.456735204	6.219735204	6.448735204	6.364735204	6.482735204	6.441235204	6.823235204	6.577735204	6.647235204
AASDHPPT	6.550426693	6.389426693	6.314426693	6.231426693	6.066426693	6.492426693	6.048426693	6.394426693	6.236426693	6.223426693	6.076426693	6.341426693	6.483426693	6.349426693	6.396426693	6.304426693	6.468426693	6.263426693	6.028426693	6.146426693	6.326426693	6.469426693	6.186426693	6.342426693	6.589426693	6.348426693	6.093426693	6.575426693	6.542426693	6.019426693	6.199426693	6.164426693	6.090426693	5.671426693	6.329426693	6.402426693	6.392426693	6.449426693	6.288426693	6.230426693	6.349426693	6.212426693	6.278426693	6.178426693	6.339426693	6.511426693	6.513426693	6.191426693	6.414426693
AASS	5.802686379	4.809186379	4.823686379	5.195686379	5.000186379	5.494186379	5.252686379	5.708186379	4.873186379	5.295186379	5.385686379	4.860186379	5.062186379	4.891186379	5.201686379	5.661686379	5.160686379	4.999686379	5.406686379	4.928686379	4.995186379	4.990186379	5.275186379	5.432186379	5.385686379	4.463186379	5.283186379	4.964686379	6.485686379	4.957686379	4.855686379	5.280686379	5.058686379	5.042686379	5.302186379	5.257186379	5.392186379	5.453186379	5.420186379	5.016686379	5.424186379	5.854686379	4.970686379	5.374186379	5.500186379	5.528186379	5.618186379	5.460686379	5.889686379
AATBC	4.569692308	5.271692308	3.804692308	4.408692308	3.059692308	4.011692308	2.259692308	3.481692308	3.169692308	4.732692308	4.278692308	2.901692308	2.650692308	3.485692308	4.432692308	3.024692308	2.760692308	3.682692308	2.607692308	3.172692308	2.725692308	4.481692308	2.429692308	3.621692308	2.461692308	4.807692308	2.167692308	3.414692308	2.614692308	2.204692308	1.942692308	4.013692308	5.407692308	3.342692308	3.533692308	2.344692308	3.957692308	3.983692308	3.583692308	3.001692308	4.154692308	3.178692308	2.989692308	4.001692308	2.209692308	3.190692308	5.252692308	5.388692308	4.205692308
AATF	7.162563917	7.548563917	7.517563917	7.351563917	7.430563917	7.128563917	7.452563917	7.217563917	7.333563917	7.116563917	7.244563917	7.802563917	7.213563917	7.342563917	6.987563917	6.980563917	7.399563917	7.296563917	7.435563917	7.334563917	7.267563917	7.120563917	7.351563917	7.196563917	7.158563917	7.330563917	7.505563917	7.394563917	7.243563917	7.395563917	7.479563917	7.427563917	7.128563917	7.555563917	7.293563917	6.939563917	6.775563917	7.085563917	7.042563917	7.345563917	6.869563917	7.211563917	7.227563917	7.164563917	7.307563917	6.982563917	6.936563917	6.897563917	7.079563917
AATK	3.436307692	3.579307692	3.406307692	3.256307692	3.130307692	3.213307692	3.486307692	3.238307692	3.213307692	3.792307692	3.658307692	3.594307692	3.478307692	3.427307692	3.410307692	3.494307692	3.239307692	3.504307692	3.473307692	3.724307692	3.539307692	3.388307692	3.421307692	3.268307692	3.434307692	3.936307692	3.663307692	3.318307692	3.436307692	3.531307692	3.920307692	4.066307692	3.679307692	4.364307692	3.487307692	3.425307692	3.086307692	3.518307692	3.715307692	3.657307692	3.546307692	3.694307692	3.475307692	3.497307692	3.497307692	3.387307692	3.427307692	3.328307692	2.967307692
ABAT	5.754024861	5.259024861	4.957024861	5.713024861	5.231024861	5.045024861	5.374024861	5.444024861	5.179024861	5.154024861	5.116024861	5.242024861	5.116024861	5.394024861	5.875024861	5.454024861	5.001024861	5.540024861	4.523024861	5.730024861	5.096024861	5.195024861	4.851024861	4.700024861	4.955024861	5.199024861	5.172024861	4.875024861	4.259024861	5.024024861	4.473024861	4.952024861	5.293024861	4.377024861	5.613024861	5.050024861	5.370024861	5.589024861	5.511024861	5.708024861	5.220024861	6.007024861	5.482024861	5.740024861	5.407024861	5.093024861	5.530024861	5.879024861	5.872024861
ABCA1	3.527865385	3.681865385	3.572865385	3.453865385	3.112865385	3.312365385	2.851865385	3.733365385	3.679865385	3.125365385	3.101865385	3.084365385	3.391865385	3.309865385	3.466365385	3.459365385	3.462865385	3.271865385	3.505865385	3.302365385	3.467365385	3.482365385	3.004865385	3.576865385	3.796865385	2.880365385	3.273865385	3.428365385	3.515865385	3.609865385	3.167365385	3.020865385	2.661365385	2.841865385	3.048365385	3.643365385	3.260365385	3.660365385	3.757365385	3.286365385	3.280365385	3.352365385	3.100365385	3.224365385	2.917865385	3.560365385	3.206865385	3.221865385	3.335365385
ABCA10	2.052865385	2.040865385	2.092865385	1.890865385	1.953865385	2.221865385	1.992865385	2.003865385	1.947865385	2.109865385	2.040865385	1.697865385	1.901865385	1.820865385	1.907865385	1.921865385	2.125865385	1.946865385	1.972865385	2.029865385	2.004865385	1.863865385	2.008865385	2.044865385	1.908865385	1.916865385	1.892865385	1.885865385	1.998865385	2.067865385	2.030865385	1.917865385	1.999865385	2.143865385	2.156865385	1.640865385	1.952865385	1.760865385	1.919865385	1.957865385	1.947865385	2.163865385	2.022865385	1.866865385	2.100865385	2.165865385	2.220865385	1.845865385	1.754865385
ABCA11P	3.604788462	2.630788462	3.030788462	3.127788462	3.012788462	2.912788462	2.582788462	3.437788462	3.166788462	2.717788462	3.742788462	2.464788462	2.533788462	3.206788462	3.379788462	3.233788462	3.331788462	2.804788462	2.440788462	3.564788462	2.760788462	3.175788462	2.299788462	3.074788462	2.896788462	2.877788462	3.228788462	2.576788462	2.422788462	2.142788462	2.435788462	3.562788462	2.413788462	2.362788462	3.004788462	2.770788462	3.767788462	2.830788462	2.606788462	3.264788462	3.326788462	3.086788462	2.864788462	2.850788462	3.053788462	2.893788462	2.968788462	3.327788462	4.031788462
ABCA12	4.571653846	4.885653846	4.179653846	4.844653846	4.105653846	4.580653846	4.005653846	4.488653846	5.159653846	4.919653846	4.550653846	3.905653846	3.911653846	3.961653846	3.608653846	3.543653846	4.430653846	4.415653846	4.336653846	4.285653846	4.794653846	5.076653846	4.499653846	4.126653846	4.997653846	4.816653846	4.507653846	4.317653846	5.672653846	4.579653846	4.020653846	4.484653846	5.052653846	4.290653846	4.902653846	4.240653846	4.921653846	5.200653846	4.906653846	3.865653846	5.145653846	4.085653846	3.835653846	3.798653846	3.354653846	5.140653846	4.811653846	4.874653846	4.330653846
ABCA13	2.255057692	2.005057692	1.388057692	1.652057692	1.325057692	1.298057692	1.336057692	1.408057692	1.625057692	2.205057692	2.276057692	1.378057692	1.240057692	1.207057692	2.716057692	1.254057692	2.140057692	1.342057692	1.207057692	1.860057692	1.508057692	2.763057692	1.381057692	1.791057692	1.213057692	1.865057692	1.406057692	1.561057692	1.179057692	1.287057692	1.440057692	1.591057692	2.225057692	2.126057692	1.699057692	1.236057692	2.519057692	1.435057692	1.349057692	1.837057692	2.875057692	1.469057692	1.917057692	1.551057692	1.255057692	1.489057692	2.566057692	3.359057692	2.279057692
ABCA17P	2.126221154	2.105221154	1.935221154	2.196221154	1.887221154	1.626221154	2.207221154	2.033221154	1.833221154	2.090221154	2.013221154	2.038221154	1.917221154	1.852221154	1.774221154	1.738221154	1.813221154	1.784221154	2.155221154	2.075221154	1.909221154	1.790221154	1.920221154	1.951221154	1.854221154	2.147221154	2.071221154	1.910221154	1.876221154	1.726221154	1.806221154	2.119221154	2.255221154	2.444221154	2.058221154	1.795221154	1.881221154	1.899221154	1.879221154	1.922221154	1.985221154	1.877221154	1.657221154	1.933221154	1.939221154	1.847221154	1.880221154	2.151221154	2.121221154
ABCA2	2.831480769	2.701480769	2.783480769	2.463480769	2.629480769	2.522480769	2.728480769	2.395480769	2.653480769	2.559480769	2.753480769	2.504480769	2.653480769	2.773480769	2.404480769	2.764480769	2.611480769	2.438480769	2.338480769	2.612480769	2.620480769	2.458480769	2.495480769	2.546480769	2.465480769	2.758480769	2.624480769	2.161480769	2.452480769	2.815480769	2.510480769	2.440480769	2.575480769	2.403480769	2.695480769	2.429480769	2.748480769	2.327480769	2.403480769	2.609480769	2.571480769	2.690480769	2.693480769	2.779480769	2.587480769	2.514480769	2.367480769	2.638480769	2.799480769
ABCA3	3.710576923	3.630576923	3.452576923	3.347576923	3.281576923	3.015576923	3.300576923	3.074576923	3.153576923	3.281576923	3.062576923	3.177576923	2.791576923	3.417576923	3.133576923	3.238576923	2.913576923	3.283576923	3.247576923	3.524576923	3.334576923	3.096576923	2.946576923	3.142576923	2.909576923	3.487576923	3.185576923	2.857576923	2.809576923	3.114576923	3.357576923	3.499576923	3.635576923	3.849576923	3.245576923	2.937576923	2.898576923	2.860576923	2.742576923	3.104576923	3.177576923	2.966576923	2.962576923	3.066576923	2.816576923	2.783576923	2.873576923	3.381576923	3.030576923
ABCA4	2.226033654	2.450533654	2.155533654	2.410033654	2.224533654	2.245033654	1.970533654	2.298033654	2.168533654	2.634533654	2.604533654	2.210533654	2.198033654	2.566033654	2.621033654	2.431533654	1.974033654	2.299533654	1.977533654	2.630033654	2.334533654	2.316533654	2.002533654	2.276033654	1.960533654	2.684533654	2.007533654	2.034033654	2.381033654	2.111533654	1.901533654	2.569033654	3.511533654	2.402033654	2.503533654	1.943033654	2.376533654	2.113533654	2.275533654	2.078033654	2.483533654	2.279533654	2.408033654	2.107033654	1.910033654	1.978033654	2.864033654	2.562533654	2.178033654
ABCA5	4.496807692	3.971307692	4.338807692	4.090807692	4.111307692	3.875807692	2.923807692	3.346307692	3.947807692	3.158807692	3.890307692	3.618807692	2.595807692	3.940807692	3.964807692	3.482807692	3.632307692	3.604307692	3.428307692	3.887807692	2.735307692	3.515807692	3.674807692	3.781307692	3.640307692	3.266307692	3.582807692	3.537307692	3.249307692	2.935307692	3.154307692	3.323307692	2.923807692	2.974807692	2.902807692	2.708807692	3.124807692	3.070307692	2.964807692	3.244307692	3.383807692	3.757307692	3.426307692	3.678307692	3.948807692	3.557307692	4.160307692	3.292307692	3.969807692
ABCA6	3.693913462	1.844913462	3.125913462	2.645913462	2.849913462	2.727913462	2.956913462	4.162913462	2.677913462	2.558913462	2.142913462	1.610913462	3.599913462	2.636913462	3.595913462	4.315913462	4.177913462	3.394913462	3.050913462	2.891913462	3.697913462	2.438913462	2.139913462	3.997913462	3.268913462	1.988913462	3.291913462	2.435913462	1.623913462	3.504913462	1.693913462	2.794913462	1.198913462	2.616913462	3.275913462	3.096913462	4.345913462	3.674913462	3.527913462	3.284913462	4.108913462	3.512913462	3.229913462	3.360913462	2.343913462	3.161913462	2.255913462	2.951913462	3.416913462
ABCA7	3.231644231	3.188644231	3.006644231	3.042644231	2.848644231	3.096644231	3.126644231	2.934644231	3.233644231	2.965644231	3.125644231	3.268644231	2.684644231	3.149644231	3.158644231	2.843644231	3.140644231	2.999644231	2.885644231	3.052644231	3.149644231	3.512644231	3.102644231	3.179644231	3.220644231	3.609644231	3.316644231	3.183644231	2.971644231	3.236644231	2.836644231	2.938644231	3.554644231	3.171644231	3.165644231	2.978644231	2.766644231	3.155644231	2.866644231	3.095644231	2.723644231	2.849644231	2.995644231	3.017644231	2.760644231	2.940644231	3.108644231	3.570644231	3.070644231
ABCA8	2.560605769	2.110605769	2.118605769	1.955605769	1.961605769	2.070605769	2.023605769	2.041605769	1.970605769	2.215605769	1.893605769	1.877605769	2.090605769	2.167605769	1.968605769	2.639605769	2.404605769	2.383605769	2.315605769	2.716605769	2.451605769	2.176605769	1.944605769	2.465605769	2.005605769	2.614605769	2.212605769	1.973605769	1.935605769	2.055605769	1.822605769	2.439605769	1.956605769	2.242605769	2.089605769	2.133605769	2.295605769	2.150605769	2.091605769	2.292605769	2.397605769	2.025605769	2.142605769	2.144605769	2.154605769	2.098605769	1.953605769	2.245605769	2.158605769
ABCA9	3.209615385	1.966615385	3.182615385	2.362615385	3.022615385	2.563615385	2.238615385	3.371615385	3.134615385	1.756615385	1.522615385	2.058615385	3.135615385	2.780615385	2.791615385	3.911615385	3.744615385	3.530615385	3.437615385	2.931615385	3.347615385	2.261615385	1.896615385	3.957615385	2.952615385	2.141615385	2.905615385	2.200615385	1.843615385	3.979615385	1.426615385	2.276615385	1.432615385	1.803615385	2.205615385	2.227615385	3.003615385	3.458615385	2.873615385	2.871615385	2.845615385	2.949615385	2.802615385	3.155615385	2.558615385	3.330615385	2.011615385	2.041615385	2.305615385
ABCB1	2.161254808	2.020754808	1.870254808	2.130254808	2.065754808	2.112754808	2.659254808	2.023254808	1.870254808	2.207754808	2.196754808	2.169254808	2.049754808	1.848254808	2.250754808	2.632754808	2.027254808	2.124754808	2.239754808	2.466754808	2.067254808	2.299254808	2.593754808	2.152754808	2.113754808	1.732754808	1.989254808	2.045754808	2.349754808	2.151754808	2.218754808	2.487754808	2.310254808	2.256254808	2.010754808	2.332254808	2.195754808	1.892254808	1.944754808	2.462254808	2.301254808	3.225254808	1.965754808	2.316754808	2.964254808	1.929254808	2.147754808	2.118254808	2.490254808
ABCB10	3.807807692	3.525807692	3.458807692	3.763807692	3.772807692	3.797807692	3.875807692	4.044807692	3.739807692	3.524807692	3.787807692	3.759807692	3.899807692	3.532807692	3.921807692	3.747807692	3.800807692	3.508807692	3.498807692	3.408807692	3.285807692	3.355807692	3.854807692	3.571807692	4.160807692	2.796807692	3.558807692	3.919807692	4.107807692	3.453807692	3.917807692	3.206807692	3.492807692	3.504807692	3.899807692	4.351807692	4.160807692	4.038807692	3.688807692	3.524807692	3.523807692	3.667807692	3.683807692	3.574807692	3.500807692	3.955807692	3.563807692	4.010807692	4.158807692
ABCB11	1.791682692	2.157682692	2.186682692	1.959182692	1.910182692	1.876682692	1.884682692	1.731182692	1.789682692	1.974682692	2.012182692	1.780682692	1.803182692	1.963682692	2.024682692	1.867682692	1.794682692	1.889682692	1.919182692	1.927182692	1.718182692	2.060182692	1.854682692	1.915682692	1.945182692	2.380182692	1.917182692	1.776182692	1.922182692	1.875182692	1.970682692	2.071682692	2.131682692	1.776182692	1.650182692	1.832182692	1.772682692	1.775182692	1.981682692	1.733682692	1.906182692	2.056682692	1.819182692	2.002182692	1.636682692	1.707182692	1.944682692	1.702182692	1.712182692
ABCB4	2.284399038	2.519399038	2.218899038	2.849899038	2.395399038	1.859399038	2.704899038	2.117899038	2.234899038	2.411899038	2.072899038	2.465899038	2.468899038	2.085399038	1.981399038	2.065899038	2.207899038	2.517399038	2.638899038	2.589399038	2.376899038	2.139899038	2.723899038	1.900399038	1.649399038	2.188899038	2.815399038	2.036399038	1.973399038	2.626899038	2.450399038	2.243399038	2.033899038	2.436399038	2.209899038	2.668899038	2.350899038	2.060899038	2.029399038	2.537899038	1.691399038	2.218399038	2.369399038	2.225899038	2.335399038	1.564399038	1.687899038	2.614399038	2.366899038
ABCB5	1.634230769	1.640730769	1.800730769	1.838230769	2.198730769	1.775230769	1.665730769	2.433230769	1.680730769	1.544730769	1.764730769	1.579230769	2.566230769	2.159230769	1.699730769	2.464730769	2.012230769	1.724230769	2.212230769	1.739230769	1.841730769	1.733230769	1.808730769	3.652230769	2.035230769	1.802230769	1.829230769	1.830730769	1.683730769	2.006730769	1.926230769	1.801730769	2.002730769	1.825730769	1.679230769	1.597230769	2.034230769	2.588230769	1.892230769	2.056230769	2.364230769	2.107230769	1.668230769	2.145730769	1.965230769	2.454230769	1.692730769	1.612730769	1.693730769
ABCB6	2.461514423	2.727014423	2.903514423	2.743514423	2.614014423	2.575014423	2.464014423	2.813514423	2.833014423	2.672514423	2.771514423	3.091514423	2.782014423	2.701014423	2.706514423	2.879014423	2.752514423	2.865014423	2.747014423	2.611014423	2.727014423	2.861014423	2.778514423	2.597014423	2.634014423	3.060014423	2.726014423	2.905014423	3.168014423	2.874514423	2.679014423	2.529514423	3.265014423	2.468014423	2.773014423	2.638014423	2.751014423	3.018514423	2.887514423	2.730514423	2.816514423	2.703014423	2.707014423	2.644014423	2.850514423	2.813014423	2.982014423	2.967514423	2.612014423
ABCB7	3.830798077	4.074798077	3.846798077	3.977798077	3.958798077	3.860798077	3.993798077	3.679798077	4.137798077	3.915798077	4.318798077	3.974798077	3.696798077	3.962798077	4.018798077	3.732798077	3.890798077	3.850798077	3.830798077	3.942798077	3.554798077	3.933798077	3.809798077	3.332798077	3.816798077	4.043798077	3.911798077	3.713798077	3.842798077	3.611798077	4.104798077	3.958798077	3.972798077	3.989798077	3.845798077	3.866798077	3.857798077	3.897798077	3.787798077	3.835798077	3.796798077	3.789798077	3.692798077	3.765798077	3.644798077	3.830798077	3.826798077	4.141798077	4.201798077
ABCB8	2.615725962	2.870225962	2.644725962	2.516725962	2.543725962	2.648725962	2.318225962	2.540725962	2.634225962	2.709725962	2.632725962	2.679725962	2.699725962	2.486725962	2.461725962	2.500725962	2.548725962	2.578225962	2.674225962	2.573725962	2.633225962	2.726725962	2.247725962	2.545225962	2.753225962	2.812725962	2.451725962	2.670725962	2.636225962	2.244725962	2.506225962	2.518225962	2.630225962	2.414725962	2.527725962	2.480725962	2.617725962	2.510725962	2.482225962	2.425725962	2.805225962	2.442225962	2.540225962	2.414725962	2.527725962	2.514725962	2.612725962	2.803725962	2.563725962
ABCB9	2.322086538	2.428086538	2.273086538	2.373086538	2.404086538	2.109086538	2.059086538	2.074086538	2.343086538	2.204086538	2.126086538	2.326086538	2.203086538	2.219086538	2.449086538	2.203086538	2.197086538	2.412086538	2.441086538	2.357086538	2.263086538	2.231086538	2.236086538	2.217086538	2.259086538	2.425086538	2.200086538	2.580086538	2.324086538	2.436086538	2.173086538	2.230086538	2.451086538	2.353086538	2.229086538	2.012086538	2.292086538	2.323086538	2.496086538	2.258086538	2.235086538	2.316086538	2.223086538	2.345086538	2.398086538	2.416086538	2.497086538	2.274086538	2.346086538
ABCC1	3.684673077	3.733173077	3.268673077	3.760173077	3.566673077	3.629673077	4.075173077	4.196673077	3.609673077	4.226173077	3.430173077	3.773173077	4.089173077	3.328673077	3.794173077	3.582673077	3.703673077	3.502173077	3.800173077	3.746673077	4.277173077	3.909173077	3.942173077	3.868673077	3.792673077	3.833673077	3.769673077	3.490673077	4.672673077	3.953673077	3.761173077	3.640673077	4.569173077	3.538173077	4.009173077	4.217673077	4.399673077	4.291173077	4.054173077	3.818173077	4.099173077	3.697173077	3.952673077	3.519173077	3.605673077	3.907673077	3.880673077	3.649173077	3.397673077
ABCC10	3.718620192	3.592120192	3.590620192	3.473120192	3.222620192	3.752120192	3.619120192	3.896120192	3.670620192	3.546120192	3.386120192	3.498620192	3.948620192	3.392120192	3.540620192	3.527620192	3.730120192	3.526120192	3.404120192	3.512620192	3.974620192	3.831620192	3.350120192	3.982620192	3.713120192	3.503620192	3.391620192	3.784120192	3.652120192	3.371120192	3.353620192	3.283620192	3.376620192	3.156620192	3.697120192	3.825120192	3.614620192	3.610620192	3.431120192	3.631120192	3.568620192	3.552120192	3.710120192	3.593620192	3.714120192	3.678120192	3.579620192	3.584620192	3.508120192
ABCC11	2.046600962	2.129100962	2.109600962	2.088600962	1.916600962	1.917100962	1.829600962	2.001600962	1.969600962	2.602100962	2.117600962	1.772600962	2.035100962	1.965600962	2.058100962	2.073600962	2.145600962	1.872100962	2.244600962	1.919100962	2.069600962	2.114600962	2.138100962	1.906100962	1.970600962	2.665600962	1.917100962	2.196100962	1.900600962	2.357600962	2.031100962	2.020100962	2.384100962	2.160100962	2.150600962	2.036600962	2.012100962	2.083600962	2.193600962	1.941100962	2.157600962	2.145100962	2.078100962	2.124600962	1.969600962	2.236100962	2.202100962	2.251100962	2.100100962
ABCC12	1.648451923	1.744451923	1.736951923	1.693951923	1.684451923	1.719951923	1.682951923	1.589451923	1.701951923	1.776451923	1.876451923	1.709451923	1.759951923	1.734451923	1.711451923	1.739951923	1.716451923	1.764951923	1.725451923	1.847951923	1.799951923	1.758951923	1.961451923	1.618451923	1.727951923	1.873951923	1.735451923	1.768951923	1.866951923	1.863451923	1.774951923	1.838451923	1.680951923	1.870451923	1.790451923	1.717951923	1.616451923	1.658451923	1.740951923	1.645451923	1.725451923	1.826451923	2.022951923	1.755951923	1.692951923	1.614951923	1.734951923	1.705451923	1.649951923
ABCC13	1.707341346	1.844841346	1.710841346	1.744841346	1.901341346	1.736341346	1.832841346	1.720841346	1.687841346	1.858341346	2.014841346	1.777841346	1.875841346	1.852841346	1.790341346	1.929341346	1.685841346	1.737341346	1.950341346	1.944341346	1.690341346	1.792841346	1.841841346	1.785841346	1.723841346	1.989841346	1.607841346	1.722841346	1.657341346	1.988341346	1.998841346	1.697841346	2.181341346	2.116841346	1.769841346	1.698341346	1.797341346	1.664341346	1.754341346	1.680341346	1.774341346	1.837341346	1.733341346	1.789841346	1.584841346	1.844841346	1.715341346	1.645341346	1.685341346
ABCC2	2.002153846	2.598153846	2.306153846	2.272153846	2.412153846	2.251153846	2.326153846	2.266153846	2.025153846	2.629153846	2.711153846	2.501153846	2.237153846	2.127153846	2.132153846	2.100153846	2.657153846	1.964153846	2.283153846	2.316153846	2.609153846	2.237153846	2.078153846	2.114153846	2.535153846	2.576153846	2.289153846	3.577153846	2.305153846	2.602153846	2.401153846	2.007153846	1.758153846	2.320153846	2.276153846	2.239153846	2.119153846	2.264153846	2.369153846	1.774153846	2.213153846	2.182153846	1.841153846	2.027153846	2.188153846	2.404153846	2.053153846	2.132153846	2.091153846
ABCC3	3.545596154	3.320596154	3.155596154	3.438596154	3.154596154	2.771596154	2.845596154	2.636596154	3.410596154	3.201596154	3.399596154	3.023596154	2.779596154	3.055596154	2.943596154	2.967596154	2.932596154	3.112596154	3.272596154	2.824596154	2.816596154	3.246596154	2.817596154	2.531596154	3.042596154	3.708596154	3.215596154	2.988596154	2.777596154	2.997596154	3.056596154	3.352596154	3.557596154	3.218596154	2.844596154	2.597596154	3.061596154	3.365596154	3.041596154	3.224596154	2.913596154	2.716596154	3.210596154	2.978596154	2.570596154	2.960596154	2.995596154	3.644596154	3.372596154
ABCC4	2.806927885	2.542927885	2.478427885	2.544927885	2.365427885	2.468427885	3.112927885	2.662927885	2.618927885	2.327427885	2.161427885	2.992427885	3.092927885	2.273927885	2.242427885	2.160427885	2.261927885	2.417427885	2.557927885	2.579927885	2.210427885	2.002927885	2.382927885	2.171427885	2.312927885	2.044427885	2.647427885	2.445427885	3.239427885	2.593927885	2.457927885	2.288427885	2.131927885	2.429927885	2.564927885	3.175927885	2.703927885	2.625927885	2.390427885	2.709927885	2.195427885	2.663427885	2.626427885	2.329927885	3.040427885	2.254927885	1.849427885	1.950927885	2.036927885
ABCC5	3.740923077	2.993923077	2.961923077	3.010923077	2.514923077	3.185923077	3.184923077	3.508923077	2.899923077	3.573923077	3.274923077	3.077923077	2.579923077	3.140923077	2.767923077	2.974923077	3.147923077	3.008923077	2.702923077	2.614923077	3.107923077	3.412923077	3.195923077	3.400923077	2.969923077	2.675923077	2.386923077	3.626923077	2.406923077	2.245923077	2.499923077	2.915923077	3.144923077	2.154923077	3.867923077	2.678923077	2.879923077	2.561923077	2.859923077	3.053923077	3.634923077	3.239923077	2.616923077	3.736923077	3.477923077	2.552923077	3.436923077	2.712923077	2.634923077
ABCC6P1	1.981980769	1.813980769	1.904980769	1.661980769	1.678980769	1.559980769	1.890980769	1.638980769	1.624980769	1.582980769	1.623980769	1.702980769	1.621980769	1.562980769	1.867980769	1.726980769	1.494980769	1.857980769	1.832980769	1.659980769	1.668980769	1.791980769	1.702980769	1.736980769	1.444980769	2.117980769	1.720980769	1.608980769	1.624980769	1.991980769	1.566980769	1.670980769	1.789980769	1.563980769	1.650980769	1.563980769	1.662980769	1.789980769	1.708980769	1.521980769	1.988980769	1.696980769	1.712980769	1.736980769	1.668980769	1.651980769	1.780980769	1.824980769	1.587980769
ABCC8	2.222745192	2.394245192	2.429745192	2.337245192	2.298745192	2.356245192	2.584245192	2.277745192	2.366245192	2.071245192	2.474745192	2.389245192	2.458745192	2.481245192	2.436245192	2.467745192	2.313745192	2.371745192	2.125745192	2.380745192	2.449245192	2.612245192	2.584745192	2.623745192	2.417745192	2.275745192	2.240245192	2.416745192	2.516245192	2.388245192	2.563745192	2.538245192	2.586245192	2.555245192	2.556245192	2.276245192	2.184745192	2.485245192	2.375745192	2.771245192	2.500245192	2.354745192	2.344745192	2.163745192	2.325245192	2.386245192	2.547745192	2.339745192	2.203245192
ABCC9	2.121451923	1.708451923	2.134451923	2.026451923	1.931451923	2.110451923	2.061451923	2.803451923	1.532451923	2.421451923	1.976451923	1.997451923	2.177451923	2.224451923	2.000451923	2.662451923	2.193451923	2.103451923	2.215451923	2.154451923	1.971451923	1.549451923	1.968451923	2.432451923	2.602451923	1.675451923	1.977451923	1.574451923	1.709451923	2.052451923	1.829451923	2.468451923	1.870451923	2.514451923	2.114451923	2.384451923	2.976451923	2.128451923	1.792451923	1.982451923	2.555451923	2.292451923	2.137451923	2.317451923	2.160451923	2.049451923	1.588451923	2.568451923	2.345451923
ABCD1	2.469355769	2.755355769	2.724355769	2.260355769	2.478355769	2.920355769	2.965355769	2.933355769	2.584355769	3.024355769	2.762355769	2.802355769	3.461355769	2.626355769	2.684355769	3.032355769	2.909355769	2.786355769	3.373355769	2.683355769	3.354355769	3.172355769	2.833355769	2.958355769	3.280355769	2.930355769	2.970355769	2.955355769	2.786355769	3.197355769	2.892355769	2.964355769	2.728355769	2.695355769	3.096355769	3.178355769	2.778355769	3.123355769	3.170355769	2.820355769	2.787355769	2.817355769	2.681355769	3.032355769	2.828355769	3.031355769	2.732355769	2.743355769	2.415355769
ABCD2	1.470423077	1.396423077	1.780423077	1.488423077	1.610423077	1.927423077	1.594423077	1.388423077	1.416423077	1.420423077	1.320423077	1.395423077	1.299423077	2.098423077	1.879423077	3.272423077	1.605423077	1.968423077	1.496423077	1.538423077	1.725423077	1.468423077	1.389423077	1.731423077	1.730423077	1.436423077	1.816423077	1.436423077	1.700423077	2.600423077	1.349423077	1.508423077	1.476423077	1.340423077	1.760423077	1.440423077	2.079423077	1.596423077	2.226423077	1.960423077	1.918423077	1.676423077	1.797423077	2.171423077	1.317423077	1.429423077	1.482423077	1.280423077	1.599423077
ABCD3	4.677822115	4.811322115	4.447822115	5.003822115	4.619822115	4.657322115	4.099822115	4.201822115	4.819322115	4.699822115	4.744822115	4.219322115	3.821322115	4.510822115	4.613822115	4.070822115	4.433822115	4.475322115	4.523822115	4.673822115	4.193322115	4.872322115	4.662322115	4.316822115	4.455822115	4.854822115	4.700822115	4.658322115	4.937322115	4.209322115	4.394322115	4.459822115	4.883822115	4.431322115	4.773322115	4.313822115	4.595322115	4.246322115	4.318822115	4.446322115	4.779322115	4.609322115	4.470822115	4.433322115	4.437822115	4.482322115	5.031822115	4.739322115	4.625322115
ABCD4	3.093980769	2.923480769	2.868480769	2.965980769	2.737480769	2.886480769	2.709980769	2.920480769	2.926980769	3.090980769	2.768480769	2.919480769	2.925480769	2.811980769	2.861980769	2.929480769	2.702480769	2.870480769	2.960480769	2.736980769	2.892980769	2.801980769	2.946480769	3.037480769	2.914480769	2.778980769	3.060980769	2.935980769	2.671980769	2.973980769	2.807480769	2.699480769	3.021980769	2.954980769	2.949980769	2.959480769	3.037980769	2.731980769	2.869480769	3.088480769	2.822980769	2.980480769	2.919480769	2.996980769	3.078480769	2.881480769	2.711480769	2.922980769	2.890980769
ABCE1	4.370375	4.347375	4.243375	4.332375	4.395375	4.787875	4.460375	4.490375	4.493875	4.387875	4.328375	4.652875	4.482375	4.192375	4.198375	4.298875	4.511875	4.221875	4.443375	4.447875	4.227375	4.294375	4.643875	4.074875	4.658875	4.499375	4.307875	4.288375	5.067375	4.339375	4.433875	4.159375	4.673875	4.256875	4.576375	4.697375	4.624875	4.526875	4.356375	4.224875	4.319875	4.415875	4.262375	4.263875	4.453875	4.417875	4.338875	4.577875	4.563375
ABCF1	4.344875	4.700875	4.449875	4.263875	4.158875	4.624875	4.369875	4.225875	4.424875	4.470875	4.226875	4.735875	4.296875	4.325875	3.961875	4.276875	4.377875	4.394875	3.994875	4.217875	4.453875	4.223875	4.326875	4.528875	4.457875	4.483875	4.143875	4.264875	4.468875	4.549875	4.623875	4.366875	4.456875	4.337875	4.412875	4.364875	4.395875	4.284875	4.288875	4.156875	4.039875	4.195875	4.476875	4.256875	4.317875	4.064875	4.223875	4.337875	4.076875
ABCF2	3.123625	3.424625	3.222625	3.083625	3.057625	3.323625	3.456625	3.234625	3.329625	3.252625	2.908625	3.627625	3.455625	3.081625	2.833625	3.071625	3.372625	3.091625	3.516625	3.309625	3.725625	3.319625	3.269625	3.176625	3.218625	3.086625	3.085625	3.152625	3.541625	3.409625	3.587625	3.179625	3.548625	3.238625	3.544625	3.394625	3.326625	3.569625	3.190625	3.254625	3.192625	3.003625	3.562625	3.132625	3.214625	3.264625	3.494625	3.158625	2.955625
ABCF3	3.831528846	4.021528846	3.710528846	3.650528846	3.594528846	3.723528846	3.798528846	3.680528846	3.585528846	3.805528846	3.683528846	3.798528846	3.740528846	3.639528846	3.698528846	3.557528846	3.832528846	3.695528846	3.677528846	3.714528846	3.928528846	3.690528846	3.708528846	3.876528846	3.769528846	3.782528846	3.714528846	3.866528846	3.744528846	3.600528846	3.888528846	3.827528846	3.731528846	3.818528846	3.807528846	3.652528846	3.461528846	3.554528846	3.651528846	3.779528846	3.657528846	3.572528846	3.898528846	3.567528846	3.781528846	3.768528846	3.704528846	3.574528846	3.484528846
ABCG1	3.526125	3.286125	2.548625	3.770625	3.125625	2.417125	3.063625	3.638625	3.181625	3.568625	3.582625	2.744125	3.412625	2.854625	2.894625	3.230125	3.412125	3.055625	3.208125	2.653625	3.555625	3.215125	3.592125	3.127625	3.846625	2.857625	3.561125	3.326125	3.396125	3.727625	3.286125	2.801125	2.693625	2.816625	3.097125	3.754625	3.414625	3.818125	3.669625	2.521625	3.118625	2.955625	3.353125	3.220625	2.754125	3.408125	3.060125	3.250625	3.171125
ABCG2	2.223173077	2.349173077	2.118173077	2.135173077	2.219173077	1.951173077	2.760173077	2.613173077	2.196173077	3.265173077	2.578173077	2.538173077	2.496173077	2.690173077	2.967173077	3.340173077	3.341173077	2.952173077	2.141173077	2.564173077	3.309173077	3.512173077	2.446173077	3.174173077	2.495173077	2.802173077	2.119173077	3.121173077	1.922173077	2.312173077	3.190173077	3.295173077	2.841173077	2.510173077	2.767173077	2.449173077	2.747173077	2.242173077	2.432173077	2.996173077	3.493173077	2.801173077	3.075173077	2.595173077	2.616173077	3.385173077	3.153173077	2.592173077	2.394173077
ABCG4	2.273788462	2.206788462	2.454788462	2.271788462	2.245788462	2.327788462	2.561788462	2.558788462	2.706788462	2.866788462	2.627788462	2.337788462	3.082788462	2.687788462	2.497788462	2.397788462	2.445788462	2.430788462	2.391788462	2.365788462	2.784788462	2.628788462	2.568788462	2.423788462	2.781788462	2.588788462	2.307788462	2.791788462	3.244788462	2.527788462	2.642788462	2.313788462	3.140788462	2.089788462	2.546788462	2.673788462	2.936788462	3.381788462	2.892788462	2.323788462	2.704788462	2.370788462	2.779788462	2.146788462	2.192788462	3.274788462	2.875788462	2.571788462	2.391788462
ABCG5	1.790913462	1.857913462	1.733913462	1.752913462	1.850913462	1.680913462	1.541913462	1.776913462	1.685913462	1.670913462	1.709913462	1.607913462	1.595913462	1.879913462	1.776913462	1.941913462	1.742913462	1.867913462	1.860913462	1.719913462	1.855913462	1.784913462	1.659913462	1.776913462	1.781913462	1.739913462	1.573913462	1.801913462	1.770913462	1.958913462	2.083913462	1.751913462	1.654913462	1.715913462	1.596913462	1.685913462	1.717913462	1.547913462	1.644913462	1.762913462	1.732913462	1.744913462	1.669913462	1.785913462	1.749913462	1.907913462	1.724913462	1.781913462	1.620913462
ABCG8	2.145182692	2.434182692	2.019182692	1.961182692	1.925182692	1.984182692	2.369182692	1.791182692	2.147182692	1.823182692	2.119182692	1.715182692	1.869182692	2.085182692	2.061182692	2.063182692	2.015182692	2.086182692	1.972182692	1.648182692	1.599182692	1.922182692	1.959182692	2.003182692	1.941182692	2.260182692	2.054182692	2.021182692	2.086182692	2.131182692	2.136182692	1.732182692	2.041182692	1.793182692	1.884182692	1.885182692	1.999182692	1.969182692	2.110182692	1.824182692	1.901182692	1.660182692	1.750182692	1.968182692	1.639182692	1.954182692	2.123182692	1.932182692	1.787182692
ABHD1	4.26318566	4.06618566	4.44918566	4.27918566	4.31218566	4.19618566	4.58718566	4.16118566	4.05618566	4.19818566	4.23218566	4.02318566	4.10818566	4.12518566	3.97818566	4.35618566	4.13018566	4.21918566	4.37118566	4.20718566	4.27218566	4.18918566	4.33218566	4.10118566	4.22518566	4.38718566	4.46918566	4.11718566	4.25118566	4.49818566	4.23118566	4.10218566	4.07918566	4.45718566	4.09618566	4.20918566	4.01018566	4.21518566	4.27518566	4.14918566	4.41618566	4.30518566	4.19918566	4.41018566	4.02818566	4.16518566	4.13718566	4.17118566	4.12618566
ABHD10	5.967936401	6.015436401	6.043936401	5.981936401	5.903936401	5.703436401	6.161436401	5.931936401	5.751436401	6.006936401	6.084936401	5.498436401	5.722436401	6.097936401	5.812936401	6.018936401	5.852936401	5.822936401	5.886436401	6.009936401	5.700436401	5.897936401	5.552936401	5.968936401	5.766436401	5.834436401	5.910936401	5.987936401	5.603936401	5.752936401	6.019436401	6.079436401	5.661936401	5.802936401	6.074436401	5.971436401	5.727936401	5.674936401	5.882436401	6.346436401	6.070436401	5.901936401	5.918436401	5.995936401	5.742936401	5.843936401	5.755936401	5.871936401	6.151436401
ABHD11	4.576346064	4.887346064	4.951346064	4.697346064	5.030346064	4.689346064	4.759346064	4.788346064	4.841346064	4.805346064	4.818346064	4.681346064	4.748346064	5.077346064	4.903346064	4.641346064	4.722346064	4.874346064	4.790346064	4.694346064	4.763346064	5.020346064	4.963346064	4.614346064	4.541346064	5.120346064	5.048346064	4.944346064	4.964346064	5.163346064	4.680346064	4.712346064	4.778346064	4.814346064	4.750346064	4.739346064	4.772346064	5.097346064	4.981346064	4.837346064	5.036346064	4.895346064	5.004346064	5.032346064	4.694346064	4.866346064	5.298346064	4.635346064	4.825346064
ABHD12	3.747403846	4.064403846	3.627403846	3.962403846	3.825403846	3.840403846	4.104403846	3.844403846	4.135403846	4.181403846	3.952403846	4.262403846	4.054403846	3.880403846	3.776403846	3.654403846	4.049403846	3.852403846	4.006403846	3.820403846	4.085403846	4.155403846	4.315403846	3.996403846	4.010403846	4.310403846	4.156403846	3.800403846	3.787403846	4.265403846	4.272403846	4.212403846	4.196403846	4.313403846	3.888403846	3.871403846	3.622403846	3.932403846	3.958403846	3.805403846	3.816403846	3.717403846	4.095403846	3.828403846	3.505403846	3.918403846	4.100403846	4.384403846	3.840403846
ABHD12B	3.306	3.636	2.519	4.037	3.104	3.618	2.126	2.603	4.687	3.518	3.586	2.908	1.777	3.524	2.931	3.136	3.401	3.934	2.517	3.37	2.699	3.821	2.989	2.724	2.542	3.556	2.947	3.653	2.804	3.671	2.526	3.628	2.865	3.579	3.265	2.885	3.981	3.179	3.393	2.802	3.843	2.783	2.627	3.091	1.596	2.927	3.663	4.599	3.362
ABHD13	5.204122769	5.068122769	4.795622769	5.546622769	5.289122769	5.539622769	5.534622769	5.399122769	5.689622769	5.443622769	5.643622769	5.410622769	5.952122769	5.025622769	5.325622769	5.255122769	5.826622769	5.142622769	5.527622769	5.343622769	5.312122769	5.055122769	6.431622769	5.130122769	5.444122769	4.925122769	5.424122769	5.237622769	5.904122769	5.438122769	5.727122769	5.066622769	5.027622769	5.752122769	5.351622769	6.517122769	5.871122769	5.613622769	5.372622769	5.142622769	5.199622769	5.621622769	5.185122769	5.134622769	5.669122769	5.354622769	5.518622769	5.416622769	5.795622769
ABHD14A	3.385365385	3.717365385	3.346865385	3.597365385	3.201865385	3.404865385	3.379865385	3.270865385	3.170865385	3.906365385	3.511365385	3.432365385	3.366865385	3.510865385	3.860865385	4.029365385	3.446365385	3.826865385	3.207365385	3.524365385	3.631365385	3.610365385	3.096865385	3.462865385	3.305365385	4.232865385	3.495865385	3.120865385	3.482865385	3.660865385	3.343865385	4.043865385	3.991365385	3.712865385	3.456365385	3.144365385	3.766865385	3.529365385	3.529365385	3.490365385	3.812365385	3.540865385	3.678365385	3.567865385	3.157865385	3.431365385	3.703365385	4.286865385	3.567365385
ABHD14B	6.394071692	6.533071692	6.464071692	6.415071692	6.194071692	6.001071692	5.684071692	5.606071692	6.236071692	5.824071692	5.986071692	6.313071692	5.420071692	6.622071692	6.313071692	6.434071692	5.950071692	6.663071692	5.633071692	6.295071692	6.009071692	6.034071692	5.584071692	6.092071692	5.633071692	6.938071692	6.317071692	5.802071692	5.811071692	6.152071692	5.961071692	6.496071692	6.242071692	6.161071692	5.826071692	5.402071692	6.080071692	5.909071692	5.995071692	5.999071692	6.189071692	6.308071692	6.019071692	6.493071692	6.021071692	5.868071692	6.269071692	6.721071692	6.363071692
ABHD15	5.522416921	5.482416921	5.458416921	5.411416921	4.721416921	5.301416921	5.234416921	5.185416921	4.830416921	5.262416921	4.942416921	5.469416921	5.419416921	5.612416921	5.428416921	6.026416921	4.989416921	5.229416921	4.719416921	5.190416921	5.697416921	5.074416921	4.481416921	5.708416921	5.173416921	5.257416921	5.350416921	5.510416921	4.470416921	5.550416921	5.456416921	5.321416921	5.028416921	5.053416921	5.640416921	5.464416921	5.390416921	4.748416921	4.889416921	5.609416921	5.593416921	5.274416921	5.568416921	5.649416921	5.204416921	5.004416921	5.176416921	5.227416921	4.983416921
ABHD16A	3.321826923	3.303826923	3.337826923	3.285826923	3.047826923	3.519826923	3.267326923	3.542826923	3.280826923	3.344326923	3.264826923	3.463326923	3.525826923	3.086826923	3.277326923	3.106826923	3.218826923	3.305326923	3.064326923	3.133326923	3.343326923	3.366826923	3.125826923	3.330826923	3.197826923	3.218826923	3.280826923	3.328826923	3.190826923	3.335826923	3.255826923	3.206326923	3.310826923	3.289326923	3.530826923	3.247326923	3.132826923	3.185326923	3.354826923	3.237326923	2.990326923	3.190826923	3.308826923	3.219826923	3.108826923	3.242326923	3.248326923	3.315826923	3.032826923
ABHD16B	4.62980764	4.90580764	4.67680764	4.45380764	5.02580764	4.52080764	4.88280764	4.67680764	4.69080764	4.70580764	4.79680764	5.20380764	4.78580764	5.20080764	4.74080764	4.73680764	4.58780764	5.05280764	4.90980764	4.83580764	4.69980764	5.04980764	4.55580764	4.98480764	4.64380764	4.97180764	4.83680764	4.75280764	4.52280764	4.86780764	5.17380764	4.90580764	4.80380764	5.07680764	4.85380764	4.55180764	4.97580764	4.67180764	4.50480764	5.00480764	4.59280764	4.64480764	4.36980764	4.64280764	4.48380764	4.69880764	4.45780764	4.81080764	4.61680764
ABHD17A	3.912182692	3.761182692	3.743182692	3.880182692	3.641182692	3.354182692	3.632182692	3.467182692	3.752182692	3.601182692	3.833182692	3.299182692	3.053182692	3.824182692	3.454182692	3.538182692	3.493182692	3.224182692	3.263182692	3.910182692	2.879182692	2.901182692	3.562182692	3.110182692	3.462182692	3.413182692	3.612182692	3.422182692	3.299182692	3.073182692	3.674182692	3.639182692	3.805182692	3.879182692	3.433182692	3.416182692	3.713182692	3.363182692	3.211182692	3.491182692	3.285182692	3.640182692	3.502182692	3.923182692	3.321182692	3.286182692	3.168182692	3.361182692	4.135182692
ABHD17B	3.490326923	3.861326923	3.190326923	3.841326923	3.071326923	3.318326923	3.762326923	2.969326923	3.567326923	4.046326923	3.846326923	2.817326923	3.585326923	3.290326923	3.094326923	2.800326923	3.357326923	3.379326923	3.080326923	3.462326923	3.166326923	3.936326923	4.052326923	3.222326923	3.689326923	3.553326923	3.630326923	3.702326923	3.977326923	3.385326923	3.693326923	3.880326923	3.115326923	3.178326923	3.605326923	3.692326923	3.727326923	3.774326923	3.866326923	3.318326923	3.987326923	3.268326923	3.178326923	2.968326923	3.299326923	3.477326923	3.459326923	3.629326923	3.302326923
ABHD17C	4.220317308	4.368317308	3.525317308	4.467317308	3.762317308	4.012317308	3.590317308	3.895317308	4.268317308	4.202317308	3.867317308	3.928317308	3.764317308	3.806317308	3.917317308	3.423317308	3.945317308	4.029317308	3.708317308	3.711317308	3.965317308	4.236317308	4.199317308	3.334317308	4.418317308	4.357317308	3.421317308	3.576317308	5.180317308	3.918317308	3.896317308	4.221317308	4.415317308	4.029317308	4.078317308	3.950317308	4.046317308	4.542317308	4.151317308	3.459317308	3.715317308	3.895317308	3.610317308	3.550317308	3.556317308	4.210317308	4.412317308	4.583317308	4.056317308
ABHD18	3.407817308	2.948817308	3.596817308	3.222817308	3.233817308	3.461817308	3.230817308	3.608817308	3.375817308	3.289817308	3.401817308	2.902817308	3.341817308	3.210817308	3.486817308	2.984817308	3.435817308	3.262817308	2.548817308	2.927817308	2.923817308	3.427817308	2.852817308	3.425817308	3.524817308	2.937817308	2.735817308	3.289817308	2.893817308	2.677817308	3.030817308	3.380817308	3.030817308	2.741817308	3.449817308	3.639817308	3.888817308	3.218817308	3.272817308	3.136817308	3.333817308	3.019817308	3.260817308	3.156817308	3.073817308	3.327817308	3.510817308	3.877817308	3.866817308
ABHD2	6.341630092	6.546130092	6.556630092	6.661130092	6.236630092	6.304630092	6.359130092	5.902130092	6.226630092	6.352130092	6.170630092	6.387130092	6.356630092	6.246130092	6.393630092	6.056130092	6.216130092	6.505130092	6.386630092	6.439630092	6.309630092	6.105130092	6.290630092	6.424630092	6.444630092	6.491630092	6.443130092	6.387630092	6.164630092	6.356630092	6.061630092	5.891130092	6.071630092	6.044630092	5.942630092	6.206630092	6.338130092	6.425630092	6.221630092	6.364130092	6.067630092	6.324630092	6.303630092	6.331130092	6.420130092	6.293130092	6.416630092	5.920630092	5.952630092
ABHD3	6.714880992	5.505880992	4.962880992	5.842880992	4.935880992	6.522880992	6.671880992	6.478880992	5.115880992	6.315880992	5.905880992	5.082880992	6.212880992	5.539880992	6.404880992	6.015880992	5.654880992	5.687880992	5.130880992	5.196880992	5.493880992	6.316880992	5.532880992	6.504880992	5.513880992	5.835880992	4.751880992	5.628880992	5.382880992	5.038880992	4.982880992	5.730880992	6.561880992	5.181880992	6.797880992	5.737880992	5.793880992	6.018880992	6.442880992	5.785880992	6.955880992	6.003880992	5.278880992	6.079880992	5.628880992	5.851880992	7.003880992	6.404880992	6.032880992
ABHD4	2.838158654	2.926658654	2.997658654	2.912658654	2.953158654	2.955158654	2.985158654	2.888658654	2.768158654	2.899158654	2.846158654	3.226158654	3.037658654	2.974658654	2.708658654	3.053158654	2.979658654	3.045158654	3.169658654	2.860158654	3.087158654	2.756158654	2.830158654	3.166658654	3.308158654	3.022158654	3.073158654	3.141658654	3.334658654	3.167658654	2.992658654	2.967658654	2.894158654	3.171658654	2.964158654	2.772158654	3.082658654	2.994658654	3.122158654	3.236158654	2.956158654	2.881658654	3.081158654	3.010658654	3.082658654	3.194158654	2.984158654	2.784658654	2.730658654
ABHD5	7.331217892	7.970217892	6.735217892	7.778217892	6.537217892	7.357217892	5.754217892	6.159217892	6.665217892	7.900217892	7.871217892	6.033217892	5.391217892	6.962217892	8.376217892	6.697217892	6.586217892	7.119217892	6.216217892	6.637217892	6.332217892	8.230217892	6.876217892	6.243217892	6.057217892	8.258217892	6.225217892	6.417217892	6.477217892	6.229217892	6.425217892	7.767217892	8.478217892	7.369217892	6.636217892	5.889217892	7.576217892	6.760217892	6.422217892	6.518217892	7.750217892	7.091217892	6.711217892	6.723217892	6.212217892	6.446217892	8.711217892	8.984217892	7.679217892
ABHD6	6.480402224	6.871902224	6.631902224	6.755902224	5.923902224	6.761402224	5.183902224	5.870902224	6.380902224	6.749402224	6.807902224	5.911902224	5.025402224	6.184402224	6.410902224	5.824402224	6.142402224	6.456402224	5.416902224	6.008902224	5.735902224	7.035402224	4.891902224	5.989402224	5.676402224	6.857902224	5.646902224	5.782902224	5.144902224	5.664402224	5.586902224	6.005402224	6.665902224	6.008402224	6.322402224	5.181402224	5.721402224	5.594402224	5.758902224	5.956902224	6.106402224	5.820402224	5.954402224	5.932402224	5.278902224	5.914902224	6.683902224	6.475902224	5.912902224
ABHD8	4.784268118	4.870268118	4.751268118	5.144268118	4.864268118	4.428268118	4.975268118	4.613268118	4.833268118	4.922268118	5.022268118	4.875268118	4.670268118	4.818268118	4.665268118	4.736268118	4.947268118	4.781268118	4.666268118	5.007268118	4.697268118	4.947268118	4.861268118	4.772268118	4.571268118	5.245268118	4.700268118	4.922268118	4.843268118	5.035268118	4.989268118	4.980268118	5.353268118	5.443268118	4.839268118	4.616268118	4.571268118	4.565268118	4.887268118	4.734268118	5.027268118	4.901268118	4.863268118	4.917268118	4.616268118	4.860268118	5.129268118	4.972268118	5.003268118
ABI1	8.947154292	8.754154292	8.895154292	8.985154292	8.851154292	8.887154292	8.879154292	8.911154292	9.064154292	8.676154292	9.162154292	8.818154292	9.090154292	8.902154292	9.020154292	8.739154292	8.960154292	8.884154292	8.850154292	8.907154292	8.979154292	8.859154292	9.156154292	8.885154292	9.171154292	8.759154292	8.801154292	8.868154292	9.027154292	8.571154292	8.968154292	8.457154292	8.721154292	8.944154292	9.003154292	9.411154292	9.082154292	9.004154292	8.918154292	8.806154292	8.961154292	8.970154292	8.681154292	8.729154292	8.994154292	8.950154292	8.866154292	9.113154292	9.311154292
ABI2	6.402105728	6.332605728	6.158105728	6.259605728	6.196605728	6.397105728	5.901105728	6.245605728	6.304105728	6.121105728	6.109605728	6.182605728	5.989105728	6.275605728	6.355605728	6.159105728	6.101605728	6.388605728	6.304605728	6.393105728	6.199105728	6.072105728	6.336105728	6.416605728	6.187605728	5.966105728	6.096605728	6.053605728	6.249605728	6.200605728	6.070105728	6.166605728	6.003105728	5.919605728	6.040605728	5.954105728	6.117105728	6.291605728	6.125105728	6.293605728	6.612605728	6.432105728	6.232605728	6.290605728	6.295605728	6.200105728	6.335105728	6.145605728	6.123605728
ABI3	3.195884615	2.916884615	3.046884615	2.783884615	2.985884615	3.418884615	3.751884615	3.410884615	2.882884615	3.505884615	2.989884615	3.119884615	3.786884615	3.097884615	3.325884615	3.342884615	3.341884615	3.154884615	3.475884615	3.006884615	3.663884615	3.498884615	2.892884615	3.661884615	3.349884615	3.348884615	3.167884615	3.112884615	3.191884615	3.416884615	3.501884615	3.406884615	3.383884615	3.255884615	3.528884615	3.434884615	3.067884615	3.549884615	3.818884615	3.642884615	3.538884615	3.188884615	3.597884615	3.513884615	3.082884615	3.518884615	3.237884615	2.867884615	2.757884615
ABI3BP	2.979971154	2.636971154	2.708971154	1.993971154	2.105971154	2.945971154	2.176971154	3.211971154	2.448971154	1.583971154	1.722971154	1.833971154	3.510971154	2.287971154	1.968971154	2.993971154	1.919971154	2.002971154	1.669971154	2.121971154	2.508971154	2.254971154	1.910971154	2.816971154	2.204971154	1.598971154	2.072971154	1.578971154	1.763971154	2.504971154	1.692971154	2.374971154	1.602971154	1.985971154	1.895971154	2.853971154	2.049971154	2.267971154	2.656971154	2.770971154	2.189971154	2.032971154	2.435971154	2.539971154	2.146971154	2.345971154	2.411971154	1.589971154	1.513971154
ABITRAM	3.879576923	4.017576923	4.038576923	4.033576923	3.979576923	4.209576923	4.173576923	4.006576923	4.145576923	4.017576923	4.285576923	3.857576923	3.964576923	4.228576923	4.117576923	4.056576923	3.997576923	4.005576923	4.017576923	4.030576923	3.811576923	4.173576923	4.016576923	3.751576923	4.276576923	4.101576923	3.891576923	4.345576923	4.412576923	3.877576923	4.140576923	4.005576923	4.266576923	3.894576923	4.369576923	4.049576923	4.153576923	4.176576923	4.106576923	3.813576923	4.180576923	3.891576923	3.872576923	3.980576923	3.645576923	4.199576923	4.355576923	4.458576923	4.366576923
ABL1	4.105471154	3.925471154	4.069471154	4.182471154	4.262471154	4.198471154	4.223471154	4.806471154	4.380471154	4.394471154	3.829471154	4.166471154	4.905471154	4.091471154	4.578471154	4.501471154	4.751471154	4.467471154	4.291471154	4.227471154	4.758471154	4.298471154	4.167471154	4.692471154	4.658471154	3.889471154	4.534471154	4.329471154	3.984471154	4.795471154	4.312471154	4.342471154	3.925471154	4.353471154	4.007471154	4.613471154	4.599471154	4.513471154	4.406471154	4.614471154	4.300471154	4.317471154	4.432471154	4.326471154	4.369471154	4.191471154	3.737471154	4.265471154	4.111471154
ABL2	5.641519648	5.776519648	5.821519648	5.807519648	6.153519648	6.508519648	5.924519648	6.199519648	5.916519648	6.112519648	5.480519648	6.390519648	6.944519648	5.758519648	5.968519648	6.023519648	5.707519648	5.863519648	5.412519648	5.758519648	6.055519648	5.658519648	5.703519648	6.308519648	6.140519648	5.442519648	5.478519648	6.115519648	5.801519648	5.810519648	6.190519648	5.552519648	5.444519648	5.579519648	5.662519648	6.184519648	6.182519648	5.952519648	5.796519648	5.810519648	5.666519648	5.697519648	6.114519648	5.903519648	6.234519648	5.806519648	5.831519648	5.631519648	5.686519648
ABLIM1	8.297795236	8.461295236	8.375795236	8.648795236	8.122795236	7.624795236	7.736795236	7.490295236	8.364795236	8.008795236	8.019295236	8.513295236	7.724295236	8.081795236	7.783295236	7.872295236	8.079795236	8.229795236	8.402295236	7.846795236	8.044795236	8.185295236	8.266295236	8.198295236	8.536295236	8.278295236	7.990295236	8.296795236	8.260795236	8.399295236	8.267795236	8.155295236	8.040795236	8.077795236	7.917295236	7.775795236	8.333295236	7.858795236	7.669795236	7.949295236	8.328295236	8.057795236	8.346295236	7.983295236	8.368295236	8.065295236	8.589795236	8.020795236	8.031295236
ABLIM2	2.620634615	2.702634615	2.629634615	2.641634615	2.777634615	2.650634615	2.690634615	2.750634615	2.566634615	2.688634615	2.617634615	2.532634615	2.694634615	2.752634615	2.733634615	2.545634615	2.699634615	2.877634615	2.820634615	2.724634615	2.810634615	3.021634615	2.945634615	2.768634615	2.676634615	2.494634615	2.443634615	2.710634615	2.554634615	2.896634615	2.646634615	2.757634615	2.589634615	2.798634615	2.666634615	2.697634615	2.725634615	2.865634615	2.866634615	2.608634615	2.593634615	2.764634615	2.838634615	2.748634615	2.889634615	2.707634615	2.753634615	2.691634615	2.756634615
ABLIM3	2.902644231	2.319644231	3.557644231	3.051644231	3.698644231	2.980644231	3.377644231	2.824644231	3.053644231	3.098644231	2.869644231	3.265644231	3.227644231	3.623644231	3.203644231	4.190644231	3.270644231	3.779644231	3.153644231	3.430644231	3.788644231	2.921644231	2.902644231	3.491644231	3.375644231	2.516644231	3.756644231	4.049644231	2.845644231	3.940644231	3.579644231	3.403644231	2.534644231	3.122644231	3.054644231	3.088644231	3.557644231	3.560644231	3.253644231	3.716644231	3.668644231	3.318644231	3.539644231	3.608644231	2.931644231	3.326644231	2.799644231	3.219644231	3.134644231
ABO	2.436009615	2.572009615	2.136009615	2.150009615	2.659009615	2.384009615	2.643009615	2.169009615	2.040009615	2.256009615	2.251009615	2.488009615	2.227009615	2.495009615	2.399009615	2.422009615	2.190009615	2.091009615	2.155009615	2.299009615	2.173009615	2.509009615	2.242009615	2.299009615	2.394009615	2.713009615	2.177009615	1.978009615	2.302009615	2.525009615	2.566009615	2.306009615	2.692009615	2.456009615	2.217009615	2.370009615	2.052009615	2.271009615	2.146009615	2.304009615	2.234009615	1.968009615	2.076009615	2.088009615	2.130009615	2.203009615	2.408009615	2.260009615	2.068009615
ABR	6.980684497	6.862184497	6.909684497	6.725684497	6.761684497	6.758184497	6.911184497	6.932684497	6.861184497	6.972684497	7.116184497	7.352184497	6.959184497	6.869684497	6.896184497	6.783184497	7.178684497	6.887184497	6.969684497	6.911184497	7.077184497	6.888184497	6.651684497	7.236184497	6.983684497	6.543684497	6.842184497	7.052184497	6.975684497	7.008684497	6.938184497	6.718184497	7.026684497	6.977184497	7.279184497	6.791684497	6.745684497	6.931684497	6.811684497	7.118684497	6.611684497	6.801684497	6.952684497	6.907184497	7.035184497	6.969684497	6.812184497	6.645184497	6.782184497
ABRA	3.572503629	3.320503629	3.271003629	3.505503629	3.476003629	3.476503629	3.466003629	3.486503629	3.572003629	3.229003629	3.380003629	3.512503629	3.425503629	3.500503629	3.363503629	3.271003629	3.488003629	3.301003629	3.345003629	3.354003629	3.390503629	3.453503629	3.484503629	3.298503629	3.576003629	3.269003629	3.339003629	3.324503629	3.440503629	3.348503629	3.326503629	3.303003629	3.281003629	3.458503629	3.318003629	3.307503629	3.373003629	3.389503629	3.333503629	3.471503629	3.329503629	3.431503629	3.341003629	3.353003629	3.471503629	3.407503629	3.367003629	3.291003629	3.270003629
ABRACL	4.157990385	3.776990385	3.298990385	4.222990385	3.830990385	4.306990385	4.693990385	4.223990385	4.142990385	4.428990385	4.365990385	4.264990385	4.383990385	4.125990385	4.412990385	3.855990385	4.195990385	4.166990385	4.039990385	4.117990385	3.570990385	4.036990385	4.217990385	4.110990385	4.334990385	3.963990385	3.517990385	4.125990385	4.637990385	3.677990385	4.079990385	4.244990385	4.802990385	4.104990385	4.459990385	4.386990385	4.611990385	4.287990385	4.293990385	4.094990385	4.424990385	3.974990385	4.418990385	4.083990385	3.950990385	3.999990385	4.838990385	4.621990385	4.009990385
ABRAXAS1	3.241418269	2.685418269	2.941918269	2.943918269	3.143918269	3.130918269	2.802418269	3.218918269	3.181418269	2.719918269	3.331918269	3.292418269	3.340418269	3.259418269	2.974918269	3.423918269	3.656918269	3.079918269	3.376918269	3.093418269	2.901418269	3.197918269	3.051418269	3.096918269	3.347418269	2.243418269	3.032918269	3.628418269	3.209418269	2.886418269	3.075918269	2.975418269	2.081418269	3.061918269	2.973918269	3.263918269	3.208918269	2.961418269	2.905918269	3.525918269	3.206918269	3.428918269	2.873918269	3.115918269	3.515418269	3.225918269	3.047918269	2.900418269	3.506918269
ABRAXAS2	3.897538462	4.064538462	3.912538462	4.024538462	4.150538462	3.989038462	4.214038462	3.968038462	4.153538462	4.054538462	4.101038462	4.146038462	4.223038462	4.024038462	3.826538462	4.022538462	4.087538462	4.004538462	4.083538462	4.057538462	3.902538462	3.980038462	4.317538462	3.829038462	4.204038462	3.829538462	4.072038462	4.040038462	4.135538462	3.981538462	4.223038462	3.925538462	3.801038462	4.108538462	4.101538462	4.297538462	4.059538462	3.996038462	4.048038462	4.017038462	3.965538462	3.903538462	3.941538462	3.844038462	3.870538462	4.018038462	3.963038462	3.986538462	3.987038462
ABT1	6.603418043	6.552418043	6.515418043	6.643418043	6.603418043	6.585418043	6.676418043	6.402418043	6.689418043	6.674418043	6.713418043	6.638418043	6.572418043	6.567418043	6.402418043	6.310418043	6.800418043	6.514418043	6.778418043	6.719418043	6.584418043	6.628418043	6.801418043	6.559418043	6.570418043	6.671418043	6.479418043	6.708418043	6.776418043	6.877418043	6.892418043	6.695418043	6.477418043	6.843418043	6.689418043	6.583418043	6.175418043	6.513418043	6.477418043	6.605418043	6.510418043	6.612418043	6.586418043	6.312418043	6.674418043	6.612418043	6.395418043	6.172418043	6.357418043
ABTB1	4.664232054	4.822232054	4.484232054	4.397232054	4.705232054	4.405232054	4.531232054	4.483232054	4.556232054	4.495232054	4.524232054	4.476232054	4.340232054	4.521232054	4.371232054	4.450232054	4.348232054	4.573232054	4.395232054	4.349232054	4.432232054	4.568232054	4.462232054	4.581232054	4.469232054	4.457232054	4.571232054	4.453232054	4.493232054	4.630232054	4.658232054	4.429232054	4.588232054	4.752232054	4.417232054	4.424232054	4.385232054	4.604232054	4.385232054	4.427232054	4.425232054	4.454232054	4.690232054	4.646232054	4.122232054	4.512232054	4.599232054	4.558232054	4.551232054
ABTB2	5.030523399	5.269023399	5.188023399	5.119523399	4.856023399	4.886523399	4.813523399	4.898023399	4.766023399	5.123023399	4.959523399	4.970523399	4.911023399	5.087023399	4.928023399	4.981523399	5.170523399	5.096523399	4.942023399	5.143023399	5.016523399	5.265523399	5.029523399	4.873023399	4.935023399	5.537523399	4.964523399	5.036023399	4.954523399	5.120023399	5.192023399	5.149023399	5.148523399	5.174023399	4.852523399	4.768023399	4.800523399	4.944523399	4.920023399	4.849023399	4.832523399	4.852023399	4.912523399	4.668523399	4.618023399	4.819523399	5.225523399	5.168523399	4.983023399
ACAA1	6.45171442	6.99571442	6.27071442	6.53571442	6.11871442	6.59171442	6.36521442	6.27571442	6.18971442	6.74221442	6.54871442	6.17621442	6.37571442	6.35471442	6.91221442	6.34771442	6.03621442	6.52821442	6.27421442	6.13471442	6.31321442	7.10471442	6.08371442	6.14821442	6.02421442	7.41621442	6.15271442	6.25321442	6.43321442	6.27921442	6.00121442	6.84571442	7.29271442	6.51971442	6.22871442	6.01771442	6.53471442	6.55221442	6.41971442	6.33421442	6.59921442	6.46171442	6.41821442	6.34871442	6.17421442	6.28221442	7.03971442	7.44671442	6.43271442
ACAA2	5.58428408	6.18028408	5.57128408	5.58828408	5.50928408	5.51428408	5.81928408	5.48128408	5.47328408	5.72628408	5.71128408	5.63828408	5.73828408	6.08528408	5.78528408	6.00728408	5.77228408	6.03128408	5.85028408	5.76828408	5.73228408	5.99328408	5.53628408	5.68928408	5.37628408	6.19928408	6.00828408	5.42628408	5.43228408	5.73528408	5.62128408	5.86428408	6.23028408	6.27528408	5.65328408	5.25528408	6.08128408	5.41328408	5.59928408	5.84128408	6.14428408	5.78628408	5.91328408	5.57928408	5.48228408	5.86228408	5.87228408	6.33128408	5.87328408
ACACA	6.571952099	6.716452099	6.228952099	6.625452099	6.242452099	6.727952099	5.966952099	5.989952099	6.294452099	6.962452099	6.567452099	6.315452099	5.949452099	6.361952099	6.708952099	6.660452099	6.138952099	6.401452099	6.187452099	6.081952099	6.123952099	6.680452099	6.334452099	6.035952099	6.067952099	6.829452099	5.888452099	5.975452099	6.405952099	6.236452099	6.034952099	6.729952099	7.217452099	6.378452099	6.202452099	5.926452099	6.399952099	6.427952099	6.321952099	6.114452099	6.589452099	6.308452099	6.102952099	6.477452099	6.345452099	6.215452099	7.222452099	6.918952099	6.345952099
ACACB	5.906456155	5.962956155	6.670956155	5.707956155	6.097456155	6.674456155	5.000956155	5.773956155	5.269956155	5.931956155	5.629956155	4.954456155	4.668456155	6.826456155	6.281956155	8.175956155	6.209456155	6.687956155	5.119456155	5.818456155	6.400956155	6.137456155	5.179456155	6.312956155	5.643456155	6.567956155	6.301956155	5.172456155	4.846456155	7.472456155	4.747456155	6.301456155	6.262956155	5.360456155	5.727456155	4.702456155	6.609956155	6.099956155	6.328956155	6.043456155	6.327456155	6.702456155	6.070456155	7.420456155	5.177956155	5.301956155	6.347956155	6.488456155	6.230956155
ACAD10	5.83057804	6.07307804	6.00607804	5.93307804	6.00257804	5.88857804	6.04307804	6.01357804	6.03707804	6.28257804	6.30407804	6.21157804	5.80907804	6.17307804	6.09307804	5.93157804	6.09907804	6.16057804	5.96907804	6.10107804	6.00257804	6.08107804	5.95757804	5.94857804	5.84057804	6.27707804	6.16957804	5.92257804	6.08207804	5.83757804	5.92507804	6.03907804	6.32307804	6.39007804	6.19207804	5.63257804	5.72907804	6.00857804	5.92257804	5.85857804	6.00407804	6.14807804	5.90557804	6.00507804	6.08757804	6.28957804	6.24257804	5.80057804	6.00057804
ACAD11	3.798903846	3.236903846	3.499903846	3.691903846	3.657903846	3.548903846	3.783903846	3.633903846	3.612903846	3.631903846	3.787903846	3.238903846	3.333903846	3.716903846	4.003903846	4.046903846	3.497903846	3.606903846	2.610903846	3.946903846	3.605903846	3.620903846	3.539903846	2.719903846	2.969903846	3.320903846	3.830903846	3.159903846	3.430903846	3.434903846	3.351903846	3.404903846	3.447903846	3.284903846	3.483903846	3.634903846	4.091903846	3.359903846	3.438903846	3.729903846	2.687903846	3.963903846	3.458903846	3.647903846	4.035903846	3.478903846	3.539903846	3.641903846	4.042903846
ACAD8	4.529240385	5.284240385	4.025240385	4.873240385	3.654240385	4.421240385	3.443240385	3.994240385	4.197240385	5.069240385	4.754240385	3.501240385	2.896240385	4.220240385	5.041240385	3.804240385	3.674240385	4.447240385	3.388240385	3.871240385	3.626240385	5.077240385	3.355240385	3.817240385	3.599240385	5.300240385	3.565240385	3.887240385	4.358240385	3.555240385	3.349240385	5.004240385	5.566240385	4.226240385	4.263240385	3.539240385	4.672240385	4.373240385	4.258240385	3.916240385	4.732240385	4.152240385	3.751240385	4.014240385	3.329240385	3.837240385	5.478240385	5.591240385	4.652240385
ACAD9	3.876370192	3.833870192	3.805870192	3.774370192	3.530370192	3.680870192	2.860870192	3.336370192	3.833370192	3.760870192	3.742370192	3.546370192	2.768870192	3.702870192	3.450870192	3.391370192	3.649870192	3.612870192	3.312870192	3.550870192	3.152370192	4.053370192	3.145370192	3.463870192	3.320370192	3.834370192	3.385870192	3.549870192	3.373370192	3.308370192	3.038370192	3.852370192	3.607370192	3.181370192	3.399870192	3.065370192	3.424870192	3.329870192	3.170370192	3.480870192	3.646870192	3.358870192	3.313370192	3.383370192	3.299870192	3.283870192	4.132370192	3.730870192	3.506370192
ACADL	2.709745192	2.472745192	3.246245192	3.033745192	2.796745192	2.707245192	2.298245192	2.379245192	3.045245192	2.060245192	2.528245192	2.740745192	1.462745192	3.375745192	2.296745192	3.903745192	2.951245192	2.914245192	2.583245192	3.012245192	2.376745192	1.655745192	2.592245192	1.930745192	1.938245192	2.215745192	2.822745192	2.096245192	1.840745192	2.805745192	2.644745192	2.713745192	1.345745192	2.959245192	2.054745192	1.493745192	2.805245192	2.015745192	2.242745192	3.231745192	2.536245192	2.694245192	2.256245192	2.744245192	2.358245192	1.597245192	1.597245192	2.555245192	3.551745192
ACADM	5.667673077	5.848673077	4.560673077	5.756673077	4.131673077	5.403673077	3.683673077	4.210673077	4.261673077	6.090673077	5.659673077	3.913673077	3.902673077	4.926673077	5.832673077	5.016673077	4.393673077	5.196673077	3.487673077	4.070673077	4.150673077	6.419673077	3.876673077	4.344673077	4.081673077	6.390673077	3.834673077	4.532673077	4.164673077	3.724673077	3.706673077	5.701673077	6.242673077	5.029673077	4.921673077	3.879673077	5.186673077	4.987673077	4.908673077	4.647673077	5.547673077	5.000673077	4.692673077	4.851673077	4.150673077	4.431673077	6.576673077	6.304673077	5.596673077
ACADS	3.011009615	3.294009615	3.260009615	3.054009615	3.136009615	2.980009615	3.199009615	3.061009615	2.844009615	3.263009615	2.990009615	3.347009615	3.308009615	3.404009615	3.205009615	3.897009615	3.318009615	3.244009615	3.289009615	2.883009615	3.116009615	3.127009615	2.748009615	3.166009615	3.261009615	3.131009615	3.363009615	2.989009615	3.043009615	3.474009615	3.031009615	3.404009615	3.336009615	3.252009615	3.343009615	2.940009615	3.206009615	3.208009615	2.854009615	3.355009615	2.965009615	3.015009615	3.176009615	3.257009615	2.982009615	2.888009615	2.926009615	3.413009615	3.147009615
ACADSB	3.295538462	2.685038462	2.846038462	3.753038462	3.611038462	3.342038462	2.832038462	3.162538462	2.942038462	2.977538462	3.577038462	3.538538462	2.747038462	3.141538462	3.136538462	3.191038462	2.880038462	3.210538462	2.972538462	3.297538462	2.408538462	2.800038462	3.914538462	2.880538462	3.379538462	2.736538462	3.655538462	3.017038462	2.910038462	2.978538462	2.967038462	2.966538462	2.590538462	3.337038462	3.249538462	3.400538462	3.210038462	2.852538462	2.870038462	2.970038462	2.980038462	3.487538462	2.733538462	3.460038462	3.204038462	2.835538462	2.828038462	3.400538462	4.005038462
ACADVL	5.357375	5.326375	4.620375	5.408375	4.314375	5.039375	4.746375	4.823375	4.817375	5.459375	5.224375	4.674375	4.257375	5.020375	5.245375	4.828375	4.622375	5.102375	4.587375	4.697375	4.981375	5.317375	4.372375	4.759375	4.616375	5.941375	4.598375	4.286375	4.898375	4.738375	4.325375	5.155375	6.033375	4.625375	5.118375	4.206375	5.218375	4.717375	4.657375	4.478375	5.294375	4.936375	4.801375	4.655375	4.154375	4.528375	5.487375	5.734375	5.011375
ACAN	3.689754197	3.868254197	3.867254197	4.090754197	4.059254197	3.748254197	4.195754197	4.167254197	4.049254197	4.013254197	3.864754197	4.106254197	4.159754197	3.910254197	4.138254197	4.261254197	3.859254197	4.232754197	4.109754197	4.266754197	4.085754197	4.046754197	4.171754197	4.045254197	4.108754197	4.078254197	4.299254197	4.193754197	4.129754197	4.039754197	4.061254197	3.889254197	4.116754197	3.904754197	3.924754197	3.829254197	4.009754197	4.008254197	4.122754197	4.110754197	4.197754197	5.000254197	4.209254197	4.185254197	5.178754197	4.096754197	3.897754197	3.834254197	3.894254197
ACAP1	3.004509615	2.761509615	2.684509615	2.803509615	2.469509615	2.641509615	3.737509615	2.790509615	2.508509615	2.955509615	2.843509615	2.707509615	2.798509615	2.500509615	2.702509615	2.659509615	2.617509615	2.639509615	2.911509615	2.655509615	2.933509615	2.672509615	2.758509615	2.658509615	2.503509615	2.930509615	2.793509615	2.822509615	2.456509615	2.753509615	3.115509615	2.820509615	3.005509615	2.888509615	3.111509615	2.820509615	2.380509615	2.640509615	2.984509615	2.864509615	2.470509615	2.568509615	2.730509615	2.889509615	2.788509615	2.322509615	2.411509615	2.556509615	2.436509615
ACAP2	3.066302885	3.053302885	2.906302885	3.126802885	2.918802885	3.072302885	3.078302885	3.226802885	3.127802885	2.989802885	2.812802885	2.764302885	3.203302885	2.787802885	2.792302885	2.580302885	2.970802885	2.855302885	2.845302885	2.728802885	2.954802885	2.886802885	3.045302885	3.312802885	3.249302885	2.170802885	2.897302885	2.538302885	3.167302885	2.513302885	2.717302885	2.790302885	2.460802885	2.611302885	2.941302885	3.415802885	3.287302885	2.869802885	2.866802885	2.846302885	2.927802885	2.735302885	2.681302885	2.932802885	2.995802885	3.012802885	2.979302885	3.201802885	3.086802885
ACAP3	3.816024038	3.686024038	3.746524038	3.843024038	3.644024038	3.277524038	3.031524038	3.236524038	3.742524038	3.321524038	3.763524038	3.845024038	2.987024038	3.497024038	3.125024038	3.363524038	3.482524038	3.375024038	3.559524038	3.323024038	3.240524038	3.476524038	3.652024038	2.982024038	3.104024038	3.361524038	3.309524038	3.524524038	3.351024038	3.633024038	3.308524038	3.392524038	3.608024038	3.588524038	3.162024038	3.311024038	3.382024038	3.015024038	2.878524038	3.235024038	2.960524038	3.325524038	3.220524038	3.157024038	3.473524038	2.934024038	3.134024038	3.624024038	3.616024038
ACAT1	4.511047047	4.988047047	4.929047047	4.894047047	5.045047047	4.473047047	4.466047047	4.557047047	4.850047047	4.387047047	4.255047047	4.441047047	4.401047047	4.849047047	4.686047047	4.566047047	4.437047047	4.384047047	4.667047047	4.767047047	4.174047047	4.554047047	4.393047047	4.731047047	4.397047047	4.453047047	4.447047047	4.440047047	4.262047047	4.857047047	4.619047047	4.272047047	5.044047047	4.710047047	4.606047047	4.688047047	4.572047047	4.333047047	4.332047047	4.528047047	4.418047047	4.519047047	4.476047047	4.506047047	4.857047047	4.420047047	4.524047047	5.800047047	5.896047047
ACAT2	4.711682692	5.759682692	4.100682692	5.489682692	3.996682692	5.050682692	3.646682692	3.439682692	4.625682692	5.605682692	5.450682692	3.953682692	3.505682692	4.356682692	5.561682692	3.874682692	3.724682692	4.783682692	4.012682692	4.100682692	3.380682692	5.764682692	4.141682692	3.392682692	3.197682692	6.240682692	3.568682692	3.463682692	3.739682692	3.790682692	3.602682692	5.439682692	6.156682692	4.941682692	4.115682692	3.311682692	4.794682692	4.456682692	4.303682692	3.915682692	5.350682692	4.968682692	4.245682692	4.379682692	3.855682692	3.987682692	6.285682692	6.194682692	4.842682692
ACBD3	4.523581731	4.594081731	4.546081731	4.553081731	4.750081731	4.785581731	4.198581731	4.430581731	4.640581731	4.059581731	4.136081731	4.535581731	4.613081731	4.482581731	4.300581731	4.249581731	4.631081731	4.378581731	4.565581731	4.537081731	4.488081731	4.335081731	4.564081731	4.266581731	4.477081731	4.184081731	4.429581731	4.400081731	4.520581731	4.442581731	4.199581731	4.087581731	4.018581731	4.260581731	4.263081731	4.265081731	4.472581731	4.491081731	4.283081731	4.142081731	4.192581731	4.411081731	4.151081731	4.311081731	4.736581731	4.314581731	4.133581731	4.116081731	4.410081731
ACBD4	2.941961538	3.007961538	2.983961538	2.885961538	3.066961538	3.019961538	3.086961538	3.011961538	2.880961538	2.771961538	2.878961538	3.170961538	2.737961538	2.665961538	3.198961538	3.392961538	2.746961538	2.935961538	3.118961538	3.393961538	2.930961538	2.915961538	2.963961538	2.758961538	2.898961538	3.426961538	3.298961538	3.135961538	2.744961538	3.007961538	3.154961538	3.081961538	3.196961538	2.957961538	3.073961538	2.892961538	2.998961538	2.832961538	2.946961538	3.155961538	2.870961538	2.982961538	2.797961538	2.896961538	2.879961538	2.975961538	3.062961538	2.922961538	3.187961538
ACBD5	6.635774721	6.712774721	6.489774721	6.903774721	6.821274721	6.648274721	6.819774721	6.779274721	6.810774721	6.685774721	6.910274721	6.865774721	6.491774721	6.767774721	6.497274721	6.593774721	6.949274721	6.908774721	6.760274721	6.748774721	6.756774721	6.998774721	6.851274721	6.746774721	6.805274721	6.434774721	7.109774721	7.339274721	7.048774721	6.654774721	6.889274721	6.445274721	6.381774721	6.707774721	6.859274721	6.896274721	6.703274721	6.856774721	6.917274721	6.732774721	7.055774721	6.877774721	6.539274721	6.495274721	6.799774721	6.952774721	6.791274721	6.587274721	6.743274721
ACBD6	3.440298077	3.939298077	3.784298077	3.794298077	4.039298077	3.585298077	4.034298077	3.527298077	4.032298077	3.954298077	3.957298077	4.198298077	3.958298077	3.900298077	3.724298077	3.944298077	4.051298077	3.642298077	4.132298077	4.096298077	3.952298077	3.796298077	4.105298077	3.741298077	3.733298077	3.821298077	4.165298077	3.822298077	4.053298077	4.356298077	4.303298077	3.970298077	3.600298077	4.215298077	3.531298077	3.882298077	3.936298077	3.922298077	3.608298077	3.879298077	3.698298077	3.844298077	3.917298077	3.591298077	3.845298077	3.706298077	3.640298077	3.657298077	3.822298077
ACCS	6.251742668	6.244742668	6.390742668	6.098742668	6.169742668	6.507742668	6.485742668	7.162742668	6.327742668	6.018742668	6.160742668	5.963742668	6.299742668	6.341742668	6.711742668	6.418742668	6.533742668	6.149742668	6.368742668	6.736742668	6.129742668	6.292742668	6.233742668	6.656742668	6.720742668	5.769742668	5.900742668	5.843742668	5.618742668	6.025742668	6.035742668	6.333742668	5.784742668	5.914742668	6.174742668	6.371742668	6.141742668	5.834742668	5.879742668	6.215742668	6.224742668	6.292742668	6.770742668	6.075742668	6.205742668	6.058742668	5.844742668	6.021742668	6.380742668
ACD	3.301365385	3.680365385	3.480365385	3.483365385	3.238365385	3.416365385	3.799365385	3.378365385	3.159365385	3.357365385	3.496365385	3.723365385	3.538365385	3.526365385	3.425365385	3.142365385	3.496365385	3.730365385	3.617365385	3.712365385	3.386365385	3.287365385	3.397365385	3.553365385	3.447365385	3.483365385	3.582365385	3.785365385	3.476365385	3.435365385	3.565365385	3.649365385	3.254365385	3.622365385	3.910365385	3.287365385	3.160365385	3.528365385	3.389365385	3.622365385	3.063365385	3.573365385	3.534365385	3.483365385	3.505365385	3.497365385	2.992365385	3.207365385	3.241365385
ACE	4.283773482	4.228773482	4.409273482	4.394273482	4.356773482	4.385773482	4.649773482	4.841773482	4.477773482	4.562273482	4.361273482	4.494773482	4.982273482	4.280773482	4.735273482	4.555273482	4.308773482	4.496273482	4.841773482	4.526273482	4.912273482	4.707273482	4.368273482	4.339273482	4.756273482	4.216273482	4.586273482	4.654273482	4.596773482	4.560773482	4.426773482	4.221273482	4.639273482	4.409773482	4.468773482	4.950773482	4.445273482	4.495273482	4.464773482	4.338273482	4.508273482	4.342273482	4.671773482	4.558773482	4.517273482	4.569273482	3.895273482	4.262773482	4.342773482
ACE2	3.804238954	3.832238954	3.246738954	3.372238954	3.169238954	5.286738954	4.137238954	5.606738954	3.276238954	4.354238954	3.591738954	4.795738954	5.818738954	3.137738954	4.310738954	3.645238954	5.110238954	2.995238954	3.797738954	2.912238954	4.702738954	4.999738954	4.071738954	4.670738954	4.056238954	3.387738954	2.960238954	6.298738954	3.691238954	3.834738954	3.638238954	3.765738954	3.618738954	3.099738954	4.714738954	4.811738954	3.825738954	4.808738954	5.301238954	3.820738954	4.348238954	3.758238954	4.005238954	3.730238954	4.715238954	4.729238954	5.359238954	3.874238954	3.110238954
ACER1	6.800604888	7.463604888	6.670604888	7.225604888	7.090604888	6.651604888	6.605604888	5.879604888	7.551604888	7.101604888	7.080604888	6.587604888	5.888604888	6.827604888	6.802604888	6.242604888	6.783604888	7.103604888	6.808604888	6.939604888	6.629604888	7.490604888	7.274604888	6.259604888	6.503604888	7.698604888	7.192604888	7.235604888	6.631604888	6.780604888	6.673604888	7.084604888	7.446604888	7.364604888	6.773604888	6.603604888	7.229604888	6.509604888	6.439604888	6.167604888	7.597604888	6.587604888	6.501604888	6.393604888	6.283604888	6.694604888	7.313604888	7.497604888	6.811604888
ACER3	5.458185867	5.458685867	5.033185867	5.495685867	5.437185867	5.835185867	5.558685867	5.846185867	5.528185867	5.668185867	5.167185867	5.245685867	5.812685867	5.571185867	6.089685867	5.657685867	5.600685867	5.510685867	5.447685867	5.657185867	5.550185867	5.344185867	5.306685867	5.583685867	5.330685867	5.665685867	5.194685867	5.188685867	6.050185867	5.408685867	5.120685867	5.009685867	5.740185867	4.936185867	5.628685867	5.673185867	5.933685867	5.686185867	5.627685867	5.889185867	5.634185867	5.517685867	5.937685867	5.998185867	5.412685867	5.684185867	5.790685867	5.853185867	5.268185867
ACHE	4.458821122	4.732821122	4.763821122	4.246821122	4.657821122	4.673821122	4.854821122	4.488821122	4.688821122	4.890821122	4.421821122	4.702821122	4.674821122	4.569821122	4.558821122	4.650821122	4.666821122	4.389821122	4.833821122	4.804821122	4.826821122	4.860821122	4.751821122	4.301821122	4.565821122	4.534821122	4.739821122	4.570821122	4.769821122	4.750821122	4.967821122	4.784821122	4.725821122	4.952821122	4.656821122	4.745821122	4.624821122	4.549821122	4.792821122	4.841821122	4.434821122	4.635821122	4.251821122	4.720821122	4.863821122	4.617821122	4.624821122	4.487821122	4.623821122
ACIN1	3.875769231	3.756769231	3.684769231	3.782769231	3.530769231	3.756769231	3.826769231	3.757769231	3.449769231	3.515769231	3.748769231	3.543769231	3.517769231	3.357769231	3.630769231	3.497769231	3.365769231	3.658769231	3.525769231	3.610769231	3.735769231	3.743769231	3.378769231	3.684769231	3.400769231	3.564769231	3.561769231	3.634769231	3.377769231	3.407769231	3.491769231	3.152769231	3.620769231	3.495769231	3.753769231	3.407769231	3.494769231	3.353769231	3.632769231	3.700769231	3.503769231	3.382769231	3.451769231	3.748769231	3.578769231	3.495769231	3.403769231	3.592769231	3.450769231
ACKR1	5.821759206	5.632259206	5.898759206	6.021759206	6.267759206	6.168259206	6.352259206	6.327759206	6.594259206	6.446259206	5.879759206	6.345259206	6.309259206	6.391259206	6.447259206	6.809259206	6.070259206	6.539759206	6.397259206	6.126759206	6.369759206	6.029759206	6.310759206	6.444759206	5.399259206	5.977759206	6.321259206	5.889759206	5.748259206	6.468759206	6.538759206	6.434759206	6.027759206	6.148759206	5.977259206	6.226259206	6.345759206	5.646259206	5.982759206	6.473759206	6.004259206	6.405759206	6.368259206	6.591759206	6.543259206	6.298259206	5.690759206	6.240759206	6.033259206
ACKR2	4.055218844	4.274218844	4.218218844	3.934218844	4.079218844	3.821218844	3.913218844	4.260218844	4.173218844	3.947218844	3.924218844	4.400218844	4.195218844	3.932218844	4.156218844	4.092218844	4.082218844	4.186218844	3.778218844	3.785218844	4.329218844	4.196218844	4.223218844	4.107218844	4.498218844	4.146218844	3.908218844	4.334218844	4.440218844	4.335218844	3.992218844	3.942218844	4.231218844	4.082218844	4.342218844	4.192218844	4.154218844	4.179218844	4.246218844	4.004218844	3.925218844	3.870218844	4.107218844	3.839218844	4.227218844	4.420218844	3.957218844	3.943218844	4.065218844
ACKR3	5.792362275	4.737362275	5.554362275	6.057362275	6.236362275	6.402362275	5.688362275	5.957362275	5.634362275	6.683362275	6.413362275	5.868362275	7.586362275	5.845362275	6.190362275	5.640362275	5.298362275	5.934362275	6.420362275	5.891362275	7.174362275	5.435362275	5.673362275	6.030362275	6.684362275	5.119362275	6.037362275	5.812362275	5.243362275	5.784362275	5.529362275	5.895362275	4.517362275	6.059362275	5.812362275	7.726362275	6.813362275	6.321362275	6.141362275	6.237362275	6.294362275	6.133362275	5.783362275	6.211362275	5.754362275	4.910362275	5.270362275	5.855362275	5.812362275
ACKR4	5.623691599	3.533691599	5.289691599	4.466691599	6.406691599	6.992691599	6.125691599	6.904691599	6.080691599	5.354691599	5.050691599	7.024691599	7.527691599	5.767691599	6.219691599	6.095691599	7.441691599	5.917691599	7.670691599	5.612691599	6.467691599	6.157691599	6.245691599	6.382691599	6.617691599	4.382691599	6.755691599	6.177691599	6.095691599	6.841691599	5.963691599	5.137691599	3.011691599	6.011691599	6.832691599	7.496691599	5.957691599	6.013691599	6.309691599	6.398691599	5.570691599	6.204691599	6.323691599	5.884691599	6.339691599	6.257691599	6.050691599	4.008691599	5.164691599
ACLY	7.38752391	7.87952391	6.82252391	7.35352391	7.03252391	7.57952391	7.41352391	7.16652391	6.96852391	8.16952391	7.90652391	6.84752391	7.32352391	6.78252391	8.09552391	7.69052391	6.97052391	7.22652391	7.10352391	7.04252391	7.14652391	8.20052391	6.93552391	7.03452391	6.94752391	8.09152391	6.81352391	6.99852391	7.10852391	7.07752391	6.80152391	7.68752391	8.66252391	7.42752391	7.40652391	7.07152391	7.38152391	7.50352391	7.71852391	7.18852391	7.71552391	7.43552391	7.14652391	8.04952391	7.15452391	7.20552391	8.14652391	7.79352391	7.08752391
ACMSD	3.89314378	3.82614378	3.94714378	3.68714378	3.83314378	3.66814378	3.66514378	3.80914378	3.85314378	3.64214378	3.89614378	3.80314378	3.84114378	3.83214378	3.75314378	3.77114378	3.59714378	3.66514378	3.71014378	3.85314378	3.71414378	3.72714378	3.53214378	3.76114378	3.74214378	3.67014378	3.69214378	3.83414378	3.64014378	3.98314378	3.99714378	4.11514378	3.82714378	3.78614378	3.67914378	3.73614378	3.69014378	3.85214378	3.87414378	3.59414378	3.74314378	3.63014378	3.50214378	3.73414378	3.94314378	3.57914378	3.78414378	3.76314378	3.69614378
ACO1	4.094557692	4.096057692	3.473557692	3.888057692	3.244057692	3.622557692	2.027057692	2.794057692	3.089057692	3.609057692	3.676557692	2.800057692	2.033057692	3.495557692	4.037557692	3.594557692	3.051057692	3.666557692	2.446057692	2.946057692	2.589057692	3.434557692	2.620057692	2.778057692	2.639557692	4.467557692	2.961557692	2.108557692	2.828557692	3.567057692	2.302057692	3.881557692	3.978057692	3.187557692	2.564557692	2.165057692	3.287557692	3.393557692	3.386057692	2.984557692	3.625557692	3.844557692	3.523557692	3.619057692	3.101057692	2.324057692	3.659057692	3.982057692	3.267057692
ACO2	3.456663462	3.501663462	3.450163462	3.618163462	3.394663462	3.545663462	3.376663462	3.524663462	3.538163462	3.519163462	3.553663462	3.343163462	3.283163462	3.670663462	3.453663462	3.634163462	3.519163462	3.627663462	3.173663462	3.228663462	3.497163462	3.661663462	3.451663462	3.428163462	3.669163462	3.666663462	3.437163462	3.494663462	3.603163462	3.857663462	3.260163462	3.536163462	3.816663462	3.335163462	3.737663462	3.234663462	3.608163462	3.542163462	3.633163462	3.526663462	3.654163462	3.438163462	3.493163462	3.682163462	3.322663462	3.620663462	3.648163462	3.554663462	3.424163462
ACOD1	2.253855769	2.343855769	2.138855769	2.167855769	2.053855769	4.317855769	2.642855769	2.283855769	2.083855769	2.220855769	2.375855769	2.203855769	3.060855769	2.353855769	2.211855769	2.343855769	2.461855769	2.058855769	2.522855769	1.887855769	2.545855769	2.121855769	2.465855769	2.307855769	2.267855769	2.461855769	1.848855769	2.209855769	2.121855769	2.399855769	2.461855769	1.809855769	2.200855769	2.698855769	2.337855769	2.609855769	2.096855769	2.265855769	2.680855769	2.175855769	2.194855769	2.059855769	2.102855769	2.333855769	2.575855769	2.620855769	2.843855769	2.166855769	2.227855769
ACOT11	4.290976136	4.422976136	4.323976136	4.114976136	4.302476136	3.959976136	4.169976136	4.257976136	4.185476136	4.057976136	4.030976136	4.203976136	4.031476136	4.135976136	4.324976136	3.990476136	4.175476136	4.293976136	4.370476136	4.312976136	4.014476136	4.504476136	4.395976136	3.944476136	4.229476136	4.228976136	4.389976136	4.083476136	4.258476136	4.341976136	4.150476136	4.253976136	4.122476136	4.286976136	4.058976136	4.232476136	4.216476136	4.442976136	4.256476136	4.207976136	4.037976136	4.157476136	4.145976136	4.016976136	4.308476136	4.265976136	4.251976136	4.550976136	4.400476136
ACOT12	2.719908104	3.039908104	2.856908104	2.781908104	2.902908104	2.865908104	2.756908104	2.925908104	2.791908104	2.756908104	2.797908104	2.862908104	2.998908104	2.816908104	2.644908104	2.842908104	2.716908104	2.727908104	2.846908104	2.845908104	2.751908104	2.850908104	2.852908104	2.633908104	2.711908104	2.870908104	2.955908104	2.729908104	2.915908104	2.783908104	2.850908104	2.702908104	2.742908104	2.864908104	2.896908104	2.831908104	2.866908104	2.676908104	2.710908104	2.811908104	2.740908104	2.735908104	3.082908104	2.793908104	2.704908104	2.725908104	2.824908104	2.746908104	2.803908104
ACOT13	3.551990385	3.744990385	3.541490385	3.800490385	2.907990385	3.753990385	3.493990385	3.597990385	3.269490385	3.826990385	3.586990385	3.187490385	3.778490385	3.409490385	3.853490385	3.298990385	3.729990385	3.225990385	3.176990385	3.007990385	3.180490385	3.882990385	3.270490385	3.622490385	3.601990385	3.354990385	3.362490385	4.047490385	3.497490385	3.085990385	3.510990385	3.805490385	3.592990385	3.375990385	3.572990385	3.314490385	3.372490385	3.317490385	3.695490385	3.397990385	3.877490385	3.282490385	3.580490385	3.490490385	3.479990385	3.518990385	4.119990385	3.822990385	3.367490385
ACOT2	5.572313612	7.642313612	6.032313612	6.946313612	5.212313612	6.740313612	4.953313612	5.359313612	5.416313612	7.119313612	7.003313612	5.030313612	5.490313612	6.261313612	7.857313612	6.978313612	5.160313612	6.619313612	5.224313612	5.170313612	5.685313612	7.682313612	5.247313612	5.722313612	5.287313612	8.265313612	5.514313612	5.864313612	4.927313612	5.894313612	5.211313612	7.036313612	7.987313612	6.887313612	5.933313612	5.037313612	6.263313612	6.403313612	6.378313612	5.943313612	7.004313612	6.364313612	5.942313612	6.488313612	4.667313612	5.139313612	8.304313612	7.807313612	6.432313612
ACOT4	4.064052226	5.111052226	3.615052226	4.322052226	3.122052226	4.330052226	3.661052226	3.399052226	3.518052226	4.553052226	4.146052226	3.149052226	4.105052226	4.244052226	5.062052226	4.446052226	3.691052226	4.196052226	3.409052226	3.624052226	3.862052226	4.725052226	2.832052226	3.800052226	3.306052226	4.848052226	2.839052226	4.190052226	3.191052226	3.720052226	3.628052226	4.879052226	5.452052226	4.709052226	3.986052226	3.520052226	4.382052226	3.865052226	4.054052226	3.828052226	4.772052226	3.949052226	4.143052226	4.149052226	3.221052226	3.868052226	4.824052226	5.622052226	4.285052226
ACOT6	1.551701923	1.962701923	1.662701923	1.923701923	1.818701923	1.727701923	1.623701923	1.870701923	1.710701923	1.370701923	1.789701923	1.574701923	1.751701923	1.555701923	1.971701923	1.648701923	1.773701923	1.861701923	1.486701923	1.550701923	1.886701923	1.669701923	1.647701923	1.735701923	1.762701923	1.848701923	1.675701923	1.884701923	1.860701923	1.780701923	1.801701923	1.728701923	2.588701923	1.771701923	1.655701923	1.727701923	1.804701923	1.602701923	1.775701923	1.886701923	2.066701923	1.644701923	2.021701923	1.579701923	1.645701923	1.741701923	1.768701923	1.873701923	1.662701923
ACOT7	5.489533046	5.899533046	5.239033046	5.583533046	5.106033046	5.351033046	5.891033046	5.765033046	5.487033046	5.967033046	5.439033046	5.877033046	6.314033046	5.244533046	5.348033046	5.286533046	5.680533046	5.256033046	6.073533046	5.623533046	6.072533046	6.327033046	5.577533046	5.591033046	5.773033046	5.901533046	5.354033046	5.895533046	6.030033046	5.717033046	5.794033046	5.738533046	6.333033046	5.450033046	6.185033046	5.929033046	5.685533046	6.215033046	5.922033046	5.557533046	5.781033046	5.599533046	5.813033046	5.205533046	5.459033046	6.029033046	5.902533046	5.715533046	4.881033046
ACOT8	5.850447897	6.013947897	5.783947897	6.223447897	5.765947897	6.132947897	5.765947897	5.765947897	6.212447897	6.252447897	6.190447897	6.090947897	5.659947897	6.005947897	5.690447897	5.699947897	6.094447897	6.116947897	5.797947897	5.824947897	5.942947897	6.250447897	5.975947897	5.848447897	5.961447897	6.144447897	5.810447897	5.943447897	5.588947897	5.731447897	6.106947897	6.183947897	5.834447897	6.195947897	5.854447897	6.037947897	5.911447897	5.799447897	5.722947897	5.813947897	5.968447897	5.735947897	5.819447897	5.842447897	5.685447897	5.744947897	6.126447897	6.228947897	6.020947897
ACOT9	3.681629808	3.057129808	3.434629808	3.802629808	3.864129808	4.150629808	4.390129808	4.202129808	3.586129808	3.770629808	3.570129808	3.969629808	4.801629808	3.819129808	3.946629808	4.086129808	4.028629808	3.831629808	4.173129808	3.733629808	4.422129808	3.444629808	3.924629808	3.914629808	3.859129808	3.049129808	3.793129808	3.727629808	3.630129808	3.956629808	3.895629808	3.551629808	3.137129808	3.478629808	3.679629808	4.435129808	4.066129808	4.086129808	3.767629808	4.069629808	3.695629808	3.924129808	4.021129808	3.772629808	3.912629808	3.474629808	3.060629808	3.537629808	3.885629808
ACOX1	4.080548077	3.839548077	3.727548077	4.118548077	3.416548077	4.002548077	3.270548077	3.873548077	3.894548077	4.029548077	4.154548077	3.677548077	3.269548077	3.944548077	3.856548077	4.089548077	3.978548077	4.407548077	3.251548077	3.779548077	3.735548077	3.961548077	3.340548077	3.910548077	4.158548077	4.144548077	3.315548077	3.857548077	4.161548077	3.701548077	3.265548077	3.964548077	4.140548077	3.582548077	4.527548077	3.373548077	4.390548077	3.961548077	3.979548077	3.975548077	4.187548077	3.708548077	3.546548077	3.909548077	3.684548077	3.920548077	4.328548077	4.336548077	4.048548077
ACOX2	3.700163462	5.008163462	3.343163462	4.156163462	2.777163462	3.571163462	2.578163462	2.957163462	2.399163462	4.588163462	4.113163462	2.053163462	2.906163462	2.543163462	4.480163462	3.271163462	2.498163462	3.253163462	2.960163462	3.196163462	2.991163462	4.787163462	2.580163462	2.976163462	2.257163462	5.206163462	2.674163462	2.635163462	2.130163462	3.129163462	2.338163462	4.497163462	5.396163462	4.100163462	2.993163462	2.485163462	3.388163462	3.153163462	2.989163462	3.551163462	4.144163462	4.018163462	3.176163462	3.233163462	2.179163462	2.279163462	4.878163462	4.882163462	3.826163462
ACOX3	3.293201923	3.628701923	3.142701923	3.695201923	3.236701923	3.705701923	3.014701923	3.029201923	3.521201923	3.666701923	3.233201923	4.016701923	3.278701923	3.391701923	3.480701923	3.293701923	3.385701923	3.480201923	3.378201923	2.906701923	3.498201923	3.684201923	3.351201923	3.242701923	3.037701923	3.895701923	3.066201923	3.221701923	3.621701923	3.235201923	3.067201923	3.365701923	4.190201923	3.782701923	3.472701923	3.253201923	3.385701923	3.726201923	3.496201923	2.963201923	3.693701923	3.463201923	3.357701923	3.345201923	3.370201923	3.454701923	3.859201923	3.637201923	3.071701923
ACOXL	1.772014423	1.934014423	2.022514423	1.866514423	1.921014423	1.816514423	1.897014423	1.853014423	1.880514423	1.854014423	2.017514423	1.902514423	1.921014423	1.976514423	1.925014423	1.926014423	1.886514423	1.932014423	1.964514423	1.940514423	1.905014423	1.980514423	1.824514423	1.801014423	1.928514423	2.243514423	1.941014423	2.015014423	1.816514423	1.938014423	2.131014423	2.057514423	2.195514423	2.041014423	2.066514423	1.907514423	1.811514423	1.910014423	1.846014423	1.934514423	1.798014423	1.994014423	2.050014423	1.743514423	1.911014423	1.879014423	1.972514423	1.892514423	1.847014423
ACP1	4.357259615	4.479259615	4.182259615	4.549259615	4.102259615	4.291759615	4.865259615	4.458259615	3.895259615	4.367759615	4.314759615	4.506259615	4.594259615	3.942759615	4.320759615	4.139259615	4.414259615	3.868759615	4.569759615	4.458759615	4.366259615	4.597759615	4.827259615	4.081759615	4.284759615	4.675759615	4.523759615	4.292259615	4.742759615	4.429759615	4.455759615	4.340759615	4.719759615	4.519759615	4.636259615	4.391259615	4.074259615	4.449759615	4.497259615	4.122259615	4.613759615	4.508259615	4.256259615	4.292759615	4.332259615	4.503259615	4.593259615	4.478259615	4.316259615
ACP2	3.595480769	3.393480769	3.448480769	3.408480769	3.410480769	4.382480769	4.495480769	4.559480769	3.489480769	3.950480769	3.331480769	4.045480769	4.585480769	3.705480769	3.693480769	4.241480769	3.982480769	3.624480769	3.852480769	3.490480769	4.510480769	3.688480769	3.369480769	4.304480769	4.261480769	3.650480769	3.536480769	3.986480769	3.520480769	4.223480769	3.680480769	3.643480769	3.787480769	3.476480769	4.190480769	4.243480769	4.055480769	4.428480769	4.511480769	4.275480769	3.962480769	3.805480769	4.160480769	3.971480769	3.782480769	4.208480769	3.807480769	3.925480769	3.714480769
ACP4	3.322980769	3.342980769	3.403980769	3.089980769	3.512980769	3.238980769	3.277980769	3.118980769	3.227980769	3.694980769	3.577980769	3.538980769	3.362980769	3.289980769	3.237980769	3.505980769	3.309980769	3.215980769	3.422980769	3.345980769	3.383980769	3.511980769	3.190980769	3.399980769	3.429980769	3.697980769	3.372980769	3.159980769	3.304980769	3.468980769	3.814980769	3.691980769	3.646980769	3.957980769	3.350980769	3.461980769	3.037980769	3.380980769	3.403980769	3.347980769	3.227980769	3.103980769	3.326980769	3.192980769	3.333980769	3.442980769	3.496980769	3.427980769	3.318980769
ACP5	3.937336538	4.015336538	3.310336538	3.730336538	3.432336538	3.768336538	4.660336538	4.670336538	3.380336538	4.621336538	3.694336538	3.820336538	3.941336538	3.520336538	3.940336538	3.856336538	3.823336538	3.594336538	4.071336538	3.563336538	4.745336538	4.155336538	3.717336538	4.714336538	4.380336538	4.406336538	3.813336538	4.188336538	4.702336538	4.102336538	4.248336538	3.893336538	4.682336538	3.696336538	4.447336538	4.618336538	4.909336538	4.819336538	4.508336538	3.839336538	4.571336538	3.337336538	4.869336538	3.732336538	3.507336538	4.850336538	4.440336538	4.212336538	3.578336538
ACP6	2.911572115	3.651072115	3.052072115	3.630572115	2.849072115	3.292572115	2.665572115	2.659072115	3.371072115	3.590572115	3.420572115	2.778072115	2.300572115	3.118072115	3.899072115	2.774072115	2.611572115	3.303072115	2.816072115	2.982572115	2.490072115	3.414072115	2.800072115	2.524572115	2.059572115	3.936072115	3.019572115	2.392072115	2.888072115	2.192072115	2.818072115	3.455072115	3.662072115	3.460072115	2.638072115	2.134072115	2.662072115	2.846072115	2.802072115	2.871572115	3.162572115	3.221072115	2.744572115	3.120572115	2.617072115	2.848572115	3.886072115	3.687572115	2.936572115
ACP7	2.341472851	2.341472851	2.341472851	2.341472851	2.341472851	2.341472851	2.341472851	2.341472851	2.341472851	2.341472851	2.341472851	2.341472851	2.341472851	2.341472851	2.341472851	2.341472851	2.341472851	2.341472851	2.341472851	2.341472851	2.341472851	2.341472851	2.341472851	2.341472851	2.341472851	2.341472851	2.341472851	2.341472851	2.341472851	2.341472851	2.341472851	2.341472851	2.341472851	2.341472851	2.341472851	2.341472851	2.341472851	2.341472851	2.341472851	2.341472851	2.341472851	2.341472851	2.341472851	2.341472851	2.341472851	2.341472851	2.341472851	2.341472851	2.341472851
ACPP	3.393817308	3.792817308	3.279817308	3.662817308	2.833817308	2.914817308	2.516817308	2.752817308	3.442817308	3.156817308	3.171817308	3.163817308	1.983817308	3.093817308	2.539817308	2.934817308	2.763817308	3.318817308	2.959817308	3.257817308	2.843817308	3.897817308	3.250817308	3.028817308	3.029817308	3.701817308	3.340817308	3.493817308	4.167817308	2.982817308	2.947817308	3.876817308	2.844817308	2.672817308	3.671817308	2.507817308	2.980817308	2.606817308	3.455817308	2.946817308	3.107817308	2.911817308	2.974817308	2.873817308	2.985817308	3.194817308	3.705817308	3.530817308	3.168817308
ACR	4.48532647	4.64732647	4.58632647	4.71532647	4.61932647	4.78932647	4.70932647	4.45232647	4.53932647	4.74532647	4.75332647	4.70032647	4.62432647	4.64432647	4.58432647	4.71232647	4.48632647	4.55232647	4.65632647	4.72432647	4.84232647	4.41532647	4.47532647	4.61432647	4.53932647	5.52332647	4.86232647	4.45032647	4.57132647	4.60932647	4.74232647	4.94932647	4.58632647	4.66032647	4.66532647	4.45132647	4.50332647	4.81432647	4.66332647	4.67132647	4.62432647	4.62532647	4.86132647	4.43932647	4.66332647	4.59832647	4.71632647	4.59432647	4.57732647
ACRBP	4.617666204	4.576666204	4.407666204	4.504666204	5.169666204	4.589666204	4.615666204	4.432666204	4.643666204	4.548666204	4.668666204	4.636666204	4.907666204	4.656666204	4.606666204	4.561666204	4.920666204	4.529666204	4.512666204	4.391666204	4.804666204	4.630666204	4.482666204	4.644666204	4.378666204	4.600666204	4.752666204	4.879666204	4.514666204	4.903666204	4.588666204	4.936666204	4.805666204	4.754666204	4.488666204	4.714666204	4.450666204	4.518666204	4.505666204	4.776666204	4.753666204	4.438666204	4.386666204	4.802666204	4.317666204	4.603666204	4.375666204	4.577666204	4.277666204
ACRV1	2.068163462	2.217163462	2.167663462	2.061663462	2.298163462	2.190663462	2.234663462	2.487663462	2.172163462	2.096163462	2.127163462	2.191163462	2.429663462	2.181663462	2.268163462	2.182163462	2.209163462	2.190663462	2.155663462	2.183163462	2.208663462	2.222163462	2.298163462	2.274663462	2.300163462	2.423663462	2.208163462	2.550163462	2.652663462	2.466663462	2.083163462	2.010163462	2.302663462	1.873163462	2.288663462	2.400163462	2.517663462	2.752663462	2.291663462	2.096663462	2.429663462	2.206663462	2.263163462	2.216663462	2.200163462	2.676163462	2.435663462	2.223163462	2.060163462
ACSBG1	6.22815667	7.62465667	5.93765667	6.86965667	5.03365667	6.30565667	3.80515667	4.82515667	5.65515667	7.11215667	6.34465667	4.41165667	3.28965667	5.88865667	7.14315667	4.53665667	4.57965667	6.34065667	4.44315667	5.22965667	4.85665667	7.30615667	4.84365667	4.88065667	3.83865667	7.36615667	4.56065667	4.75865667	4.69615667	4.47965667	4.61715667	6.40565667	7.34815667	5.99165667	5.67515667	4.11065667	5.88165667	5.88015667	5.72065667	4.89865667	6.48615667	6.21465667	5.30665667	5.35515667	3.35565667	4.40965667	7.25565667	7.99965667	6.49265667
ACSBG2	3.508737279	3.877737279	3.721737279	3.657737279	3.503737279	3.428737279	3.625737279	3.742737279	3.683737279	3.756737279	3.770737279	3.767737279	3.571737279	3.714737279	3.532737279	3.529737279	3.740737279	3.799737279	3.700737279	3.706737279	3.416737279	3.804737279	3.747737279	3.628737279	3.767737279	4.332737279	3.772737279	4.075737279	3.816737279	3.770737279	3.898737279	3.694737279	3.665737279	3.354737279	3.634737279	3.615737279	3.508737279	3.441737279	3.649737279	3.508737279	3.720737279	3.837737279	3.460737279	3.515737279	3.502737279	3.623737279	3.766737279	3.715737279	3.602737279
ACSF2	6.018052023	6.329052023	5.982052023	5.947052023	5.612052023	5.810052023	5.297052023	5.373052023	5.674052023	6.017052023	6.310052023	5.675052023	4.955052023	6.268052023	5.942052023	6.177052023	5.313052023	6.144052023	5.255052023	5.817052023	5.343052023	5.867052023	5.554052023	5.364052023	4.985052023	6.331052023	5.524052023	5.188052023	5.186052023	5.594052023	5.568052023	6.206052023	6.265052023	6.055052023	5.404052023	5.012052023	5.710052023	5.385052023	5.357052023	5.673052023	5.722052023	5.819052023	5.576052023	5.856052023	5.521052023	5.456052023	5.994052023	6.221052023	5.997052023
ACSF3	2.271875	2.208875	2.077875	2.244875	2.445875	2.513875	2.301875	2.587875	2.429875	2.314875	2.479875	2.372875	2.391875	2.499875	2.355875	2.346875	2.363875	2.255875	2.226875	2.453875	2.390875	2.467875	2.298875	2.236875	2.351875	2.258875	2.601875	2.467875	2.512875	2.470875	2.531875	2.350875	2.316875	2.835875	2.790875	2.537875	2.366875	2.242875	2.539875	2.437875	2.209875	2.252875	2.331875	2.157875	2.514875	2.475875	2.470875	2.139875	2.276875
ACSL1	9.223312091	9.771312091	8.844312091	9.606312091	8.740812091	9.491812091	7.979812091	8.267812091	8.458312091	9.637312091	9.450812091	8.462812091	7.894312091	8.990812091	9.669312091	9.867312091	8.472312091	9.053312091	8.440312091	8.434812091	8.531312091	9.929312091	8.813312091	8.453812091	8.227312091	9.840312091	8.712812091	8.517312091	8.180812091	8.949312091	8.245812091	9.615812091	9.924812091	9.120812091	8.596812091	8.343312091	9.056812091	8.915312091	9.191312091	8.859812091	9.525312091	9.450312091	8.628312091	9.506312091	8.393812091	8.605312091	10.15131209	10.01081209	9.389312091
ACSL3	7.218140614	6.889140614	6.845140614	7.110140614	6.663140614	7.176140614	6.536140614	7.044140614	6.381140614	6.576140614	6.371140614	6.493140614	6.453140614	7.284140614	7.029140614	7.548140614	6.740140614	7.076140614	5.792140614	6.668140614	6.838140614	6.615140614	6.225140614	6.973140614	7.041140614	7.059140614	6.039140614	6.450140614	6.132140614	6.217140614	6.288140614	7.260140614	7.299140614	5.869140614	6.932140614	6.450140614	7.058140614	6.822140614	6.917140614	6.722140614	6.995140614	6.901140614	6.849140614	7.090140614	6.644140614	7.090140614	7.201140614	7.594140614	7.362140614
ACSL4	5.830629582	5.426629582	4.909629582	5.245629582	5.750629582	6.496629582	5.802629582	6.366629582	5.226629582	5.627629582	4.859629582	5.025629582	6.412629582	5.031629582	6.155629582	5.434629582	5.550629582	5.471629582	4.966629582	5.015629582	6.101629582	5.431629582	5.391629582	6.535629582	5.710629582	4.954629582	5.019629582	5.541629582	4.858629582	5.258629582	5.080629582	5.543629582	5.025629582	4.812629582	5.361629582	6.137629582	5.817629582	5.897629582	5.602629582	5.607629582	5.284629582	5.027629582	5.509629582	5.677629582	5.708629582	6.014629582	5.260629582	5.367629582	5.284629582
ACSL5	6.063123129	6.365123129	5.155623129	6.056623129	5.109623129	6.834123129	6.714123129	6.806123129	5.310623129	6.556123129	5.448623129	5.458123129	6.545123129	5.275123129	6.584623129	6.297123129	6.200123129	5.949623129	5.919123129	4.893623129	6.401623129	6.887123129	5.360123129	6.138123129	5.835123129	6.591123129	5.147623129	6.032623129	5.291123129	5.630123129	5.378123129	5.942123129	6.829123129	5.624623129	6.353123129	6.332623129	6.196623129	6.264623129	6.398123129	6.357623129	6.240623129	6.116623129	6.082123129	6.357123129	5.742623129	6.220123129	6.805123129	6.436623129	5.183123129
ACSL6	1.6815	1.8345	1.5495	1.7575	1.8055	1.7025	1.9795	1.7645	1.6105	1.5625	1.7125	1.6105	1.6405	1.6335	1.6985	1.7835	1.7005	1.7255	1.7895	1.7645	1.8475	1.5485	1.7195	1.8105	1.6895	2.0855	1.5445	1.6725	1.7235	1.8205	1.8935	1.6795	1.8585	1.7195	1.8055	1.9175	1.6505	1.5415	1.5445	1.8315	1.7145	1.5205	1.6525	1.5245	1.6405	1.6065	1.6755	1.8465	1.8515
ACSM1	3.586167213	3.521667213	3.561667213	3.474167213	3.669167213	3.644667213	3.547667213	3.574167213	3.597167213	3.474667213	3.661167213	3.621167213	3.482667213	3.459667213	3.428167213	3.773167213	3.496167213	3.481167213	3.868667213	3.577667213	3.518667213	3.819667213	3.448667213	3.562667213	3.600167213	3.593167213	3.649667213	3.675667213	3.564167213	3.357667213	3.795167213	3.784167213	3.614667213	3.714667213	3.580167213	3.513667213	3.535667213	3.538167213	3.462167213	3.752167213	3.555167213	3.641167213	3.668167213	3.634667213	3.733167213	3.609167213	3.628667213	3.618167213	3.656167213
ACSM2A	1.463557692	1.811557692	1.508557692	1.674557692	1.625557692	1.542557692	1.877557692	1.643557692	1.321557692	1.960557692	1.634557692	1.577557692	1.511557692	1.588557692	1.599557692	1.908557692	1.440557692	1.579557692	2.129557692	1.655557692	1.576557692	1.475557692	1.828557692	1.606557692	1.596557692	2.093557692	1.624557692	1.714557692	1.470557692	1.645557692	1.618557692	1.752557692	2.073557692	2.051557692	1.709557692	1.866557692	1.552557692	1.615557692	1.603557692	1.564557692	1.920557692	1.708557692	1.583557692	1.699557692	1.494557692	1.751557692	1.513557692	1.552557692	1.520557692
ACSM2B	3.318184034	3.534684034	3.226184034	3.321684034	3.426684034	3.354684034	3.315684034	3.207184034	3.173184034	3.306184034	3.310684034	3.291184034	3.303184034	3.366684034	3.355684034	3.637184034	3.297184034	3.306184034	3.243684034	3.085184034	3.344184034	3.470684034	3.185184034	3.293684034	3.272684034	3.598184034	3.416184034	3.409184034	3.453684034	3.198184034	3.296184034	3.367184034	3.316684034	3.391684034	3.383184034	3.274684034	3.293184034	3.413184034	3.516184034	3.250684034	3.421184034	3.486684034	3.191684034	3.410184034	3.482184034	3.485684034	3.596184034	3.263184034	3.248684034
ACSM3	4.83228797	6.42228797	4.46578797	6.37278797	3.78828797	5.54778797	3.37278797	3.69178797	4.10778797	6.14878797	6.12328797	4.17878797	3.32328797	5.25478797	6.68128797	4.00728797	3.63828797	5.78528797	3.34278797	3.93978797	3.67528797	6.07478797	3.93228797	3.74078797	3.39878797	7.54978797	3.48478797	4.04528797	3.81628797	3.27728797	3.39128797	5.77128797	6.84378797	4.85028797	4.62378797	3.17328797	5.53428797	3.86128797	3.84078797	3.75478797	6.79128797	6.08528797	4.28278797	4.17278797	3.81578797	3.74778797	7.12378797	6.64628797	5.15928797
ACSM5	4.621337229	4.382337229	4.990337229	4.405337229	4.840337229	5.226337229	5.417337229	5.306337229	4.406337229	4.643337229	4.495337229	4.860337229	4.954337229	5.027337229	5.129337229	7.375337229	5.108337229	4.802337229	5.605337229	4.797337229	5.570337229	5.208337229	4.593337229	5.614337229	5.106337229	4.897337229	5.532337229	5.537337229	4.731337229	4.966337229	4.575337229	4.574337229	4.441337229	4.581337229	4.747337229	4.700337229	5.604337229	5.062337229	5.487337229	4.947337229	5.169337229	4.798337229	5.664337229	5.446337229	4.647337229	4.965337229	4.595337229	5.040337229	5.339337229
ACSM6	2.263067584	2.263067584	2.263067584	2.263067584	2.263067584	2.263067584	2.263067584	2.263067584	2.263067584	2.263067584	2.263067584	2.263067584	2.263067584	2.263067584	2.263067584	2.263067584	2.263067584	2.263067584	2.263067584	2.263067584	2.263067584	2.263067584	2.263067584	2.263067584	2.263067584	2.263067584	2.263067584	2.263067584	2.263067584	2.263067584	2.263067584	2.263067584	2.263067584	2.263067584	2.263067584	2.263067584	2.263067584	2.263067584	2.263067584	2.263067584	2.263067584	2.263067584	2.263067584	2.263067584	2.263067584	2.263067584	2.263067584	2.263067584	2.263067584
ACSS1	4.394995411	5.053995411	4.761995411	4.611995411	4.499995411	4.413995411	4.527995411	4.591995411	4.591995411	4.635995411	4.806995411	4.871995411	4.488995411	4.759995411	4.364995411	4.645995411	4.741995411	4.712995411	4.912995411	4.871995411	4.506995411	4.455995411	4.854995411	4.556995411	4.590995411	4.524995411	4.870995411	5.086995411	4.784995411	4.724995411	4.883995411	4.797995411	4.765995411	4.817995411	4.753995411	4.395995411	4.392995411	4.619995411	4.722995411	4.498995411	4.604995411	4.404995411	4.679995411	4.407995411	4.580995411	4.629995411	4.592995411	4.438995411	4.710995411
ACSS2	4.629192308	5.204192308	4.149192308	4.775192308	4.429192308	4.774192308	3.481192308	3.425192308	4.262192308	5.228192308	5.038192308	3.781192308	3.164192308	4.342192308	5.111192308	5.156192308	3.591192308	4.413192308	3.748192308	3.935192308	3.812192308	5.254192308	3.748192308	3.688192308	3.580192308	5.603192308	3.973192308	3.691192308	3.598192308	3.993192308	3.618192308	5.081192308	5.641192308	4.301192308	3.889192308	3.181192308	4.069192308	4.131192308	4.430192308	3.970192308	4.786192308	4.453192308	3.822192308	5.138192308	3.434192308	3.545192308	5.614192308	5.417192308	4.345192308
ACSS3	5.720713711	5.487713711	5.871213711	5.227213711	5.314713711	6.110213711	5.254713711	5.180213711	5.111213711	5.680213711	5.316213711	4.873213711	4.828713711	5.796713711	6.050713711	6.948713711	5.649213711	5.964213711	4.736713711	5.257713711	5.212713711	5.394213711	4.689713711	5.362713711	5.343213711	5.719713711	5.637713711	5.382213711	4.831713711	5.664213711	4.571213711	5.471213711	5.690213711	5.228713711	5.471213711	4.578213711	5.920213711	5.714213711	5.508213711	5.936713711	6.147213711	5.811713711	5.329713711	5.910713711	5.098213711	5.142213711	6.195713711	5.848713711	5.671713711
ACTA1	1.242461538	2.680461538	4.006461538	1.457461538	2.950461538	1.362461538	4.973461538	1.334461538	3.194461538	3.165461538	3.222461538	3.289461538	1.290461538	2.546461538	1.955461538	1.405461538	2.167461538	2.204461538	3.652461538	1.597461538	3.758461538	1.316461538	1.268461538	2.415461538	3.973461538	2.621461538	4.231461538	2.609461538	2.027461538	3.365461538	2.089461538	1.819461538	5.245461538	3.309461538	2.610461538	1.293461538	1.339461538	5.283461538	2.566461538	4.136461538	1.318461538	3.058461538	4.633461538	3.084461538	1.227461538	2.562461538	1.993461538	2.448461538	3.696461538
ACTA2	2.334307692	1.404307692	2.226307692	2.154307692	2.520307692	1.826307692	2.299307692	2.204307692	2.352307692	1.520307692	1.534307692	2.120307692	2.486307692	2.182307692	2.503307692	2.288307692	2.109307692	2.522307692	2.495307692	2.145307692	2.910307692	1.480307692	3.689307692	3.002307692	1.917307692	1.281307692	3.138307692	1.754307692	2.044307692	2.536307692	3.116307692	2.139307692	1.545307692	1.820307692	1.633307692	2.868307692	2.431307692	3.236307692	2.140307692	2.273307692	2.031307692	3.308307692	2.357307692	2.079307692	2.831307692	2.634307692	1.505307692	2.147307692	3.477307692
ACTA2-AS1	2.380894231	1.910894231	2.506894231	2.301894231	2.047894231	2.162894231	2.310894231	2.226894231	2.176894231	2.041894231	2.372894231	2.345894231	2.221894231	2.268894231	1.940894231	2.139894231	2.110894231	2.284894231	2.385894231	1.993894231	2.334894231	2.011894231	1.903894231	1.885894231	2.216894231	2.357894231	2.290894231	1.909894231	2.104894231	2.248894231	2.134894231	2.503894231	2.114894231	2.109894231	2.119894231	2.079894231	2.066894231	2.484894231	2.142894231	2.313894231	1.881894231	2.150894231	2.436894231	2.286894231	2.308894231	2.098894231	2.018894231	2.166894231	2.017894231
ACTB	6.543586538	6.347586538	6.321086538	6.560086538	6.492586538	6.731086538	6.889586538	6.943586538	6.525086538	6.596586538	6.324586538	6.885586538	7.046586538	6.433586538	6.693086538	6.558086538	6.710086538	6.476586538	6.857586538	6.405086538	6.882086538	6.528086538	6.665586538	6.759586538	6.785586538	6.446586538	6.572086538	6.435586538	6.507586538	6.766586538	6.416586538	6.314586538	6.654086538	6.375586538	6.837586538	6.925586538	6.819086538	6.841086538	6.815586538	6.722086538	6.591086538	6.511086538	6.750586538	6.810586538	6.740586538	6.605586538	6.393086538	6.433586538	6.417586538
ACTC1	1.712942308	3.123942308	4.976942308	2.302942308	3.634942308	2.679942308	3.862942308	2.610942308	3.252942308	3.110942308	4.309942308	3.319942308	2.890942308	2.583942308	2.780942308	2.261942308	1.957942308	2.679942308	3.653942308	2.957942308	3.404942308	2.078942308	2.210942308	2.479942308	3.735942308	2.716942308	3.483942308	3.177942308	3.137942308	4.710942308	2.423942308	2.727942308	5.187942308	3.611942308	3.013942308	2.459942308	2.506942308	4.927942308	2.889942308	4.178942308	2.628942308	4.042942308	3.346942308	3.911942308	3.032942308	3.285942308	2.629942308	3.263942308	4.110942308
ACTG1	6.526153846	6.450653846	6.426153846	6.581653846	6.608153846	6.744153846	6.481153846	6.636653846	6.584153846	6.449153846	6.481153846	6.941653846	6.631153846	6.528653846	6.407653846	6.296653846	6.498653846	6.546153846	6.543153846	6.495153846	6.440653846	6.296653846	6.494153846	6.543153846	6.582153846	6.406153846	6.340653846	6.193653846	6.460153846	6.453153846	6.267153846	6.543653846	6.475153846	6.555653846	6.615153846	6.433653846	6.533153846	6.453153846	6.440153846	6.382653846	6.392153846	6.480153846	6.491153846	6.478653846	6.638153846	6.433653846	6.183653846	6.431153846	6.469653846
ACTG1P17	2.044826923	2.309826923	2.154826923	2.117826923	1.852826923	1.999826923	1.983826923	2.133826923	2.027826923	1.823826923	2.125826923	2.378826923	1.805826923	2.180826923	1.966826923	1.796826923	2.222826923	2.169826923	1.940826923	2.139826923	2.169826923	1.772826923	1.913826923	1.952826923	2.165826923	2.077826923	1.978826923	2.061826923	1.856826923	1.804826923	2.242826923	1.969826923	2.051826923	2.063826923	2.127826923	1.940826923	1.904826923	2.130826923	2.170826923	1.956826923	1.914826923	1.919826923	1.955826923	1.968826923	1.948826923	2.068826923	1.939826923	2.179826923	2.202826923
ACTG2	3.136317308	3.226317308	4.498317308	3.046817308	3.534817308	2.861817308	3.495317308	2.664317308	3.651317308	3.488817308	3.335317308	3.480317308	2.943817308	3.349817308	3.217317308	2.794317308	3.224817308	3.471817308	3.657817308	3.090817308	3.734317308	1.612317308	2.943317308	3.268317308	3.999317308	3.196317308	4.012317308	3.386317308	2.857817308	3.947317308	3.160317308	3.661817308	4.452817308	3.569317308	3.033317308	2.537317308	2.671817308	4.174317308	3.587317308	3.922317308	2.831817308	3.795817308	4.141817308	3.742317308	3.140817308	3.412817308	3.033317308	3.351317308	3.899317308
ACTL10	2.929740385	2.773740385	2.716740385	2.882740385	2.879740385	3.163740385	2.863740385	2.863740385	2.950740385	2.719740385	3.051740385	3.267740385	2.886740385	3.002740385	3.179740385	2.845740385	2.948740385	3.016740385	2.947740385	3.056740385	2.907740385	3.096740385	3.003740385	2.787740385	2.963740385	3.260740385	2.922740385	3.208740385	3.003740385	2.997740385	3.338740385	2.593740385	2.933740385	2.774740385	2.913740385	2.859740385	2.786740385	2.950740385	2.718740385	3.105740385	2.691740385	2.778740385	2.796740385	2.668740385	2.483740385	3.037740385	2.964740385	2.766740385	2.698740385
ACTL6A	6.292608045	6.260608045	6.429608045	6.377608045	6.739608045	6.515608045	6.355608045	6.552608045	6.777608045	6.014608045	6.432608045	6.932608045	6.542608045	6.258608045	6.514608045	6.447608045	6.616608045	6.777608045	6.771608045	6.413608045	6.066608045	6.310608045	6.368608045	6.060608045	6.859608045	6.256608045	6.746608045	6.926608045	7.111608045	6.528608045	6.324608045	5.960608045	6.312608045	6.214608045	6.532608045	6.864608045	6.873608045	6.610608045	6.513608045	6.454608045	6.347608045	6.382608045	6.342608045	6.372608045	6.583608045	6.596608045	6.422608045	6.747608045	6.907608045
ACTL6B	3.412711254	3.380711254	3.551211254	3.407211254	3.642711254	3.575211254	3.662211254	3.470211254	3.381711254	3.655211254	3.642211254	3.695711254	3.703211254	3.596711254	3.467211254	3.580211254	3.651211254	3.799211254	3.620711254	3.496711254	3.756711254	3.816211254	3.509711254	3.640211254	3.682211254	3.740711254	3.725711254	3.847711254	3.780711254	3.836211254	3.743211254	3.582711254	3.669211254	4.130711254	3.531211254	3.667211254	3.453711254	3.659711254	3.784211254	3.693711254	3.641711254	3.548711254	3.498711254	3.580211254	3.459711254	3.702711254	3.407711254	3.514711254	3.607711254
ACTL7A	3.650306265	3.872306265	3.831306265	3.424306265	3.850306265	3.800306265	3.560306265	3.442306265	3.610306265	3.927306265	4.034306265	3.724306265	3.673306265	3.544306265	3.674306265	3.705306265	3.631306265	3.822306265	3.544306265	3.635306265	3.512306265	3.922306265	3.534306265	3.728306265	3.941306265	3.777306265	3.885306265	3.810306265	3.935306265	3.569306265	3.885306265	3.636306265	3.745306265	3.752306265	3.809306265	3.855306265	3.507306265	3.679306265	4.149306265	3.601306265	3.449306265	3.771306265	3.777306265	3.943306265	3.966306265	3.895306265	3.679306265	3.856306265	3.599306265
ACTL7B	3.76973536	3.43773536	4.21073536	4.16773536	3.84873536	3.86173536	3.59073536	3.77373536	4.22873536	3.93973536	3.87273536	3.86873536	3.83773536	3.91973536	3.81773536	3.86873536	3.88573536	3.98373536	4.35573536	3.80373536	3.75373536	3.93273536	3.73773536	3.83773536	4.11873536	3.78573536	3.82473536	4.08773536	3.94773536	4.60973536	4.03773536	3.65973536	3.85673536	3.63573536	3.85873536	3.92773536	3.81273536	4.05673536	4.00873536	3.85473536	3.83073536	3.65973536	4.24773536	3.83573536	4.12673536	3.87173536	3.90473536	3.70473536	3.88473536
ACTL8	4.226120936	4.542120936	4.557120936	4.469120936	4.452120936	4.270120936	4.593120936	4.434120936	4.785120936	4.233120936	4.435120936	4.069120936	4.190120936	4.617120936	4.571120936	4.566120936	4.471120936	4.563120936	4.844120936	4.297120936	4.663120936	4.652120936	4.293120936	4.183120936	4.400120936	4.945120936	4.604120936	4.614120936	4.326120936	4.714120936	4.393120936	4.566120936	4.689120936	4.665120936	4.538120936	4.168120936	4.330120936	4.156120936	4.420120936	4.613120936	4.792120936	4.504120936	4.506120936	4.642120936	4.517120936	4.454120936	4.319120936	4.172120936	4.389120936
ACTL9	3.378574903	3.393574903	3.385574903	3.288574903	3.258574903	3.380574903	3.506574903	3.369574903	3.316574903	3.310574903	3.576574903	3.344574903	3.555574903	3.350574903	3.228574903	3.842574903	3.498574903	3.405574903	3.438574903	3.563574903	3.480574903	3.387574903	3.246574903	3.315574903	3.548574903	3.607574903	3.430574903	3.436574903	3.444574903	3.518574903	3.695574903	3.339574903	3.412574903	3.453574903	3.500574903	3.345574903	3.358574903	3.472574903	3.443574903	3.501574903	3.358574903	3.216574903	3.224574903	3.350574903	3.530574903	3.629574903	3.538574903	3.259574903	3.442574903
ACTN1	4.283721154	4.437721154	3.999221154	4.522721154	4.203221154	4.400221154	4.317721154	4.371721154	4.009721154	4.592721154	4.093221154	4.156221154	4.632221154	4.216221154	4.677721154	4.375221154	3.775721154	4.401721154	3.948221154	4.303721154	4.371721154	4.187721154	4.088721154	4.496221154	4.344221154	4.904721154	3.798221154	4.187721154	4.466221154	4.203221154	3.842721154	4.344221154	5.843721154	3.970721154	4.566721154	3.797221154	4.737221154	4.973221154	4.694721154	4.057221154	4.265221154	4.526221154	4.674721154	4.501721154	4.448221154	4.349721154	5.143221154	4.618721154	4.239721154
ACTN2	1.897615385	2.080615385	2.139115385	1.889615385	1.992615385	1.989615385	2.322615385	2.046115385	1.919615385	2.064615385	2.108115385	2.071115385	2.248615385	1.842115385	2.150615385	1.983115385	2.055615385	1.919115385	2.434615385	1.890115385	2.073115385	1.948615385	2.295615385	2.182115385	2.171615385	2.083115385	1.921115385	2.112615385	1.881615385	2.132615385	2.249115385	2.007115385	2.121115385	2.153115385	1.990115385	2.079615385	1.979615385	2.049115385	2.030615385	2.092615385	2.102115385	2.059115385	2.151115385	2.071115385	2.042615385	2.375615385	2.139115385	1.873115385	1.748615385
ACTN3	2.116778846	2.245778846	2.326778846	2.309778846	2.280778846	2.318778846	2.277778846	2.317778846	2.093778846	2.731778846	2.670778846	2.328778846	2.434778846	2.203778846	2.509778846	2.388778846	2.252778846	2.113778846	2.661778846	2.319778846	2.516778846	2.460778846	2.458778846	2.442778846	2.312778846	2.686778846	2.488778846	2.584778846	2.435778846	2.689778846	2.522778846	2.576778846	2.498778846	2.523778846	2.523778846	2.361778846	2.200778846	2.438778846	2.406778846	2.247778846	2.317778846	2.244778846	2.201778846	2.427778846	2.253778846	2.335778846	2.484778846	2.184778846	2.189778846
ACTN4	4.773365385	5.003365385	5.044365385	4.868365385	4.899365385	4.616365385	4.411365385	4.350365385	4.877365385	4.477365385	4.680365385	5.327365385	4.546365385	4.858365385	4.516365385	4.862365385	4.522365385	4.692365385	5.018365385	5.129365385	4.801365385	4.411365385	5.002365385	4.723365385	4.732365385	4.747365385	4.852365385	4.792365385	4.545365385	4.921365385	4.789365385	4.602365385	4.843365385	4.904365385	4.480365385	4.036365385	4.165365385	4.568365385	4.687365385	4.561365385	4.335365385	4.781365385	4.853365385	4.841365385	4.874365385	4.353365385	4.506365385	4.403365385	4.497365385
ACTR10	7.609802448	7.445802448	7.596802448	7.627802448	7.668802448	7.597802448	7.457802448	7.683802448	7.580802448	7.496802448	7.657802448	7.772802448	7.810802448	7.651802448	7.623802448	7.617802448	7.739802448	7.604802448	7.486802448	7.598802448	7.440802448	7.460802448	7.638802448	7.374802448	7.489802448	7.265802448	7.361802448	7.765802448	7.551802448	7.398802448	7.576802448	7.475802448	7.451802448	7.451802448	7.509802448	7.690802448	7.736802448	7.534802448	7.486802448	7.642802448	7.529802448	7.483802448	7.554802448	7.480802448	7.642802448	7.448802448	7.565802448	7.775802448	7.922802448
ACTR1A	4.051519231	4.235519231	4.036519231	4.233519231	4.056519231	3.979519231	4.160519231	4.008519231	4.254519231	4.034519231	4.031519231	4.508519231	4.157519231	4.119519231	4.042519231	4.197519231	4.119519231	4.292519231	4.236519231	4.054519231	4.454519231	4.270519231	3.909519231	4.252519231	4.219519231	4.350519231	4.257519231	4.478519231	4.185519231	4.300519231	4.233519231	3.887519231	4.421519231	4.140519231	4.204519231	3.868519231	4.134519231	4.073519231	4.126519231	4.179519231	4.234519231	4.000519231	4.313519231	4.183519231	4.206519231	4.243519231	4.230519231	3.974519231	3.748519231
ACTR1B	4.422769231	4.339769231	4.277769231	4.369769231	4.310769231	3.986769231	4.001769231	3.828769231	4.192769231	4.200769231	4.292769231	4.361769231	3.651769231	4.302769231	3.743769231	4.056769231	3.774769231	4.271769231	3.804769231	3.951769231	3.824769231	3.978769231	3.932769231	3.960769231	3.971769231	4.184769231	4.082769231	3.893769231	3.835769231	4.053769231	4.164769231	4.282769231	4.100769231	4.367769231	4.036769231	3.893769231	3.973769231	3.945769231	3.881769231	4.010769231	3.784769231	4.115769231	4.093769231	4.048769231	4.098769231	3.929769231	3.904769231	4.216769231	4.276769231
ACTR2	4.196384615	4.487884615	4.321884615	4.559884615	4.483884615	4.697884615	4.930884615	4.623884615	4.617384615	4.691384615	4.399884615	4.361384615	4.750384615	4.559384615	4.254884615	3.931884615	4.750884615	4.665384615	4.559384615	4.488384615	4.542884615	4.644884615	4.625884615	4.238384615	4.522884615	4.550884615	4.560884615	4.496384615	5.120384615	4.431384615	4.348884615	4.452384615	4.421384615	4.145884615	4.702884615	4.455884615	4.612384615	4.827884615	4.714384615	4.794384615	4.539384615	4.423884615	4.432884615	4.284384615	4.604384615	4.565884615	4.378384615	4.003384615	4.295884615
ACTR3	8.631423564	8.270423564	8.389423564	8.364423564	8.478423564	8.911423564	8.511423564	9.059423564	8.605423564	8.452423564	8.601423564	8.836423564	9.182423564	8.348423564	8.462423564	8.646423564	8.666423564	8.638423564	8.311423564	8.170423564	8.669423564	8.640423564	8.504423564	8.567423564	8.830423564	8.099423564	8.191423564	8.935423564	8.780423564	8.289423564	8.114423564	8.076423564	8.495423564	8.124423564	8.960423564	9.008423564	8.721423564	8.822423564	8.827423564	8.625423564	8.707423564	8.248423564	8.354423564	8.775423564	8.458423564	8.837423564	8.711423564	8.651423564	8.674423564
ACTR3-AS1	1.593634615	1.747634615	1.910634615	1.544634615	1.661634615	1.934634615	2.005634615	1.651634615	1.623634615	1.967634615	1.787634615	1.759634615	2.480634615	1.760634615	1.452634615	1.727634615	1.575634615	1.840634615	2.211634615	1.797634615	1.521634615	1.556634615	1.582634615	1.753634615	2.502634615	1.565634615	1.671634615	2.037634615	1.997634615	1.539634615	1.977634615	1.675634615	2.047634615	2.145634615	1.827634615	1.866634615	1.676634615	2.020634615	1.886634615	1.989634615	1.886634615	1.712634615	1.683634615	1.645634615	1.622634615	1.670634615	1.702634615	1.632634615	1.784634615
ACTR3B	3.958923077	3.489923077	3.323423077	3.528423077	3.196423077	3.035923077	3.096423077	2.667923077	2.819923077	3.168423077	3.104423077	2.856923077	2.461923077	3.288923077	3.323923077	3.067423077	2.890423077	3.129923077	2.641423077	3.737423077	2.579423077	2.842923077	2.964423077	2.976923077	2.798923077	3.603423077	3.150423077	2.945923077	2.952423077	2.702423077	3.192923077	3.961423077	3.272923077	3.367923077	3.039423077	2.596923077	3.291423077	2.805423077	2.911423077	2.953423077	3.192923077	2.945423077	2.884423077	3.157923077	2.566923077	3.102923077	3.175923077	4.189923077	4.006923077
ACTR3BP2	1.755211538	1.470211538	2.054211538	1.938211538	1.824211538	1.891211538	2.027211538	1.698211538	1.936211538	1.919211538	1.840211538	1.724211538	2.027211538	2.121211538	1.820211538	1.655211538	1.895211538	1.706211538	2.302211538	1.763211538	2.137211538	1.968211538	2.378211538	1.842211538	2.127211538	1.972211538	1.980211538	2.297211538	1.845211538	2.021211538	2.215211538	1.740211538	2.235211538	2.219211538	2.191211538	1.865211538	1.797211538	1.911211538	1.783211538	1.798211538	2.269211538	2.055211538	2.017211538	2.205211538	2.182211538	2.002211538	2.123211538	2.132211538	1.773211538
ACTR3BP5	1.629201923	1.575201923	1.532201923	1.507201923	1.539201923	1.544201923	1.609201923	1.700201923	1.706201923	1.966201923	1.828201923	1.705201923	1.688201923	1.466201923	1.645201923	1.620201923	1.824201923	1.794201923	1.841201923	1.554201923	1.737201923	1.885201923	1.795201923	1.545201923	1.790201923	1.665201923	1.718201923	1.542201923	1.622201923	1.706201923	1.596201923	1.589201923	1.751201923	1.638201923	1.609201923	1.715201923	1.669201923	1.697201923	1.636201923	1.792201923	1.820201923	1.764201923	1.745201923	1.695201923	1.604201923	1.612201923	1.529201923	1.619201923	1.629201923
ACTR3C	2.507634615	2.810634615	2.174634615	3.191634615	2.180634615	2.935634615	2.429634615	2.875634615	2.953634615	3.273634615	3.145634615	2.426634615	2.381634615	2.805634615	2.570634615	2.630634615	2.587634615	2.821634615	2.048634615	2.612634615	2.564634615	3.203634615	2.397634615	2.259634615	2.483634615	3.280634615	2.502634615	2.637634615	3.199634615	2.273634615	2.720634615	3.004634615	3.213634615	2.689634615	2.557634615	2.423634615	2.913634615	2.524634615	2.970634615	2.359634615	3.084634615	2.239634615	2.229634615	2.440634615	2.391634615	2.547634615	3.244634615	2.878634615	2.479634615
ACTR5	5.553702256	5.582202256	5.528702256	5.548202256	5.486702256	5.270702256	5.730202256	5.401202256	5.585202256	5.430702256	5.591702256	5.394202256	5.482702256	5.289702256	5.340702256	5.367202256	5.379202256	5.273202256	5.751702256	5.453702256	5.349702256	5.299702256	5.639702256	5.311702256	5.537202256	5.357202256	5.557702256	5.414702256	5.467702256	5.312202256	5.679202256	5.395202256	5.607702256	5.530202256	5.377202256	5.720702256	5.495202256	5.255202256	5.172702256	5.534702256	5.161202256	5.175702256	5.443202256	5.315702256	5.554702256	5.222702256	5.336702256	5.520202256	5.593202256
ACTR6	5.122523594	4.948523594	5.033023594	4.950523594	4.967023594	5.150023594	5.132523594	5.182023594	4.925023594	5.019023594	5.103023594	5.017023594	4.897023594	4.895023594	5.152023594	4.914523594	5.101523594	4.981023594	4.926523594	4.836523594	5.038523594	5.278023594	5.071023594	5.185523594	5.052523594	5.087523594	4.821023594	5.283023594	5.028523594	4.866023594	4.983523594	4.902523594	4.989023594	4.678523594	5.028023594	5.157023594	5.007523594	5.014023594	5.067023594	4.986523594	5.051023594	4.969023594	4.882023594	5.229023594	5.063523594	5.263523594	5.502523594	5.421023594	5.191023594
ACTR8	5.422505464	5.815505464	5.876505464	5.290505464	5.153505464	5.032505464	5.213505464	5.557505464	5.489505464	5.015505464	5.336505464	5.497505464	5.415505464	5.636505464	5.375505464	5.439505464	5.657505464	5.817505464	4.522505464	5.302505464	5.386505464	5.092505464	4.643505464	5.461505464	5.774505464	4.935505464	5.446505464	5.774505464	5.032505464	4.906505464	5.364505464	5.352505464	5.273505464	5.124505464	5.261505464	5.315505464	5.432505464	5.373505464	5.516505464	5.670505464	5.209505464	5.034505464	5.622505464	5.641505464	5.379505464	5.417505464	5.186505464	5.151505464	5.408505464
ACTRT1	1.549517917	1.549517917	1.549517917	1.549517917	1.549517917	1.549517917	1.549517917	1.549517917	1.549517917	1.549517917	1.549517917	1.549517917	1.549517917	1.549517917	1.549517917	1.549517917	1.549517917	1.549517917	1.549517917	1.549517917	1.549517917	1.549517917	1.549517917	1.549517917	1.549517917	1.549517917	1.549517917	1.549517917	1.549517917	1.549517917	1.549517917	1.549517917	1.549517917	1.549517917	1.549517917	1.549517917	1.549517917	1.549517917	1.549517917	1.549517917	1.549517917	1.549517917	1.549517917	1.549517917	1.549517917	1.549517917	1.549517917	1.549517917	1.549517917
ACTRT2	3.504868987	3.767868987	3.619868987	3.571868987	3.587868987	3.539868987	3.493868987	3.417868987	3.771868987	3.801868987	3.761868987	3.515868987	3.584868987	3.648868987	3.718868987	3.680868987	3.286868987	3.523868987	3.682868987	3.478868987	3.600868987	3.774868987	3.434868987	3.473868987	3.821868987	3.886868987	3.921868987	3.768868987	3.790868987	3.910868987	3.740868987	3.859868987	3.831868987	3.592868987	3.813868987	3.644868987	3.665868987	3.516868987	3.657868987	3.703868987	3.618868987	3.773868987	3.635868987	3.686868987	3.858868987	4.114868987	3.783868987	3.357868987	3.432868987
ACTRT3	3.909206036	4.363206036	3.897206036	3.738206036	4.123206036	4.358206036	4.370206036	4.304206036	3.654206036	4.202206036	3.778206036	4.260206036	5.153206036	4.074206036	4.097206036	4.366206036	4.559206036	4.409206036	3.870206036	3.689206036	3.850206036	3.752206036	3.891206036	3.758206036	4.058206036	3.857206036	4.025206036	4.267206036	4.332206036	4.288206036	4.056206036	4.294206036	3.870206036	4.032206036	3.839206036	4.211206036	4.084206036	4.239206036	4.125206036	3.934206036	4.063206036	4.103206036	4.073206036	4.094206036	4.224206036	4.422206036	3.847206036	3.852206036	3.864206036
ACVR1	3.775740385	3.605740385	3.640740385	4.018740385	3.990740385	3.835740385	3.962740385	4.338740385	3.976740385	3.964740385	3.845740385	3.947740385	4.565740385	4.023740385	4.122740385	4.280740385	4.172740385	4.118740385	3.759740385	4.330740385	4.380740385	3.872740385	4.049740385	4.319740385	4.334740385	3.224740385	4.203740385	4.080740385	4.343740385	4.055740385	3.885740385	3.718740385	4.258740385	3.585740385	4.185740385	4.658740385	4.750740385	4.316740385	4.386740385	4.203740385	4.141740385	4.397740385	4.312740385	4.011740385	4.267740385	4.285740385	4.198740385	4.110740385	4.352740385
ACVR1B	2.905908654	3.222908654	3.575908654	3.267408654	2.771408654	2.502408654	2.172408654	2.539408654	3.162908654	2.512908654	2.887408654	2.971908654	2.172408654	3.119408654	2.746908654	2.484408654	2.314408654	2.672408654	2.485908654	2.844908654	2.307408654	2.578408654	2.624908654	2.657408654	2.726408654	2.709908654	2.625908654	2.500908654	2.935908654	2.385408654	2.162908654	2.768908654	2.285908654	2.843908654	2.688908654	2.093408654	2.444908654	2.338408654	2.535408654	2.598908654	2.180908654	2.709408654	2.408908654	2.639908654	2.899908654	2.416408654	2.716408654	2.682408654	3.068408654
ACVR1C	2.456942308	1.397942308	3.463942308	1.382442308	1.931442308	3.332942308	1.779942308	2.040442308	1.355942308	2.156442308	1.837942308	1.645942308	1.617942308	3.130442308	2.271442308	4.356942308	2.081942308	2.723942308	1.773442308	1.874442308	2.599942308	1.333942308	2.003442308	2.165942308	2.583442308	2.558442308	2.684942308	1.528942308	2.124442308	4.072442308	1.744442308	1.965442308	1.638942308	1.727442308	2.868442308	1.612442308	3.004942308	2.040442308	2.479942308	2.958442308	2.769442308	2.407442308	2.447442308	4.359442308	1.419442308	1.772942308	2.103442308	1.690442308	2.558442308
ACVR2A	4.459475962	4.450975962	4.559475962	4.114975962	4.513975962	3.749975962	3.599475962	3.797475962	4.603475962	3.796475962	4.442475962	3.861975962	3.239475962	4.586975962	4.041975962	4.196475962	4.279475962	4.396975962	3.847975962	4.516475962	3.783975962	4.243975962	3.822975962	4.087975962	4.039475962	4.182475962	4.196975962	4.024975962	4.035975962	3.887475962	4.042475962	4.146975962	3.780475962	3.984975962	3.796975962	3.549475962	4.078975962	3.530975962	3.742475962	4.209975962	3.894475962	3.934475962	3.726475962	4.169475962	3.864475962	4.028975962	4.251975962	4.323975962	4.516475962
ACVR2B	2.300442308	2.715442308	2.513442308	2.538442308	2.431442308	2.395442308	2.120442308	2.383442308	2.768442308	2.326442308	2.307442308	2.412442308	2.443442308	2.715442308	2.408442308	2.563442308	2.472442308	2.837442308	1.914442308	2.538442308	2.442442308	2.569442308	2.335442308	2.321442308	2.644442308	2.917442308	2.528442308	2.420442308	2.363442308	2.594442308	2.618442308	2.307442308	2.436442308	2.484442308	2.423442308	2.191442308	2.426442308	2.658442308	2.749442308	2.427442308	2.710442308	2.427442308	2.551442308	2.577442308	2.613442308	2.741442308	2.932442308	2.466442308	2.402442308
ACVR2B-AS1	2.329942308	2.493942308	2.531942308	2.441942308	2.288942308	2.137942308	2.278942308	2.213942308	2.520942308	2.378942308	2.612942308	2.545942308	2.341942308	2.338942308	2.736942308	2.353942308	2.326942308	2.399942308	2.758942308	2.352942308	2.365942308	2.206942308	2.407942308	2.285942308	2.279942308	2.491942308	2.330942308	2.380942308	3.033942308	2.627942308	2.134942308	2.446942308	2.397942308	2.573942308	2.444942308	2.562942308	2.274942308	2.392942308	2.416942308	2.344942308	2.420942308	2.371942308	2.438942308	2.225942308	2.211942308	2.502942308	2.546942308	2.217942308	2.194942308
ACVRL1	5.502956049	4.487956049	5.384456049	5.272456049	5.803956049	5.670456049	6.092956049	6.372956049	5.566956049	5.747956049	5.126456049	5.862956049	6.603956049	5.589956049	5.903456049	6.397456049	6.101956049	5.737956049	6.197456049	5.755956049	6.218956049	5.606956049	5.634456049	6.214956049	6.124456049	5.161956049	5.636456049	5.720956049	5.289956049	6.199956049	5.813956049	5.954456049	5.580956049	5.835456049	5.998956049	5.985956049	6.011956049	5.987456049	6.135456049	6.154956049	6.046956049	5.987956049	6.089456049	5.995456049	6.178456049	6.054956049	5.114956049	5.788956049	5.724956049
ACY1	2.307173077	2.214173077	2.392173077	2.191173077	2.233173077	2.369173077	2.531173077	2.602173077	2.359173077	2.567173077	2.402173077	2.280173077	2.639173077	2.574173077	2.081173077	2.291173077	2.224173077	2.533173077	2.573173077	2.305173077	2.551173077	2.637173077	2.318173077	2.401173077	2.524173077	2.575173077	2.610173077	2.520173077	2.455173077	2.371173077	2.470173077	2.462173077	2.620173077	2.513173077	2.472173077	2.005173077	2.171173077	2.472173077	2.440173077	2.506173077	2.166173077	2.088173077	2.321173077	2.292173077	2.231173077	2.370173077	2.099173077	1.930173077	2.236173077
ACY3	4.4962955	4.5127955	4.5662955	4.3717955	4.5147955	4.5067955	4.1337955	4.4377955	4.4127955	4.4407955	4.3727955	4.3937955	4.6357955	4.3557955	4.5007955	4.7012955	4.4027955	4.3922955	4.4742955	4.4192955	4.4637955	4.3397955	4.4607955	4.5132955	4.3852955	4.5167955	4.3002955	4.4142955	4.4512955	4.6287955	4.4317955	4.6957955	4.6567955	4.6337955	4.5122955	4.4587955	4.3532955	4.4167955	4.3597955	4.5107955	4.5012955	4.3097955	4.4567955	4.5222955	4.4937955	4.3802955	4.4187955	4.4362955	4.4012955
ACYP1	3.940519231	3.094519231	3.352519231	3.593519231	3.486519231	3.532519231	3.463519231	3.899519231	3.010519231	3.735519231	3.959519231	3.571519231	3.866519231	3.580519231	3.641519231	3.496519231	3.988519231	3.717519231	3.047519231	3.464519231	3.312519231	3.568519231	3.611519231	3.679519231	4.171519231	3.063519231	3.169519231	3.932519231	3.290519231	2.902519231	3.505519231	3.316519231	3.657519231	3.135519231	3.978519231	3.224519231	3.401519231	3.502519231	3.512519231	3.545519231	3.681519231	3.556519231	3.298519231	3.537519231	3.551519231	3.525519231	3.464519231	3.416519231	3.973519231
ADA	3.180649038	2.234149038	3.724649038	2.645649038	2.394149038	3.892149038	3.579649038	3.686149038	2.401649038	3.549149038	3.076149038	3.229149038	4.140649038	2.859149038	4.098149038	3.920649038	3.733649038	3.253649038	3.376649038	3.095149038	3.883649038	3.773149038	2.847649038	4.355149038	3.859649038	2.809649038	2.788649038	3.901649038	3.043649038	3.227149038	3.632649038	3.605149038	2.766649038	2.737649038	3.561649038	3.451649038	3.403649038	3.931149038	4.121149038	4.144149038	4.235149038	3.650149038	3.384649038	4.034149038	3.442649038	3.693149038	2.904149038	2.780649038	2.901649038
ADA2	4.233903846	2.971903846	2.859903846	3.805903846	3.434903846	3.837903846	6.171903846	5.270903846	3.291903846	4.507903846	3.919903846	4.382903846	5.236903846	2.709903846	4.556903846	3.465903846	4.976903846	3.169903846	4.727903846	3.636903846	4.927903846	4.601903846	3.944903846	5.057903846	3.768903846	3.133903846	3.775903846	3.670903846	3.907903846	4.523903846	4.522903846	3.729903846	3.752903846	3.744903846	4.835903846	5.448903846	4.617903846	4.152903846	4.427903846	5.428903846	4.555903846	3.969903846	5.298903846	5.460903846	4.062903846	3.702903846	3.090903846	3.744903846	3.478903846
ADAD1	3.235721209	3.464721209	3.240221209	3.195221209	3.283221209	3.275721209	3.144221209	3.271721209	3.360221209	3.282221209	3.311221209	3.285221209	3.263721209	3.425221209	3.243721209	3.403721209	3.210221209	3.450221209	3.559721209	3.189221209	3.432721209	3.277721209	3.325721209	3.273221209	3.327221209	3.446221209	3.449721209	3.439721209	3.301221209	3.335721209	3.399221209	3.237721209	3.550221209	3.389721209	3.357721209	3.206221209	3.275721209	3.483221209	3.356721209	3.359721209	3.491721209	3.238221209	3.320721209	3.441221209	3.404221209	3.390221209	3.300721209	3.343721209	3.330221209
ADAD2	5.032310188	5.269310188	4.935310188	4.890310188	5.151310188	4.943310188	5.206310188	4.962310188	4.826310188	5.385310188	4.886310188	5.122310188	4.969310188	4.861310188	4.775310188	4.759310188	4.842310188	4.940310188	5.004310188	4.975310188	5.279310188	5.295310188	4.931310188	4.856310188	5.097310188	5.338310188	5.280310188	4.819310188	4.938310188	4.968310188	5.380310188	5.329310188	5.302310188	5.235310188	5.210310188	4.861310188	4.818310188	4.905310188	5.069310188	5.081310188	5.195310188	4.998310188	5.071310188	5.097310188	5.091310188	4.948310188	4.852310188	5.155310188	5.003310188
ADAL	1.954740385	2.537740385	2.542740385	2.284740385	2.050740385	2.297740385	2.355740385	2.335740385	2.230740385	2.489740385	2.481740385	2.513740385	2.563740385	2.364740385	2.432740385	2.582740385	2.525740385	2.569740385	1.994740385	2.262740385	2.259740385	2.264740385	2.402740385	2.053740385	2.370740385	2.069740385	2.193740385	2.431740385	2.465740385	2.435740385	2.481740385	2.647740385	2.789740385	2.432740385	2.295740385	2.378740385	2.467740385	2.447740385	2.366740385	2.354740385	2.282740385	2.132740385	2.651740385	2.268740385	2.230740385	2.108740385	2.287740385	2.477740385	2.518740385
ADAM10	7.308482477	6.866482477	6.917482477	7.325482477	6.989482477	7.493482477	7.677482477	7.607482477	7.262482477	7.786482477	7.589482477	7.081482477	7.682482477	7.174482477	7.305482477	6.923482477	7.720482477	7.035482477	7.097482477	6.891482477	7.385482477	7.208482477	6.962482477	7.357482477	7.599482477	6.792482477	6.887482477	7.419482477	7.468482477	7.030482477	7.284482477	6.906482477	7.076482477	6.779482477	7.842482477	7.456482477	7.602482477	7.605482477	7.549482477	7.512482477	7.308482477	7.316482477	7.300482477	7.200482477	7.051482477	7.596482477	7.117482477	6.949482477	7.212482477
ADAM11	4.470655806	4.802655806	4.620655806	4.534655806	4.816655806	4.688155806	4.518155806	4.560155806	4.587655806	4.647655806	4.870655806	4.768655806	4.715155806	4.669655806	4.555155806	4.703655806	4.418155806	4.658655806	4.597655806	4.675155806	4.583655806	4.801155806	4.604655806	4.640155806	4.757655806	4.892655806	4.703155806	4.989155806	4.784655806	4.973155806	4.947155806	4.637655806	4.931155806	5.010655806	4.761155806	4.549655806	4.521155806	4.823155806	4.802655806	4.662655806	4.511655806	4.637155806	4.670155806	4.867655806	4.624155806	4.594655806	4.694655806	4.552155806	4.492155806
ADAM12	3.79546054	3.98646054	3.74746054	4.43946054	4.01946054	3.91546054	4.27646054	4.04546054	3.74446054	4.23046054	3.93346054	3.87846054	5.13246054	4.27346054	4.15746054	4.78546054	3.82646054	4.47146054	3.99546054	3.86946054	4.25046054	3.88046054	4.05046054	4.04746054	3.85246054	3.91346054	3.55346054	3.84646054	4.20246054	4.04346054	4.04546054	3.81146054	5.03146054	4.05646054	3.81146054	3.94946054	4.72546054	3.45746054	3.70346054	4.43246054	4.16346054	6.57146054	4.37346054	3.97246054	7.75946054	3.59646054	4.04746054	4.30846054	3.76446054
ADAM15	5.894425912	6.619925912	6.319925912	6.148925912	6.272425912	5.940925912	6.397925912	5.738925912	6.373925912	6.300425912	6.362425912	6.534425912	6.030425912	6.242425912	6.022925912	6.182925912	6.153425912	6.342425912	6.330925912	6.274925912	6.190925912	6.397925912	6.191425912	5.836925912	5.944925912	6.654925912	6.468925912	6.569425912	6.295425912	6.459425912	6.456425912	6.322425912	6.575925912	6.680425912	6.408925912	6.117425912	6.123925912	6.244925912	6.200425912	6.012425912	6.091425912	6.383425912	6.233925912	6.194425912	6.278925912	6.340425912	6.313425912	6.311425912	6.202425912
ADAM17	6.966478235	6.734478235	6.946478235	7.202478235	7.184478235	7.636478235	6.957478235	7.376478235	7.372478235	6.860478235	6.706478235	7.084478235	7.334478235	6.837478235	7.100478235	7.008478235	7.360478235	7.342478235	7.190478235	7.242478235	7.369478235	7.148478235	7.464478235	7.695478235	7.538478235	6.995478235	7.186478235	7.023478235	7.546478235	7.026478235	6.874478235	6.671478235	6.688478235	6.692478235	7.017478235	7.351478235	7.381478235	7.564478235	7.198478235	7.111478235	6.997478235	7.344478235	7.178478235	7.211478235	7.371478235	7.322478235	7.377478235	6.973478235	6.722478235
ADAM18	3.031332784	3.243332784	3.147332784	3.162332784	3.039332784	3.074832784	3.299332784	3.056832784	3.162332784	3.354832784	3.156332784	3.236832784	3.269832784	3.286332784	3.054832784	3.017332784	3.199332784	3.129332784	3.381832784	3.065832784	3.174832784	3.251832784	3.351332784	3.150332784	3.045832784	3.417832784	3.209332784	3.265332784	3.289832784	3.193832784	3.258832784	3.157332784	3.358332784	3.204832784	3.171332784	3.088832784	3.031332784	3.005832784	3.189332784	3.492832784	3.281332784	3.214332784	3.155332784	3.271832784	3.141832784	3.320832784	3.365832784	3.127332784	3.015332784
ADAM19	5.720537079	5.334037079	5.451037079	5.599537079	5.382037079	5.766037079	5.869537079	6.365037079	5.283037079	5.913037079	5.568537079	5.820037079	6.362537079	5.178037079	5.808037079	5.310037079	5.559537079	5.321037079	5.616537079	5.444037079	5.979537079	5.601037079	5.850537079	5.967537079	5.904037079	5.576537079	5.426037079	5.397537079	5.946037079	5.396537079	5.492537079	5.387537079	5.654037079	5.362537079	6.320537079	6.158037079	5.243037079	5.711537079	5.975537079	5.929537079	5.587037079	5.604037079	5.866537079	5.884537079	6.150537079	5.711537079	5.264537079	5.359537079	5.137037079
ADAM1A	3.269615385	2.948615385	3.348615385	3.540615385	2.476615385	3.054615385	2.352615385	3.170615385	3.267615385	2.282615385	2.805615385	2.273615385	2.318615385	2.997615385	2.664615385	2.913615385	3.211615385	2.690615385	1.852615385	3.138615385	2.138615385	2.720615385	1.997615385	3.091615385	2.771615385	1.960615385	1.864615385	2.648615385	2.183615385	1.613615385	2.654615385	3.139615385	2.521615385	1.630615385	2.914615385	2.919615385	3.115615385	2.201615385	2.132615385	2.972615385	2.519615385	3.056615385	2.485615385	2.854615385	3.058615385	2.399615385	2.630615385	3.316615385	3.493615385
ADAM2	2.642246286	2.641246286	2.611246286	2.578246286	2.708246286	2.889246286	2.791246286	2.687246286	2.716246286	2.769246286	2.743246286	2.729246286	2.701246286	2.613246286	2.813246286	2.665246286	2.561246286	2.650246286	2.816246286	2.763246286	2.680246286	2.924246286	2.775246286	2.690246286	2.650246286	2.753246286	2.789246286	2.614246286	2.754246286	2.872246286	2.807246286	2.705246286	2.867246286	2.748246286	2.680246286	2.593246286	2.593246286	2.744246286	2.644246286	2.805246286	2.988246286	2.701246286	2.724246286	2.746246286	2.761246286	2.745246286	2.844246286	2.640246286	2.664246286
ADAM20	4.368039278	4.838039278	4.772039278	4.463539278	4.785039278	4.677539278	4.850039278	4.678039278	4.713539278	4.735539278	4.710539278	4.721039278	4.720039278	4.667039278	4.579039278	4.959039278	4.590039278	4.622539278	4.648039278	4.670039278	4.741039278	4.810539278	4.879039278	4.643539278	4.502039278	5.003039278	4.706539278	4.835539278	4.784539278	4.691039278	4.798539278	4.593039278	4.635039278	4.474539278	4.673039278	4.668039278	4.640039278	4.773039278	4.821039278	4.706039278	4.658539278	4.629039278	4.823539278	4.706039278	4.660039278	4.796039278	4.877039278	4.724539278	4.727539278
ADAM21	3.289466053	3.636466053	3.587466053	3.639466053	3.475966053	3.400966053	3.423966053	3.419966053	3.340466053	3.510466053	3.571966053	3.371966053	3.559466053	3.586966053	3.535966053	3.489466053	3.466966053	3.420466053	3.628466053	3.457466053	3.561966053	3.582966053	3.948466053	3.520966053	3.443966053	3.660466053	3.577966053	3.431966053	3.483466053	3.701466053	3.507466053	3.525966053	4.016966053	3.749466053	3.482466053	3.559466053	3.470466053	3.522966053	3.726966053	3.526466053	3.757466053	3.707966053	3.457966053	3.662966053	3.486966053	3.589966053	3.595466053	3.422966053	3.440966053
ADAM22	3.614210318	3.520710318	3.670210318	3.464210318	3.531710318	3.619710318	3.771710318	3.456210318	3.569210318	3.429710318	3.460210318	3.627710318	3.493210318	3.502710318	3.572210318	3.421710318	3.676710318	3.687710318	3.616210318	3.685710318	3.669710318	3.524210318	3.567210318	3.552210318	3.394710318	3.617210318	3.640210318	3.471710318	3.581710318	3.761710318	3.458710318	3.614710318	3.605210318	3.756710318	3.494710318	3.486210318	3.470210318	3.681710318	3.664710318	3.987210318	3.574210318	3.681710318	3.593210318	3.635710318	3.592210318	3.520210318	3.352210318	3.424210318	3.588710318
ADAM23	4.104975754	3.878475754	3.895975754	4.049475754	4.116475754	3.873975754	4.109975754	4.019975754	3.903975754	4.084975754	4.201475754	3.797475754	4.181475754	4.100975754	4.138975754	3.877975754	4.072475754	4.033975754	3.991475754	4.298975754	4.121975754	3.980475754	4.328975754	4.012475754	3.972475754	3.877475754	4.032975754	3.902475754	4.322475754	3.910475754	3.925975754	4.120475754	4.289975754	3.908975754	4.174475754	4.905475754	4.525975754	3.983475754	3.927975754	4.124975754	4.620975754	4.099975754	4.034475754	3.751975754	4.564975754	4.977475754	4.219475754	4.106975754	3.997475754
ADAM28	4.899615019	4.300115019	4.514615019	4.496115019	3.780115019	4.047115019	5.519115019	3.973615019	4.488115019	4.829615019	4.804115019	3.958115019	4.885115019	3.926615019	4.781615019	3.893615019	4.630115019	4.144115019	4.869115019	4.528615019	4.800115019	4.505615019	4.590115019	4.894615019	4.028615019	4.356115019	4.655615019	3.774115019	4.459615019	4.352615019	4.340115019	4.455615019	4.984115019	4.568115019	4.297615019	5.418115019	4.565615019	3.829615019	3.946115019	4.925615019	4.830615019	4.972615019	4.607115019	4.805115019	5.020615019	3.999615019	4.290115019	4.613615019	4.788115019
ADAM29	3.141370567	3.334370567	3.557370567	3.288370567	3.619370567	3.291370567	3.307370567	3.222370567	3.215370567	3.544370567	3.336370567	3.357370567	3.093370567	3.419370567	3.443370567	3.359370567	3.484370567	3.432370567	3.290370567	3.501370567	3.533370567	3.396370567	3.529370567	3.191370567	3.232370567	3.768370567	3.366370567	3.244370567	3.427370567	3.407370567	3.284370567	3.159370567	3.718370567	3.389370567	3.303370567	3.246370567	3.407370567	3.272370567	3.292370567	3.315370567	3.234370567	3.299370567	3.444370567	3.299370567	3.407370567	3.258370567	3.495370567	3.365370567	3.329370567
ADAM30	3.253401809	3.447401809	3.406901809	3.308901809	3.234901809	3.450901809	3.303401809	3.202401809	3.276901809	3.482901809	3.283401809	3.361401809	3.313901809	3.452401809	3.408401809	3.249901809	3.222401809	3.498401809	3.255901809	3.303901809	3.544401809	3.520901809	3.431901809	3.294401809	3.302901809	3.384901809	3.291401809	3.420401809	3.437401809	3.591401809	3.360401809	3.196901809	3.430401809	3.287901809	3.444401809	3.307401809	3.272401809	3.410901809	3.397401809	3.356401809	3.219901809	3.338401809	3.244401809	3.444401809	3.299401809	3.416901809	3.371901809	3.346901809	3.226901809
ADAM32	3.557338317	3.660338317	3.707338317	3.402338317	3.541338317	3.608338317	3.696338317	3.713338317	3.572338317	3.745338317	3.634338317	3.708338317	3.751338317	3.568338317	3.692338317	3.833338317	3.681338317	3.459338317	3.487338317	3.805338317	3.545338317	3.790338317	3.546338317	3.608338317	3.736338317	3.622338317	3.642338317	3.460338317	3.744338317	3.686338317	3.775338317	3.587338317	3.655338317	3.607338317	4.083338317	3.729338317	3.996338317	3.647338317	3.838338317	3.810338317	3.704338317	3.750338317	3.679338317	3.590338317	3.691338317	3.805338317	3.614338317	3.636338317	3.878338317
ADAM33	6.555460943	5.910460943	6.578460943	6.445460943	6.761960943	6.245960943	6.413460943	6.855460943	6.763460943	6.200460943	5.863460943	6.063960943	6.379960943	6.431460943	6.633460943	7.187960943	6.715460943	6.614960943	6.860460943	6.560460943	6.701460943	6.475460943	6.481460943	6.914960943	6.404960943	6.005960943	6.708960943	5.974460943	5.945460943	6.765960943	5.989960943	6.542460943	5.965460943	6.560960943	6.049460943	6.437460943	6.927960943	6.546960943	6.094460943	6.723960943	6.697460943	6.767960943	6.698460943	6.599460943	6.855960943	6.387460943	5.748960943	6.596960943	6.916960943
ADAM3A	1.677971154	1.723971154	1.605471154	1.551471154	1.501971154	1.618471154	1.593971154	1.577971154	1.695471154	1.493471154	1.542971154	1.457471154	1.537971154	1.609471154	1.581471154	1.660471154	1.543471154	1.641471154	1.679471154	1.540471154	1.635971154	1.565971154	1.570971154	1.626971154	1.661971154	1.568971154	1.665471154	1.611471154	1.629471154	1.731971154	1.658971154	1.588971154	1.818471154	1.623471154	1.577471154	1.527471154	1.627471154	1.718471154	1.663471154	1.621471154	1.669971154	1.592971154	1.581471154	1.758471154	1.541971154	1.729471154	1.770971154	1.654971154	1.607471154
ADAM5	1.791519231	1.916519231	1.844519231	1.833019231	1.955519231	1.746019231	1.883019231	1.778019231	1.842019231	2.016019231	1.906519231	1.753019231	1.824519231	1.863519231	1.917519231	1.933519231	1.894019231	1.952519231	2.050019231	1.811019231	1.940519231	1.911019231	2.107019231	1.693519231	1.871019231	2.131019231	2.106519231	1.963519231	2.049019231	2.212019231	1.933519231	2.103019231	1.866519231	2.324019231	1.835519231	1.795019231	1.778019231	1.930019231	1.890019231	1.936519231	1.986019231	1.889019231	1.856019231	2.081019231	1.755019231	1.893019231	1.886019231	1.881519231	1.797519231
ADAM6	2.053778846	2.106778846	2.087778846	1.886778846	1.885778846	2.149778846	2.084778846	1.979778846	2.165778846	2.203778846	2.037778846	2.266778846	1.977778846	1.951778846	1.940778846	1.975778846	2.028778846	1.927778846	2.072778846	1.873778846	2.029778846	2.077778846	1.655778846	2.108778846	1.944778846	2.192778846	2.158778846	2.183778846	1.803778846	1.965778846	2.007778846	2.561778846	1.956778846	1.942778846	2.018778846	2.135778846	2.008778846	1.947778846	1.903778846	2.109778846	1.938778846	2.005778846	1.953778846	1.898778846	2.136778846	2.096778846	1.895778846	1.886778846	2.025778846
ADAM7	3.776692407	3.656692407	3.737692407	3.659692407	3.706692407	3.528692407	3.665692407	3.569692407	3.657692407	3.527692407	3.539692407	3.580692407	3.632692407	3.690692407	3.696692407	3.539692407	3.630692407	3.623692407	3.720692407	3.510692407	3.655692407	3.441692407	3.737692407	3.635692407	3.746692407	3.665692407	3.660692407	3.581692407	3.827692407	3.626692407	3.611692407	3.465692407	3.730692407	3.665692407	3.645692407	3.534692407	3.642692407	3.662692407	3.597692407	3.613692407	3.854692407	3.664692407	3.740692407	3.794692407	3.714692407	3.769692407	3.846692407	3.657692407	3.650692407
ADAM8	4.630911505	4.329911505	4.216911505	4.535911505	4.501911505	4.907911505	5.189411505	5.304911505	4.540411505	4.981411505	4.398411505	4.604911505	5.468911505	4.301411505	4.559911505	4.313911505	4.618911505	4.275911505	4.745411505	4.233411505	5.217911505	4.671911505	4.626911505	4.437411505	5.001911505	4.572411505	4.410911505	4.670411505	4.571411505	4.749411505	4.607411505	4.211911505	4.545911505	4.487911505	5.306911505	5.162911505	4.323411505	5.164411505	4.892911505	4.666411505	4.504911505	4.253911505	4.722911505	4.408911505	4.336911505	4.628911505	4.584911505	4.157411505	4.183411505
ADAM9	6.918956274	6.615956274	6.691956274	7.353956274	7.102956274	7.105956274	7.565956274	7.815956274	6.951956274	7.572956274	7.118956274	7.457956274	8.021956274	6.930956274	6.733956274	6.828956274	7.310956274	6.906956274	7.490956274	6.786956274	7.568956274	6.829956274	7.188956274	6.938956274	7.454956274	6.674956274	7.407956274	7.360956274	7.756956274	7.186956274	7.224956274	6.840956274	6.792956274	6.874956274	7.560956274	7.510956274	7.663956274	7.831956274	7.847956274	7.329956274	7.451956274	7.413956274	7.196956274	6.684956274	7.193956274	7.641956274	6.911956274	6.812956274	7.080956274
ADAMDEC1	2.106211538	0.454211538	0.888211538	0.663211538	1.015211538	1.610211538	6.542211538	5.162211538	1.166211538	4.393211538	3.311211538	2.250211538	3.945211538	0.527211538	5.327211538	1.566211538	4.129211538	0.316211538	2.119211538	0.480211538	4.559211538	4.402211538	4.105211538	5.730211538	3.589211538	1.651211538	1.945211538	2.843211538	4.721211538	3.391211538	4.388211538	1.270211538	3.842211538	1.093211538	3.786211538	5.580211538	4.439211538	3.100211538	3.130211538	5.325211538	5.272211538	3.509211538	4.380211538	3.500211538	4.231211538	2.845211538	3.928211538	1.859211538	1.928211538
ADAMTS1	2.580225962	2.065225962	3.014225962	2.904725962	4.283725962	4.027225962	3.249725962	4.222725962	3.640725962	3.741225962	3.529225962	4.039225962	3.867225962	3.865725962	3.913225962	4.265225962	4.165725962	3.669225962	2.964725962	3.014725962	3.500725962	2.985225962	3.902225962	3.550225962	4.203725962	2.596225962	2.959225962	4.158225962	3.479225962	3.865225962	3.213725962	3.279225962	2.888225962	2.771725962	3.658225962	3.501225962	4.156225962	3.953225962	3.967225962	3.177725962	3.280225962	3.261725962	3.553225962	3.483725962	4.025225962	4.073725962	2.616725962	3.128725962	3.911225962
ADAMTS10	2.675019231	2.895519231	3.015019231	2.762019231	2.677519231	2.407019231	3.011019231	2.798519231	2.931519231	2.679519231	2.811519231	2.698519231	2.702519231	2.828519231	2.751519231	2.748019231	2.678019231	2.862519231	3.220519231	3.019519231	2.750519231	2.782019231	2.724519231	2.672519231	2.451519231	3.073519231	2.938519231	2.697519231	2.664519231	2.570519231	2.651519231	2.824019231	2.764519231	2.931519231	2.863019231	2.507519231	2.625519231	2.647519231	2.740519231	2.701519231	2.838519231	2.742519231	2.691519231	2.610019231	2.683019231	2.515019231	2.581019231	2.597019231	2.829519231
ADAMTS12	2.155682692	2.048682692	2.316682692	2.611682692	2.551682692	2.493682692	2.711682692	2.368682692	2.280682692	2.876682692	2.437182692	2.617682692	2.824182692	2.576182692	2.536682692	2.767182692	2.476182692	2.524682692	2.424682692	2.691182692	2.803682692	2.445182692	2.551182692	2.682682692	2.668182692	2.485682692	2.723182692	2.439682692	2.651182692	2.612182692	2.373682692	2.553682692	2.609182692	2.203682692	2.820682692	2.993682692	2.729182692	2.738182692	2.718682692	2.673182692	2.511182692	3.358682692	2.665682692	2.760182692	3.624182692	2.882182692	2.269682692	2.358182692	2.226682692
ADAMTS13	2.432538462	2.525038462	2.222038462	2.484538462	2.716038462	2.578538462	2.469538462	2.708538462	2.703538462	2.824038462	2.787538462	2.465538462	2.646538462	2.396038462	2.598038462	2.571538462	2.843538462	2.705538462	2.435538462	2.510538462	2.590038462	2.762038462	2.663538462	2.407038462	2.556038462	2.701038462	2.549038462	2.662038462	2.598538462	2.589038462	2.443038462	2.799038462	2.704038462	2.561538462	2.598038462	2.452038462	2.450038462	2.759538462	2.522538462	2.637038462	2.692538462	2.405538462	2.630538462	2.400538462	2.528538462	2.635538462	2.795538462	2.470038462	2.631038462
ADAMTS14	2.344490385	2.310490385	2.713490385	2.849490385	3.021490385	2.250490385	2.837490385	2.654490385	2.422490385	2.342490385	2.338490385	2.218490385	2.646490385	2.477490385	2.229490385	2.443490385	1.890490385	2.486490385	2.484490385	2.499490385	2.566490385	2.614490385	2.741490385	2.028490385	2.756490385	2.578490385	2.840490385	2.892490385	2.674490385	2.599490385	2.676490385	2.289490385	2.865490385	2.345490385	2.706490385	2.783490385	2.491490385	2.768490385	2.383490385	2.574490385	2.609490385	2.644490385	2.382490385	2.085490385	3.021490385	2.909490385	2.599490385	2.283490385	2.433490385
ADAMTS15	2.731283654	3.262783654	2.288783654	2.999283654	2.187783654	2.560783654	1.866283654	2.665783654	2.788283654	2.868783654	2.567783654	1.995283654	2.339783654	2.826283654	3.509283654	2.975283654	3.195283654	2.963283654	2.077283654	2.806283654	2.656783654	3.014283654	2.397783654	2.997783654	2.568783654	3.182283654	1.919283654	2.005783654	2.534783654	2.615783654	1.824783654	2.913783654	3.812783654	2.676783654	2.707283654	1.777283654	2.953283654	2.791283654	2.540283654	2.551783654	2.910783654	2.761283654	2.841283654	2.515283654	2.780783654	2.321283654	3.625783654	3.017283654	2.351783654
ADAMTS16	2.124461538	1.998461538	2.554461538	2.134461538	2.366461538	2.044461538	2.485461538	2.443461538	2.189461538	2.427461538	2.206461538	2.206461538	2.380461538	2.297461538	2.537461538	2.443461538	2.336461538	2.228461538	2.299461538	2.517461538	2.163461538	2.174461538	2.221461538	2.253461538	2.445461538	2.460461538	2.675461538	2.216461538	2.436461538	2.675461538	2.321461538	2.719461538	2.376461538	2.506461538	2.461461538	2.084461538	2.334461538	2.442461538	2.496461538	2.005461538	2.336461538	2.267461538	2.438461538	2.197461538	2.644461538	2.089461538	2.544461538	2.246461538	2.203461538
ADAMTS17	2.394490385	2.414490385	1.952490385	2.599490385	2.235490385	1.969490385	1.813490385	1.853490385	2.591490385	2.040490385	2.473490385	2.065490385	2.202490385	2.168490385	2.116490385	2.498490385	1.855490385	2.283490385	2.257490385	2.873490385	1.850490385	2.056490385	2.313490385	2.070490385	1.889490385	2.143490385	2.407490385	2.344490385	2.013490385	1.972490385	2.397490385	2.047490385	2.182490385	2.783490385	2.064490385	2.436490385	2.337490385	1.840490385	1.694490385	2.346490385	2.088490385	2.376490385	2.338490385	2.117490385	2.194490385	2.007490385	2.113490385	3.020490385	2.743490385
ADAMTS18	1.960004808	2.247004808	2.179004808	2.249004808	2.147504808	2.119004808	2.039504808	2.101504808	2.129004808	2.376004808	2.221004808	2.010504808	2.142504808	2.168004808	2.200004808	2.176504808	2.096004808	2.425504808	2.146004808	2.170004808	2.364004808	2.174004808	1.933504808	2.448504808	2.053004808	2.349004808	2.069004808	2.147504808	2.332004808	2.468004808	2.161004808	2.177004808	2.324004808	2.320004808	2.222004808	2.231004808	2.393504808	2.362004808	2.226504808	2.363504808	2.152004808	2.073504808	2.369004808	1.991004808	1.967504808	2.215504808	2.286004808	2.107504808	2.002004808
ADAMTS19	1.729096154	1.788096154	1.666096154	1.660096154	1.689596154	1.746596154	1.750096154	1.751096154	1.684596154	1.670596154	1.805096154	1.721096154	1.716096154	1.602596154	1.763596154	1.627096154	1.718596154	1.678096154	1.796096154	1.739096154	1.598596154	1.995596154	1.636096154	1.716596154	1.732096154	1.598596154	1.722096154	1.653096154	1.757096154	1.685096154	1.988096154	1.870096154	1.815096154	1.645596154	1.695596154	1.678596154	1.756096154	1.803096154	1.654096154	1.645596154	1.679596154	1.706596154	1.738096154	1.721596154	1.656096154	1.627096154	1.735096154	1.650096154	1.626596154
ADAMTS2	2.691817308	2.350817308	2.836817308	2.704817308	2.893817308	2.797817308	3.786817308	3.541817308	2.611817308	2.970817308	2.510817308	3.334817308	4.388817308	2.586817308	3.888817308	3.490817308	3.106817308	3.187817308	3.965817308	3.769817308	3.676817308	3.186817308	3.457817308	3.259817308	3.430817308	2.752817308	3.766817308	3.044817308	3.092817308	3.463817308	3.638817308	2.929817308	2.284817308	3.166817308	2.913817308	3.632817308	3.656817308	3.308817308	3.346817308	3.747817308	3.417817308	4.137817308	3.637817308	3.047817308	4.096817308	3.414817308	2.241817308	2.934817308	2.576817308
ADAMTS20	1.542480769	1.702480769	1.772980769	1.652980769	1.563980769	1.545980769	1.636480769	1.620480769	1.667980769	1.719980769	1.654480769	1.527480769	1.672480769	1.670980769	1.558480769	1.580480769	1.719480769	1.617480769	1.749980769	1.622480769	1.599980769	1.606980769	1.687480769	1.624980769	1.502480769	1.800980769	1.537980769	1.601980769	1.642980769	1.555980769	1.706980769	1.702480769	1.764480769	1.645480769	1.638480769	1.505980769	1.642480769	1.614480769	1.577980769	1.608480769	1.600980769	1.605480769	1.535480769	1.663480769	1.531480769	1.642480769	1.777480769	1.572480769	1.582980769
ADAMTS3	1.500480769	2.358480769	1.869480769	1.873480769	2.146480769	1.592480769	2.153480769	1.967480769	2.478480769	2.339480769	1.522480769	2.818480769	2.740480769	1.757480769	1.924480769	2.161480769	2.544480769	2.221480769	3.104480769	2.224480769	2.144480769	1.359480769	2.168480769	1.853480769	1.998480769	1.329480769	2.310480769	1.897480769	1.940480769	2.478480769	2.178480769	1.817480769	1.968480769	1.962480769	2.319480769	2.709480769	2.452480769	1.802480769	1.797480769	2.408480769	2.046480769	2.514480769	2.257480769	1.553480769	2.153480769	2.203480769	1.755480769	2.015480769	1.959480769
ADAMTS4	2.161778846	2.510778846	2.404778846	2.382778846	2.332778846	2.488778846	2.184778846	2.608778846	2.412778846	2.382778846	2.378778846	2.505778846	2.533778846	2.351778846	2.557778846	2.476778846	2.551778846	2.348778846	2.421778846	2.238778846	2.226778846	2.609778846	2.534778846	2.409778846	2.575778846	2.774778846	2.156778846	2.575778846	3.115778846	2.562778846	2.728778846	2.336778846	2.509778846	2.537778846	2.419778846	2.713778846	2.448778846	2.460778846	2.424778846	2.457778846	2.539778846	2.563778846	2.486778846	2.599778846	2.505778846	2.540778846	2.764778846	2.359778846	2.346778846
ADAMTS5	3.125081731	1.710081731	3.486581731	2.768581731	3.737081731	4.208081731	4.040081731	5.341081731	3.777081731	3.501581731	2.537581731	4.015081731	5.741581731	4.321581731	3.970081731	4.835581731	4.252581731	4.477581731	4.064081731	3.905581731	5.054581731	3.446581731	3.304081731	4.331081731	4.735081731	2.603081731	4.465581731	3.907081731	3.991581731	4.479581731	2.847581731	3.707081731	2.293581731	3.767081731	4.060581731	4.452081731	4.174081731	4.878581731	5.101081731	4.591581731	4.342581731	4.909081731	4.229081731	4.549581731	4.508581731	5.196081731	3.042081731	3.151081731	3.662581731
ADAMTS6	3.739574942	3.655574942	3.570574942	3.804574942	4.163574942	4.028574942	4.378574942	4.412574942	3.965574942	4.210574942	3.894574942	4.061574942	4.744574942	3.932574942	4.057574942	4.319574942	4.183574942	4.036574942	4.362574942	4.358574942	4.198574942	3.946574942	4.397574942	3.888574942	4.031574942	3.953574942	4.043574942	4.266574942	4.218574942	4.106574942	4.135574942	4.012574942	4.245574942	4.194574942	4.284574942	4.380574942	4.091574942	4.139574942	4.312574942	4.425574942	4.508574942	4.416574942	4.003574942	4.312574942	4.414574942	4.324574942	4.039574942	3.973574942	3.890574942
ADAMTS7	2.430615385	2.310615385	1.843615385	1.806615385	2.579615385	2.315615385	2.347615385	2.163615385	2.158615385	2.430615385	2.364615385	2.209615385	2.351615385	1.997615385	2.074615385	2.369615385	2.292615385	2.352615385	2.464615385	2.242615385	2.576615385	2.094615385	2.306615385	2.092615385	2.328615385	2.294615385	2.047615385	2.145615385	2.239615385	2.276615385	2.764615385	2.256615385	2.127615385	2.300615385	2.238615385	2.255615385	2.085615385	2.373615385	2.393615385	2.324615385	2.301615385	2.272615385	2.282615385	2.176615385	2.267615385	2.359615385	2.318615385	2.389615385	2.079615385
ADAMTS8	1.963980769	1.819980769	1.982980769	1.871980769	1.708980769	2.340980769	2.108980769	2.258980769	2.216980769	2.272980769	1.885980769	1.713980769	2.190980769	2.127980769	2.036980769	2.369980769	2.474980769	2.037980769	2.016980769	2.076980769	2.099980769	2.370980769	1.835980769	2.179980769	1.974980769	2.361980769	2.249980769	2.087980769	1.979980769	2.033980769	1.896980769	2.232980769	1.964980769	1.997980769	2.259980769	2.019980769	2.026980769	2.127980769	1.908980769	2.519980769	1.955980769	1.741980769	1.931980769	2.209980769	2.142980769	1.753980769	1.848980769	1.670980769	1.682980769
ADAMTS9	2.020903846	2.288903846	2.522403846	2.203403846	2.300403846	2.890403846	2.332403846	2.215403846	2.395403846	2.363403846	2.191903846	2.074903846	2.651903846	2.512403846	2.286903846	2.713403846	2.343903846	2.458403846	2.393403846	2.485903846	2.535903846	2.183403846	2.288403846	2.613903846	2.813403846	2.259903846	2.304403846	2.181903846	2.243903846	2.235403846	2.174903846	2.196903846	2.306403846	2.099903846	2.653403846	2.244403846	2.189903846	2.354403846	2.333403846	2.393903846	2.253903846	2.494403846	2.416403846	2.581903846	2.749403846	2.305903846	2.086903846	2.251403846	1.985403846
ADAMTS9-AS1	1.717177885	2.007177885	1.805677885	1.730677885	1.893677885	1.999177885	1.784177885	1.697177885	1.843177885	1.908177885	1.896677885	1.848677885	1.700677885	1.885677885	1.685677885	1.711677885	1.884677885	1.820677885	2.187177885	1.797677885	1.909177885	1.926677885	1.926177885	1.668177885	1.961177885	2.018677885	1.792177885	1.905677885	1.683677885	2.183677885	1.990177885	1.881177885	2.007677885	2.090177885	1.763677885	1.888177885	1.815677885	1.751677885	1.935677885	1.681677885	1.817177885	2.028177885	2.018177885	1.899177885	1.863177885	1.949677885	1.866677885	1.636177885	1.583677885
ADAMTS9-AS2	2.138394231	1.932394231	2.197394231	1.853394231	2.100394231	1.860394231	1.722394231	1.859394231	2.023394231	1.999394231	1.832394231	1.839394231	1.613394231	1.923394231	2.004394231	1.842394231	1.914394231	2.034394231	1.665394231	2.167394231	1.870394231	1.674394231	1.762394231	2.110394231	1.807394231	1.873394231	2.008394231	1.614394231	1.580394231	1.718394231	1.716394231	2.106394231	2.063394231	1.967394231	1.626394231	1.577394231	1.978394231	1.823394231	1.922394231	1.861394231	1.783394231	1.898394231	1.956394231	2.101394231	1.995394231	1.599394231	1.966394231	2.060394231	1.961394231
ADAMTSL1	1.994480769	1.867980769	2.133480769	1.729980769	1.897980769	2.164480769	2.162480769	2.389480769	2.064480769	2.112980769	1.921480769	2.026980769	2.116480769	2.150980769	2.007980769	2.375480769	2.313480769	2.061480769	2.208980769	1.973980769	2.314480769	2.170480769	1.970980769	2.148980769	2.143480769	2.189980769	2.293480769	1.925480769	2.250980769	2.439980769	1.907480769	2.067980769	1.902480769	2.126480769	1.972480769	1.857980769	2.309480769	2.116980769	2.196980769	2.224980769	2.159980769	2.123480769	2.278980769	2.036980769	2.078980769	2.041480769	1.838480769	1.996480769	1.915980769
ADAMTSL2	2.118086538	2.458086538	1.985086538	1.934086538	2.211086538	1.957086538	2.149086538	2.056086538	2.226086538	2.529086538	2.127086538	2.195086538	1.927086538	2.127086538	2.211086538	2.098086538	2.290086538	2.255086538	2.282086538	2.130086538	2.212086538	2.096086538	1.984086538	2.155086538	1.756086538	2.384086538	2.206086538	1.815086538	2.349086538	2.034086538	2.240086538	2.279086538	2.379086538	2.631086538	2.170086538	2.126086538	2.004086538	2.185086538	2.365086538	2.041086538	2.004086538	1.974086538	2.164086538	1.851086538	2.313086538	1.865086538	1.916086538	2.018086538	1.958086538
ADAMTSL3	4.477356931	4.660356931	5.013856931	4.213856931	4.600356931	4.710856931	4.180356931	4.228856931	4.290356931	3.930356931	4.732356931	4.819356931	4.490856931	4.420356931	4.496856931	4.605856931	4.236356931	4.555356931	4.761356931	4.901856931	4.517856931	4.435356931	4.426356931	4.499356931	4.415856931	4.096356931	4.507856931	4.688356931	4.187356931	4.567856931	4.579856931	4.456356931	3.887856931	4.479856931	4.002856931	4.393856931	4.216356931	4.124856931	4.340356931	5.123356931	4.180356931	4.353856931	4.458356931	4.463856931	4.447356931	4.055856931	4.539356931	4.142856931	4.597356931
ADAMTSL4	5.074393104	4.644393104	5.342393104	4.817893104	5.195893104	5.001893104	5.412393104	6.094393104	5.032893104	5.218393104	4.646893104	5.351893104	6.598393104	4.947393104	5.258393104	5.537393104	5.013393104	5.485393104	5.306893104	5.045893104	6.096393104	5.190393104	5.301893104	5.731893104	5.649393104	4.614893104	5.523893104	5.213393104	4.762893104	5.190893104	4.987393104	4.829893104	4.804393104	5.043893104	5.269393104	5.472393104	5.488393104	5.275893104	5.544393104	5.218893104	5.657893104	5.389393104	5.631893104	5.449893104	5.036393104	5.495393104	5.049393104	4.818893104	5.058393104
ADAMTSL5	4.232139418	4.908139418	4.700139418	4.795139418	5.105139418	4.983139418	4.933139418	4.744139418	4.784139418	4.783139418	4.900139418	5.104139418	4.789139418	4.985139418	4.935139418	4.687139418	4.669139418	4.858139418	4.898139418	5.112139418	4.846139418	5.060139418	5.163139418	4.801139418	4.647139418	5.133139418	5.164139418	4.861139418	4.908139418	5.166139418	4.840139418	4.616139418	5.122139418	4.654139418	5.104139418	5.015139418	4.897139418	4.933139418	5.139139418	4.886139418	4.845139418	4.627139418	4.903139418	4.811139418	4.686139418	5.004139418	5.014139418	4.935139418	4.770139418
ADAP1	5.439502025	5.495502025	5.501002025	5.207502025	5.263502025	5.590502025	5.584502025	5.432002025	5.232002025	5.629502025	5.439002025	5.311002025	5.688002025	5.319002025	5.112002025	5.365002025	5.244502025	5.301502025	5.466502025	5.236002025	5.574502025	5.367002025	5.173502025	5.443002025	5.443002025	5.303002025	5.437002025	5.311002025	5.339502025	5.483502025	5.592502025	5.559002025	5.672002025	5.619002025	5.478502025	5.504502025	5.175002025	5.496002025	5.492002025	5.560502025	5.506502025	5.192002025	5.349502025	5.767502025	5.072502025	5.555002025	5.139502025	5.277002025	5.124502025
ADAP2	6.449361986	6.481861986	6.222861986	6.530861986	6.669361986	6.783861986	7.690861986	7.653361986	6.983361986	7.138861986	6.067861986	7.277361986	8.191861986	6.601361986	6.944361986	6.342861986	7.243361986	6.569361986	7.519861986	6.541861986	7.748361986	6.644361986	6.930861986	7.452361986	7.003361986	6.228861986	6.486361986	7.012361986	7.803361986	7.510361986	6.944861986	6.473361986	7.131861986	6.887361986	6.919861986	7.386861986	7.403361986	7.763861986	7.530361986	7.306361986	7.481361986	6.836861986	7.385361986	7.001361986	6.739861986	7.300361986	6.573861986	6.499361986	5.998361986
ADAR	5.436778846	5.043778846	5.084778846	4.954778846	4.947778846	6.007778846	6.020778846	6.137778846	5.170778846	5.490778846	5.174778846	6.070778846	6.221778846	5.004778846	5.943778846	6.045778846	6.224778846	5.010778846	6.277778846	4.995778846	6.000778846	6.062778846	5.815778846	6.384778846	5.951778846	4.921778846	5.188778846	6.261778846	5.366778846	5.603778846	5.867778846	5.399778846	5.272778846	4.826778846	5.951778846	6.130778846	5.526778846	5.677778846	5.859778846	6.190778846	5.709778846	5.745778846	5.947778846	5.681778846	5.956778846	5.762778846	5.992778846	4.745778846	4.791778846
ADARB1	1.981336538	2.699336538	2.382336538	2.482336538	2.479336538	2.227336538	2.612336538	2.808336538	2.416336538	2.571336538	2.507336538	2.564336538	2.718336538	2.520336538	2.489336538	2.512336538	2.552336538	2.429336538	2.852336538	2.574336538	2.630336538	2.323336538	2.765336538	2.353336538	2.640336538	2.456336538	2.765336538	2.437336538	2.938336538	2.814336538	2.854336538	2.447336538	2.871336538	2.791336538	2.694336538	2.545336538	2.524336538	2.633336538	2.524336538	2.545336538	2.427336538	2.447336538	2.699336538	2.450336538	2.756336538	2.626336538	2.692336538	2.293336538	2.163336538
ADARB2	2.044918269	2.202418269	2.126918269	2.190918269	2.279918269	1.950918269	2.054418269	2.055418269	1.981918269	2.305918269	2.270918269	2.042418269	2.026918269	2.232918269	1.975418269	2.339918269	2.099918269	2.203418269	2.196918269	2.108418269	2.362918269	2.002418269	2.124918269	2.118918269	2.184918269	2.319918269	2.132918269	2.216918269	2.239418269	2.329918269	2.251918269	2.264918269	2.204418269	2.221918269	2.176918269	2.153418269	2.120418269	2.002918269	2.215418269	2.124418269	2.082918269	1.946918269	2.137918269	2.200418269	1.949418269	2.096418269	1.938918269	2.196418269	2.172918269
ADARB2-AS1	2.890163462	3.516163462	3.316163462	2.962163462	3.529163462	3.221163462	3.075163462	2.930163462	3.207163462	3.473163462	3.309163462	3.062163462	3.120163462	3.196163462	2.924163462	3.147163462	3.022163462	3.155163462	3.194163462	3.106163462	3.255163462	3.340163462	3.297163462	3.170163462	3.128163462	3.330163462	3.316163462	3.367163462	3.118163462	3.479163462	3.945163462	3.566163462	3.453163462	3.887163462	3.331163462	3.277163462	2.803163462	3.088163462	3.373163462	3.244163462	3.485163462	3.304163462	3.114163462	3.333163462	3.435163462	3.428163462	3.522163462	3.046163462	3.063163462
ADAT1	5.62385957	5.46285957	5.27785957	5.55285957	5.66485957	5.95385957	5.81185957	5.50885957	5.85985957	5.54985957	5.40985957	5.67785957	5.79385957	5.73285957	5.68585957	5.58685957	5.97885957	5.75085957	5.15485957	5.46985957	5.70685957	5.55085957	5.12985957	5.86585957	5.74485957	5.36985957	5.03485957	5.49285957	5.68485957	5.64185957	5.39185957	5.29985957	5.29385957	5.03785957	5.49985957	5.53585957	5.60585957	5.43585957	5.40685957	5.82585957	5.51585957	5.53485957	5.78185957	5.56685957	5.77885957	5.52485957	5.62285957	5.87285957	5.59685957
ADAT2	2.812913462	2.467913462	2.719413462	2.407413462	2.514913462	2.880413462	2.907913462	2.722913462	2.905413462	2.881913462	2.591413462	2.311913462	2.621413462	2.657413462	2.642913462	2.366413462	2.735413462	2.500913462	2.616913462	2.634913462	2.675913462	2.372913462	2.595413462	2.644413462	2.725413462	2.118413462	2.359913462	2.565413462	2.643913462	2.171413462	2.435913462	2.625913462	2.859913462	2.226913462	2.624913462	2.861413462	2.939913462	2.524413462	2.456413462	2.608413462	2.562413462	2.561913462	2.582913462	2.278913462	2.531413462	2.596913462	2.477913462	2.728913462	2.821913462
ADAT3	5.572152919	5.841152919	5.550652919	5.565652919	5.683652919	5.334652919	5.406152919	5.420152919	5.451652919	5.807652919	5.720152919	5.639152919	5.437652919	5.546152919	5.484652919	5.451652919	5.484652919	5.473152919	5.437152919	5.597152919	5.554152919	5.419152919	5.404152919	5.428652919	5.907652919	5.748652919	5.613152919	5.566652919	5.745152919	5.615652919	5.780152919	5.782152919	5.852652919	5.985152919	5.898152919	5.434152919	5.466152919	5.564152919	5.589652919	5.589652919	5.631652919	5.441652919	5.848652919	5.477652919	5.406152919	5.769652919	5.654652919	5.681152919	5.507152919
ADCK1	5.497703431	6.426703431	5.427703431	5.678703431	5.168703431	5.263703431	5.111703431	5.028703431	5.286703431	5.602703431	5.563703431	5.094703431	4.742703431	5.065703431	5.632703431	5.268703431	5.065703431	5.145703431	5.179703431	5.168703431	5.344703431	6.402703431	5.060703431	5.228703431	5.036703431	6.032703431	5.025703431	5.254703431	5.288703431	5.103703431	5.309703431	5.979703431	6.430703431	5.671703431	5.171703431	4.787703431	4.967703431	5.223703431	5.295703431	5.309703431	5.271703431	5.258703431	5.055703431	4.966703431	5.262703431	5.373703431	5.736703431	6.425703431	5.447703431
ADCK2	6.046258301	6.638258301	6.171758301	6.324258301	5.976758301	6.063758301	5.829258301	5.566258301	6.537258301	5.691258301	5.884758301	6.614258301	5.403258301	6.209258301	5.874258301	5.735758301	5.921758301	6.073258301	5.726758301	6.103258301	5.881758301	6.251258301	5.846758301	5.877258301	5.549758301	6.557758301	6.129258301	6.122758301	5.629258301	6.158758301	6.069258301	5.997758301	6.052258301	6.175758301	5.954258301	5.795758301	5.888758301	5.802758301	5.879758301	6.062258301	6.032758301	5.899758301	6.066758301	6.057758301	5.618758301	5.825758301	6.181758301	6.454758301	5.936758301
ADCK5	4.836038857	5.156038857	5.141038857	5.066038857	4.905038857	4.664038857	5.241038857	4.341038857	5.172038857	5.386038857	5.177038857	5.283038857	4.863038857	5.027038857	4.877038857	4.788038857	5.028038857	5.026038857	5.023038857	4.792038857	4.942038857	5.284038857	4.653038857	4.704038857	4.856038857	4.949038857	4.671038857	5.100038857	4.886038857	5.040038857	5.084038857	5.328038857	5.220038857	4.873038857	5.184038857	4.760038857	4.897038857	4.789038857	4.374038857	5.130038857	4.723038857	4.792038857	4.854038857	4.762038857	5.123038857	4.826038857	4.761038857	5.170038857	4.946038857
ADCY1	4.269078791	3.883078791	4.190078791	4.397078791	4.554078791	4.335078791	4.165078791	4.442078791	4.394078791	4.615078791	4.052078791	4.240078791	4.522078791	4.579078791	4.611078791	4.579078791	4.216078791	4.526078791	4.223078791	4.147078791	4.536078791	4.242078791	4.497078791	4.354078791	4.381078791	4.223078791	4.390078791	4.122078791	4.562078791	4.532078791	4.615078791	4.428078791	4.686078791	4.399078791	4.314078791	4.331078791	4.544078791	4.405078791	4.162078791	4.531078791	4.239078791	4.525078791	4.437078791	4.361078791	4.557078791	4.403078791	4.289078791	4.481078791	4.292078791
ADCY10	3.239215522	3.228215522	3.156715522	3.085715522	3.158215522	3.119715522	3.139215522	3.274215522	3.109215522	3.162215522	3.142715522	3.225215522	3.218215522	3.066215522	3.158715522	3.164715522	3.134215522	3.171715522	3.426215522	3.344715522	3.129715522	3.296715522	3.205215522	3.369215522	3.216215522	3.301715522	3.249715522	3.079715522	3.311215522	3.476715522	3.361715522	3.190715522	3.548715522	3.499715522	3.281715522	3.261215522	3.031215522	3.302215522	3.198715522	3.204715522	3.224215522	3.342715522	3.219715522	3.273215522	3.086715522	3.099215522	3.178715522	3.062715522	3.196715522
ADCY10P1	2.731269231	2.171769231	2.367269231	2.109269231	2.277269231	2.293269231	2.207269231	2.533769231	2.054769231	2.267269231	2.401769231	2.030769231	2.068769231	1.966269231	2.130269231	2.305269231	2.183269231	2.218269231	1.985769231	2.139769231	2.262769231	2.111769231	2.091269231	2.309769231	2.088769231	2.109769231	2.037269231	2.128769231	2.008269231	1.818269231	2.171269231	2.457269231	2.452269231	2.114769231	2.128269231	1.890269231	2.132769231	2.058269231	2.155769231	2.029769231	2.057269231	2.412269231	2.025769231	2.350269231	2.353269231	1.951769231	2.300269231	2.188769231	2.679769231
ADCY2	5.141495819	5.404495819	4.872495819	5.092495819	4.446495819	4.601495819	4.504495819	4.134495819	4.517495819	5.087495819	5.065495819	4.520495819	4.248495819	4.425495819	4.445495819	4.245495819	5.101495819	4.611495819	4.443495819	4.850495819	4.675495819	4.571495819	4.177495819	4.561495819	4.233495819	4.597495819	4.636495819	4.411495819	4.238495819	4.517495819	4.842495819	4.727495819	4.126495819	5.132495819	4.633495819	4.054495819	3.657495819	4.092495819	4.145495819	4.665495819	4.160495819	4.485495819	4.575495819	4.094495819	4.393495819	3.912495819	3.948495819	4.261495819	4.530495819
ADCY3	5.705510924	5.882510924	5.950510924	5.577510924	5.840010924	5.772010924	6.110510924	6.025510924	5.759010924	5.782510924	5.683010924	5.997510924	5.954010924	5.578510924	5.779510924	5.975510924	5.842510924	5.823010924	6.089510924	5.748510924	6.237010924	5.887010924	6.261010924	6.212510924	6.172510924	5.407010924	5.972010924	6.006510924	6.100010924	6.166510924	6.195010924	5.700510924	5.712510924	5.933010924	5.694010924	5.903510924	6.077510924	5.870510924	6.060010924	6.024010924	6.004010924	6.038010924	5.960510924	5.891510924	6.159010924	6.305510924	5.397510924	5.574010924	5.587010924
ADCY4	5.779584935	5.375584935	5.691584935	5.544584935	5.802584935	5.842584935	6.449584935	6.068584935	5.717584935	6.038584935	5.613584935	5.841584935	6.170584935	5.712584935	6.306584935	6.630584935	5.584584935	5.681584935	6.061584935	6.188584935	6.372584935	5.795584935	5.875584935	6.459584935	6.009584935	5.930584935	6.147584935	5.551584935	5.572584935	6.105584935	5.941584935	5.852584935	6.025584935	5.810584935	5.943584935	6.253584935	6.260584935	5.801584935	5.765584935	5.978584935	6.254584935	6.703584935	6.099584935	6.332584935	6.410584935	5.489584935	5.469584935	6.086584935	5.951584935
ADCY5	4.021940676	4.545940676	4.515440676	4.380940676	4.523440676	4.369440676	4.444440676	4.400440676	4.323440676	4.310940676	4.430440676	4.453440676	4.495940676	4.526440676	4.343940676	4.821440676	4.298440676	4.436940676	4.302440676	4.499940676	4.433940676	4.248440676	4.534940676	4.442440676	4.454940676	4.667940676	4.574440676	4.546440676	4.443440676	4.660940676	4.680440676	4.478440676	4.710440676	4.415940676	4.514440676	4.477940676	4.380940676	4.645440676	4.569440676	4.600440676	4.431940676	4.289940676	4.563440676	4.642440676	4.617440676	4.536940676	4.387440676	4.410940676	4.296440676
ADCY6	6.210522909	5.423522909	5.852522909	5.742522909	5.638522909	5.571522909	5.651522909	5.530522909	5.286522909	5.628522909	5.320522909	5.497522909	5.484522909	5.724522909	5.612522909	6.127522909	5.499522909	5.802522909	5.475522909	5.742522909	5.825522909	5.255522909	5.392522909	5.792522909	5.606522909	5.210522909	5.700522909	5.486522909	5.221522909	5.703522909	5.244522909	5.490522909	5.749522909	5.385522909	5.289522909	5.258522909	5.867522909	5.523522909	5.706522909	5.938522909	5.696522909	5.818522909	5.678522909	6.001522909	5.650522909	5.340522909	5.587522909	5.456522909	5.708522909
ADCY7	3.298774038	2.962274038	3.015774038	3.196774038	3.053274038	3.309774038	4.182274038	4.041274038	3.137274038	3.567774038	3.110774038	3.446774038	4.048274038	2.854274038	3.532774038	2.955274038	3.679274038	3.340774038	3.827774038	3.204274038	3.852274038	3.600274038	3.250274038	3.598274038	3.431774038	2.634774038	3.520774038	3.413274038	3.647774038	3.425274038	3.348774038	3.027274038	2.867274038	3.184274038	3.990274038	4.280274038	3.601774038	3.645774038	3.695774038	3.826274038	3.560774038	3.194774038	3.591774038	3.318274038	3.447274038	3.545274038	3.035274038	3.112774038	3.144774038
ADCY8	4.458862304	3.512862304	3.989862304	4.692862304	4.331862304	4.204862304	3.778862304	3.724862304	3.245862304	4.042862304	3.849862304	4.186862304	3.645862304	3.980862304	3.790862304	4.088862304	3.518862304	4.113862304	3.551862304	3.899862304	3.640862304	3.502862304	3.831862304	3.536862304	3.915862304	4.222862304	3.966862304	3.819862304	3.365862304	3.799862304	4.176862304	5.032862304	3.552862304	4.191862304	4.286862304	3.433862304	3.669862304	3.967862304	4.045862304	3.665862304	3.876862304	4.767862304	3.536862304	4.541862304	4.172862304	4.062862304	3.626862304	4.798862304	5.443862304
ADCY9	5.102349785	5.239349785	5.529349785	5.113349785	5.488349785	5.556349785	5.438349785	5.616349785	5.064349785	5.926349785	5.347349785	5.559349785	5.731349785	5.146349785	5.391349785	5.205349785	5.770349785	5.498349785	5.821349785	5.417349785	5.783349785	5.284349785	5.405349785	5.641349785	5.415349785	5.660349785	5.405349785	5.810349785	5.301349785	5.419349785	5.701349785	5.378349785	5.784349785	5.483349785	5.964349785	5.418349785	5.365349785	5.508349785	5.808349785	5.648349785	5.186349785	5.430349785	5.560349785	5.310349785	5.493349785	5.313349785	5.199349785	5.096349785	5.350349785
ADCYAP1	1.825769231	2.112769231	1.800769231	1.819269231	2.234769231	1.880269231	1.862269231	2.764269231	1.875769231	2.230769231	1.998269231	1.645269231	2.147769231	2.113269231	1.804269231	1.984769231	1.809269231	1.879269231	1.954269231	1.953269231	2.423769231	2.000269231	1.867769231	1.673269231	1.784769231	1.719769231	1.725269231	1.859769231	2.588269231	2.253269231	1.842769231	1.951269231	1.827269231	1.846269231	1.913269231	1.915769231	2.041269231	1.903769231	2.061769231	2.036769231	1.914769231	2.435269231	2.158269231	1.802269231	2.483269231	1.954769231	1.970769231	1.805269231	1.718769231
ADCYAP1R1	2.502860577	2.333860577	2.446860577	2.219360577	2.377860577	2.318860577	2.410860577	2.202360577	2.158360577	2.249860577	2.171360577	2.237860577	2.151860577	2.563360577	2.548860577	2.840860577	2.514360577	2.702360577	2.196360577	2.454860577	2.185360577	2.422360577	2.207860577	2.307360577	2.455860577	2.213860577	2.297360577	2.200360577	2.241360577	2.510360577	2.134860577	2.845860577	2.543360577	2.348360577	2.244360577	2.135860577	2.268860577	2.168860577	2.100360577	2.325360577	2.511860577	2.316860577	2.464860577	2.725360577	2.577360577	2.278360577	2.240860577	2.506360577	2.456860577
ADD1	7.31497356	7.15847356	7.41197356	7.30347356	7.30347356	7.13197356	7.32747356	7.29797356	7.25747356	7.09797356	7.04847356	7.34297356	7.26797356	7.28297356	7.25797356	7.49847356	7.33647356	7.40047356	7.49447356	7.42997356	7.53547356	7.18297356	7.26497356	7.51647356	7.15247356	7.26997356	7.44597356	7.16847356	7.06347356	7.56747356	7.02347356	7.16397356	7.11697356	7.23647356	7.23547356	7.12897356	7.22147356	7.24097356	7.23197356	7.50297356	7.23947356	7.40447356	7.32447356	7.45997356	7.42297356	7.32097356	7.05197356	6.98347356	7.21347356
ADD2	3.749959806	4.204959806	3.887459806	3.690459806	4.051959806	4.059459806	4.036959806	3.929459806	4.087459806	4.053959806	4.006459806	4.080459806	3.978459806	4.055959806	4.037959806	3.992959806	3.961959806	3.947459806	4.135459806	3.947959806	3.874459806	4.111959806	4.095459806	3.919959806	4.132959806	4.078959806	4.002959806	4.019959806	4.101459806	3.997459806	4.018959806	3.881459806	4.150459806	3.872459806	4.059459806	3.997959806	3.873459806	3.927459806	4.033959806	3.898459806	3.987459806	3.868959806	3.870459806	3.855959806	3.750459806	3.907459806	3.981459806	3.866459806	4.056459806
ADD3	7.896502281	6.914002281	7.606502281	7.507502281	7.255502281	7.860502281	7.537002281	8.087002281	7.541502281	7.329002281	7.419502281	7.053002281	7.711502281	7.731002281	7.985002281	8.284502281	8.297002281	7.981002281	7.789502281	7.815002281	7.749502281	7.681502281	7.284002281	7.999502281	7.919502281	7.082002281	7.668002281	7.490502281	6.844002281	7.796502281	6.918002281	7.573002281	6.806002281	7.229002281	7.509002281	7.568502281	7.580002281	7.583502281	7.641502281	8.024002281	8.019002281	8.069502281	7.660002281	7.867002281	7.657002281	7.764502281	7.594502281	7.520502281	7.960502281
ADD3-AS1	1.751721154	2.011721154	2.197721154	1.923721154	2.004721154	1.994721154	2.313721154	2.158721154	2.091721154	1.890721154	1.831721154	1.938721154	2.162721154	1.988721154	1.934721154	1.810721154	2.193721154	1.868721154	1.871721154	1.833721154	2.140721154	1.967721154	1.571721154	2.173721154	2.148721154	2.001721154	1.958721154	2.004721154	1.792721154	2.095721154	1.945721154	2.018721154	1.826721154	1.855721154	1.977721154	1.829721154	2.030721154	2.003721154	1.878721154	2.303721154	1.834721154	1.966721154	2.078721154	2.013721154	1.994721154	2.100721154	2.239721154	1.893721154	2.110721154
ADGB	1.525384615	1.526384615	1.644384615	1.928384615	1.586384615	1.576384615	1.411384615	1.569384615	1.771384615	1.662384615	1.734384615	1.569384615	1.597384615	1.609384615	1.651384615	1.506384615	1.297384615	1.502384615	1.450384615	1.574384615	1.584384615	1.737384615	1.544384615	1.519384615	1.605384615	1.638384615	1.488384615	1.640384615	1.607384615	1.696384615	1.690384615	1.577384615	1.415384615	1.770384615	1.528384615	1.579384615	1.633384615	1.601384615	1.435384615	1.631384615	1.504384615	1.517384615	1.773384615	1.560384615	1.536384615	1.495384615	1.424384615	1.549384615	1.401384615
ADGRA1	1.899826923	2.290826923	2.559826923	2.346826923	2.334826923	2.231826923	2.354826923	2.135826923	1.973826923	2.203826923	2.431826923	2.577826923	2.371826923	2.417826923	2.156826923	2.184826923	2.217826923	1.896826923	1.965826923	2.451826923	2.192826923	2.056826923	2.310826923	1.963826923	2.107826923	2.236826923	2.107826923	2.562826923	2.228826923	2.474826923	2.078826923	2.366826923	2.149826923	2.532826923	2.189826923	2.346826923	2.119826923	2.328826923	2.305826923	2.007826923	2.412826923	1.966826923	2.014826923	2.108826923	2.219826923	2.519826923	2.474826923	2.147826923	2.134826923
ADGRA2	6.662086089	5.689586089	6.865086089	6.379586089	6.244586089	6.224586089	6.437586089	6.561086089	6.286586089	6.351586089	6.353086089	6.224086089	6.667586089	6.379586089	7.348586089	6.729586089	6.941086089	6.781586089	7.005086089	6.899586089	7.018086089	6.489086089	6.438586089	6.763086089	6.297086089	6.100086089	7.099586089	5.712086089	6.111086089	7.010586089	6.173586089	6.678086089	5.852086089	6.916086089	6.409086089	6.485086089	7.027086089	6.144086089	6.064586089	7.342086089	6.860086089	6.933586089	6.962586089	6.574586089	6.667586089	6.073086089	5.356086089	6.605586089	6.823086089
ADGRA3	1.919211538	2.146211538	2.043211538	2.031211538	1.877211538	1.876211538	1.827211538	1.870211538	1.834211538	2.172211538	2.170211538	1.992211538	1.537211538	1.993211538	1.869211538	1.725211538	1.913211538	2.223211538	1.723211538	2.123211538	1.723211538	2.128211538	2.016211538	1.948211538	1.613211538	2.278211538	2.282211538	1.668211538	1.824211538	2.014211538	1.835211538	1.897211538	2.218211538	1.841211538	1.827211538	1.662211538	1.933211538	1.941211538	1.917211538	1.930211538	1.791211538	2.366211538	2.025211538	1.904211538	2.033211538	1.852211538	1.995211538	2.302211538	2.034211538
ADGRB1	4.766848123	4.482848123	4.495848123	4.506848123	4.767848123	4.970848123	4.903848123	4.617848123	4.868848123	5.247848123	4.809848123	4.897848123	5.364848123	4.541848123	4.723848123	5.014848123	4.940848123	4.483848123	4.872848123	4.991848123	4.990848123	5.176848123	4.898848123	4.904848123	5.112848123	5.325848123	4.786848123	4.890848123	4.942848123	4.921848123	5.252848123	4.961848123	5.067848123	5.053848123	4.718848123	4.877848123	4.569848123	4.985848123	5.004848123	4.853848123	4.712848123	5.008848123	4.446848123	4.324848123	4.919848123	4.928848123	4.903848123	4.781848123	4.613848123
ADGRB2	4.378830541	4.240830541	4.206830541	3.984830541	4.436830541	4.371830541	4.298830541	4.410830541	4.539830541	4.300830541	4.502830541	4.669830541	4.621830541	4.196830541	4.426830541	4.531830541	4.383830541	4.595830541	4.770830541	4.241830541	4.344830541	4.309830541	4.442830541	4.225830541	4.382830541	4.365830541	4.441830541	4.526830541	4.494830541	4.507830541	4.341830541	4.158830541	4.732830541	4.447830541	4.403830541	4.330830541	4.466830541	4.504830541	4.248830541	4.423830541	4.602830541	4.388830541	4.210830541	4.500830541	4.482830541	4.323830541	4.268830541	4.438830541	4.437830541
ADGRB3	3.588920158	3.249420158	3.458920158	3.392420158	3.467420158	3.494420158	3.489420158	3.425920158	3.530920158	3.445420158	3.420920158	3.384420158	3.368920158	3.500920158	3.442420158	3.620420158	3.713920158	3.787920158	3.407420158	3.834420158	3.523920158	3.345920158	3.672920158	3.495420158	3.491420158	3.715420158	3.352420158	3.213920158	3.230920158	3.342920158	3.407420158	3.555420158	3.560920158	3.619420158	3.244420158	3.291420158	3.662420158	3.430420158	3.523420158	3.688420158	3.524920158	3.698420158	3.414920158	3.398420158	3.544920158	3.341920158	3.509420158	3.489920158	3.744920158
ADGRD1	5.102673519	3.635673519	5.096673519	5.001673519	5.089673519	5.711673519	4.759673519	6.768673519	5.150673519	5.254673519	4.528673519	5.138673519	6.961673519	5.140673519	6.112673519	6.166673519	6.366673519	5.745673519	6.442673519	5.690673519	6.417673519	4.658673519	5.217673519	5.882673519	6.301673519	3.948673519	5.522673519	5.332673519	5.033673519	6.055673519	4.593673519	4.995673519	4.108673519	4.998673519	4.954673519	5.278673519	6.201673519	5.540673519	5.475673519	6.394673519	5.793673519	5.591673519	5.758673519	5.620673519	4.825673519	5.084673519	4.124673519	5.137673519	5.812673519
ADGRD2	2.612365385	2.997365385	2.887365385	2.770365385	2.766365385	2.674365385	2.729365385	2.850365385	2.981365385	2.457365385	2.803365385	2.806365385	2.722365385	2.687365385	2.856365385	2.655365385	2.705365385	2.831365385	3.066365385	2.893365385	2.770365385	2.883365385	2.724365385	2.494365385	2.550365385	3.232365385	2.958365385	2.670365385	2.719365385	2.771365385	2.677365385	2.557365385	2.919365385	2.753365385	2.689365385	2.345365385	2.463365385	2.693365385	2.724365385	2.765365385	2.375365385	2.873365385	2.742365385	2.574365385	2.515365385	2.941365385	2.603365385	2.576365385	2.524365385
ADGRE1	1.778567308	1.758567308	1.992567308	2.095567308	2.033567308	2.630567308	2.463567308	2.557567308	1.935567308	2.193567308	2.201567308	2.144567308	3.003567308	1.996567308	2.008567308	2.241567308	2.150567308	2.128567308	2.166567308	1.631567308	2.195567308	2.017567308	2.404567308	2.470567308	2.563567308	2.258567308	1.661567308	2.096567308	2.129567308	2.085567308	2.421567308	1.698567308	2.352567308	1.983567308	2.311567308	2.572567308	2.236567308	2.292567308	2.074567308	2.741567308	2.413567308	2.139567308	2.280567308	2.454567308	2.085567308	2.256567308	2.414567308	1.762567308	1.929567308
ADGRE2	2.391384615	1.949384615	2.124884615	2.271384615	2.232884615	2.634384615	2.333384615	2.814884615	1.837884615	2.342884615	2.170384615	2.088384615	3.107384615	2.005884615	2.102884615	2.167884615	2.467884615	1.812384615	1.906884615	2.177384615	2.586384615	2.135884615	1.949384615	2.373884615	2.525884615	2.436884615	2.016884615	2.088384615	2.320884615	2.283384615	1.846384615	2.179884615	1.736384615	2.199384615	2.346884615	2.838884615	2.253884615	3.006384615	2.807384615	2.375884615	1.826884615	1.873884615	2.437384615	2.238384615	2.167884615	2.651384615	2.065384615	2.161384615	2.315384615
ADGRE3	1.902913462	2.124913462	2.053913462	1.877913462	2.132913462	2.086913462	2.082913462	1.901913462	2.109913462	1.860913462	1.810913462	1.960913462	1.894913462	1.841913462	1.834913462	1.985913462	2.043913462	1.785913462	1.973913462	1.653913462	2.075913462	1.928913462	1.716913462	1.888913462	1.879913462	2.090913462	1.993913462	2.150913462	2.001913462	2.160913462	2.188913462	1.720913462	2.066913462	1.902913462	1.970913462	1.757913462	1.796913462	2.085913462	1.606913462	1.929913462	1.944913462	1.915913462	1.899913462	1.887913462	1.843913462	1.981913462	2.023913462	1.882913462	1.868913462
ADGRE5	6.894822557	5.693822557	6.187822557	6.556822557	7.092822557	8.106822557	8.335822557	7.976822557	6.515822557	7.080822557	5.981822557	7.066822557	8.386822557	6.239822557	7.127822557	6.925822557	7.294822557	6.836822557	7.441822557	6.488822557	7.633822557	6.661822557	7.294822557	7.706822557	7.367822557	6.193822557	6.612822557	6.950822557	6.118822557	6.945822557	6.850822557	6.105822557	6.088822557	6.705822557	7.883822557	8.275822557	7.057822557	7.497822557	7.538822557	7.682822557	6.843822557	6.222822557	7.417822557	7.358822557	6.586822557	6.917822557	5.867822557	6.130822557	6.395822557
ADGRF1	3.306177696	3.496177696	3.438677696	3.229677696	3.317177696	3.328177696	3.487677696	3.304177696	3.367677696	3.583677696	3.596177696	3.466677696	3.405677696	3.346677696	3.409177696	3.426677696	3.274177696	3.399177696	3.748177696	3.390177696	3.462177696	3.426177696	3.532677696	3.288677696	3.569177696	3.635177696	3.515177696	3.374177696	3.575177696	3.572677696	3.411677696	3.338177696	3.648677696	3.584177696	3.511177696	3.392677696	3.227677696	3.663177696	3.517677696	3.337177696	3.497177696	3.341177696	3.448177696	3.427677696	3.420677696	3.500677696	3.556677696	3.480177696	3.224677696
ADGRF2	4.145634659	4.378634659	4.107634659	4.121634659	4.419634659	4.252634659	4.330634659	3.904634659	4.286634659	4.147634659	4.212634659	4.109634659	3.986634659	4.190634659	4.015634659	3.884634659	3.941634659	4.037634659	4.876634659	4.140634659	4.124634659	4.405634659	4.425634659	3.697634659	4.084634659	4.256634659	4.603634659	4.319634659	4.213634659	4.275634659	4.771634659	4.566634659	4.030634659	4.761634659	3.941634659	4.477634659	4.423634659	4.179634659	4.193634659	3.866634659	4.123634659	3.825634659	4.332634659	4.162634659	4.011634659	4.043634659	3.971634659	4.095634659	4.100634659
ADGRF3	1.732264423	2.029764423	1.812264423	1.730764423	1.650264423	1.838264423	1.914764423	1.827264423	1.727764423	1.895264423	1.946764423	1.897764423	1.813264423	1.825264423	1.876764423	1.791264423	1.851764423	1.741264423	1.956764423	1.790764423	2.064764423	1.940764423	1.856264423	1.803764423	1.849264423	2.028764423	1.976764423	1.874264423	1.936764423	1.935764423	1.898764423	1.913264423	1.927764423	2.097764423	2.002764423	1.942764423	1.826264423	1.838764423	2.078264423	1.781264423	1.950264423	1.820264423	1.843264423	1.841264423	1.901264423	1.807764423	1.925764423	1.734264423	1.797764423
ADGRF4	3.140600962	3.332100962	2.905600962	3.735100962	3.385600962	2.977100962	2.485600962	2.371600962	3.867600962	3.105100962	3.612600962	2.921100962	1.921600962	2.882600962	2.537600962	2.534600962	2.877600962	2.488100962	2.969600962	2.891100962	2.917100962	3.336100962	3.240600962	2.725600962	2.896600962	2.805600962	3.128600962	3.761100962	3.350600962	2.776100962	3.510100962	2.831600962	2.258100962	2.977600962	2.693100962	3.162600962	3.629600962	3.157100962	3.147600962	2.610100962	2.869600962	2.584600962	2.551600962	2.792100962	2.405600962	3.401600962	3.280600962	3.564100962	3.681100962
ADGRF5	5.207674249	5.009174249	6.139174249	5.330174249	5.854174249	5.959674249	6.106674249	5.938174249	5.571674249	6.206674249	5.719674249	5.422674249	6.103674249	5.701674249	6.045674249	7.393674249	6.189174249	6.186174249	6.069674249	5.881674249	6.643174249	5.956174249	6.147174249	6.886174249	7.007174249	5.259674249	6.191174249	6.377674249	6.259674249	6.880674249	6.069174249	5.877674249	5.926674249	5.753674249	5.803674249	6.342174249	6.639174249	6.579174249	6.608674249	6.660174249	6.696674249	7.023674249	6.246674249	6.712674249	6.505174249	6.737674249	5.455174249	5.796174249	6.278174249
ADGRG1	4.386918269	4.800418269	4.099418269	4.693918269	4.146918269	3.957418269	3.772918269	3.876418269	4.182918269	4.433918269	4.412918269	4.072918269	3.839418269	4.218418269	3.971418269	3.800918269	4.098418269	4.186418269	4.060418269	4.443418269	4.425418269	4.495418269	4.191418269	4.037918269	4.185418269	4.804918269	4.213418269	4.147418269	4.229418269	4.155918269	3.976418269	4.133418269	4.666418269	4.293918269	4.006918269	3.687418269	4.325418269	4.314418269	4.208918269	3.831418269	4.196918269	3.852918269	4.167918269	4.044918269	3.831418269	4.249418269	4.450418269	4.585418269	4.257418269
ADGRG2	2.191894231	3.836894231	2.079894231	2.912894231	1.953894231	2.053894231	1.849894231	2.823894231	1.567894231	3.016894231	2.406894231	2.214894231	2.680894231	1.815894231	2.769894231	2.364894231	1.934894231	1.462894231	3.352894231	2.030894231	1.626894231	3.563894231	2.633894231	1.719894231	1.907894231	3.534894231	2.563894231	2.889894231	1.350894231	2.008894231	1.994894231	3.429894231	4.000894231	2.967894231	2.357894231	2.563894231	1.559894231	2.591894231	2.062894231	1.870894231	2.441894231	2.662894231	1.781894231	2.644894231	1.470894231	2.387894231	3.327894231	4.109894231	2.706894231
ADGRG3	3.850649796	4.207149796	4.185649796	4.088649796	4.902149796	4.382649796	4.123649796	4.336149796	4.149149796	3.781149796	4.169649796	4.104649796	4.208649796	4.071649796	4.042649796	4.327149796	4.344149796	4.151649796	4.241149796	4.041149796	4.186649796	4.194149796	4.157149796	4.017149796	4.140649796	4.443149796	4.153149796	4.225649796	4.175649796	4.356649796	3.859149796	4.197149796	4.102649796	3.967149796	3.985149796	4.119149796	4.100649796	4.652649796	4.204649796	4.107649796	3.907149796	4.292149796	4.014649796	4.105149796	4.069649796	4.161649796	4.041649796	3.845149796	3.975649796
ADGRG4	3.122494898	3.521494898	3.454494898	3.585494898	3.463494898	3.470494898	3.499494898	3.516494898	3.352494898	3.599494898	3.627494898	3.389494898	3.354494898	3.579494898	3.576494898	3.559494898	3.696494898	3.457494898	3.627494898	3.542494898	3.422494898	3.398494898	3.281494898	3.545494898	3.256494898	3.685494898	3.455494898	3.458494898	3.729494898	3.599494898	3.796494898	3.679494898	3.762494898	3.629494898	3.341494898	3.506494898	3.287494898	3.242494898	3.556494898	3.642494898	3.919494898	3.587494898	3.756494898	3.706494898	3.548494898	3.593494898	3.503494898	3.465494898	3.576494898
ADGRG5	4.265991262	4.462491262	4.437991262	4.428491262	4.454991262	4.683991262	4.604491262	4.629991262	4.485491262	4.534991262	4.562491262	4.541491262	4.802991262	4.452491262	4.478491262	4.438491262	4.551491262	4.485991262	4.634991262	4.484991262	4.519491262	4.291491262	4.580491262	4.954991262	4.771491262	4.770991262	4.524991262	4.583491262	4.616491262	4.591491262	4.605991262	4.226991262	4.627491262	4.593991262	4.750491262	4.800491262	4.428491262	4.486491262	4.475991262	4.664491262	4.372491262	4.493991262	4.498991262	4.305491262	4.392491262	4.648491262	4.361991262	4.461491262	4.332991262
ADGRG6	6.122846397	6.682846397	6.655846397	6.153846397	5.370846397	6.278846397	4.455846397	5.617846397	6.094846397	5.610846397	5.939846397	5.314846397	4.727846397	6.235846397	5.667846397	4.901846397	5.246846397	5.477846397	5.568846397	5.744846397	5.456846397	5.478846397	5.187846397	6.016846397	5.921846397	5.222846397	5.407846397	5.116846397	5.358846397	4.713846397	5.115846397	5.903846397	4.512846397	5.272846397	5.251846397	4.430846397	5.062846397	5.001846397	5.130846397	5.426846397	5.136846397	5.232846397	5.265846397	5.460846397	5.742846397	4.831846397	5.694846397	5.209846397	5.731846397
ADGRG7	3.2705393	3.2295393	3.1005393	3.2965393	3.0095393	3.0335393	2.9875393	2.8845393	2.9055393	3.1465393	3.1515393	2.9155393	3.0345393	3.1055393	2.9215393	3.0395393	2.9675393	2.9465393	3.0415393	3.0385393	3.0425393	3.0775393	3.1215393	3.0195393	2.9815393	3.1795393	2.9465393	2.9935393	3.1465393	3.2015393	3.1195393	3.2485393	3.2625393	3.3305393	3.0645393	3.0155393	3.0535393	2.9475393	3.0555393	3.1885393	3.1955393	3.2485393	2.9735393	3.0085393	2.9825393	3.0365393	3.5065393	3.0935393	3.0125393
ADGRL1	3.128240385	3.226240385	3.007240385	3.205240385	3.033240385	2.979240385	2.857240385	2.867240385	3.273240385	2.816240385	3.152240385	3.228240385	2.745240385	3.207240385	3.184240385	3.456240385	3.123240385	3.195240385	3.023240385	3.118240385	3.123240385	2.973240385	3.041240385	2.936240385	3.126240385	3.140240385	3.073240385	3.486240385	3.020240385	3.161240385	3.247240385	2.963240385	3.035240385	2.908240385	2.868240385	2.896240385	3.245240385	3.242240385	2.842240385	3.060240385	2.934240385	2.831240385	3.484240385	3.139240385	3.213240385	3.063240385	3.020240385	3.124240385	3.154240385
ADGRL2	5.167374977	5.081874977	4.815874977	5.398374977	4.834374977	5.024874977	5.060374977	5.381374977	5.257874977	5.394374977	5.259374977	4.879874977	5.345874977	5.147374977	5.269374977	5.253874977	5.224374977	5.126874977	5.129374977	5.250374977	5.283374977	5.464374977	5.283874977	5.185874977	5.241374977	5.341374977	4.919874977	4.971374977	5.229374977	5.287874977	5.021374977	5.405374977	5.643374977	5.122374977	5.309874977	5.377374977	5.431874977	5.542874977	5.436374977	5.204374977	5.514374977	5.521374977	5.277874977	5.135374977	5.288374977	5.497874977	5.538874977	5.442874977	5.295374977
ADGRL3	6.12312424	5.82612424	5.03712424	6.44862424	5.12212424	5.25212424	3.73662424	4.90112424	5.89012424	6.16162424	6.19562424	4.46962424	3.43312424	5.48162424	6.91712424	5.71412424	4.51712424	6.07862424	4.40212424	5.62312424	4.92462424	6.04262424	5.16562424	4.76612424	4.01562424	6.40762424	4.78462424	4.36512424	5.04512424	3.89712424	3.79362424	5.85312424	7.49162424	4.82362424	6.20462424	3.68012424	6.83612424	4.95762424	5.35762424	5.47012424	6.36412424	6.02412424	5.96812424	5.50912424	4.05762424	4.31862424	7.00062424	6.96412424	5.97762424
ADGRL4	2.939740385	2.168740385	3.255740385	3.000740385	3.798740385	4.153740385	4.155740385	3.827740385	3.793740385	4.010740385	3.166740385	3.640740385	4.160740385	3.298740385	3.940740385	5.168740385	4.259740385	3.659740385	4.086740385	3.723740385	4.525740385	3.231740385	3.941740385	4.459740385	4.612740385	2.961740385	3.630740385	3.966740385	3.410740385	4.325740385	3.923740385	3.484740385	3.570740385	3.569740385	3.848740385	4.112740385	4.484740385	4.042740385	4.263740385	4.193740385	4.249740385	4.948740385	4.330740385	4.513740385	4.792740385	4.427740385	2.824740385	3.541740385	3.441740385
ADGRV1	3.366311444	3.317311444	3.374311444	3.325311444	3.146311444	3.200311444	3.276311444	3.231311444	3.208311444	3.278311444	3.206311444	3.227311444	3.166311444	3.271311444	3.214311444	3.291311444	3.153311444	3.129311444	3.350311444	3.259311444	3.272311444	3.122311444	3.172311444	3.158311444	3.109311444	3.351311444	3.269311444	3.124311444	3.242311444	3.168311444	3.378311444	3.197311444	3.254311444	3.329311444	3.273311444	3.183311444	3.163311444	3.289311444	3.231311444	3.166311444	3.241311444	3.189311444	3.339311444	3.216311444	3.215311444	3.225311444	3.225311444	3.152311444	3.175311444
ADH1A	1.734759615	1.776759615	1.956759615	1.617759615	1.956759615	1.977759615	1.978759615	1.902759615	1.734759615	1.599759615	1.697759615	1.656759615	2.325759615	2.006759615	2.049759615	2.143759615	1.785759615	1.985759615	1.630759615	1.665759615	1.960759615	1.980759615	1.553759615	1.848759615	2.012759615	1.863759615	1.947759615	1.705759615	1.955759615	2.036759615	1.691759615	1.806759615	1.546759615	1.931759615	1.760759615	2.060759615	2.028759615	1.946759615	2.019759615	2.039759615	1.905759615	1.696759615	1.845759615	1.962759615	2.014759615	1.865759615	1.906759615	1.666759615	1.676759615
ADH1B	3.549615385	1.018615385	4.444115385	2.031615385	3.861115385	4.799115385	2.916615385	5.038115385	3.578615385	3.231115385	2.789115385	2.031115385	3.255615385	4.839115385	4.267115385	6.045115385	5.070615385	5.098115385	3.539115385	3.391115385	4.334615385	3.733615385	2.444115385	4.763115385	4.710115385	3.295115385	4.391115385	4.051615385	2.855615385	5.604615385	2.026115385	3.405115385	0.677115385	3.292115385	4.017115385	3.159615385	5.006615385	4.583615385	4.554615385	4.511615385	4.991115385	3.842615385	3.974115385	5.405115385	1.986615385	4.000115385	2.693115385	3.767115385	4.943615385
ADH1C	1.654461538	1.978461538	2.414461538	1.732461538	1.986461538	2.027461538	1.607461538	1.889461538	1.674461538	1.932461538	1.894461538	2.134461538	2.021461538	1.977461538	1.944461538	2.800461538	2.604461538	2.304461538	2.060461538	1.880461538	2.313461538	1.990461538	1.951461538	2.413461538	2.394461538	1.715461538	2.156461538	1.887461538	2.245461538	2.959461538	1.662461538	2.063461538	1.626461538	2.028461538	1.602461538	1.607461538	2.045461538	2.248461538	2.049461538	2.085461538	2.171461538	2.075461538	2.208461538	2.010461538	2.178461538	1.883461538	1.599461538	2.065461538	2.162461538
ADH4	1.7074375	1.6994375	1.9299375	1.8349375	1.9749375	1.7129375	1.7314375	1.7359375	1.8184375	1.7249375	1.8369375	1.7979375	1.6914375	1.8614375	1.7934375	1.7049375	1.8304375	1.7779375	1.8469375	2.0859375	1.8034375	1.7669375	1.8494375	1.8039375	1.8989375	1.8899375	1.6554375	1.7324375	1.6444375	1.8319375	2.0329375	1.7934375	1.7584375	1.8564375	1.7454375	1.6059375	1.6339375	1.6984375	1.7644375	1.7404375	1.6759375	1.7284375	1.7894375	1.7049375	1.7899375	2.1569375	1.7809375	1.6614375	1.6379375
ADH5	4.443375	4.173875	4.730875	4.653375	4.933875	4.411875	4.789375	4.909375	4.427875	4.544875	4.627375	4.689375	5.228875	4.940875	4.490375	5.178875	5.002875	4.785375	5.015375	4.827875	4.695875	4.348375	4.608375	4.954375	4.884875	4.398375	5.271875	4.467875	4.692375	5.015875	4.692375	4.651375	4.188375	4.573375	4.407875	4.935875	5.044375	5.007375	4.900875	5.213375	4.961375	4.955375	4.951875	4.888875	4.683375	4.954875	4.115875	4.557375	4.904875
ADH6	1.946466346	2.206966346	2.281966346	2.185466346	2.414966346	1.700966346	2.268466346	1.830966346	2.333466346	1.745966346	2.017466346	2.280966346	1.913466346	2.199466346	1.708466346	2.021966346	1.853466346	2.041466346	2.091966346	2.221466346	1.798466346	1.940966346	2.346966346	1.778466346	1.850466346	1.988966346	2.001466346	1.956966346	1.975966346	1.985466346	2.120966346	2.245466346	2.123466346	3.055466346	1.738466346	1.879466346	1.938966346	1.909966346	1.890466346	2.135466346	2.002966346	2.010966346	2.067966346	2.042466346	2.134966346	1.862466346	2.200966346	1.856966346	2.084966346
ADH7	1.704278846	1.998278846	1.697278846	1.767278846	2.144278846	1.582278846	2.732278846	1.713278846	2.014278846	2.134278846	1.789278846	1.733278846	2.073278846	1.825278846	1.715278846	1.931278846	1.581278846	1.455278846	2.067278846	1.838278846	1.834278846	1.640278846	2.867278846	1.746278846	1.481278846	2.095278846	1.811278846	1.832278846	2.782278846	1.851278846	1.976278846	1.871278846	3.114278846	2.163278846	1.732278846	3.233278846	2.661278846	2.198278846	1.990278846	1.609278846	4.239278846	1.746278846	1.955278846	1.573278846	1.995278846	2.609278846	1.785278846	1.747278846	1.869278846
ADHFE1	5.4396715	5.2736715	5.0936715	5.2436715	4.9946715	5.2376715	5.2966715	4.9806715	4.8636715	5.8336715	5.7026715	4.8056715	4.8386715	5.2276715	5.1566715	5.7666715	4.8816715	5.1836715	5.0486715	5.0026715	5.3476715	5.6096715	5.1136715	5.2196715	5.1446715	5.7996715	5.0456715	4.8206715	4.8466715	5.4056715	5.2646715	5.7426715	5.9836715	5.5856715	5.2866715	4.9946715	5.2406715	5.1416715	5.0836715	5.1336715	5.5166715	5.5116715	5.3786715	5.6026715	4.8946715	4.8486715	5.9196715	5.9006715	5.8716715
ADI1	7.505513486	7.061513486	7.050513486	7.598513486	7.071513486	7.432513486	6.974513486	7.235513486	7.436513486	7.389513486	7.311513486	6.853513486	7.123513486	7.829513486	7.604513486	6.173513486	7.390513486	7.771513486	7.275513486	7.445513486	6.672513486	7.347513486	7.284513486	5.649513486	7.435513486	7.439513486	7.361513486	7.143513486	7.498513486	6.797513486	6.690513486	7.256513486	6.974513486	6.859513486	7.356513486	7.210513486	6.937513486	7.728513486	7.481513486	7.577513486	6.066513486	6.931513486	7.437513486	7.729513486	6.681513486	7.533513486	6.010513486	8.014513486	8.097513486
ADIG	2.507177885	2.645677885	2.738177885	2.524177885	2.619177885	2.903177885	2.789677885	2.829677885	2.457677885	2.975677885	2.817177885	2.828177885	2.734677885	2.750177885	2.607677885	2.674177885	2.827177885	2.748677885	2.878677885	2.576677885	2.780677885	2.906177885	2.814677885	2.621177885	2.819177885	2.930177885	2.945677885	2.755177885	2.766677885	2.919177885	2.782677885	2.586177885	3.073677885	2.950677885	2.774177885	2.697177885	2.689177885	2.645177885	2.905677885	2.740677885	2.967177885	2.596177885	2.962677885	2.560677885	2.864677885	3.032677885	2.813677885	2.668677885	2.748177885
ADIPOQ	4.585471154	-0.782528846	6.631471154	1.483471154	4.112471154	6.514471154	1.683471154	4.155471154	0.460471154	4.026471154	2.317471154	2.848471154	0.620471154	6.684471154	5.394471154	7.506471154	4.797471154	6.450471154	3.313471154	4.204471154	6.119471154	-0.378528846	4.547471154	5.623471154	5.326471154	4.935471154	6.496471154	2.615471154	4.678471154	7.305471154	4.091471154	4.398471154	-0.032528846	1.556471154	5.635471154	0.967471154	6.261471154	3.557471154	4.936471154	6.792471154	6.432471154	5.920471154	6.350471154	7.325471154	1.117471154	1.600471154	4.083471154	2.663471154	4.896471154
ADIPOR1	4.541836538	5.002836538	4.696836538	4.963836538	5.243836538	4.494836538	4.609836538	4.481836538	4.788836538	4.673836538	4.962836538	5.144836538	4.571836538	4.577836538	4.605836538	4.394836538	4.690836538	4.476836538	4.537836538	4.441836538	4.676836538	4.659836538	4.858836538	4.377836538	4.871836538	4.646836538	4.651836538	5.047836538	5.104836538	4.724836538	4.880836538	4.468836538	4.806836538	4.788836538	4.809836538	5.009836538	5.065836538	4.764836538	4.800836538	4.431836538	4.731836538	4.631836538	4.711836538	4.453836538	4.521836538	4.941836538	4.734836538	4.955836538	5.050836538
ADIPOR2	7.133353517	7.387353517	7.107353517	7.250353517	7.334353517	7.197353517	6.998353517	6.874353517	7.211353517	7.089353517	7.026353517	7.162353517	6.687353517	7.387353517	7.041353517	7.593353517	7.220353517	7.349353517	7.264353517	6.997353517	6.933353517	7.034353517	7.287353517	6.964353517	7.235353517	7.281353517	7.115353517	7.190353517	7.564353517	7.432353517	7.151353517	7.088353517	7.171353517	7.097353517	6.957353517	6.737353517	7.437353517	7.166353517	7.239353517	7.159353517	7.200353517	7.006353517	7.120353517	7.384353517	7.200353517	7.179353517	7.229353517	7.033353517	7.070353517
ADIRF	7.073714278	5.917714278	8.015714278	6.652714278	7.685714278	7.277714278	7.558714278	6.749714278	6.788714278	6.408714278	6.487714278	7.390714278	7.139714278	7.896714278	7.201714278	8.681714278	6.735714278	7.697714278	7.336714278	7.363714278	7.754714278	6.048714278	7.445714278	6.867714278	6.582714278	6.738714278	7.834714278	6.585714278	6.696714278	8.351714278	7.202714278	7.134714278	5.786714278	7.796714278	6.821714278	6.424714278	7.071714278	6.791714278	7.005714278	7.564714278	7.232714278	7.447714278	7.306714278	8.198714278	6.957714278	6.417714278	6.103714278	6.480714278	7.281714278
ADIRF-AS1	3.161375	3.137375	3.199375	3.866375	3.528375	2.939375	3.288375	2.800375	3.366375	3.322375	3.742375	3.397375	3.314375	3.436375	3.083375	2.934375	3.109375	3.222375	3.473375	3.606375	2.970375	3.022375	3.847375	2.771375	2.852375	2.148375	2.864375	3.018375	3.558375	3.450375	3.425375	3.230375	2.734375	3.632375	2.138375	3.033375	3.010375	2.959375	2.812375	2.635375	3.177375	2.742375	2.792375	2.770375	3.154375	3.018375	2.773375	2.894375	3.565375
ADK	5.40315437	5.43115437	5.66715437	5.49315437	5.84515437	5.73415437	5.59915437	5.52715437	5.94515437	5.75515437	5.73115437	5.97615437	5.43815437	5.75115437	5.56815437	5.71015437	6.02415437	5.57315437	5.85515437	5.87415437	5.83015437	6.06615437	6.71515437	5.49215437	5.95715437	6.37315437	5.79715437	5.91515437	6.92715437	6.02715437	5.90415437	5.77515437	5.59715437	5.74415437	5.66715437	6.50715437	6.57515437	6.03015437	6.02015437	5.52815437	5.60615437	5.92415437	5.26615437	5.52415437	5.64515437	5.97115437	6.29115437	6.22315437	6.31015437
ADM	5.405680393	5.388680393	6.419680393	6.340680393	7.402680393	6.879680393	6.894680393	8.286680393	6.834680393	7.079680393	7.161680393	6.846680393	8.360680393	6.854680393	6.553680393	7.272680393	7.834680393	6.862680393	7.411680393	6.232680393	8.409680393	6.985680393	7.032680393	7.357680393	8.213680393	6.017680393	7.112680393	6.971680393	7.016680393	8.298680393	7.418680393	6.707680393	5.430680393	6.342680393	6.704680393	7.473680393	7.393680393	8.356680393	8.316680393	7.247680393	7.161680393	6.839680393	6.609680393	6.968680393	6.228680393	8.023680393	6.255680393	6.362680393	6.600680393
ADM2	4.895819951	5.162819951	4.944819951	4.936819951	4.888819951	4.877819951	4.998819951	4.791819951	4.830819951	5.167819951	5.098819951	4.882819951	5.205819951	5.071819951	4.847819951	4.924819951	5.013819951	5.060819951	5.287819951	5.046819951	5.107819951	5.063819951	4.967819951	4.724819951	4.952819951	5.228819951	5.108819951	4.850819951	5.156819951	5.057819951	5.373819951	5.208819951	5.274819951	5.461819951	4.984819951	4.931819951	4.741819951	4.926819951	5.078819951	4.896819951	5.115819951	5.067819951	5.123819951	4.884819951	5.015819951	5.157819951	5.075819951	4.702819951	4.704819951
ADM5	4.742902353	5.109902353	5.254902353	5.455902353	5.116902353	4.838902353	5.107902353	5.144902353	5.487902353	5.340902353	5.002902353	5.748902353	4.920902353	5.357902353	5.602902353	5.319902353	4.649902353	5.428902353	5.450902353	5.204902353	5.444902353	5.317902353	5.629902353	5.138902353	4.985902353	5.292902353	5.698902353	4.999902353	5.276902353	5.419902353	5.888902353	5.377902353	5.728902353	6.240902353	5.340902353	4.949902353	5.339902353	5.076902353	5.154902353	5.429902353	4.835902353	5.612902353	5.441902353	5.620902353	5.948902353	5.484902353	4.861902353	5.135902353	5.121902353
ADNP	8.292243499	8.453743499	8.467243499	8.409743499	8.429243499	7.891743499	7.956743499	8.000743499	8.500243499	7.854743499	8.325243499	8.362743499	7.740243499	8.298243499	8.191243499	8.163743499	8.250243499	8.470743499	8.041243499	8.497243499	8.009743499	8.027243499	8.253243499	8.120743499	8.042243499	8.156743499	8.276743499	8.279743499	8.053743499	8.001743499	8.096243499	8.042743499	7.932743499	8.107243499	7.976743499	8.083743499	8.138743499	7.942743499	7.813743499	8.209243499	7.948743499	8.337243499	8.116243499	8.299243499	8.423743499	8.003743499	8.041743499	8.344243499	8.433243499
ADNP2	6.157832526	6.623832526	6.601832526	6.509832526	6.894332526	6.489332526	6.341832526	6.299832526	6.863332526	6.305832526	6.404832526	6.913332526	6.308332526	6.524832526	6.514332526	6.382832526	6.483332526	6.337832526	6.485332526	6.477332526	6.113332526	6.235332526	6.936832526	6.282832526	6.362332526	6.282832526	6.213332526	6.475332526	6.386832526	6.488832526	6.475332526	6.265332526	6.026832526	6.710832526	6.195332526	6.515832526	6.285832526	6.175832526	6.019832526	6.202332526	5.942832526	6.345332526	6.273832526	6.085832526	6.542832526	6.136332526	6.253832526	6.077332526	6.217832526
ADO	6.463940544	6.718940544	6.459940544	6.594440544	6.387940544	6.809440544	6.380440544	6.762440544	6.561940544	6.534940544	6.300440544	6.504440544	6.525940544	6.396440544	6.770940544	6.343440544	6.446940544	6.568440544	6.206440544	6.377940544	6.444440544	6.478940544	6.269940544	6.498940544	6.704440544	6.447940544	6.127940544	6.653940544	6.389940544	6.116440544	6.391940544	6.342940544	6.741440544	6.183440544	6.808440544	6.395940544	6.587440544	6.389440544	6.382440544	6.533440544	6.529940544	6.376940544	6.523940544	6.458940544	6.227440544	6.564440544	6.652940544	6.643940544	6.326440544
ADORA1	5.39939623	4.84439623	5.10039623	5.18339623	5.19089623	4.90989623	5.14889623	4.82239623	4.90139623	4.99889623	4.83689623	4.98089623	4.71439623	5.12289623	4.95039623	5.56689623	4.87239623	5.21489623	5.21239623	4.94389623	5.01839623	4.72389623	4.63989623	4.97789623	5.00439623	5.20739623	5.22489623	4.90489623	4.80389623	5.14889623	4.92339623	5.58239623	5.13039623	4.91639623	4.98989623	4.45439623	4.93739623	4.97789623	4.92989623	5.03539623	5.09789623	4.95439623	4.86239623	5.17589623	4.83339623	4.81939623	4.70439623	4.88939623	5.22139623
ADORA2A	4.988190621	4.761190621	4.725190621	4.502190621	4.575190621	5.110190621	5.275190621	5.010190621	4.472190621	4.885190621	4.809190621	4.869190621	5.239190621	4.640190621	4.909190621	4.699190621	5.001190621	4.627190621	4.352190621	4.510190621	4.660190621	4.525190621	4.812190621	4.686190621	4.965190621	4.819190621	4.479190621	4.584190621	4.997190621	4.972190621	4.751190621	4.430190621	4.942190621	5.083190621	5.105190621	5.008190621	4.643190621	5.024190621	4.794190621	5.017190621	4.868190621	4.606190621	4.590190621	5.045190621	4.908190621	4.711190621	4.741190621	4.467190621	4.494190621
ADORA2A-AS1	2.114427885	2.599927885	2.166427885	2.208427885	1.992927885	2.062927885	1.948427885	1.955927885	1.984427885	2.296427885	2.053927885	1.993927885	2.092927885	1.939927885	2.369927885	1.981927885	1.939427885	2.235427885	2.049927885	2.027427885	2.021427885	2.312427885	2.100927885	1.963427885	1.897927885	2.228927885	1.971927885	2.284927885	2.072427885	2.334927885	2.134427885	2.083927885	2.247927885	2.006927885	1.957427885	2.132427885	2.030427885	2.146427885	2.004427885	1.986427885	2.257427885	2.121927885	2.126927885	2.194927885	1.920927885	2.092427885	2.401427885	2.316927885	2.071427885
ADORA2B	6.955053321	7.049053321	7.347053321	6.709053321	6.510053321	7.551053321	6.086053321	6.662053321	7.073053321	6.980053321	7.113053321	6.536053321	6.118053321	7.085053321	6.716053321	6.134053321	6.942053321	7.112053321	5.935053321	6.532053321	6.519053321	6.523053321	6.721053321	6.565053321	7.303053321	6.971053321	6.167053321	7.027053321	7.241053321	6.061053321	6.785053321	6.674053321	7.002053321	6.476053321	6.751053321	5.558053321	6.714053321	6.718053321	6.266053321	6.237053321	5.997053321	6.242053321	6.436053321	6.752053321	6.520053321	6.527053321	6.668053321	6.685053321	6.363053321
ADORA3	3.984869204	3.759369204	3.883869204	3.941869204	5.028869204	3.984869204	4.366869204	5.791369204	4.273869204	4.285369204	3.895869204	4.654869204	5.199869204	4.722369204	4.043869204	5.792869204	6.028869204	4.960869204	4.551869204	3.864369204	4.888369204	4.616369204	3.774369204	4.772869204	5.253369204	3.980869204	4.255869204	5.931369204	3.941369204	5.209869204	4.937869204	4.372869204	4.119369204	4.183869204	4.484369204	4.347369204	4.828869204	6.939869204	6.860369204	4.198869204	5.371369204	4.192869204	4.538369204	4.809869204	4.435869204	6.799369204	4.379369204	4.212869204	4.272869204
ADPGK	3.731192308	3.590692308	3.545192308	3.647192308	3.463692308	3.848192308	4.268692308	4.222692308	3.684192308	3.977692308	3.689192308	3.462192308	4.318192308	3.437692308	3.706192308	3.664192308	3.946192308	3.552692308	3.731692308	3.341192308	3.977192308	3.807692308	3.851692308	4.040692308	3.845192308	3.486692308	3.616192308	3.878192308	3.576692308	3.680692308	3.718692308	3.569692308	3.683192308	3.502192308	4.181192308	4.295192308	3.988692308	3.987692308	4.007692308	3.963692308	3.852192308	3.697692308	3.778692308	3.721192308	3.877192308	3.942692308	3.596192308	3.465692308	3.404692308
ADPRH	4.210446517	4.122446517	4.007446517	4.133446517	4.062446517	4.327446517	4.930446517	4.792446517	4.227446517	4.417446517	3.990446517	4.648446517	5.175446517	4.266446517	4.619446517	4.628446517	4.867446517	4.245446517	4.142446517	3.994446517	4.744446517	4.368446517	4.122446517	4.783446517	4.487446517	4.307446517	4.080446517	4.248446517	4.245446517	4.457446517	4.588446517	4.410446517	4.173446517	4.306446517	4.711446517	4.999446517	4.381446517	4.543446517	4.542446517	4.731446517	4.562446517	4.273446517	4.639446517	4.715446517	4.671446517	4.400446517	4.196446517	4.363446517	4.210446517
ADPRHL1	4.609535605	4.862035605	4.809035605	4.782035605	4.738535605	4.565035605	4.739535605	4.544535605	4.798035605	4.573035605	4.858535605	4.710035605	4.580035605	4.742035605	4.684535605	4.691535605	4.565535605	4.603035605	4.757535605	4.668035605	4.596035605	4.637535605	4.513535605	4.407535605	4.644035605	5.027035605	4.805035605	4.775535605	4.790035605	4.838035605	4.748035605	4.733035605	4.661535605	5.035535605	4.565035605	4.567035605	4.562535605	4.678535605	4.730535605	4.504035605	4.606035605	4.753035605	4.684035605	4.818035605	4.642535605	4.545535605	4.712035605	4.851035605	4.638535605
ADPRHL2	6.42745235	6.70245235	6.48745235	6.52645235	6.57245235	6.99945235	7.00145235	6.82345235	6.59645235	6.60445235	6.39145235	7.17845235	7.19545235	6.56045235	6.64445235	6.49845235	6.96145235	6.51445235	7.02845235	6.52145235	6.88145235	6.82245235	6.52945235	6.75745235	7.06245235	6.67545235	6.60045235	6.92345235	6.84245235	6.66145235	6.84345235	6.50345235	6.71145235	6.55145235	6.99845235	7.00945235	6.73845235	6.87345235	6.83745235	6.64345235	6.37245235	6.45945235	6.75045235	6.45045235	6.58745235	6.81945235	6.76945235	6.59645235	6.27145235
ADPRM	5.680370937	5.715870937	5.872870937	5.908370937	5.901870937	5.833370937	5.879870937	5.805370937	6.033870937	5.905870937	6.126370937	5.885370937	6.360870937	5.982870937	5.862870937	5.785370937	6.222870937	5.806370937	5.962370937	5.738870937	5.602870937	6.375370937	6.076870937	5.902370937	6.154870937	5.656870937	5.670370937	6.352370937	5.984870937	5.970370937	5.889370937	5.803370937	5.348370937	5.591870937	5.895370937	6.047870937	5.934370937	5.749370937	5.826370937	6.058870937	5.801870937	5.876370937	5.652370937	5.844870937	5.913870937	6.091370937	6.009370937	5.739870937	6.023870937
ADRA1A	3.483169572	3.536169572	3.809169572	3.564169572	3.554669572	3.562169572	3.529669572	3.464169572	3.755669572	3.646169572	3.699669572	3.604169572	3.525669572	3.961669572	3.593169572	3.950169572	3.532669572	3.713669572	3.687669572	3.624169572	3.672169572	3.703169572	3.602169572	3.550169572	3.666169572	3.832169572	3.627669572	3.563169572	3.597169572	3.924669572	3.442169572	3.806669572	3.917669572	3.722669572	3.673669572	3.388669572	3.543669572	3.762169572	3.678169572	3.692169572	3.763669572	3.707169572	3.519169572	3.467169572	3.503669572	3.671169572	3.595669572	3.609169572	3.685169572
ADRA1B	4.093391303	4.029391303	3.814391303	3.919391303	4.087391303	3.867391303	4.343391303	4.076391303	3.954391303	4.122391303	4.107391303	4.010391303	3.885391303	4.286391303	4.067391303	3.827391303	3.910391303	4.009391303	4.155391303	4.106391303	3.964391303	3.979391303	3.770391303	3.996391303	4.101391303	3.777391303	3.719391303	3.932391303	3.989391303	3.916391303	4.034391303	4.256391303	3.828391303	4.146391303	3.987391303	4.080391303	3.830391303	4.105391303	4.080391303	4.015391303	4.289391303	3.996391303	3.997391303	4.238391303	3.884391303	4.082391303	3.984391303	4.157391303	3.941391303
ADRA1D	4.074359203	4.186359203	4.020859203	4.141859203	4.151859203	4.164859203	4.196859203	4.270859203	4.261859203	4.151859203	4.290359203	4.201359203	4.168359203	4.158359203	4.311359203	4.272859203	4.134359203	4.149359203	4.196359203	4.007359203	4.105859203	4.345359203	4.095859203	4.075359203	4.275859203	4.211359203	4.125359203	4.308359203	4.327359203	4.260859203	4.357859203	4.099359203	4.212359203	4.118859203	4.215859203	3.968859203	4.098359203	4.313859203	4.264359203	4.103859203	4.139359203	4.086859203	4.308359203	4.180859203	4.241359203	4.123859203	4.088859203	4.159859203	4.066359203
ADRA2A	4.665952328	4.159952328	5.154952328	4.591952328	5.379952328	5.040952328	5.522952328	4.729952328	5.362952328	5.257952328	5.037952328	5.283952328	5.326952328	5.455952328	5.347952328	5.943952328	5.328952328	5.434952328	5.327952328	5.422952328	5.745952328	4.872952328	5.257952328	5.792952328	5.250952328	4.637952328	5.895952328	4.739952328	4.874952328	6.166952328	5.249952328	4.948952328	5.472952328	5.848952328	4.288952328	5.145952328	6.048952328	4.327952328	4.791952328	6.514952328	5.582952328	6.147952328	6.242952328	6.196952328	6.191952328	4.614952328	3.957952328	4.887952328	5.564952328
ADRA2B	4.243456689	4.109456689	4.393456689	4.422456689	4.410456689	4.170456689	4.492456689	4.139456689	4.411456689	4.449456689	4.449456689	4.356456689	4.365456689	4.302456689	3.955456689	4.422456689	4.333456689	4.388456689	4.835456689	4.306456689	4.319456689	4.748456689	4.483456689	4.220456689	4.209456689	4.607456689	4.433456689	4.183456689	4.655456689	4.594456689	4.768456689	4.612456689	4.757456689	4.501456689	4.568456689	4.155456689	3.952456689	4.174456689	4.619456689	4.429456689	4.413456689	4.243456689	4.217456689	4.296456689	4.252456689	4.350456689	4.270456689	4.365456689	4.223456689
ADRA2C	4.321535639	4.463535639	4.744535639	4.171535639	4.565535639	4.065535639	4.532535639	4.490535639	4.626535639	4.343535639	4.451535639	4.527535639	4.502535639	4.364535639	4.401535639	4.588535639	4.358535639	4.357535639	4.620535639	4.471535639	4.909535639	4.319535639	4.619535639	4.539535639	4.485535639	4.977535639	4.542535639	4.359535639	4.178535639	4.390535639	4.216535639	4.174535639	5.084535639	4.650535639	4.451535639	4.339535639	4.357535639	4.747535639	4.312535639	4.628535639	4.375535639	4.276535639	4.377535639	4.344535639	4.387535639	4.451535639	4.160535639	4.459535639	4.485535639
ADRB1	4.294814318	4.381814318	4.238814318	4.239814318	3.963814318	4.151814318	4.196814318	4.342814318	4.177814318	4.392814318	4.297814318	3.968814318	4.145814318	4.477814318	4.468814318	4.336814318	4.251814318	4.298814318	4.250814318	4.273814318	4.391814318	4.360814318	4.313814318	4.011814318	4.019814318	4.418814318	4.085814318	4.325814318	4.228814318	4.327814318	4.272814318	4.512814318	4.625814318	4.595814318	4.432814318	4.036814318	4.096814318	4.284814318	4.135814318	4.133814318	4.622814318	4.311814318	4.295814318	4.316814318	4.156814318	4.202814318	3.991814318	4.205814318	4.303814318
ADRB2	3.103528846	3.920528846	4.232528846	3.365528846	5.207528846	3.082528846	3.115528846	3.599528846	4.341528846	3.287528846	4.202528846	4.731528846	3.749528846	4.489528846	4.238528846	4.260528846	4.540528846	4.017528846	3.589528846	3.387528846	3.788528846	3.856528846	4.239528846	3.624528846	4.218528846	3.034528846	3.578528846	4.835528846	2.276528846	3.294528846	4.374528846	3.802528846	2.082528846	3.453528846	3.127528846	3.236528846	3.487528846	3.009528846	3.321528846	3.620528846	2.840528846	3.204528846	3.251528846	3.511528846	5.017528846	2.831528846	3.030528846	3.228528846	3.888528846
ADRB3	4.047949819	4.082449819	4.095449819	4.190949819	4.295449819	4.270449819	4.549949819	4.155949819	4.212449819	4.278949819	4.296449819	4.141449819	4.281949819	4.248949819	4.091949819	4.201449819	4.114449819	4.120949819	4.150449819	4.353449819	4.239449819	4.160449819	4.293449819	4.033949819	4.184949819	4.615949819	4.081449819	4.112449819	4.231449819	4.241449819	4.266449819	4.199949819	4.496949819	4.415449819	4.500449819	4.092449819	4.054949819	4.367449819	4.395449819	4.284949819	4.447449819	4.171449819	4.381449819	4.078949819	4.277449819	4.322949819	4.301449819	4.117949819	4.120949819
ADRM1	7.071888926	7.433888926	7.046888926	7.235888926	7.027888926	7.046888926	7.333888926	6.895888926	7.221888926	7.150888926	6.947888926	7.344888926	7.019888926	6.858888926	7.048888926	6.857888926	7.201888926	7.016888926	7.409888926	7.269888926	7.411888926	7.223888926	7.230888926	7.123888926	7.085888926	7.572888926	7.210888926	7.395888926	7.298888926	7.318888926	7.410888926	7.014888926	7.485888926	7.305888926	7.229888926	7.081888926	7.072888926	7.110888926	7.035888926	7.008888926	6.937888926	6.967888926	7.361888926	6.865888926	6.860888926	7.099888926	7.034888926	7.113888926	6.677888926
ADSL	7.283021902	7.210021902	7.200021902	7.118521902	7.174521902	7.222521902	7.501521902	7.241521902	7.091021902	7.177521902	7.068021902	7.384521902	7.430521902	7.228021902	7.020521902	7.228521902	7.169521902	7.235521902	7.234521902	7.143021902	7.204021902	7.156521902	7.075521902	7.108021902	7.085521902	7.453021902	7.103021902	7.135021902	7.277021902	7.300521902	7.177521902	7.361021902	7.172021902	7.165021902	7.304521902	7.103521902	7.119521902	7.288021902	7.097021902	7.313021902	7.142521902	7.105021902	7.141021902	7.277521902	7.338021902	7.290521902	7.049021902	7.192521902	7.056021902
ADSS	6.092735572	6.027235572	6.136235572	5.980235572	6.136735572	6.143235572	5.834735572	6.028735572	6.134735572	6.070235572	6.034735572	6.047735572	6.201735572	6.200235572	6.080235572	6.024235572	6.043735572	6.034735572	5.809735572	5.783235572	5.876235572	5.764735572	5.913235572	5.985235572	6.180235572	5.644735572	5.741735572	6.132735572	6.273735572	5.750735572	5.938235572	6.003735572	5.725735572	5.752735572	5.751735572	6.265735572	6.104235572	5.890235572	5.829735572	5.860235572	5.818235572	5.954735572	5.950735572	5.982235572	5.997235572	5.950235572	5.959735572	6.074235572	6.272735572
ADSSL1	4.932307178	5.461307178	5.532807178	5.324307178	5.439807178	4.874307178	4.786307178	4.707307178	5.210807178	4.993807178	5.288807178	5.182307178	4.475307178	5.276807178	5.015807178	5.208307178	5.130807178	5.231307178	5.088807178	5.186307178	4.856807178	4.976807178	5.026307178	4.926307178	5.257307178	4.908307178	5.074307178	5.101307178	4.881307178	5.303807178	5.446807178	5.508307178	4.935807178	5.357307178	4.780807178	4.837807178	5.111807178	4.985807178	5.001307178	5.078807178	4.822807178	4.840807178	5.255307178	4.873307178	5.208807178	4.656307178	4.943307178	5.273807178	5.178807178
ADTRP	4.508639423	5.027139423	3.611139423	4.965639423	2.829639423	4.568139423	2.044139423	3.675139423	3.939639423	5.328139423	4.843639423	3.097639423	3.274139423	3.893639423	5.205139423	2.967639423	3.346139423	4.339639423	2.502639423	2.962139423	3.871139423	4.957639423	2.756139423	3.139639423	3.741139423	5.435639423	2.470639423	3.753139423	4.171639423	2.911139423	2.491639423	5.140139423	5.685639423	3.950139423	4.373639423	2.838639423	4.351139423	4.304639423	4.245639423	2.886139423	4.698139423	3.722639423	3.309139423	3.761639423	2.242639423	3.545139423	5.570639423	5.672139423	4.395139423
AEBP1	7.225725185	6.470725185	7.862725185	7.534725185	7.507725185	7.197725185	8.294725185	8.203725185	7.238725185	7.211725185	7.051725185	7.295725185	8.323725185	7.043725185	8.066725185	8.226725185	7.865725185	7.651725185	8.256725185	7.716725185	8.356725185	7.229725185	7.422725185	8.546725185	7.832725185	6.749725185	7.971725185	7.415725185	7.054725185	8.436725185	7.397725185	7.328725185	6.739725185	7.895725185	7.495725185	8.007725185	8.217725185	7.694725185	7.554725185	7.889725185	7.858725185	8.666725185	7.995725185	7.618725185	8.686725185	7.755725185	6.041725185	7.174725185	7.284725185
AEBP2	6.262022476	5.974022476	6.140022476	6.288022476	6.143522476	6.202022476	5.906022476	6.239522476	6.195522476	6.308022476	6.151022476	6.275522476	5.832022476	6.094022476	6.063022476	5.957522476	6.162522476	6.120022476	6.025022476	6.164522476	6.094022476	6.155522476	6.127522476	6.144522476	6.411522476	5.696022476	5.988522476	6.130022476	6.298522476	5.976022476	6.130022476	5.930522476	6.111022476	6.170022476	6.163522476	6.112022476	6.225022476	6.179522476	6.008522476	6.169022476	5.873022476	6.090522476	6.057022476	6.101022476	6.310022476	6.173522476	6.260022476	6.259522476	6.323522476
AEN	5.22416398	5.42416398	5.35116398	5.63216398	5.44916398	6.08216398	5.79616398	5.71316398	5.34516398	5.94216398	5.09916398	5.67916398	6.17816398	5.21116398	5.50116398	5.56816398	6.06816398	5.48016398	5.83616398	5.18816398	6.16116398	5.76516398	5.87716398	5.80016398	5.66016398	5.71616398	5.20616398	5.91316398	5.81316398	6.01716398	5.71016398	5.17016398	5.69416398	5.38016398	5.81816398	5.85516398	5.48016398	5.80816398	5.78216398	5.74516398	5.51916398	5.67116398	5.75816398	5.53116398	5.85516398	5.65016398	5.48116398	5.40316398	4.94616398
AFAP1	2.154990385	1.886990385	1.984990385	2.044990385	1.791990385	2.188990385	2.131990385	2.019990385	1.970990385	2.194990385	1.849990385	1.974990385	2.194990385	2.039990385	2.081990385	2.199990385	2.236990385	2.047990385	2.031990385	1.806990385	2.093990385	2.008990385	2.317990385	2.322990385	2.244990385	1.841990385	2.060990385	2.066990385	2.225990385	2.308990385	2.333990385	2.059990385	2.458990385	2.360990385	2.178990385	1.938990385	2.256990385	2.405990385	2.153990385	2.045990385	2.203990385	1.953990385	1.949990385	2.088990385	2.002990385	2.181990385	2.028990385	2.037990385	1.974990385
AFAP1-AS1	1.759139423	1.926139423	1.782139423	1.886139423	1.939139423	1.952139423	1.771139423	1.899639423	1.726139423	1.935639423	1.905139423	1.823139423	1.976639423	1.835139423	1.956639423	1.865639423	1.821639423	1.811639423	1.916639423	1.624139423	1.877139423	1.888139423	1.917139423	1.880139423	1.815139423	1.780639423	2.136639423	1.840139423	2.079139423	2.139139423	1.890639423	1.807639423	2.046139423	1.983639423	1.757639423	1.825139423	1.780139423	2.046639423	1.936639423	1.970139423	1.774139423	2.021639423	1.901139423	1.871139423	1.884639423	1.844139423	1.916639423	1.899639423	1.724639423
AFAP1L1	2.400269231	2.423769231	2.812769231	2.592769231	3.462769231	2.569269231	2.906269231	3.198269231	2.746269231	3.078769231	2.579769231	3.121769231	3.270269231	2.949769231	3.196269231	3.885769231	3.592769231	3.175769231	3.381269231	2.877769231	3.171769231	3.080769231	2.719769231	3.626269231	3.291269231	2.662769231	3.209269231	3.185269231	2.739269231	3.477269231	3.194769231	3.025769231	2.332269231	2.851269231	2.628769231	2.792769231	3.344269231	3.528769231	3.128269231	2.973269231	3.147769231	2.920769231	3.013269231	2.978769231	2.547769231	3.221269231	2.399269231	2.883269231	3.120769231
AFAP1L2	4.970176974	4.935176974	4.738176974	5.247176974	4.925176974	5.882176974	5.106176974	5.763176974	5.337176974	5.646176974	5.681176974	5.399176974	5.421176974	5.159176974	5.821176974	5.847176974	5.214176974	5.549176974	5.011176974	5.625176974	5.860176974	5.318176974	5.505176974	5.429176974	5.949176974	4.466176974	5.016176974	5.889176974	7.380176974	5.275176974	5.293176974	5.225176974	5.509176974	4.915176974	6.557176974	5.526176974	5.531176974	5.634176974	5.763176974	5.219176974	5.180176974	5.531176974	5.612176974	5.196176974	5.880176974	5.328176974	5.648176974	4.862176974	5.264176974
AFDN	2.87425	2.31225	2.48225	2.81925	2.26425	2.39825	2.22425	2.46125	2.66925	2.33325	2.32725	2.42125	2.26325	2.27025	2.43525	2.19225	2.36925	2.19425	2.38525	2.66225	2.54825	2.58425	2.25925	2.16425	2.32225	2.50025	2.36025	2.17925	2.94825	2.22925	2.09525	2.20525	2.39125	2.03225	2.24325	1.94825	2.03525	2.58525	2.32925	2.39025	2.17325	2.43925	1.90125	2.31425	2.30325	2.11025	2.58625	2.31525	2.42625
AFDN-DT	2.565115385	2.303115385	2.477115385	2.769115385	2.258115385	1.695115385	2.245115385	2.119115385	2.487115385	2.049115385	2.459115385	1.713115385	1.748115385	2.456115385	2.111115385	2.207115385	1.880115385	1.950115385	2.549115385	2.113115385	1.972115385	1.826115385	2.263115385	2.419115385	2.231115385	2.456115385	1.957115385	2.050115385	1.782115385	2.028115385	2.158115385	2.099115385	3.053115385	2.663115385	1.948115385	2.286115385	2.296115385	1.628115385	1.949115385	1.690115385	2.065115385	2.362115385	2.061115385	2.670115385	1.908115385	2.080115385	2.236115385	2.199115385	2.457115385
AFF1	2.989769231	2.823769231	3.191769231	2.758769231	3.627769231	3.255769231	2.724769231	3.416769231	3.494769231	2.689769231	2.476769231	3.199769231	3.340769231	3.587769231	3.351769231	3.413769231	3.359769231	3.425769231	3.069769231	3.121769231	2.931769231	3.129769231	2.707769231	3.275769231	3.166769231	3.029769231	2.828769231	2.962769231	2.652769231	2.899769231	2.605769231	3.042769231	2.260769231	2.701769231	2.653769231	2.798769231	2.828769231	2.804769231	3.148769231	2.922769231	2.786769231	2.862769231	2.800769231	2.895769231	3.356769231	2.709769231	2.828769231	2.596769231	3.068769231
AFF2	2.093711538	2.199711538	2.089711538	1.941711538	2.151711538	2.035711538	2.017711538	1.949711538	1.942711538	2.099711538	2.026711538	1.886711538	1.985711538	1.929711538	1.846711538	1.937711538	1.785711538	1.912711538	2.055711538	2.072711538	2.277711538	2.254711538	1.787711538	1.800711538	1.914711538	2.272711538	1.988711538	2.229711538	2.156711538	2.127711538	2.040711538	2.245711538	2.189711538	2.118711538	2.065711538	1.824711538	1.869711538	2.064711538	2.006711538	2.112711538	2.058711538	1.930711538	1.888711538	2.133711538	2.025711538	2.159711538	1.897711538	2.336711538	2.291711538
AFF3	2.130043269	2.059043269	2.102043269	1.951543269	1.923543269	1.914043269	2.012043269	1.798543269	2.033543269	2.067043269	1.996543269	2.117043269	2.026043269	1.975043269	1.895043269	1.945043269	2.067543269	1.956043269	2.256543269	2.040543269	1.784543269	1.976043269	1.993043269	2.093043269	1.909543269	2.334543269	2.427043269	2.072543269	1.853543269	2.118043269	2.258543269	2.087043269	2.060043269	2.375043269	2.008043269	2.041543269	1.898043269	1.841543269	2.040043269	2.332543269	2.025543269	2.049043269	2.127043269	1.942043269	2.190543269	1.830543269	1.870543269	2.102543269	2.025543269
AFF4	3.141163462	3.192163462	3.300663462	3.376663462	2.902163462	3.311663462	3.054663462	3.160663462	3.295163462	3.226663462	3.260163462	2.989663462	3.422163462	3.035663462	3.248163462	2.694663462	2.905163462	2.555663462	3.055163462	3.190663462	3.058163462	3.120163462	3.144163462	3.147163462	3.173663462	2.969663462	2.718163462	2.719663462	3.428163462	2.713663462	2.630663462	2.677663462	2.788163462	2.886163462	3.149663462	2.760163462	3.023663462	3.269663462	3.103663462	2.916163462	3.052663462	3.052663462	2.713163462	2.707163462	3.165163462	3.351163462	3.227663462	3.113663462	3.234663462
AFG1L	3.548157269	3.601657269	3.704657269	3.564657269	3.376657269	3.589657269	3.594657269	3.455657269	3.427657269	3.684657269	3.754157269	3.462657269	3.522157269	3.746657269	3.597157269	3.613657269	3.616157269	3.568157269	3.592657269	3.394157269	3.515157269	3.721157269	3.536157269	3.377657269	3.621657269	3.647157269	3.456157269	3.511657269	3.440157269	3.579157269	3.811157269	3.500157269	3.606657269	3.560157269	3.598157269	3.521657269	3.394157269	3.523157269	3.498157269	3.561157269	3.564157269	3.523157269	3.650657269	3.590657269	3.561157269	3.573657269	3.602157269	3.530657269	3.436157269
AFG3L1P	3.3925	3.2085	3.1075	3.4675	3.3545	3.3945	3.2995	3.3355	3.3955	3.2395	3.1245	2.9705	3.0425	2.9695	3.3135	2.8935	3.2975	3.1345	3.1245	3.0205	3.1865	2.9145	3.1935	2.8775	3.1085	2.8825	2.9745	2.9155	3.2475	2.8745	2.7675	3.0445	2.8355	2.9025	3.0175	3.3065	3.2205	2.8645	2.7615	2.7585	2.6125	3.0765	3.1265	2.8865	3.1415	2.7475	2.7805	3.1255	3.0825
AFG3L2	6.953781045	7.417781045	7.097781045	7.117781045	7.097781045	6.836781045	7.002781045	6.652781045	7.199781045	7.024781045	6.972781045	7.129781045	6.713781045	7.122781045	6.850781045	6.926781045	6.939781045	6.931781045	7.103781045	6.399781045	6.828781045	6.915781045	7.070781045	6.849781045	6.905781045	7.200781045	7.054781045	6.809781045	7.151781045	7.011781045	7.403781045	7.296781045	7.205781045	7.256781045	6.797781045	6.765781045	6.730781045	6.840781045	6.751781045	6.900781045	6.833781045	6.824781045	6.898781045	6.841781045	6.863781045	6.807781045	7.082781045	7.142781045	6.812781045
AFM	2.90742832	3.26942832	2.84842832	3.27542832	2.93142832	2.89042832	2.95742832	2.86642832	3.06842832	3.19742832	3.29342832	3.36942832	2.97542832	3.08442832	3.02242832	3.23942832	3.04742832	3.28242832	3.07042832	3.26742832	2.98442832	2.95742832	3.13742832	2.87542832	3.13942832	3.26542832	3.11942832	3.19142832	3.22142832	3.33642832	3.12142832	3.51742832	3.29642832	3.10642832	3.22442832	2.98742832	3.04442832	3.03742832	3.11642832	3.06942832	3.04842832	3.25342832	3.06542832	3.58942832	3.04742832	2.89142832	2.99442832	2.98542832	2.88042832
AFMID	5.483855692	5.679855692	5.621855692	5.523855692	5.582855692	5.300855692	5.213855692	5.148855692	5.354855692	5.517855692	5.350855692	5.207855692	5.082855692	5.518855692	5.127855692	5.244855692	5.131855692	5.344855692	5.349855692	5.445855692	5.287855692	5.259855692	5.187855692	5.384855692	5.275855692	5.198855692	5.513855692	5.025855692	5.258855692	5.225855692	5.347855692	5.497855692	5.052855692	5.276855692	5.138855692	4.958855692	5.074855692	5.213855692	5.116855692	5.188855692	4.938855692	5.359855692	5.190855692	5.158855692	5.547855692	5.229855692	5.356855692	5.341855692	5.667855692
AFP	3.427466169	3.353466169	3.336466169	3.401466169	3.558466169	3.203466169	3.539466169	3.693466169	3.302466169	3.461466169	3.356466169	3.596466169	3.347466169	3.278466169	3.526466169	3.548466169	3.268466169	3.481466169	3.351466169	3.229466169	3.329466169	3.501466169	3.365466169	3.219466169	3.350466169	3.108466169	3.466466169	3.339466169	3.660466169	3.369466169	3.674466169	3.557466169	3.632466169	3.434466169	3.379466169	3.630466169	3.676466169	3.490466169	3.252466169	3.376466169	3.337466169	3.438466169	3.433466169	3.326466169	3.653466169	3.453466169	3.589466169	3.132466169	3.307466169
AFTPH	8.333962045	8.236962045	8.419462045	8.364962045	8.039962045	8.163962045	8.109962045	7.982462045	8.241962045	8.094962045	8.400962045	8.150962045	7.867962045	8.167962045	8.190462045	7.865462045	8.120462045	8.098462045	8.305462045	8.178962045	7.982962045	8.222962045	8.260462045	8.090962045	8.223462045	8.296462045	8.037462045	8.170462045	8.103962045	7.928962045	8.283462045	8.074462045	8.248962045	8.371462045	8.299962045	8.050462045	7.736962045	7.938462045	7.871462045	8.078962045	7.921462045	8.083962045	8.015462045	8.191962045	8.083462045	7.955462045	8.204962045	8.230962045	8.388962045
AGA	6.785452184	7.601452184	7.156452184	7.477452184	7.227452184	7.240452184	7.063452184	7.123452184	7.442452184	7.324452184	7.376452184	7.019452184	7.119452184	7.160452184	6.963452184	6.265452184	6.897452184	7.157452184	7.231452184	7.194452184	7.035452184	7.302452184	6.781452184	6.436452184	6.902452184	7.499452184	7.084452184	7.242452184	7.465452184	6.683452184	7.084452184	6.905452184	7.306452184	7.485452184	6.883452184	6.768452184	6.575452184	6.824452184	6.831452184	6.947452184	7.143452184	6.973452184	7.264452184	6.203452184	6.975452184	6.925452184	7.159452184	7.105452184	6.804452184
AGAP1	3.666644231	3.561644231	3.924644231	3.874644231	3.725644231	2.891644231	2.886644231	3.054644231	3.768644231	3.213644231	3.458644231	3.150644231	2.875644231	3.687644231	3.404644231	3.806644231	3.185644231	3.794644231	3.281644231	3.727644231	3.270644231	2.459644231	3.026644231	3.137644231	2.845644231	2.786644231	3.870644231	2.976644231	3.468644231	3.493644231	2.901644231	3.566644231	2.753644231	3.648644231	2.777644231	3.049644231	3.495644231	3.065644231	2.752644231	3.181644231	2.876644231	3.457644231	3.492644231	3.395644231	3.163644231	2.717644231	2.964644231	3.307644231	3.817644231
AGAP11	2.668850962	2.159850962	2.772850962	2.418350962	3.037850962	2.486350962	2.674350962	2.856850962	2.567850962	2.555350962	2.283850962	2.619850962	2.628850962	2.993850962	2.788850962	2.900350962	2.408850962	2.660350962	2.352850962	2.971850962	2.734350962	2.394850962	2.526850962	2.815350962	2.378850962	2.303850962	2.965350962	2.497350962	2.313350962	2.563850962	2.677850962	2.622350962	2.303850962	2.789850962	2.153350962	2.328350962	2.980350962	2.232850962	2.290850962	2.180350962	3.016850962	2.812350962	2.408350962	2.523350962	2.760850962	2.274350962	2.274850962	2.453850962	3.072850962
AGAP2	2.160778846	2.527778846	2.197778846	2.176778846	2.276778846	2.479778846	2.626778846	2.424778846	2.193778846	2.420778846	2.336778846	2.206778846	2.461778846	2.235778846	2.346778846	2.335778846	2.368778846	2.459778846	2.600778846	2.014778846	2.177778846	2.683778846	2.471778846	2.611778846	2.089778846	2.102778846	2.131778846	2.448778846	2.577778846	2.536778846	1.494778846	2.078778846	2.232778846	2.182778846	2.515778846	2.237778846	2.456778846	2.653778846	2.364778846	2.569778846	2.172778846	1.858778846	2.041778846	2.330778846	2.429778846	2.307778846	2.316778846	2.274778846	2.509778846
AGAP2-AS1	2.273048077	3.360048077	2.988048077	2.967048077	3.150048077	3.058048077	3.005048077	2.835048077	3.269048077	3.025048077	3.090048077	3.762048077	3.247048077	3.182048077	2.805048077	3.093048077	3.230048077	3.192048077	3.089048077	2.779048077	3.021048077	2.930048077	3.261048077	2.993048077	3.424048077	3.217048077	3.198048077	3.512048077	3.554048077	3.192048077	3.618048077	2.997048077	3.299048077	3.320048077	3.240048077	2.986048077	2.919048077	3.227048077	3.067048077	3.072048077	2.861048077	3.023048077	3.254048077	2.798048077	3.231048077	3.208048077	2.808048077	2.836048077	2.662048077
AGAP3	3.107817308	3.444817308	3.363817308	3.400817308	3.357817308	3.345817308	3.170817308	3.299817308	3.352817308	3.519817308	3.328817308	3.440817308	3.425817308	3.400817308	3.176817308	3.313817308	3.064817308	3.238817308	3.500817308	3.082817308	3.632817308	3.383817308	3.146817308	3.378817308	3.461817308	3.725817308	3.636817308	3.358817308	3.525817308	3.606817308	3.601817308	3.508817308	3.707817308	3.741817308	3.386817308	3.370817308	3.417817308	3.629817308	3.517817308	3.274817308	3.449817308	3.151817308	3.168817308	3.124817308	3.211817308	3.517817308	3.380817308	3.330817308	3.247817308
AGAP4	3.204375	3.321375	3.514375	3.178375	3.269375	3.657375	3.363375	3.684375	3.516375	3.525375	3.206375	3.213375	3.644375	3.396375	3.334375	3.208375	3.738375	3.204375	3.232375	3.670375	3.351375	3.305375	3.741375	3.429375	3.504375	2.988375	3.174375	3.098375	3.379375	3.316375	3.442375	3.436375	2.819375	3.037375	3.012375	3.766375	3.541375	3.418375	3.272375	3.178375	3.044375	3.432375	3.241375	3.134375	3.441375	3.504375	3.376375	3.029375	3.499375
AGAP6	4.072673077	3.822173077	3.993173077	3.866673077	3.517173077	3.528173077	3.597173077	3.997673077	3.852173077	3.403173077	3.592673077	3.245173077	3.312673077	3.642673077	3.671173077	3.026173077	3.868173077	3.337673077	3.412173077	3.593173077	3.309673077	3.470673077	3.418173077	3.930673077	3.575173077	3.206673077	3.237173077	3.255673077	3.067673077	3.243673077	3.147173077	3.423173077	2.757173077	3.265673077	3.195173077	3.287173077	3.241173077	3.224673077	3.275673077	3.307673077	3.565173077	3.613173077	3.424173077	3.780173077	3.799673077	3.523173077	3.333173077	3.379673077	3.496673077
AGAP9	3.412711538	2.867711538	3.250711538	3.171711538	2.710711538	2.732711538	2.463711538	2.900711538	2.984711538	2.277711538	2.523711538	2.247711538	2.292711538	2.611711538	2.985711538	2.871711538	3.113711538	3.166711538	2.433711538	2.927711538	2.544711538	2.729711538	2.209711538	2.934711538	2.753711538	2.329711538	2.716711538	2.601711538	2.283711538	2.530711538	2.074711538	2.499711538	2.223711538	2.397711538	2.221711538	2.741711538	2.818711538	2.216711538	2.433711538	2.618711538	2.603711538	2.551711538	2.714711538	2.643711538	2.909711538	2.330711538	2.980711538	2.966711538	3.158711538
AGBL1	3.381955202	3.861955202	3.773955202	3.829955202	3.827955202	3.582955202	3.585955202	3.548955202	3.721955202	3.626955202	3.592955202	3.547955202	3.690955202	3.731955202	3.551955202	3.855955202	3.640955202	3.636955202	3.588955202	3.428955202	3.637955202	3.487955202	3.752955202	3.440955202	3.775955202	3.586955202	3.492955202	3.787955202	3.593955202	3.672955202	3.498955202	3.532955202	3.521955202	3.739955202	3.494955202	3.603955202	3.539955202	3.670955202	3.666955202	3.701955202	3.710955202	3.723955202	3.636955202	3.636955202	3.891955202	3.472955202	3.795955202	3.480955202	3.748955202
AGBL2	3.770274709	3.376274709	3.684274709	3.073274709	3.328274709	3.425274709	3.946274709	3.520274709	3.390274709	3.711274709	3.719274709	3.354274709	3.599274709	3.400274709	3.513274709	3.370274709	3.702274709	3.313274709	3.689274709	3.675274709	3.836274709	3.735274709	3.487274709	3.665274709	3.594274709	3.802274709	3.594274709	3.669274709	3.397274709	3.645274709	4.005274709	3.277274709	3.520274709	3.386274709	3.892274709	3.870274709	3.641274709	3.536274709	3.487274709	3.885274709	3.656274709	3.535274709	3.514274709	3.491274709	3.488274709	3.782274709	3.479274709	3.462274709	3.406274709
AGBL3	3.431256127	3.299256127	3.318256127	3.381256127	3.393256127	3.270256127	3.449256127	3.477256127	3.367256127	3.294256127	3.422256127	3.468256127	3.287256127	3.307256127	3.387256127	3.176256127	3.420256127	3.296256127	3.413256127	3.586256127	3.226256127	3.520256127	3.485256127	3.378256127	3.405256127	3.362256127	3.401256127	3.461256127	3.401256127	3.263256127	3.323256127	3.290256127	3.305256127	3.238256127	3.286256127	3.235256127	3.309256127	3.418256127	3.346256127	3.401256127	3.381256127	3.401256127	3.252256127	3.363256127	3.539256127	3.375256127	3.282256127	3.531256127	3.337256127
AGBL4	3.582853204	3.748853204	3.668853204	3.674853204	3.758353204	3.741353204	3.683853204	3.785353204	3.758853204	3.818853204	3.599853204	3.768353204	3.824853204	3.728353204	3.602853204	3.771853204	3.778353204	3.562853204	3.687353204	3.911853204	3.698353204	3.746353204	3.622853204	3.585853204	3.902853204	3.756353204	3.758353204	3.606853204	3.791853204	3.621853204	3.993853204	4.015353204	3.914353204	4.065853204	3.631353204	3.603353204	3.666353204	3.581853204	3.653353204	4.003853204	3.507853204	3.571853204	3.503853204	3.573853204	3.614353204	3.605353204	3.762853204	3.755853204	3.768853204
AGBL5	5.589292401	6.138292401	5.922292401	6.026292401	6.320292401	5.331292401	6.109292401	5.235292401	5.955292401	5.968292401	6.118292401	6.280292401	5.133292401	6.175292401	5.762292401	5.536292401	5.623292401	5.690292401	6.198292401	6.074292401	5.566292401	5.845292401	5.802292401	5.445292401	5.659292401	6.035292401	6.107292401	5.834292401	5.591292401	5.959292401	5.999292401	6.153292401	5.788292401	6.331292401	5.631292401	5.451292401	5.614292401	5.471292401	5.701292401	5.754292401	5.537292401	5.973292401	5.485292401	5.574292401	6.038292401	5.687292401	5.339292401	5.869292401	6.015292401
AGER	5.49078776	5.36428776	5.27278776	5.23478776	5.31528776	5.32628776	5.78178776	5.33128776	5.22628776	5.44578776	5.47428776	5.52178776	5.45428776	5.20778776	5.46028776	5.32928776	5.51528776	5.24728776	5.37328776	5.24678776	5.58628776	5.63128776	5.30828776	5.37628776	5.38678776	5.43678776	5.41778776	5.31878776	5.54228776	5.41428776	5.66778776	5.42778776	5.72278776	5.40028776	5.68428776	5.48828776	5.37928776	5.28078776	5.47878776	5.44678776	5.57528776	5.26628776	5.29228776	5.36528776	5.29428776	5.31628776	5.41878776	5.42678776	5.44278776
AGFG1	4.149567308	3.795567308	3.946567308	4.018567308	4.031567308	4.110567308	3.460567308	3.893567308	4.178567308	3.866567308	3.927567308	3.793567308	3.538567308	4.119567308	3.815567308	3.897567308	3.999567308	4.023567308	3.705567308	4.008567308	3.849567308	3.108567308	4.050567308	3.860567308	3.918567308	3.821567308	3.824567308	3.260567308	4.068567308	3.669567308	3.939567308	3.758567308	3.692567308	3.685567308	3.292567308	3.983567308	4.310567308	3.701567308	3.387567308	3.675567308	3.543567308	3.903567308	3.591567308	3.916567308	3.730567308	3.404567308	3.764567308	4.027567308	4.341567308
AGFG2	5.198675001	5.409675001	5.295675001	5.425675001	5.236675001	5.018675001	4.929175001	4.762175001	5.031175001	5.372675001	5.461675001	5.228675001	4.786175001	5.167175001	4.992675001	5.270175001	5.113675001	5.231175001	5.350175001	5.397675001	4.975675001	5.397175001	5.182675001	5.016675001	4.841175001	5.673675001	5.424175001	5.322675001	4.950175001	5.143675001	5.334675001	5.513675001	5.277175001	5.579675001	5.254175001	4.616175001	4.817175001	4.999675001	4.957175001	5.107675001	5.281675001	5.216675001	4.989675001	5.237675001	5.129675001	5.096675001	5.272675001	5.113175001	5.101175001
AGGF1	6.927223855	6.812723855	6.791223855	6.908223855	6.867723855	6.780723855	6.883223855	7.156223855	7.004223855	6.747223855	6.900223855	6.730223855	6.792723855	7.017223855	6.896223855	7.101223855	7.116723855	7.120223855	6.941223855	6.903223855	6.925723855	7.060723855	6.873723855	6.906223855	7.021223855	6.534723855	6.696223855	7.257723855	7.105723855	6.710723855	6.631223855	6.581723855	6.529723855	6.198223855	6.935723855	7.030723855	6.986723855	7.104223855	7.067723855	6.961723855	7.001223855	6.916223855	6.840223855	6.829723855	6.880723855	7.008223855	7.104223855	6.955723855	6.985723855
AGK	5.86719922	5.91519922	6.18419922	6.12419922	5.97719922	6.14719922	6.36219922	6.30319922	6.11419922	5.75219922	5.92019922	6.35719922	6.24019922	6.16419922	5.99219922	6.01419922	6.24019922	6.03119922	6.37519922	6.08019922	6.05119922	6.01219922	5.91919922	6.17419922	5.86419922	5.90319922	6.16919922	6.37819922	6.10219922	5.94219922	5.99319922	5.78719922	5.63719922	5.73819922	6.15719922	6.20819922	5.98719922	6.16219922	6.20919922	5.90519922	6.15219922	6.11719922	5.82419922	5.86519922	6.40119922	6.09019922	5.86619922	5.86719922	6.15719922
AGL	4.364836538	3.691836538	4.089836538	4.417836538	4.399836538	4.245836538	3.997836538	4.584836538	4.215836538	4.109836538	4.300836538	4.353836538	4.134836538	4.343836538	4.447836538	4.543836538	4.240836538	4.260836538	3.856836538	4.315836538	4.202836538	4.020836538	4.420836538	3.941836538	4.056836538	3.645836538	4.331836538	4.294836538	4.635836538	3.738836538	3.820836538	4.053836538	4.284836538	3.898836538	4.246836538	4.419836538	4.750836538	4.492836538	4.486836538	4.157836538	4.513836538	4.650836538	4.420836538	4.554836538	4.412836538	4.482836538	4.683836538	4.569836538	4.813836538
AGMAT	3.762251253	3.823251253	3.635251253	3.737251253	3.729251253	3.936251253	3.848251253	4.156251253	3.515251253	3.945251253	3.661251253	3.930251253	4.083251253	3.886251253	3.615251253	3.822251253	3.812251253	3.762251253	3.622251253	3.833251253	4.015251253	3.688251253	3.554251253	3.921251253	3.653251253	4.190251253	3.893251253	3.923251253	3.858251253	3.797251253	3.761251253	3.895251253	3.874251253	4.027251253	3.974251253	3.871251253	3.629251253	3.767251253	3.936251253	3.592251253	3.875251253	3.706251253	3.767251253	3.840251253	3.966251253	3.652251253	3.769251253	3.818251253	3.600251253
AGO1	3.178076923	3.605076923	3.622076923	3.425076923	3.468576923	2.923576923	2.824576923	2.664576923	3.629576923	3.133076923	3.222076923	3.477076923	2.364076923	3.530076923	3.135076923	2.965576923	3.059576923	3.356576923	2.929576923	3.567576923	2.776576923	2.694076923	3.036076923	3.099576923	2.741076923	3.168576923	3.330576923	2.957076923	3.304076923	3.036076923	3.304576923	3.313576923	2.976576923	3.532576923	2.789576923	2.806076923	2.813076923	2.844076923	2.656076923	3.249576923	2.678076923	2.980576923	2.937576923	3.109576923	2.997576923	2.679076923	2.844076923	3.052576923	3.051576923
AGO2	3.811096154	3.940096154	4.120596154	3.853096154	3.841596154	4.018096154	2.907096154	3.501096154	3.858096154	3.142096154	3.304596154	4.114596154	3.619096154	3.710096154	3.543596154	3.190096154	3.360596154	3.867096154	3.217096154	3.431096154	3.369596154	3.278596154	3.576096154	3.646596154	3.872596154	3.660096154	3.511596154	3.442596154	4.131596154	3.502596154	3.110596154	3.089596154	3.259096154	3.221596154	3.479596154	3.144096154	3.482096154	3.524596154	3.320596154	3.402096154	3.155596154	3.432596154	3.402596154	3.441596154	3.633596154	3.408096154	3.747096154	3.434596154	3.507596154
AGO3	3.120572115	2.469072115	3.018072115	3.108072115	2.885072115	2.772572115	2.874572115	2.705072115	2.991572115	2.727572115	3.009072115	2.696572115	2.507572115	2.823572115	2.925072115	2.908072115	2.861072115	2.812572115	2.464572115	2.965072115	2.554072115	2.440572115	2.428072115	2.727572115	2.759072115	2.359072115	2.828572115	2.744072115	2.363572115	2.357572115	2.851572115	2.726572115	2.488572115	2.571072115	2.596072115	2.963072115	2.915072115	2.565072115	2.338572115	2.918072115	2.466072115	2.705072115	2.860572115	2.796572115	2.665072115	2.385572115	2.500572115	3.184072115	3.394572115
AGO4	3.144307692	3.317307692	3.322307692	3.098307692	3.370307692	2.708307692	3.143307692	2.620807692	3.413807692	2.889807692	3.400807692	3.324807692	2.683807692	3.198807692	3.164307692	2.749307692	2.852307692	2.943307692	3.221307692	3.351807692	2.990807692	3.115807692	2.888807692	2.995307692	2.820807692	2.754807692	3.148807692	2.931307692	2.908307692	2.769307692	3.378307692	3.188307692	2.778307692	3.336807692	2.838307692	3.092307692	2.910807692	2.871307692	2.749307692	3.093807692	2.684307692	3.166807692	2.887307692	3.000307692	3.275807692	2.655307692	3.029307692	3.042307692	3.321307692
AGPAT1	4.103466346	5.137966346	3.790966346	4.229966346	3.420466346	4.546466346	3.398966346	3.648466346	3.758966346	5.120466346	4.455466346	3.492466346	3.454466346	4.398966346	4.907466346	3.883966346	3.776466346	4.779466346	3.382466346	3.541466346	3.737466346	4.928966346	3.491966346	3.844466346	3.207466346	5.046466346	3.291466346	3.688466346	2.975466346	3.603966346	3.236966346	4.378966346	5.634966346	4.133966346	3.791466346	3.218466346	4.509966346	3.800966346	3.721966346	3.813966346	4.758466346	3.934466346	3.956466346	4.115466346	3.569466346	3.398966346	5.370966346	5.545466346	4.107966346
AGPAT2	3.327225962	3.810725962	3.956225962	3.363725962	4.086225962	3.929225962	3.690725962	3.359225962	3.420225962	3.618725962	3.605225962	3.813225962	3.577725962	4.462725962	3.913725962	5.534725962	3.601225962	4.214725962	3.915225962	3.631725962	4.021725962	3.634725962	3.589725962	3.789725962	3.923725962	4.431725962	4.390725962	3.488225962	3.849225962	4.757725962	4.011725962	3.941225962	3.732725962	3.932225962	3.948225962	3.368725962	3.886225962	3.701225962	4.080225962	4.212725962	4.065725962	3.920725962	4.219725962	4.858225962	3.402725962	3.442725962	3.468225962	3.621225962	3.544225962
AGPAT3	6.982511455	7.454011455	6.241011455	6.998511455	5.439511455	7.196511455	5.575011455	6.138011455	5.933511455	7.314511455	6.735511455	5.866011455	5.685011455	6.548011455	7.472511455	6.110511455	5.990011455	7.061011455	5.400511455	5.808511455	6.176511455	7.347011455	5.652011455	6.175011455	5.810511455	7.861511455	5.162011455	6.087011455	5.706011455	5.660011455	5.584511455	6.911511455	8.236511455	6.264011455	6.198011455	5.371011455	6.573011455	6.088011455	6.105011455	6.011511455	7.034511455	6.128011455	6.073011455	6.580511455	5.666511455	5.827011455	7.898511455	7.779511455	6.508011455
AGPAT4	2.497725962	3.100225962	2.358725962	2.854225962	2.451725962	2.794225962	2.735225962	2.722225962	2.447225962	2.979225962	2.452225962	2.432725962	2.980225962	2.508225962	2.790725962	2.432725962	2.483225962	2.521725962	2.508225962	2.381225962	2.891725962	3.232225962	2.227725962	2.639725962	2.728725962	2.300225962	2.612725962	1.906725962	2.749725962	2.279725962	2.460725962	3.434725962	3.176225962	2.694225962	2.737725962	3.097225962	2.615725962	2.788725962	2.505725962	2.400725962	2.648725962	2.865225962	2.611225962	2.440225962	2.843725962	2.264725962	2.518725962	3.228725962	2.844225962
AGPAT4-IT1	2.432951923	3.009951923	2.795951923	2.577951923	2.525951923	2.482951923	2.819951923	2.499951923	2.573951923	2.456951923	2.434951923	2.021951923	2.392951923	2.536951923	2.638951923	2.652951923	2.373951923	2.695951923	2.399951923	2.212951923	2.752951923	2.665951923	2.661951923	2.958951923	2.670951923	2.503951923	2.477951923	2.428951923	2.706951923	2.525951923	2.616951923	2.896951923	2.576951923	2.384951923	2.791951923	3.162951923	2.365951923	2.647951923	2.526951923	2.464951923	2.357951923	2.837951923	2.517951923	2.509951923	2.702951923	2.321951923	2.545951923	3.099951923	2.586951923
AGPAT5	3.067509615	3.196509615	2.876009615	2.983509615	2.958509615	3.185009615	3.092509615	3.043509615	3.112009615	3.230009615	3.044509615	3.157509615	3.085009615	3.076009615	3.122509615	3.013009615	3.261509615	3.206509615	2.892009615	3.168009615	3.098009615	2.981509615	2.967009615	3.096009615	3.303009615	3.211509615	2.663009615	2.984509615	3.525009615	2.996009615	3.252009615	2.805009615	3.372009615	2.743509615	3.212509615	3.142009615	3.364509615	3.310009615	3.036509615	3.053009615	3.106509615	3.016009615	3.114509615	2.944509615	2.969009615	3.193009615	3.175509615	3.382509615	2.953009615
AGPS	5.537235609	5.646235609	5.693735609	5.965235609	5.715235609	5.999235609	6.209235609	6.187735609	5.704235609	6.012235609	5.916235609	6.137235609	6.364235609	5.831735609	5.842735609	5.996235609	6.190235609	5.903735609	6.130735609	5.848235609	5.963735609	5.813735609	6.040735609	5.907735609	6.055235609	5.235735609	5.851735609	6.258235609	6.374235609	5.886735609	6.144235609	5.820235609	5.520235609	5.586735609	6.013735609	6.491235609	6.478735609	6.036735609	6.052235609	6.406735609	6.014235609	6.118735609	6.046735609	5.938235609	6.340735609	6.103735609	5.761235609	5.729735609	6.077235609
AGR2	5.01540827	5.31390827	4.32390827	5.38540827	4.43090827	4.45740827	4.25690827	4.82490827	4.42340827	5.25290827	5.18040827	5.16040827	3.93940827	4.35990827	5.52190827	4.57290827	3.84640827	4.39390827	4.26240827	4.71490827	4.10290827	5.91240827	4.32890827	4.06040827	4.32590827	5.88640827	4.35740827	4.02840827	4.45990827	3.80840827	4.18790827	4.96940827	6.21140827	5.27790827	4.78490827	3.95290827	4.59040827	5.31890827	5.03890827	4.73040827	5.41090827	5.65640827	4.49740827	4.37690827	4.46490827	4.51240827	6.36140827	6.06740827	5.40240827
AGR3	3.539914116	2.791914116	3.350914116	2.861914116	2.450914116	2.494914116	2.432914116	2.447914116	2.820914116	2.587914116	3.200914116	2.471914116	2.524914116	2.562914116	2.607914116	2.389914116	2.577914116	2.679914116	3.065914116	2.397914116	2.747914116	2.613914116	2.496914116	2.462914116	3.744914116	2.631914116	3.245914116	2.412914116	2.430914116	2.542914116	2.586914116	2.877914116	2.555914116	2.618914116	2.755914116	2.440914116	2.324914116	2.484914116	2.521914116	2.495914116	2.338914116	2.500914116	2.419914116	2.598914116	2.381914116	2.391914116	2.545914116	2.540914116	6.581914116
AGRN	2.916451923	3.134951923	2.955451923	3.075951923	2.802451923	3.093951923	3.280451923	3.104951923	3.063451923	3.069951923	3.108951923	3.100951923	3.457451923	2.915451923	3.302951923	3.306451923	3.080951923	2.858451923	3.568951923	3.069951923	3.346951923	3.382451923	3.226451923	3.350451923	3.101951923	3.194451923	3.039451923	3.454451923	3.075951923	3.319451923	3.285951923	3.000951923	3.177451923	3.063951923	3.368451923	3.198951923	3.071951923	3.210951923	3.451951923	3.221451923	3.073451923	3.107451923	3.328951923	3.066451923	3.277451923	3.204951923	3.314451923	2.953951923	3.096451923
AGRP	3.991421458	4.494421458	4.086421458	4.115421458	4.203421458	4.119421458	4.279421458	3.939421458	3.978421458	4.258421458	4.065421458	4.135421458	4.104421458	4.412421458	4.118421458	4.258421458	4.332421458	4.056421458	4.264421458	3.928421458	4.113421458	4.384421458	4.140421458	4.017421458	4.242421458	4.272421458	4.212421458	4.442421458	4.209421458	4.403421458	4.159421458	4.407421458	4.256421458	4.445421458	4.133421458	4.244421458	4.060421458	4.103421458	4.205421458	4.076421458	4.239421458	4.096421458	4.134421458	4.028421458	4.222421458	4.152421458	4.144421458	4.029421458	4.049421458
AGT	1.705317308	1.987317308	3.149317308	2.569317308	2.414317308	3.601317308	1.891317308	3.504317308	3.283317308	2.314317308	1.579317308	3.616317308	2.937317308	3.487317308	2.142317308	3.748317308	2.762317308	3.726317308	2.390317308	1.860317308	3.781317308	1.574317308	3.025317308	3.258317308	2.409317308	2.211317308	2.345317308	1.634317308	2.446317308	3.228317308	2.035317308	2.147317308	1.869317308	2.505317308	2.998317308	2.955317308	4.295317308	2.951317308	2.439317308	2.964317308	2.563317308	2.811317308	2.643317308	3.014317308	2.642317308	2.002317308	2.066317308	3.646317308	3.722317308
AGTPBP1	5.5872544	5.3352544	5.3682544	5.2942544	4.9722544	5.0902544	5.1442544	5.1482544	5.2032544	5.0652544	5.3832544	4.6792544	4.7332544	5.1442544	5.1582544	5.4412544	5.0512544	5.0212544	4.8482544	5.1302544	5.0882544	4.6112544	5.2422544	4.8912544	4.9822544	5.1512544	5.2462544	4.8952544	5.1972544	5.2802544	5.2102544	5.0182544	5.0842544	5.2022544	4.6722544	5.2372544	5.4852544	4.8782544	4.6302544	5.0752544	4.7812544	5.2512544	5.3412544	5.0832544	4.9262544	5.0992544	5.1162544	5.1732544	5.5652544
AGTR1	2.826802885	1.534802885	4.006302885	2.621802885	3.855802885	3.227802885	3.024302885	4.484802885	2.644302885	2.188802885	2.209802885	2.663802885	2.859802885	3.768802885	3.504802885	5.171802885	4.360302885	4.553802885	3.371802885	3.345802885	3.965802885	2.854802885	1.794802885	4.090302885	4.067802885	2.204302885	4.426802885	3.742802885	2.444802885	5.473302885	1.593302885	3.622802885	0.857802885	3.845302885	3.141302885	2.687802885	4.087302885	4.666802885	4.694802885	4.186302885	4.520802885	3.616802885	3.784302885	3.640302885	3.021302885	4.410802885	1.737802885	2.806802885	4.310302885
AGTR2	1.643548077	1.834548077	1.817548077	1.702548077	1.873548077	1.875548077	1.708548077	1.703548077	1.915548077	1.754548077	1.734548077	1.937548077	1.718548077	1.704548077	1.905548077	1.782548077	1.655548077	1.810548077	1.759548077	1.671548077	1.642548077	1.951548077	1.774548077	1.844548077	1.785548077	2.124548077	1.842548077	1.657548077	2.028548077	1.702548077	1.782548077	1.892548077	1.837548077	1.998548077	1.768548077	1.941548077	1.704548077	1.652548077	1.833548077	1.793548077	1.812548077	1.840548077	1.938548077	1.827548077	1.790548077	1.681548077	2.015548077	1.768548077	1.776548077
AGTRAP	3.428711538	3.909711538	3.226711538	3.838711538	3.259711538	3.729711538	4.333711538	4.210711538	3.255711538	4.135711538	3.598711538	3.973711538	5.022711538	3.489711538	4.335711538	3.617711538	4.858711538	3.680711538	3.896711538	3.260711538	4.600711538	4.672711538	3.528711538	3.786711538	4.537711538	4.371711538	3.489711538	4.653711538	3.869711538	4.141711538	3.493711538	3.927711538	4.581711538	3.560711538	4.369711538	4.259711538	4.234711538	4.672711538	4.821711538	4.425711538	3.984711538	3.887711538	3.805711538	3.686711538	3.757711538	4.868711538	4.684711538	4.134711538	3.419711538
AGXT	3.890560163	3.689560163	3.825560163	3.844560163	3.954560163	3.951560163	4.057560163	3.737560163	3.840560163	3.944560163	3.868560163	3.935560163	4.198560163	4.049560163	4.056560163	4.268560163	3.982560163	4.068560163	3.896560163	4.004560163	3.876560163	4.116560163	3.733560163	3.851560163	3.764560163	3.770560163	3.792560163	4.024560163	3.882560163	4.072560163	3.771560163	3.744560163	4.055560163	3.819560163	3.853560163	3.923560163	3.871560163	4.286560163	3.889560163	3.885560163	4.101560163	3.806560163	3.956560163	3.817560163	3.855560163	3.910560163	3.729560163	3.901560163	3.845560163
AGXT2	3.690784006	3.979784006	3.770784006	3.687784006	3.611784006	3.668784006	3.830784006	3.783784006	3.881784006	3.973784006	3.973784006	3.841784006	4.057784006	3.452784006	3.701784006	3.898784006	3.806784006	3.739784006	3.999784006	3.925784006	3.978784006	3.846784006	3.773784006	3.772784006	3.915784006	4.143784006	3.781784006	3.700784006	4.096784006	3.757784006	4.142784006	4.045784006	3.934784006	3.875784006	3.924784006	3.965784006	3.868784006	3.908784006	3.762784006	3.726784006	4.109784006	3.666784006	3.793784006	3.803784006	4.087784006	4.026784006	3.878784006	3.887784006	3.801784006
AHCTF1	6.3832193	6.0962193	6.2817193	6.5267193	6.5672193	6.5717193	6.6077193	6.5392193	6.6132193	6.5737193	6.7887193	6.3852193	6.4592193	6.3347193	6.3942193	6.5022193	6.7737193	6.2162193	6.3417193	6.3237193	6.1567193	6.3477193	7.1387193	6.2037193	6.5787193	6.1567193	6.3607193	6.4787193	6.3827193	6.4872193	6.5997193	6.1902193	6.3487193	6.1427193	6.3192193	6.8902193	6.8907193	6.7002193	6.4252193	6.4282193	6.2172193	6.3922193	6.2157193	6.1432193	6.5322193	6.6112193	6.1597193	6.6782193	6.8882193
AHCY	4.292423077	4.618423077	4.347423077	4.331423077	4.316423077	3.956423077	4.126423077	3.894423077	4.457423077	4.364423077	4.197423077	4.444423077	4.082423077	4.366423077	4.061423077	3.892423077	4.042423077	4.484423077	4.131423077	4.292423077	4.023423077	4.374423077	3.873423077	4.064423077	3.976423077	4.871423077	4.383423077	4.302423077	4.904423077	4.280423077	4.004423077	4.319423077	4.629423077	4.378423077	4.173423077	4.052423077	4.554423077	4.372423077	4.212423077	4.124423077	4.389423077	4.069423077	4.272423077	4.181423077	4.088423077	4.243423077	4.049423077	4.740423077	4.205423077
AHCYL1	4.951423077	4.994923077	4.807923077	4.964423077	4.392923077	4.701423077	4.054423077	4.384923077	4.492423077	4.472423077	4.432423077	4.554923077	3.972923077	4.660923077	4.756923077	4.645423077	4.357923077	4.542923077	4.113923077	4.509923077	4.492923077	4.633423077	4.198923077	4.393923077	4.412423077	4.788923077	4.224423077	4.249923077	4.487423077	4.307423077	4.133923077	4.556423077	4.777423077	4.221423077	4.209423077	3.944423077	4.335423077	4.364923077	4.197923077	4.296423077	4.394923077	4.428923077	4.438423077	4.530923077	4.399423077	4.241923077	4.823423077	4.625923077	4.365423077
AHCYL2	3.538370192	3.957370192	3.871870192	3.717870192	3.498870192	3.625870192	3.222870192	2.890870192	3.780370192	3.448370192	4.097870192	3.460370192	2.876370192	3.719870192	3.406870192	3.289870192	3.327870192	3.676370192	3.314370192	3.889870192	3.036370192	3.425370192	3.730370192	3.264370192	3.116370192	3.527870192	3.646370192	3.621370192	3.305370192	3.269370192	3.495870192	3.598870192	3.668870192	3.760370192	3.288870192	3.102370192	3.022870192	3.057370192	3.107870192	3.678870192	3.346870192	3.498870192	3.223870192	3.380870192	3.525370192	3.481370192	3.614870192	3.415370192	3.991870192
AHDC1	2.254288462	2.296288462	2.420288462	2.247288462	2.541288462	2.436288462	2.588288462	2.419288462	2.264288462	2.577288462	2.618288462	2.619288462	2.510288462	2.373288462	2.264288462	2.474288462	2.531288462	2.454288462	2.346288462	2.270288462	2.475288462	2.702288462	2.696288462	2.422288462	2.690288462	2.772288462	2.539288462	2.707288462	2.474288462	2.421288462	2.948288462	2.723288462	2.719288462	2.651288462	2.423288462	2.669288462	2.210288462	2.442288462	2.660288462	2.303288462	2.207288462	2.084288462	2.300288462	2.590288462	2.513288462	2.615288462	2.707288462	2.406288462	2.277288462
AHI1	1.998951923	2.451951923	2.800951923	2.460951923	2.693951923	2.882951923	3.180951923	2.563951923	2.411951923	1.787951923	2.003951923	2.077951923	2.382951923	2.155951923	2.980951923	2.436951923	2.425951923	2.217951923	2.424951923	2.842951923	2.271951923	2.313951923	2.804951923	2.875951923	2.418951923	1.889951923	2.574951923	2.268951923	2.859951923	2.410951923	2.397951923	2.429951923	1.855951923	2.265951923	1.836951923	2.574951923	2.833951923	2.659951923	2.392951923	2.282951923	2.462951923	2.308951923	2.731951923	2.637951923	2.476951923	2.340951923	2.398951923	2.568951923	2.782951923
AHNAK	4.049764423	4.813264423	4.975264423	4.590264423	5.041264423	3.981764423	4.693264423	3.905264423	4.672264423	4.014764423	4.521264423	4.758264423	4.220264423	4.457264423	4.260764423	3.524764423	4.224264423	4.382764423	5.129764423	5.068264423	4.265264423	4.213264423	4.696764423	3.670264423	4.377264423	4.622264423	5.254264423	4.852264423	4.504764423	4.808764423	4.758764423	4.309264423	3.762764423	4.993764423	4.215264423	4.460264423	4.151264423	4.181764423	4.503764423	4.331264423	3.830764423	4.440764423	4.519264423	4.099264423	4.756264423	4.507764423	4.089264423	3.892264423	4.660764423
AHNAK2	4.990697115	5.241697115	5.429197115	5.050697115	5.584197115	4.671697115	3.262197115	5.053697115	5.788697115	3.794697115	4.693197115	5.596697115	4.357697115	5.768197115	5.028197115	5.093697115	4.856697115	5.537697115	4.837197115	5.604697115	4.722197115	4.885697115	4.301697115	4.371197115	4.482197115	4.929197115	5.016197115	4.622697115	4.126197115	4.831697115	4.456197115	4.533697115	3.745697115	4.711697115	3.699197115	3.586197115	3.787197115	4.398697115	4.338197115	4.550197115	3.699197115	4.614197115	4.670697115	4.554697115	4.829697115	4.168697115	4.523197115	4.318197115	5.133697115
AHR	8.407231566	8.285231566	8.160231566	8.339231566	7.756231566	8.198231566	8.896231566	8.824231566	8.584231566	8.613231566	8.513231566	8.220231566	8.934231566	8.136231566	8.580231566	8.257231566	8.451231566	8.339231566	8.578231566	8.506231566	8.820231566	8.353231566	8.528231566	8.508231566	8.343231566	7.734231566	8.248231566	7.894231566	8.450231566	8.044231566	8.239231566	8.211231566	8.576231566	8.123231566	8.848231566	9.286231566	8.580231566	8.270231566	8.285231566	8.670231566	8.476231566	8.423231566	8.614231566	8.669231566	8.318231566	8.458231566	8.218231566	8.524231566	8.509231566
AHRR	6.131997645	6.275997645	6.695997645	6.172997645	6.093997645	4.897997645	5.684997645	5.548997645	6.302997645	6.277997645	6.465997645	6.244997645	6.157997645	5.575997645	5.337997645	5.240997645	5.743997645	5.741997645	5.732997645	6.123997645	5.498997645	5.958997645	5.670997645	5.348997645	5.572997645	5.054997645	6.471997645	5.392997645	5.874997645	5.697997645	5.995997645	5.283997645	5.070997645	6.133997645	5.326997645	6.429997645	5.509997645	5.240997645	5.252997645	5.742997645	5.227997645	5.775997645	5.378997645	5.615997645	6.022997645	5.208997645	4.840997645	5.723997645	6.276997645
AHSA1	4.811307692	4.840307692	4.807307692	4.685307692	4.600307692	4.824307692	4.947307692	4.671307692	4.560307692	4.639307692	4.616307692	4.951307692	5.106307692	4.439307692	4.510307692	4.504307692	4.945307692	4.704307692	4.996307692	4.611307692	4.857307692	4.972307692	4.845307692	4.739307692	4.761307692	4.938307692	4.569307692	5.281307692	4.755307692	4.847307692	4.848307692	4.531307692	4.814307692	4.684307692	5.003307692	4.604307692	4.426307692	4.486307692	4.613307692	4.817307692	4.712307692	4.577307692	4.808307692	4.672307692	4.962307692	4.557307692	4.672307692	4.646307692	4.359307692
AHSA2P	3.836293269	3.001793269	3.673293269	3.358793269	3.383293269	3.146793269	3.357293269	3.701293269	3.292293269	3.762793269	4.271793269	2.423293269	3.249793269	3.532293269	4.166793269	3.638793269	3.701793269	3.466293269	3.307293269	3.487293269	3.381793269	3.436293269	3.011293269	3.422793269	3.207793269	2.792293269	3.026293269	3.200793269	2.805293269	2.893793269	2.919293269	3.353793269	2.891793269	2.718293269	3.634793269	3.381293269	3.815293269	2.987793269	3.002293269	3.172293269	2.942793269	3.864293269	3.134793269	3.485293269	3.699293269	3.522793269	3.505293269	3.588293269	4.340293269
AHSG	4.05503621	4.07853621	3.89903621	4.07353621	4.07103621	3.84403621	3.82503621	3.83703621	4.00603621	4.02003621	4.12653621	4.16803621	3.97603621	4.11803621	4.11003621	4.05353621	3.85403621	4.08453621	4.25703621	4.18003621	3.87803621	4.04803621	4.25653621	4.03253621	4.14303621	4.11203621	4.07403621	4.10153621	3.99403621	4.24453621	4.06103621	4.11803621	4.23453621	4.16503621	4.11353621	4.12403621	4.08853621	4.15353621	3.99253621	4.13853621	4.24553621	4.07003621	4.24753621	3.96753621	4.03553621	3.95353621	3.96303621	4.02503621	4.05053621
AHSP	4.652932687	4.899932687	4.623932687	4.769932687	6.430932687	4.589932687	4.283932687	4.038932687	4.347932687	4.845932687	4.533932687	4.573932687	4.484932687	4.768932687	4.670932687	5.627932687	4.507932687	4.777932687	4.640932687	4.353932687	4.595932687	4.791932687	4.325932687	4.097932687	4.404932687	4.966932687	4.333932687	5.404932687	4.193932687	4.497932687	4.543932687	4.297932687	5.085932687	4.737932687	4.299932687	4.303932687	4.814932687	4.564932687	4.299932687	4.794932687	4.847932687	4.579932687	4.649932687	4.648932687	4.401932687	4.665932687	5.427932687	5.213932687	4.552932687
AICDA	3.06107425	3.03807425	3.07657425	2.97307425	3.10957425	2.96707425	3.02807425	2.99907425	3.11907425	3.20957425	3.16157425	3.09357425	3.11757425	3.03657425	3.03457425	3.06507425	2.99507425	3.21557425	3.25957425	3.08207425	3.06107425	3.13707425	3.22207425	2.94657425	3.08957425	3.16807425	3.08057425	3.07507425	3.09307425	3.17857425	2.93507425	3.01057425	3.17707425	3.31007425	2.90407425	3.00457425	2.91307425	3.10907425	3.08957425	2.92957425	3.09857425	2.94707425	3.06307425	3.08157425	3.07507425	3.08007425	3.16857425	2.95807425	3.00857425
AIDA	4.849980769	4.632480769	5.004980769	4.821480769	5.045480769	4.886480769	5.169980769	5.112980769	4.748480769	4.649980769	4.652980769	4.958980769	5.430480769	4.895980769	4.915980769	5.339480769	5.213980769	5.047980769	5.231980769	4.866480769	4.871480769	4.844980769	4.871480769	5.050980769	5.118480769	4.523480769	5.202480769	5.133980769	4.719980769	4.912980769	4.919980769	4.749980769	4.502980769	4.843480769	4.958980769	5.204980769	5.162980769	4.832980769	4.965480769	5.256980769	4.972480769	5.078480769	5.046480769	4.936980769	5.159480769	4.905980769	4.744480769	4.994980769	5.158980769
AIF1	6.895918884	6.011418884	6.520918884	6.358418884	6.464918884	7.138418884	8.491418884	7.872918884	6.093918884	7.669418884	6.936418884	7.052918884	8.289418884	6.246918884	7.012418884	6.557918884	7.795418884	6.310418884	7.562918884	6.657918884	7.648418884	7.061418884	6.536918884	7.731918884	6.925418884	6.455918884	6.994418884	6.613918884	6.659418884	7.111418884	7.708918884	6.783418884	6.205418884	6.798418884	7.686918884	8.054918884	7.305918884	7.335918884	7.643918884	7.999418884	7.497918884	6.736918884	7.490918884	7.864918884	6.870918884	7.251418884	6.039418884	6.207418884	6.326918884
AIF1L	3.582067308	3.515567308	3.539067308	3.556567308	3.403067308	3.136567308	2.779567308	2.813567308	3.626067308	3.316067308	3.334567308	3.079067308	3.014067308	3.495067308	3.270567308	3.795067308	3.564067308	3.483567308	2.926567308	3.591067308	3.062067308	3.228567308	2.868067308	3.302567308	2.969567308	3.354067308	3.096567308	2.965567308	2.899567308	3.450067308	3.029067308	3.860567308	2.963067308	3.368067308	2.838067308	2.619067308	3.194567308	2.925567308	2.849067308	3.326567308	3.564067308	3.243067308	3.069067308	3.400067308	3.033067308	2.687567308	2.859567308	3.539067308	3.355067308
AIFM1	4.010067308	4.357067308	3.973067308	4.165067308	3.440067308	4.094067308	4.049067308	3.897067308	3.516067308	4.219067308	3.919067308	3.853067308	4.063067308	3.975067308	4.050067308	4.263067308	3.891067308	3.914067308	3.630067308	3.619067308	3.853067308	4.146067308	3.564067308	3.885067308	3.818067308	4.529067308	3.575067308	3.925067308	4.034067308	3.877067308	3.526067308	4.152067308	4.474067308	3.648067308	4.182067308	3.405067308	3.749067308	3.946067308	3.956067308	4.069067308	4.206067308	4.004067308	3.927067308	4.054067308	3.793067308	3.833067308	4.072067308	4.202067308	3.758067308
AIFM2	3.123235577	2.759235577	3.510735577	2.691235577	3.143235577	3.878735577	3.304235577	3.316735577	2.921235577	3.181235577	2.888735577	2.968735577	3.853235577	3.944235577	3.314235577	4.337235577	3.408735577	3.485235577	3.213235577	3.178735577	3.857235577	3.026735577	2.883735577	3.708235577	3.678235577	3.014235577	3.438235577	2.998235577	2.814735577	3.956235577	3.282235577	3.461235577	2.809235577	2.986235577	3.368235577	3.184235577	3.794235577	3.466735577	3.452235577	4.093235577	3.477735577	3.256735577	3.615235577	3.905735577	2.572235577	3.306235577	2.778735577	2.848235577	3.053235577
AIFM3	4.765749278	4.647749278	4.707749278	4.712749278	4.693749278	4.537749278	4.977749278	4.649749278	4.554749278	5.166749278	4.864749278	4.735749278	4.563749278	4.695749278	4.699749278	4.557749278	4.831749278	4.884749278	4.719749278	4.875749278	4.691749278	4.675749278	4.755749278	4.971749278	4.765749278	4.837749278	4.437749278	4.794749278	4.859749278	4.858749278	4.737749278	4.851749278	5.035749278	4.800749278	4.765749278	4.691749278	4.539749278	4.803749278	4.984749278	4.728749278	4.868749278	4.644749278	4.602749278	4.842749278	4.530749278	4.972749278	4.941749278	4.873749278	4.695749278
AIG1	4.507030413	4.213030413	4.547030413	4.315030413	4.651030413	4.654030413	4.347030413	4.346030413	4.333030413	4.544030413	4.276030413	4.407030413	4.301030413	4.233030413	4.651030413	4.233030413	4.618030413	4.511030413	4.370030413	4.648030413	4.846030413	4.450030413	4.033030413	4.638030413	4.349030413	3.800030413	4.183030413	4.437030413	4.662030413	3.808030413	4.220030413	4.414030413	4.214030413	4.189030413	4.649030413	4.325030413	4.488030413	4.926030413	3.883030413	4.389030413	4.436030413	4.361030413	4.335030413	4.176030413	4.457030413	4.418030413	4.471030413	4.074030413	4.507030413
AIM2	4.659359235	3.793359235	3.723359235	3.811359235	4.160359235	6.959359235	7.961359235	8.449359235	3.811359235	6.822359235	4.562359235	5.742359235	9.113359235	3.637359235	7.405359235	5.208359235	6.835359235	4.024359235	6.765359235	4.057359235	7.920359235	7.243359235	6.136359235	7.285359235	6.300359235	4.226359235	4.278359235	8.952359235	6.642359235	5.219359235	6.674359235	3.672359235	6.237359235	3.427359235	7.534359235	7.774359235	5.911359235	7.584359235	8.123359235	6.566359235	6.718359235	5.267359235	6.877359235	5.494359235	6.471359235	8.268359235	7.952359235	3.900359235	3.711359235
AIMP1	3.881331731	3.757331731	3.914331731	4.035331731	4.281831731	4.025331731	4.221831731	3.800331731	4.209831731	3.715331731	4.183331731	4.078331731	4.063331731	3.806831731	3.927831731	3.925831731	4.335831731	3.732331731	4.439831731	4.119831731	3.850831731	3.846331731	4.246831731	3.562831731	3.731331731	3.612831731	3.977831731	3.757831731	3.992331731	4.026331731	4.163831731	3.865831731	3.788331731	4.121831731	3.715831731	4.169831731	4.207831731	4.014331731	3.979831731	4.011831731	3.804831731	4.104831731	3.738331731	3.847331731	4.199831731	3.853331731	3.601331731	4.134831731	4.599831731
AIMP2	6.909273013	7.310273013	7.144273013	6.992273013	7.131273013	7.134273013	7.210273013	7.106273013	7.257273013	7.183273013	6.785273013	7.555273013	7.385273013	7.028273013	7.170273013	7.190273013	7.306273013	7.031273013	7.284273013	7.106273013	7.303273013	7.308273013	7.041273013	7.089273013	7.235273013	7.455273013	7.125273013	7.446273013	7.457273013	7.276273013	7.373273013	7.074273013	7.456273013	7.012273013	7.132273013	7.103273013	7.038273013	7.264273013	7.142273013	7.068273013	7.298273013	6.976273013	7.301273013	6.902273013	7.190273013	7.220273013	7.183273013	7.107273013	6.909273013
AIP	6.215454455	5.847954455	6.068454455	5.871954455	5.875454455	6.162954455	6.470954455	6.199454455	5.755954455	6.200454455	6.093454455	6.380454455	6.432954455	6.091454455	5.935954455	6.124454455	6.254454455	6.028454455	5.944454455	5.907954455	6.329954455	5.892954455	5.981954455	6.444954455	6.236954455	6.166454455	6.064954455	6.241954455	5.618954455	6.180954455	6.225454455	6.197454455	5.882454455	6.216954455	6.434954455	6.164454455	5.784954455	5.960954455	6.151454455	6.435454455	6.101454455	6.082954455	6.222454455	6.255954455	6.013454455	6.159454455	5.691954455	5.744454455	5.821954455
AIPL1	4.594449461	4.869449461	4.699949461	4.548449461	4.628449461	4.444949461	4.780449461	4.574449461	4.560449461	4.840449461	4.674449461	4.686449461	4.736449461	4.881449461	4.401449461	4.678449461	4.389949461	4.627949461	4.561449461	4.702949461	4.765949461	4.606949461	4.758449461	4.520449461	4.715949461	4.985949461	4.674449461	4.465449461	4.494449461	4.653949461	4.717449461	4.830949461	4.943449461	4.897949461	4.633449461	4.673449461	4.364449461	4.705449461	4.594949461	4.586449461	4.815449461	4.560449461	4.614449461	4.560449461	4.640949461	4.569449461	4.395449461	4.384949461	4.420449461
AIRE	3.608333574	3.680333574	3.806333574	3.517333574	3.915333574	3.696333574	4.235333574	4.115333574	3.933333574	3.496333574	3.913333574	3.965333574	3.910333574	3.736333574	3.663333574	3.953333574	3.699333574	4.186333574	3.788333574	3.753333574	3.963333574	3.832333574	4.217333574	3.565333574	3.864333574	4.288333574	4.120333574	4.067333574	3.917333574	4.047333574	4.017333574	4.159333574	4.051333574	3.847333574	3.910333574	3.945333574	3.656333574	3.900333574	3.975333574	3.974333574	4.153333574	3.883333574	3.805333574	3.601333574	3.787333574	3.872333574	3.746333574	3.893333574	3.735333574
AJAP1	3.453174298	3.659674298	3.789174298	3.844674298	3.629674298	3.470674298	3.744174298	3.551174298	3.983174298	4.055674298	3.886174298	3.756174298	3.742674298	3.836674298	3.567674298	3.901174298	3.807174298	3.568674298	3.775674298	3.861674298	4.300174298	3.613674298	3.763174298	3.690174298	3.695674298	3.335674298	3.730674298	3.709674298	3.812174298	4.052174298	3.940674298	3.546674298	3.664174298	3.894174298	3.593174298	3.582674298	3.691674298	3.767674298	3.690674298	3.790674298	3.697174298	3.800674298	3.883174298	3.634674298	3.485674298	3.512674298	3.516174298	3.575674298	3.720174298
AJM1	2.855192308	2.997192308	2.908192308	2.608192308	2.785192308	2.664192308	2.838192308	2.602192308	2.841192308	2.592192308	2.788192308	2.710192308	2.803192308	2.673192308	2.772192308	2.601192308	2.583192308	2.813192308	2.916192308	2.763192308	2.617192308	2.684192308	2.490192308	2.348192308	2.459192308	3.137192308	2.814192308	2.696192308	2.790192308	2.946192308	2.933192308	3.235192308	3.103192308	3.165192308	2.858192308	2.269192308	2.320192308	2.718192308	2.593192308	2.550192308	2.795192308	2.400192308	2.579192308	2.694192308	2.123192308	2.558192308	2.353192308	2.523192308	2.334192308
AJUBA	6.91448745	6.50548745	6.86298745	6.74998745	6.51798745	6.56998745	5.83148745	6.07948745	6.97148745	6.59198745	7.35298745	7.28748745	6.08798745	6.64698745	6.50948745	6.26648745	6.47848745	6.54048745	6.30398745	6.84148745	6.67598745	6.35548745	6.09848745	6.29848745	6.18848745	6.29498745	6.27248745	6.67648745	6.95998745	6.36648745	6.43948745	6.24648745	6.52248745	6.82898745	6.69848745	6.26198745	6.76498745	6.39948745	6.08198745	6.70248745	6.19898745	6.63148745	6.51548745	6.55748745	6.13498745	6.17998745	6.54898745	6.50398745	6.86248745
AK1	3.454447115	3.796447115	3.345947115	3.580947115	3.588447115	3.391447115	3.785447115	3.444447115	3.420947115	3.861447115	3.533947115	3.736447115	3.807447115	3.497947115	3.623447115	3.557947115	3.437947115	3.487947115	3.771447115	3.601947115	3.742947115	3.680447115	3.658947115	3.275947115	3.542447115	3.829447115	3.531447115	3.594947115	3.544447115	3.787447115	3.918447115	3.704947115	4.151947115	4.004947115	3.701447115	3.463447115	3.637947115	3.691447115	3.691447115	3.406447115	3.812947115	3.498947115	3.755947115	3.509447115	3.528947115	3.742447115	3.465947115	3.788447115	3.483447115
AK2	3.811625	3.691625	3.574625	3.763625	3.868625	4.147625	4.384625	4.070625	3.813625	4.209625	3.950625	4.195625	4.028625	3.775625	3.934625	4.085625	4.265625	3.646625	4.389625	3.673625	3.994625	3.853625	3.825625	4.228625	4.295625	3.976625	3.853625	4.029625	4.392625	4.309625	4.194625	3.860625	3.917625	3.851625	3.971625	3.962625	4.143625	4.204625	4.099625	3.949625	4.020625	3.657625	4.130625	3.831625	4.097625	4.132625	3.945625	3.586625	3.795625
AK3	8.087805384	8.265305384	8.154805384	8.316305384	8.242305384	7.959305384	7.630305384	7.851805384	8.322805384	7.719805384	7.766805384	7.970805384	7.590305384	8.257305384	8.095305384	7.898805384	7.907305384	8.129305384	8.187805384	8.020805384	7.592305384	7.959305384	8.070305384	7.886305384	7.928805384	7.967805384	8.201305384	7.882305384	7.939805384	7.800805384	7.875305384	7.983305384	7.784805384	7.937805384	7.508805384	7.899305384	8.007805384	7.880805384	7.814805384	7.767805384	8.157805384	8.086805384	7.923805384	7.734305384	7.908805384	7.915805384	8.177305384	8.324805384	8.272805384
AK4	4.594798077	4.244798077	4.437798077	4.489798077	4.220798077	4.206798077	2.985798077	3.522798077	4.320798077	3.495798077	4.294798077	4.580798077	3.261798077	4.536798077	3.574798077	4.058798077	4.056798077	4.137798077	3.562798077	4.372798077	3.666798077	3.824798077	3.719798077	3.587798077	4.440798077	4.096798077	4.084798077	4.273798077	4.527798077	4.249798077	4.000798077	3.961798077	3.151798077	3.923798077	3.899798077	3.372798077	3.603798077	4.098798077	4.212798077	4.093798077	3.432798077	3.357798077	3.550798077	4.188798077	3.545798077	4.265798077	3.784798077	3.646798077	4.196798077
AK4P1	4.932586538	4.856586538	4.950586538	4.752586538	4.768586538	4.730586538	3.609586538	4.122586538	4.607586538	3.809586538	4.306586538	5.104586538	3.765586538	4.931586538	4.335586538	4.945586538	4.531586538	4.707586538	4.115586538	4.532586538	3.934586538	4.038586538	4.210586538	4.328586538	4.916586538	4.145586538	4.187586538	4.641586538	4.986586538	4.752586538	4.714586538	4.609586538	3.646586538	4.391586538	4.331586538	3.921586538	4.015586538	4.956586538	4.637586538	4.473586538	4.034586538	3.102586538	4.271586538	4.614586538	3.675586538	4.808586538	4.559586538	4.107586538	4.602586538
AK5	3.76534224	4.05534224	3.80784224	3.84934224	3.96734224	3.72084224	4.17734224	3.85284224	3.81084224	3.99834224	3.90634224	3.85534224	3.87284224	3.72084224	3.71834224	4.10684224	3.83184224	3.91984224	3.82134224	3.92134224	3.79634224	3.73634224	3.90584224	3.78734224	3.84834224	3.91784224	4.01884224	3.69684224	3.59934224	3.77584224	3.44584224	4.05234224	4.11834224	4.12734224	3.78384224	3.78434224	3.98234224	3.87734224	3.69084224	3.80684224	4.02334224	4.17384224	4.04684224	3.83684224	4.38884224	4.02634224	3.82634224	4.03284224	4.15534224
AK6	4.107278846	3.679278846	3.848278846	4.142278846	3.920278846	4.473278846	4.203278846	4.277278846	4.038278846	4.294278846	4.214278846	3.578278846	4.331278846	4.132278846	4.217278846	4.242278846	4.104278846	4.104278846	4.046278846	3.732278846	3.907278846	4.044278846	4.316278846	3.724278846	4.289278846	4.052278846	3.705278846	4.270278846	4.304278846	3.828278846	4.170278846	3.889278846	4.414278846	3.682278846	4.261278846	4.099278846	4.195278846	4.105278846	4.014278846	4.296278846	4.474278846	4.136278846	4.092278846	4.314278846	3.961278846	4.094278846	4.272278846	4.240278846	4.105278846
AK7	4.437531191	4.655531191	4.714031191	4.732531191	4.509031191	4.487031191	4.155031191	3.976031191	4.726031191	4.327031191	4.609031191	4.476531191	3.892031191	4.863531191	4.376531191	4.312531191	4.408031191	4.347031191	4.587031191	4.234031191	4.628031191	4.775531191	4.502531191	4.251531191	4.422531191	4.310531191	4.720031191	4.963531191	4.258031191	4.599531191	4.672031191	4.578031191	4.027531191	4.713031191	4.706031191	4.185031191	4.168031191	3.866031191	4.440031191	4.195531191	4.083031191	4.669531191	4.501531191	4.554531191	4.597031191	4.280531191	4.538531191	4.440531191	4.415531191
AK8	4.619075801	5.174575801	5.134575801	4.976075801	5.224075801	5.033075801	5.136075801	4.838075801	4.995075801	5.096575801	4.997075801	5.137075801	5.228075801	5.149075801	4.805075801	5.257575801	4.980075801	5.071075801	5.510075801	5.136075801	4.796075801	5.115575801	5.284075801	4.954075801	4.966075801	5.322575801	5.224575801	5.121575801	5.274075801	5.334075801	5.586575801	5.177575801	5.286075801	5.180075801	5.080575801	5.153575801	4.867075801	4.966575801	5.178575801	4.944575801	5.113075801	4.892575801	4.938575801	5.247575801	5.144075801	5.328075801	5.198075801	5.020075801	5.058575801
AK9	2.651615385	2.440615385	2.083615385	2.504615385	2.409615385	2.222615385	2.594615385	2.069615385	2.319615385	2.721615385	2.733615385	2.523615385	2.410615385	2.287615385	2.319615385	2.308615385	2.479615385	2.321615385	2.417615385	2.353615385	2.397615385	2.649615385	2.231615385	2.014615385	2.657615385	2.152615385	2.458615385	2.309615385	2.516615385	2.174615385	2.169615385	2.643615385	2.952615385	2.566615385	2.439615385	2.206615385	2.468615385	2.713615385	2.562615385	2.232615385	2.436615385	2.807615385	2.620615385	2.295615385	2.334615385	2.238615385	2.736615385	2.694615385	2.383615385
AKAIN1	1.514625	1.735625	1.790625	1.719625	1.547625	1.674625	1.986625	1.468625	1.657625	1.801625	1.792625	1.680625	1.887625	1.810625	1.550625	1.673625	1.675625	1.683625	1.774625	1.923625	1.516625	1.691625	1.576625	1.573625	1.716625	1.934625	1.838625	1.738625	1.879625	1.585625	1.765625	1.696625	1.980625	1.882625	1.931625	1.542625	1.558625	1.374625	1.690625	1.644625	1.725625	1.467625	1.720625	1.874625	1.601625	1.577625	1.702625	1.674625	1.520625
AKAP1	4.347004808	4.413004808	4.234004808	4.306004808	4.030504808	4.049504808	3.467504808	3.516004808	4.108004808	4.069504808	3.989504808	3.788504808	3.064004808	4.121504808	3.963004808	3.962004808	3.786004808	4.308004808	3.650504808	4.110504808	3.677004808	4.174504808	3.825004808	3.870004808	3.984504808	4.549004808	3.884004808	3.895004808	3.720504808	3.841504808	3.510504808	4.060004808	4.486504808	3.868004808	3.840004808	3.041004808	3.505004808	3.802504808	3.625004808	3.838004808	3.874004808	3.976504808	3.700504808	4.073004808	3.642504808	3.815504808	4.268504808	4.320504808	4.263004808
AKAP10	6.433863872	6.401363872	6.429863872	6.213363872	6.389863872	6.445363872	6.532363872	6.550863872	6.354363872	6.297363872	6.283363872	6.049863872	6.481363872	6.290363872	6.353863872	6.235863872	6.361363872	6.192363872	6.332363872	6.293863872	6.304363872	6.158363872	6.163863872	6.720863872	6.509863872	6.177363872	6.096363872	6.275863872	6.123863872	6.184363872	6.123363872	6.068363872	5.804863872	5.715363872	6.382863872	6.552363872	6.306363872	6.322863872	6.103863872	6.236363872	6.257863872	6.286363872	6.370863872	5.997863872	6.346863872	6.312363872	6.291863872	6.175363872	6.214363872
AKAP11	6.908004997	6.516504997	6.805004997	6.553504997	6.558504997	6.564504997	6.626004997	6.511004997	6.683004997	6.240504997	6.314004997	6.250004997	6.249504997	6.565504997	6.557504997	6.263004997	6.431504997	6.477504997	6.346004997	6.607004997	6.334504997	6.223504997	6.388004997	6.790004997	6.233004997	6.091504997	6.410004997	6.160004997	6.115004997	6.117004997	6.173004997	6.286504997	5.904004997	6.237504997	6.165004997	6.759504997	6.517504997	6.197504997	6.107004997	6.566504997	6.479504997	6.321004997	6.501504997	6.579004997	6.549504997	6.179504997	6.233504997	6.576504997	6.785004997
AKAP12	5.430499913	5.176499913	6.146499913	5.005499913	5.157499913	5.741499913	5.186499913	5.399499913	5.376499913	5.129499913	4.688499913	4.859499913	5.609499913	6.210499913	5.298499913	7.032499913	5.984499913	6.157499913	5.361499913	5.129499913	5.808499913	4.342499913	4.016499913	5.966499913	5.693499913	5.177499913	5.593499913	4.817499913	4.436499913	6.248499913	4.394499913	5.304499913	4.331499913	4.786499913	5.183499913	4.894499913	6.393499913	5.376499913	5.300499913	6.619499913	6.110499913	6.371499913	5.330499913	6.654499913	6.112499913	5.243499913	4.404499913	5.264499913	5.831499913
AKAP13	3.968682692	4.004682692	4.094682692	3.963182692	3.574682692	3.959182692	3.723182692	3.752682692	4.097182692	3.339182692	3.282182692	3.750682692	4.061682692	4.059182692	3.936682692	3.662182692	3.841682692	3.994682692	3.619182692	3.778182692	3.773182692	3.810682692	3.822182692	4.015682692	3.843182692	3.496682692	3.838682692	3.725682692	3.335182692	3.956182692	3.370182692	3.459682692	2.944682692	3.220182692	3.411182692	3.813182692	3.343682692	3.515182692	3.615182692	3.926182692	3.756182692	3.717182692	3.633682692	4.002682692	4.052182692	3.605682692	3.682182692	3.244682692	3.387682692
AKAP14	2.995293913	3.088293913	3.120293913	3.042293913	3.065293913	3.056293913	3.062293913	2.949293913	3.225293913	2.968293913	3.056293913	3.047293913	3.061293913	3.189293913	3.032293913	2.971293913	3.079293913	3.242293913	3.147293913	3.027293913	2.986293913	3.123293913	2.930293913	3.132293913	2.947293913	3.184293913	3.104293913	3.108293913	3.196293913	3.217293913	3.123293913	3.062293913	3.031293913	3.063293913	3.062293913	2.993293913	2.996293913	3.090293913	3.069293913	3.084293913	3.094293913	3.076293913	3.016293913	2.945293913	2.954293913	2.997293913	2.952293913	3.106293913	3.026293913
AKAP17A	3.332153846	2.806153846	2.774153846	3.132153846	2.606153846	2.925153846	3.591153846	2.999153846	3.006153846	3.420153846	3.516153846	3.031153846	2.902153846	2.872153846	2.932153846	2.846153846	3.062153846	2.665153846	3.117153846	2.679153846	3.150153846	3.105153846	3.190153846	3.113153846	3.015153846	2.857153846	3.000153846	2.919153846	2.808153846	2.776153846	3.114153846	3.036153846	3.287153846	3.087153846	3.370153846	3.226153846	3.130153846	3.069153846	3.003153846	2.890153846	2.767153846	2.963153846	2.918153846	3.057153846	2.993153846	3.171153846	2.917153846	3.000153846	2.888153846
AKAP2	6.359234894	5.424234894	6.625234894	6.453734894	6.703234894	7.332234894	7.035734894	7.522234894	6.516234894	6.813234894	6.120234894	6.120734894	7.757234894	6.908234894	6.683734894	7.515234894	7.114234894	6.850234894	6.660734894	6.304734894	7.164234894	6.288734894	6.691734894	7.295734894	7.066234894	5.891234894	6.640734894	6.222734894	6.145234894	7.288734894	6.466734894	6.412734894	5.830234894	6.021734894	6.928234894	7.149734894	6.947734894	6.919234894	6.657234894	7.045734894	6.458234894	6.755734894	6.700734894	7.191234894	6.738734894	6.581734894	5.719734894	6.133234894	6.468734894
AKAP3	4.028010327	3.580010327	3.916010327	3.930010327	3.970010327	4.172010327	3.706010327	4.129010327	3.981010327	3.867010327	3.917010327	3.491010327	3.977010327	4.104010327	4.062010327	3.689010327	3.864010327	4.012010327	3.620010327	4.162010327	3.752010327	4.315010327	3.363010327	3.917010327	4.194010327	4.188010327	3.921010327	4.633010327	3.693010327	4.061010327	4.022010327	3.760010327	3.828010327	3.697010327	3.729010327	3.705010327	3.603010327	3.830010327	3.957010327	3.709010327	4.171010327	3.748010327	4.016010327	3.423010327	4.026010327	4.011010327	3.898010327	3.667010327	3.742010327
AKAP4	3.80056261	3.80556261	3.84456261	3.74456261	3.89456261	3.67456261	3.91456261	3.42056261	3.65856261	3.76156261	3.82656261	3.91856261	3.85256261	3.78956261	3.68956261	3.66556261	3.50356261	3.94556261	3.94856261	3.91156261	3.70956261	3.57456261	3.47056261	3.88156261	3.72556261	4.12956261	3.72656261	3.75356261	4.14556261	3.78156261	3.65756261	3.62156261	3.65456261	3.60656261	4.12756261	3.54156261	3.69256261	3.75056261	3.90156261	3.90956261	3.64656261	3.83956261	3.70056261	3.82056261	3.63956261	3.57856261	4.12056261	3.62756261	3.73256261
AKAP5	4.011840342	4.154840342	3.750340342	4.124840342	3.692340342	4.510340342	3.969340342	3.841340342	4.241840342	4.572840342	4.102340342	3.906340342	3.955840342	3.953340342	4.517840342	3.788840342	3.878840342	3.952840342	4.086340342	3.911340342	3.833340342	4.395840342	4.067340342	3.850840342	3.667840342	4.639840342	4.093340342	3.884840342	3.882340342	3.990840342	3.907840342	4.270840342	5.026840342	4.185840342	4.107340342	3.959340342	4.032340342	3.924340342	4.029840342	4.135340342	4.173340342	3.915840342	3.988840342	4.033840342	3.857340342	3.945340342	4.601840342	4.092340342	3.949340342
AKAP6	4.084205167	4.380205167	4.071205167	4.190205167	4.183705167	4.174205167	4.028205167	4.187205167	3.972705167	4.067205167	4.079205167	4.333205167	4.088205167	4.131205167	4.155705167	4.186705167	3.940705167	4.198205167	4.496205167	4.425705167	4.313705167	4.272205167	4.405205167	4.223205167	4.363705167	4.081205167	4.351705167	4.142705167	4.072705167	4.239205167	4.150705167	4.350205167	4.269205167	4.324205167	4.139705167	3.979205167	4.053205167	4.295705167	4.171705167	4.162705167	4.279205167	4.283705167	4.147705167	4.174705167	4.274705167	4.053705167	4.134205167	4.097205167	4.095205167
AKAP7	4.775491539	4.866491539	4.814491539	4.747491539	4.942491539	4.881491539	4.993491539	4.905491539	4.788491539	4.746491539	4.678491539	5.034491539	4.873491539	4.869491539	4.871491539	4.793491539	4.598491539	4.745491539	4.925491539	4.889491539	4.728491539	5.008491539	4.994491539	4.568491539	5.049491539	4.495491539	4.952491539	5.087491539	4.778491539	4.999491539	4.849491539	4.780491539	4.960491539	5.067491539	5.150491539	4.550491539	4.730491539	4.716491539	4.723491539	5.021491539	5.031491539	4.764491539	4.669491539	4.911491539	4.659491539	4.799491539	5.239491539	4.626491539	4.819491539
AKAP8	3.858591346	3.842091346	3.855591346	4.144591346	4.015091346	3.860591346	4.129091346	3.776091346	3.994591346	3.895091346	3.920091346	4.010091346	3.951091346	3.725591346	3.817591346	3.714591346	3.924091346	3.622591346	4.126591346	3.901091346	3.848591346	3.779591346	4.360591346	3.629091346	3.809591346	3.640591346	3.997091346	3.716591346	4.023591346	4.084091346	3.952091346	3.840591346	3.647091346	4.071091346	3.632091346	3.983591346	3.870591346	3.899091346	3.780091346	3.804591346	3.634091346	3.902091346	3.703091346	3.654091346	4.062091346	3.910091346	3.516591346	3.748591346	3.854591346
AKAP8L	5.771106221	5.923606221	5.847606221	5.783106221	5.873106221	6.139606221	5.752606221	5.972606221	5.941606221	5.717106221	5.933106221	5.802106221	6.023106221	5.685106221	6.026606221	5.960606221	6.050606221	5.939106221	5.641606221	6.120106221	5.926106221	6.067606221	5.736106221	6.078606221	5.793606221	5.938106221	5.983106221	6.070106221	5.958606221	6.008606221	5.947606221	5.730106221	5.816606221	5.780606221	5.837106221	6.030606221	5.859606221	5.928106221	5.753606221	5.978106221	5.922106221	5.913106221	5.729106221	5.913106221	5.803106221	5.908606221	6.098106221	5.915106221	5.893106221
AKAP9	6.854980651	6.518980651	6.549980651	7.024980651	7.443980651	6.214980651	6.319980651	6.210980651	6.980980651	5.784980651	6.178980651	6.169980651	5.456980651	6.122980651	6.202980651	5.436980651	5.553980651	6.062980651	6.434980651	6.450980651	6.210980651	5.804980651	6.983980651	6.519980651	5.595980651	5.488980651	6.272980651	5.025980651	5.998980651	5.589980651	6.319980651	6.603980651	5.310980651	6.412980651	5.080980651	6.760980651	6.436980651	6.186980651	5.738980651	5.748980651	6.115980651	6.467980651	5.845980651	5.884980651	6.646980651	5.891980651	5.625980651	7.569980651	7.766980651
AKIP1	3.508884615	3.439384615	3.461384615	3.500884615	3.433384615	3.666384615	4.081884615	4.024384615	3.354884615	3.834884615	3.483884615	3.608884615	4.294384615	3.589884615	3.590384615	3.675384615	3.933884615	3.658384615	3.649884615	3.523884615	3.614384615	3.570884615	3.349884615	3.976384615	3.842884615	3.391884615	3.534384615	3.988384615	3.542884615	3.779884615	3.798384615	3.508384615	3.498884615	3.288884615	3.889384615	3.873384615	3.602384615	4.002884615	3.963884615	4.180884615	3.602884615	3.684884615	3.904384615	3.809884615	3.851384615	3.841384615	3.063884615	3.354884615	3.363384615
AKIRIN1	6.797849868	6.589849868	6.695849868	6.970849868	6.269849868	6.862849868	6.856849868	7.039849868	6.530849868	6.930849868	6.736849868	6.290849868	6.891849868	6.372849868	6.815849868	6.440849868	6.955849868	6.739849868	6.432849868	6.377849868	6.868849868	6.652849868	6.939849868	6.834849868	7.065849868	6.342849868	6.182849868	6.972849868	6.992849868	6.728849868	6.653849868	6.585849868	6.495849868	6.156849868	6.948849868	7.079849868	7.122849868	7.007849868	6.801849868	6.729849868	6.806849868	6.655849868	6.642849868	6.926849868	6.563849868	6.740849868	6.689849868	6.892849868	6.758849868
AKIRIN2	7.554101966	7.258101966	7.383101966	7.232101966	7.370101966	7.484101966	7.940101966	7.922101966	7.146101966	7.534101966	6.811101966	7.642101966	8.256101966	7.548101966	7.735101966	7.765101966	7.576101966	7.182101966	7.425101966	7.552101966	7.696101966	7.337101966	7.180101966	7.788101966	7.833101966	7.091101966	6.912101966	7.338101966	7.895101966	7.354101966	7.536101966	7.392101966	7.706101966	7.122101966	7.724101966	7.948101966	7.744101966	7.528101966	7.600101966	7.756101966	7.333101966	7.253101966	7.672101966	7.361101966	7.400101966	7.438101966	7.407101966	7.427101966	7.127101966
AKNA	4.275128165	4.414128165	4.560128165	4.480128165	4.571128165	4.523128165	4.424128165	4.397128165	4.407128165	4.570128165	4.400128165	4.414128165	4.579128165	4.517128165	4.592128165	4.584128165	4.194128165	4.580128165	4.483128165	4.684128165	4.510128165	4.641128165	4.541128165	4.629128165	4.558128165	4.776128165	4.609128165	4.769128165	4.818128165	4.647128165	4.830128165	4.368128165	4.500128165	4.562128165	4.348128165	4.365128165	4.380128165	4.551128165	4.632128165	4.477128165	4.507128165	4.789128165	4.387128165	4.326128165	4.357128165	4.538128165	4.597128165	4.519128165	4.616128165
AKNAD1	3.096060699	3.118060699	3.222060699	2.964060699	3.088060699	3.020060699	3.023060699	2.945060699	3.077060699	3.002060699	3.013060699	3.109060699	3.011060699	2.937060699	3.145060699	2.988060699	3.030060699	3.030060699	3.049060699	3.123060699	2.981060699	2.969060699	3.071060699	3.122060699	3.014060699	3.091060699	2.938060699	3.320060699	3.083060699	3.169060699	3.122060699	3.183060699	3.109060699	2.964060699	3.023060699	3.114060699	2.997060699	3.017060699	3.211060699	3.120060699	3.210060699	3.009060699	3.197060699	3.138060699	2.979060699	3.186060699	3.121060699	3.166060699	3.001060699
AKR1A1	5.155884615	5.731884615	5.033884615	5.392884615	4.916884615	5.338884615	5.059884615	5.052884615	5.051884615	5.458884615	5.221884615	5.318884615	4.964884615	5.069884615	5.737884615	4.905884615	4.838884615	5.312884615	4.893884615	4.908884615	4.827884615	5.605884615	4.885884615	4.950884615	4.713884615	5.845884615	5.007884615	5.019884615	4.891884615	4.654884615	4.854884615	5.635884615	5.833884615	5.200884615	5.211884615	4.838884615	5.101884615	4.774884615	4.936884615	5.071884615	5.448884615	5.167884615	5.128884615	5.107884615	4.896884615	4.806884615	5.586884615	5.852884615	5.081884615
AKR1B1	4.254403846	3.802403846	4.131403846	4.257403846	4.327403846	3.981403846	4.741403846	4.441403846	3.825403846	4.290403846	4.043403846	4.378403846	4.726403846	4.169403846	4.088403846	4.648403846	4.558403846	4.208403846	4.637403846	4.406403846	4.463403846	3.905403846	4.076403846	4.596403846	4.141403846	4.008403846	4.686403846	4.848403846	4.184403846	4.797403846	4.481403846	4.123403846	3.920403846	4.275403846	4.111403846	4.487403846	4.650403846	4.472403846	4.591403846	4.744403846	4.397403846	4.417403846	4.490403846	4.533403846	4.157403846	4.168403846	3.653403846	4.032403846	4.123403846
AKR1B10	2.292230769	3.227230769	2.060230769	2.471230769	2.868230769	3.969230769	4.614230769	5.817230769	1.733230769	4.915230769	1.865230769	4.503230769	5.731230769	1.714230769	2.112230769	2.818230769	3.700230769	1.844230769	3.819230769	1.776230769	5.392230769	3.556230769	3.557230769	4.268230769	5.981230769	2.653230769	2.315230769	5.543230769	7.479230769	4.328230769	2.489230769	2.098230769	6.181230769	2.046230769	4.686230769	4.929230769	6.383230769	6.133230769	6.355230769	1.153230769	5.170230769	3.589230769	4.244230769	1.902230769	5.247230769	7.444230769	5.537230769	2.940230769	0.849230769
AKR1C1	2.353038462	2.719038462	3.271038462	2.870038462	2.747038462	2.547038462	2.863038462	2.643038462	2.777038462	2.666038462	2.416038462	2.767038462	2.826038462	2.869038462	2.639038462	2.813038462	2.494038462	2.901038462	3.031038462	3.252038462	3.135038462	2.013038462	2.693038462	2.334038462	2.253038462	2.049038462	3.036038462	2.316038462	2.302038462	2.741038462	3.270038462	3.082038462	1.983038462	2.681038462	2.275038462	3.194038462	2.496038462	2.502038462	2.404038462	3.400038462	2.818038462	2.507038462	2.822038462	3.073038462	2.321038462	2.085038462	1.549038462	2.723038462	2.875038462
AKR1C2	4.671745192	4.513245192	5.544245192	4.823245192	5.412745192	5.233245192	5.480745192	5.159245192	4.501245192	4.858745192	4.293745192	5.431745192	5.613745192	6.153745192	5.666245192	6.401245192	5.085745192	5.829745192	5.733245192	5.491245192	5.872745192	4.616245192	5.258745192	5.001745192	4.908245192	4.991245192	5.880245192	5.181745192	5.185745192	5.812245192	5.671245192	5.394245192	4.332745192	5.417245192	5.026245192	5.234245192	5.721745192	4.743245192	4.821245192	6.296245192	5.790245192	5.330245192	5.786245192	5.713245192	4.628745192	4.093245192	3.804245192	4.772245192	4.879245192
AKR1C3	4.426038462	4.733038462	4.848038462	4.724038462	4.661038462	4.507038462	4.875038462	4.541038462	4.267038462	4.207038462	3.762038462	4.717038462	4.810038462	4.999038462	5.375038462	6.173038462	4.846038462	4.967038462	4.920038462	5.182038462	5.029038462	5.002038462	4.406038462	4.326038462	4.097038462	4.468038462	5.025038462	4.424038462	4.422038462	5.379038462	5.022038462	4.878038462	4.356038462	4.900038462	4.011038462	4.403038462	5.200038462	3.956038462	4.151038462	5.930038462	5.321038462	4.840038462	5.319038462	4.873038462	4.122038462	3.701038462	3.234038462	4.799038462	4.122038462
AKR1C4	1.538173077	1.648173077	1.805173077	1.623173077	1.696173077	1.497173077	1.885173077	1.703173077	1.641173077	1.860173077	1.476173077	2.016173077	1.727173077	1.709173077	1.638173077	1.604173077	1.697173077	1.817173077	1.751173077	1.818173077	1.783173077	1.593173077	1.695173077	1.717173077	1.871173077	1.800173077	1.736173077	1.561173077	1.499173077	1.711173077	1.710173077	1.559173077	1.886173077	1.693173077	1.670173077	1.678173077	1.683173077	1.765173077	1.558173077	1.811173077	1.558173077	1.584173077	1.700173077	1.707173077	1.712173077	1.783173077	1.689173077	1.712173077	1.608173077
AKR1C6P	1.812490385	1.990490385	1.936490385	1.902490385	1.785490385	2.035490385	2.036490385	1.712490385	2.233490385	1.691490385	1.849490385	1.861490385	1.990490385	2.048490385	2.014490385	1.923490385	1.918490385	1.799490385	2.095490385	2.086490385	1.976490385	1.948490385	2.017490385	1.763490385	1.937490385	2.206490385	2.009490385	2.095490385	1.986490385	2.180490385	1.840490385	1.907490385	2.103490385	2.088490385	1.918490385	1.941490385	2.088490385	1.874490385	2.083490385	1.904490385	1.986490385	1.869490385	1.672490385	2.001490385	1.859490385	1.956490385	1.914490385	1.986490385	1.985490385
AKR1D1	1.604298077	1.837298077	1.324298077	1.360298077	1.606298077	1.676298077	1.469298077	1.386298077	1.456298077	1.581298077	1.688298077	1.532298077	1.525298077	1.445298077	1.441298077	1.509298077	1.412298077	1.622298077	1.517298077	1.615298077	1.466298077	1.708298077	1.441298077	1.517298077	1.555298077	1.675298077	1.382298077	1.521298077	1.424298077	1.590298077	1.499298077	1.534298077	1.876298077	1.603298077	1.453298077	1.385298077	1.576298077	1.582298077	1.531298077	1.609298077	1.693298077	1.626298077	1.470298077	1.509298077	1.324298077	1.487298077	1.792298077	1.846298077	1.563298077
AKR1E2	1.913298077	1.927298077	1.893298077	2.057298077	2.290298077	1.984298077	2.149298077	2.082298077	2.011298077	1.892298077	2.009298077	1.828298077	2.106298077	1.823298077	1.928298077	2.065298077	2.345298077	1.966298077	2.111298077	2.102298077	2.144298077	1.750298077	2.042298077	1.809298077	1.960298077	2.016298077	2.191298077	2.057298077	2.077298077	2.368298077	1.831298077	1.907298077	1.937298077	1.827298077	2.091298077	2.051298077	1.985298077	2.058298077	2.103298077	2.074298077	2.125298077	1.918298077	1.950298077	1.966298077	1.976298077	2.089298077	1.782298077	2.008298077	2.023298077
AKR7A2	4.255197115	4.908697115	4.535697115	4.719697115	4.209197115	4.122197115	4.065697115	3.962197115	4.331697115	4.649697115	4.456197115	4.474697115	3.811197115	4.514197115	4.232697115	4.622697115	4.163697115	4.456197115	3.838697115	4.321697115	4.277697115	4.719197115	3.986697115	4.584197115	3.967197115	4.854697115	4.325197115	4.348197115	4.146697115	4.266697115	4.147197115	4.542197115	4.378197115	4.450697115	4.387697115	4.060697115	4.567697115	4.252197115	4.254197115	4.541697115	4.735197115	4.464697115	4.443197115	4.462197115	4.476697115	4.336697115	4.402197115	4.902197115	4.251697115
AKR7A3	3.1678125	3.5858125	3.5448125	3.6678125	3.4963125	3.0083125	3.3873125	3.0318125	3.2688125	3.3513125	3.4493125	3.4283125	2.8483125	3.4858125	3.1468125	3.4728125	3.1108125	3.4558125	3.3128125	3.3853125	3.2298125	3.5943125	3.2573125	3.3708125	3.0093125	3.6493125	3.3743125	3.3723125	3.3648125	3.3738125	3.3203125	3.4813125	3.2908125	3.4453125	3.2778125	3.3713125	3.5618125	3.3193125	3.1778125	3.2208125	3.5698125	3.5113125	3.2818125	3.3573125	3.5233125	3.3588125	3.3698125	3.6968125	3.3963125
AKT1	6.387719085	6.396719085	6.378719085	6.435719085	6.207719085	6.198719085	6.829719085	6.147719085	6.325719085	6.444719085	6.207719085	6.611719085	6.583719085	6.322719085	6.356719085	6.407719085	6.211719085	6.183719085	6.475719085	6.330719085	6.461719085	5.936719085	6.125719085	6.356719085	6.133719085	5.939719085	6.328719085	6.132719085	6.135719085	6.449719085	6.428719085	6.355719085	6.337719085	6.600719085	6.212719085	6.260719085	6.143719085	6.421719085	6.246719085	6.427719085	5.887719085	6.281719085	6.550719085	6.453719085	6.406719085	6.146719085	5.858719085	6.022719085	6.051719085
AKT1S1	5.421685209	5.970685209	5.700185209	5.822185209	5.603185209	5.549685209	5.844685209	5.541185209	5.765685209	5.876185209	5.678685209	6.117185209	5.761185209	5.702685209	5.562685209	5.552685209	5.704685209	5.651685209	5.994185209	5.749185209	6.043685209	5.771685209	5.774185209	5.572685209	5.786185209	6.059685209	5.930685209	5.779685209	6.155185209	5.935685209	6.052685209	5.837185209	5.850185209	6.029185209	5.851185209	5.823685209	6.018185209	5.780685209	5.627185209	5.605185209	5.500185209	5.549685209	5.933185209	5.643685209	5.785185209	5.765185209	5.835185209	5.923185209	5.555685209
AKT2	4.908302746	5.278302746	5.518302746	4.950302746	5.386302746	5.136302746	5.340302746	4.890302746	5.500302746	5.246302746	5.372302746	5.137302746	4.945302746	5.484302746	5.279302746	5.521302746	5.261302746	5.340302746	5.367302746	5.331302746	5.310302746	4.858302746	5.254302746	5.275302746	5.222302746	5.003302746	5.096302746	5.298302746	5.020302746	5.491302746	5.213302746	5.236302746	5.096302746	5.212302746	5.078302746	4.973302746	5.259302746	5.029302746	4.898302746	5.396302746	5.227302746	5.313302746	5.435302746	5.550302746	5.152302746	4.968302746	5.013302746	5.091302746	5.482302746
AKT3	2.635817308	2.088817308	2.556817308	2.787817308	2.857817308	2.620817308	2.581817308	2.871817308	2.579817308	2.606817308	2.143817308	2.478817308	2.992817308	2.806817308	2.821817308	3.146817308	2.748817308	2.974817308	2.454817308	2.520817308	2.645817308	2.346817308	2.613817308	2.973817308	2.583817308	2.413817308	2.616817308	2.302817308	2.270817308	2.454817308	2.394817308	2.402817308	2.085817308	2.330817308	2.306817308	3.557817308	2.925817308	2.492817308	2.398817308	2.420817308	2.576817308	2.400817308	2.677817308	2.458817308	2.578817308	2.298817308	2.434817308	2.629817308	3.163817308
AKTIP	4.186735577	4.334735577	4.121235577	4.517235577	4.347235577	3.914735577	4.321735577	3.996235577	4.601235577	4.278735577	4.316235577	4.070735577	4.354235577	4.157235577	4.161235577	4.027735577	4.126735577	4.103735577	4.291235577	4.408235577	4.326235577	4.621735577	4.262735577	3.585235577	4.107235577	4.490735577	4.521235577	4.085735577	4.574735577	4.196235577	4.123235577	4.090235577	4.037235577	4.144235577	3.905235577	4.075735577	4.415235577	4.424235577	4.395735577	4.156235577	4.601235577	4.200735577	4.009735577	3.955235577	3.803235577	4.228735577	4.229235577	4.452735577	4.360235577
ALAD	6.059170924	6.329670924	6.605670924	6.606170924	6.414170924	5.950670924	5.668670924	5.720670924	6.466670924	6.017670924	6.437170924	6.611670924	5.374670924	6.691170924	6.128170924	6.534170924	6.177170924	6.508670924	6.157670924	6.552170924	5.816670924	6.475670924	6.413170924	6.052170924	5.786670924	6.340170924	6.502170924	6.279170924	6.329670924	6.323670924	5.963170924	6.119670924	5.929170924	6.245670924	6.175670924	5.684670924	5.873170924	5.625170924	5.988670924	6.273670924	5.960670924	6.502670924	6.009670924	6.204170924	6.541170924	5.960170924	6.095170924	5.889170924	6.123170924
ALAS1	4.518423077	4.908423077	4.225423077	4.613423077	3.967423077	5.294423077	4.171423077	4.297423077	4.182423077	5.385423077	4.921423077	4.430423077	4.563423077	4.355423077	5.461423077	4.213423077	4.197423077	4.474423077	3.914423077	4.179423077	4.361423077	5.100423077	3.878423077	4.302423077	4.218423077	5.634423077	3.926423077	4.114423077	4.750423077	4.225423077	3.988423077	4.978423077	5.639423077	4.480423077	4.466423077	4.269423077	4.599423077	4.798423077	4.641423077	4.538423077	4.908423077	4.476423077	4.423423077	4.581423077	3.687423077	4.341423077	5.860423077	5.610423077	4.199423077
ALAS2	1.894591346	1.964091346	1.877091346	2.168091346	4.060091346	2.535591346	1.923591346	1.889591346	2.177591346	2.084591346	2.211091346	2.372091346	1.819591346	2.478591346	2.018091346	3.160091346	2.099591346	2.255091346	2.131591346	1.869591346	2.287091346	2.128591346	2.087591346	2.261591346	2.204591346	2.064591346	2.022591346	3.111091346	2.022091346	2.506091346	1.995091346	1.903591346	2.461091346	2.029591346	2.154591346	1.880591346	2.747091346	2.281591346	2.367591346	2.776091346	2.445591346	1.927591346	2.141591346	1.976091346	1.998591346	2.335091346	2.726091346	1.743091346	1.748591346
ALB	3.222202231	3.268702231	3.283202231	3.312202231	3.318202231	3.213702231	3.290702231	3.301702231	3.399202231	3.160702231	3.426202231	3.218202231	3.325702231	3.282202231	3.325702231	3.256702231	3.263202231	3.239202231	3.355702231	3.343702231	3.369202231	3.356702231	3.285202231	3.460702231	3.319202231	3.280202231	3.272702231	3.422202231	3.315702231	3.399202231	3.305202231	3.306202231	3.360202231	3.260702231	3.321202231	3.190702231	3.231702231	3.317202231	3.315702231	3.298702231	3.243702231	3.289702231	3.424702231	3.232702231	3.262202231	3.315202231	3.396202231	3.225202231	3.297702231
ALCAM	6.843802069	6.410802069	5.644802069	6.645802069	6.309802069	6.214802069	6.214802069	5.538802069	6.351802069	6.826802069	6.649802069	5.752802069	5.849802069	6.320802069	7.045802069	5.703802069	5.576802069	6.595802069	5.764802069	6.407802069	5.778802069	6.889802069	5.931802069	5.528802069	5.160802069	6.581802069	5.983802069	5.617802069	5.010802069	5.306802069	5.547802069	6.450802069	6.524802069	6.298802069	5.870802069	6.178802069	6.564802069	6.268802069	6.170802069	6.119802069	6.332802069	6.260802069	6.028802069	6.456802069	5.747802069	5.723802069	7.035802069	6.787802069	6.737802069
ALDH16A1	3.267894231	3.322894231	3.334894231	3.067894231	3.163894231	3.415894231	3.718894231	3.402894231	3.433894231	3.523894231	3.329894231	3.872894231	3.397894231	3.026894231	3.268894231	3.497894231	3.434894231	3.481894231	3.576894231	3.305894231	3.568894231	3.349894231	3.391894231	3.551894231	3.396894231	3.203894231	3.359894231	3.586894231	3.570894231	3.563894231	3.538894231	3.233894231	3.476894231	3.344894231	3.897894231	3.646894231	3.445894231	3.468894231	3.497894231	3.460894231	3.323894231	3.213894231	3.545894231	3.364894231	3.627894231	3.631894231	3.251894231	3.316894231	3.129894231
ALDH18A1	3.876451923	4.617951923	4.424951923	4.236951923	4.163451923	4.104451923	4.046951923	3.927451923	4.373451923	4.177451923	4.194951923	4.579451923	3.902451923	4.322951923	3.981951923	4.007951923	4.168451923	4.381951923	4.274951923	4.429451923	3.833951923	4.119451923	4.221451923	4.044451923	3.884451923	4.518951923	4.293451923	4.274951923	4.303951923	4.239451923	4.252451923	4.180451923	4.387951923	4.297451923	4.142951923	3.854951923	4.170451923	3.917451923	3.921951923	4.429451923	4.132451923	4.534451923	4.250951923	4.034951923	4.945451923	4.003951923	4.001451923	4.073951923	4.142951923
ALDH1A1	3.784826923	3.814826923	3.952826923	4.298826923	3.821826923	3.756826923	4.589826923	4.192826923	4.047826923	4.279826923	3.173826923	3.717826923	2.935826923	3.445826923	3.820826923	4.176826923	4.752826923	3.776826923	4.769826923	4.118826923	3.890826923	3.898826923	4.078826923	3.984826923	3.511826923	5.141826923	4.590826923	3.560826923	3.430826923	5.000826923	3.682826923	4.410826923	4.234826923	3.953826923	3.913826923	3.761826923	4.354826923	4.278826923	4.519826923	5.156826923	4.817826923	4.181826923	4.792826923	4.502826923	3.026826923	4.080826923	3.845826923	3.642826923	4.192826923
ALDH1A2	2.271557692	2.228557692	3.290557692	2.471557692	2.642057692	2.378057692	2.590557692	2.705057692	2.668057692	2.676557692	2.565557692	2.900557692	2.876057692	2.830557692	2.648057692	3.361057692	2.756557692	3.067557692	2.744557692	2.572057692	3.148557692	2.348557692	2.514557692	2.450557692	2.808557692	2.959557692	3.371557692	2.922057692	2.301057692	3.135057692	2.677557692	3.127057692	3.168557692	2.549057692	2.588557692	2.405557692	2.935057692	2.989557692	2.599557692	2.953557692	2.474057692	2.977557692	2.753057692	3.173057692	2.243557692	2.568057692	2.332557692	2.772057692	3.020057692
ALDH1A3	2.692394231	2.509894231	2.352394231	2.836894231	2.597394231	2.289394231	2.310394231	3.090394231	2.628894231	2.662394231	2.101894231	2.358394231	2.476894231	2.569894231	2.490394231	2.464894231	2.027894231	2.726394231	2.206394231	2.629394231	2.623894231	2.136894231	2.280894231	1.909394231	2.746894231	2.617394231	2.358394231	2.305394231	4.249394231	2.286394231	2.247394231	2.572394231	2.719394231	2.257394231	2.786394231	2.132394231	2.430394231	3.541894231	2.808894231	1.899394231	2.369894231	2.492894231	2.147894231	2.471394231	1.954894231	2.886894231	2.884394231	2.837894231	2.710894231
ALDH1B1	2.405399038	2.337899038	2.953399038	2.339899038	2.792399038	2.577399038	3.282899038	2.766399038	2.904899038	2.921399038	2.808399038	3.060899038	2.997899038	2.820399038	2.631899038	2.783399038	2.724399038	2.635899038	2.989899038	2.529899038	3.034399038	2.545899038	2.755899038	2.643399038	3.366899038	2.996899038	3.300899038	2.691899038	2.758399038	3.159399038	2.821399038	2.516399038	3.508899038	3.124399038	3.017399038	2.661899038	2.503899038	3.331399038	2.923899038	3.357899038	2.664899038	3.190399038	3.166399038	2.931899038	3.170899038	2.665899038	2.448899038	2.401899038	2.770399038
ALDH1L1	3.022567308	3.354067308	2.720067308	2.979567308	2.636067308	3.259067308	2.372567308	2.716067308	2.600067308	3.174567308	2.868067308	2.312067308	2.339067308	3.349067308	2.881067308	3.739067308	2.686067308	3.273567308	2.425567308	2.694067308	3.018067308	2.949067308	2.546067308	2.843067308	2.548567308	3.681567308	2.548067308	2.412567308	2.518067308	3.196067308	2.367567308	3.314067308	3.664067308	2.564067308	2.854567308	2.384567308	2.808067308	2.677067308	2.727567308	2.601567308	3.076567308	2.875567308	2.697567308	3.603567308	2.393067308	2.449567308	3.538567308	3.471067308	3.022567308
ALDH1L1-AS2	2.397201923	2.771201923	2.536201923	2.264201923	2.663201923	2.689201923	2.284201923	2.384201923	2.359201923	2.604201923	2.623201923	2.613201923	2.373201923	2.781201923	2.584201923	2.821201923	2.328201923	2.511201923	2.891201923	2.365201923	2.472201923	2.531201923	2.344201923	2.319201923	2.659201923	2.860201923	2.755201923	2.325201923	2.660201923	2.850201923	2.692201923	2.669201923	2.523201923	2.773201923	2.385201923	2.293201923	2.287201923	2.349201923	2.629201923	2.266201923	2.659201923	2.442201923	2.837201923	2.635201923	2.256201923	2.559201923	2.663201923	2.439201923	2.213201923
ALDH1L2	1.641942308	2.004942308	1.847942308	1.659942308	2.051942308	1.855942308	1.816942308	2.693942308	1.592942308	2.314942308	1.838942308	2.016942308	2.355942308	1.970942308	2.233942308	2.293942308	2.194942308	1.950942308	2.065942308	2.164942308	2.209942308	2.240942308	2.003942308	2.195942308	1.943942308	1.828942308	2.254942308	2.369942308	2.140942308	2.047942308	2.341942308	1.952942308	1.906942308	1.926942308	1.777942308	1.844942308	2.309942308	2.123942308	1.935942308	2.321942308	2.303942308	2.144942308	2.414942308	1.652942308	2.530942308	2.497942308	2.064942308	2.025942308	1.968942308
ALDH2	5.544778846	6.097778846	5.954778846	5.725778846	5.780778846	5.606778846	5.384778846	4.570778846	6.095778846	5.527778846	5.695778846	6.122778846	4.587778846	6.265778846	5.777778846	5.962778846	5.464778846	6.082778846	5.793778846	5.650778846	5.403778846	5.522778846	5.924778846	5.596778846	4.879778846	5.881778846	5.911778846	5.817778846	5.459778846	5.937778846	5.966778846	5.843778846	5.675778846	5.839778846	5.571778846	5.427778846	5.831778846	4.774778846	4.985778846	5.801778846	5.780778846	5.120778846	5.856778846	5.828778846	5.055778846	5.045778846	5.640778846	5.854778846	5.782778846
ALDH3A1	4.131538462	5.764538462	5.061538462	4.814538462	4.305538462	2.325538462	3.248538462	2.389538462	4.527538462	3.615538462	4.078538462	5.179538462	2.429538462	4.246538462	3.020538462	3.104538462	3.215538462	3.876538462	3.975538462	4.159538462	2.315538462	4.269538462	4.546538462	3.251538462	2.494538462	5.264538462	5.476538462	3.996538462	4.105538462	3.482538462	3.274538462	3.915538462	4.085538462	4.454538462	3.583538462	3.763538462	3.324538462	2.773538462	2.574538462	3.421538462	4.072538462	3.946538462	3.263538462	3.400538462	3.877538462	3.911538462	3.226538462	3.877538462	3.133538462
ALDH3A2	5.821278846	5.988278846	6.090278846	6.003278846	5.692278846	4.988278846	4.367278846	4.075278846	5.773278846	5.304278846	6.238278846	5.685278846	3.473278846	6.037278846	5.270278846	5.449278846	5.211278846	5.798278846	4.971278846	5.692278846	4.451278846	5.685278846	4.870278846	5.370278846	4.346278846	5.958278846	5.670278846	5.216278846	4.403278846	4.925278846	5.402278846	5.889278846	5.001278846	5.693278846	5.043278846	4.020278846	4.511278846	3.776278846	4.288278846	5.718278846	5.074278846	5.488278846	5.128278846	5.332278846	5.195278846	4.812278846	5.214278846	5.737278846	5.670278846
ALDH3B1	2.902798077	2.792798077	2.838798077	2.898798077	3.260798077	2.965798077	3.394798077	3.415798077	3.045798077	2.984798077	3.019798077	3.191798077	3.685798077	2.990798077	3.251798077	3.386798077	3.397798077	3.048798077	3.330798077	2.963798077	3.311798077	3.422798077	3.282798077	3.038798077	3.141798077	3.361798077	3.420798077	3.081798077	2.931798077	3.475798077	3.232798077	2.937798077	3.163798077	3.178798077	3.120798077	3.234798077	3.119798077	3.273798077	3.330798077	3.334798077	3.237798077	3.063798077	3.058798077	3.129798077	3.078798077	3.351798077	3.181798077	2.841798077	2.974798077
ALDH3B2	3.909399038	5.226899038	3.740399038	4.488899038	3.645899038	4.104399038	3.872399038	3.899399038	4.261899038	5.073399038	4.656399038	3.714899038	4.029899038	3.491399038	4.881899038	2.904899038	3.648399038	3.943899038	3.804899038	3.980899038	4.415899038	5.348899038	4.027899038	2.758899038	4.217399038	5.473899038	3.507399038	4.311899038	5.133399038	3.759399038	3.467899038	4.769899038	5.646899038	4.811899038	4.603399038	4.066399038	4.694399038	4.351899038	4.463899038	3.451899038	3.848399038	3.833899038	3.985899038	3.667399038	3.201399038	4.618899038	4.270399038	5.125899038	4.038399038
ALDH4A1	2.977975962	3.258475962	2.942975962	3.392475962	3.032475962	3.236475962	2.928975962	3.088475962	3.377975962	3.493475962	3.110975962	3.743475962	2.962475962	3.401475962	3.137975962	3.696975962	3.663975962	3.289475962	3.177475962	2.835475962	3.238475962	3.168475962	3.386475962	3.350475962	3.247475962	3.337475962	2.919475962	3.582475962	3.563475962	3.516975962	2.997475962	3.220475962	3.517475962	3.152475962	3.496975962	3.204475962	3.367975962	3.119975962	3.039475962	2.846975962	3.351475962	3.049475962	3.200475962	3.316975962	3.540475962	3.339475962	3.482475962	3.359975962	2.969975962
ALDH5A1	3.618091346	3.781591346	3.173091346	3.418091346	3.185091346	3.294091346	2.800591346	2.744091346	3.721091346	3.382591346	3.264591346	3.433091346	1.823091346	3.339591346	3.518591346	3.554591346	3.295591346	3.413591346	2.466091346	3.689591346	3.058091346	3.963591346	2.576091346	3.252091346	2.433591346	3.619591346	3.000091346	2.214091346	3.540091346	3.126091346	2.333091346	3.409591346	3.505591346	2.940091346	3.028591346	2.578591346	3.225091346	3.030591346	2.825591346	3.472591346	3.770091346	3.099091346	2.933091346	3.281091346	2.569091346	3.342091346	3.500591346	3.946591346	3.455591346
ALDH6A1	4.338375	4.412375	4.307375	4.545375	3.967375	4.323375	2.232375	3.497375	3.658375	3.813375	3.848375	3.692375	2.476375	4.238375	4.227375	4.596375	3.513375	4.230375	2.681375	3.538375	3.225375	3.971375	3.432375	3.627375	3.475375	4.600375	3.925375	3.471375	2.820375	4.345375	2.966375	4.112375	4.530375	4.027375	3.453375	2.889375	3.383375	3.664375	3.569375	3.711375	3.947375	4.382375	3.519375	4.475375	3.415375	3.243375	4.299375	4.274375	4.159375
ALDH7A1	4.203692308	4.612692308	4.266692308	4.240692308	4.443692308	4.043692308	3.878692308	4.028692308	4.443692308	4.306692308	4.603692308	4.568692308	3.777692308	4.550692308	4.253692308	4.063692308	3.663692308	4.315692308	4.105692308	4.138692308	3.796692308	4.545692308	4.451692308	4.157692308	4.209692308	3.883692308	4.005692308	4.520692308	4.897692308	4.308692308	4.083692308	4.428692308	4.578692308	4.244692308	4.179692308	3.866692308	4.314692308	4.500692308	4.151692308	3.812692308	4.438692308	4.452692308	4.182692308	4.100692308	4.502692308	4.711692308	4.601692308	4.817692308	4.593692308
ALDH8A1	5.422054859	4.713054859	4.794054859	4.618054859	4.071054859	5.176054859	4.405054859	5.253054859	5.275054859	5.414054859	5.305054859	4.293054859	4.944054859	5.203054859	4.799054859	4.847054859	5.028054859	4.932054859	4.031054859	4.703054859	4.974054859	5.264054859	4.684054859	5.798054859	5.379054859	4.937054859	4.701054859	4.004054859	4.240054859	4.496054859	4.483054859	4.418054859	4.526054859	4.342054859	4.914054859	5.447054859	5.443054859	5.234054859	4.973054859	4.410054859	5.297054859	4.707054859	4.934054859	4.621054859	4.434054859	4.764054859	5.349054859	5.137054859	4.908054859
ALDH9A1	5.689625	5.862625	5.772625	5.793625	5.188625	5.438625	4.721625	5.313625	5.447625	5.498625	5.521625	5.172625	4.836625	5.825625	5.831625	5.812625	5.286625	5.845625	5.062625	5.419625	5.259625	5.852625	5.048625	5.308625	4.921625	6.074625	5.537625	5.100625	5.233625	5.366625	5.134625	5.649625	5.751625	5.190625	5.385625	5.016625	5.442625	5.175625	5.149625	5.573625	5.477625	5.119625	5.230625	5.601625	4.799625	5.194625	5.653625	6.315625	5.888625
ALDOA	5.623336538	6.215336538	5.779336538	5.822336538	5.867336538	5.717336538	5.992336538	5.757336538	5.741336538	5.975336538	5.749336538	5.995336538	5.699336538	5.849336538	5.952336538	5.844336538	5.810336538	5.786336538	5.988336538	5.720336538	5.973336538	5.957336538	5.822336538	5.753336538	6.292336538	6.088336538	5.942336538	5.923336538	6.143336538	6.046336538	6.096336538	6.103336538	6.353336538	5.908336538	6.112336538	5.715336538	5.965336538	6.284336538	6.187336538	5.696336538	5.873336538	5.833336538	5.935336538	5.748336538	5.625336538	6.211336538	6.099336538	6.036336538	5.916336538
ALDOAP2	1.806125	1.950125	1.659125	1.952125	1.819125	1.831125	2.280125	1.798125	1.870125	2.046125	2.286125	1.789125	2.024125	1.832125	1.885125	1.952125	1.690125	1.651125	2.346125	1.761125	1.991125	2.295125	2.008125	2.072125	1.816125	1.961125	2.151125	1.921125	1.548125	2.382125	2.057125	2.035125	2.760125	2.910125	2.117125	1.971125	1.815125	2.093125	2.174125	1.792125	2.231125	2.269125	1.831125	2.015125	2.211125	2.103125	1.590125	1.597125	1.932125
ALDOB	1.786346154	1.852346154	1.934346154	1.878346154	1.796346154	1.862346154	1.944346154	1.735346154	1.891346154	1.793346154	1.943346154	1.827346154	1.754346154	1.820346154	1.721346154	1.717346154	1.751346154	1.681346154	1.868346154	1.723346154	1.839346154	1.937346154	1.808346154	1.759346154	1.904346154	1.897346154	2.083346154	1.985346154	2.077346154	1.970346154	1.832346154	2.014346154	1.612346154	2.075346154	1.667346154	1.960346154	1.823346154	1.741346154	1.874346154	1.742346154	2.059346154	1.776346154	1.862346154	1.941346154	1.614346154	1.622346154	1.998346154	1.770346154	1.676346154
ALDOC	3.677653846	4.221653846	4.134653846	3.708653846	4.419653846	3.583653846	3.780653846	3.043653846	3.832653846	3.971653846	4.378653846	3.998653846	2.910653846	4.428653846	3.627653846	5.436653846	3.804653846	4.207653846	4.150653846	4.106653846	3.983653846	3.518653846	4.420653846	3.396653846	3.733653846	3.754653846	4.518653846	4.025653846	3.763653846	4.891653846	4.524653846	3.940653846	3.802653846	4.627653846	3.448653846	3.451653846	4.496653846	3.989653846	4.307653846	4.087653846	3.973653846	4.165653846	4.532653846	4.936653846	3.806653846	3.865653846	3.815653846	3.735653846	4.297653846
ALG1	2.5645	3.1205	2.7525	2.8275	2.8505	2.9305	3.1475	2.8255	2.9105	3.1105	2.7425	3.2185	3.1375	2.4615	2.5825	3.0915	2.9155	2.5515	3.2205	2.6425	3.2875	2.5915	2.8125	3.2065	3.1265	2.9285	3.1905	2.7835	3.3915	3.2515	2.8435	2.6855	2.8545	2.4755	2.9755	3.0415	3.2625	3.2905	2.7595	3.0025	2.9635	3.0285	2.9395	2.6385	2.8565	3.1585	2.7735	2.9645	2.6885
ALG10	1.9243125	1.7623125	1.8468125	1.7753125	1.8573125	2.3868125	2.0843125	2.0808125	1.8253125	2.2988125	2.0338125	2.2073125	2.5713125	2.1113125	2.0223125	2.1113125	2.2318125	2.0028125	1.8188125	2.0528125	1.8463125	2.3233125	2.0168125	2.1988125	2.3163125	1.9778125	1.8943125	2.5518125	2.0818125	1.8513125	2.1528125	1.6628125	2.3133125	1.8148125	2.4188125	1.9488125	2.0708125	1.9543125	2.3548125	2.0508125	2.2363125	1.9253125	2.3318125	2.1723125	2.3648125	2.5268125	2.5653125	2.1058125	2.0378125
ALG11	4.241384615	4.165384615	4.084384615	4.112384615	3.982384615	4.408384615	3.367384615	4.511384615	4.144384615	4.113384615	4.220384615	3.886384615	4.165384615	4.385384615	4.312384615	4.484384615	4.340384615	4.360384615	3.309384615	4.029384615	4.180384615	4.196384615	3.643384615	4.599384615	4.337384615	4.077384615	3.785384615	4.362384615	3.755384615	3.882384615	3.798384615	3.960384615	4.216384615	3.635384615	4.314384615	3.936384615	4.211384615	4.057384615	4.112384615	4.504384615	4.293384615	4.192384615	4.269384615	4.252384615	4.186384615	4.056384615	4.460384615	4.331384615	4.287384615
ALG12	3.369769231	3.501769231	3.430769231	3.431769231	3.470769231	3.096769231	3.463769231	3.255769231	3.426769231	3.400769231	3.333769231	3.678769231	3.334769231	3.431769231	3.306769231	3.196769231	3.351769231	3.557769231	3.417769231	3.580769231	3.201769231	3.582769231	3.259769231	3.244769231	3.213769231	3.817769231	3.326769231	3.394769231	3.144769231	3.539769231	3.154769231	3.386769231	3.642769231	3.422769231	3.532769231	2.733769231	3.380769231	3.129769231	3.153769231	3.311769231	3.499769231	3.362769231	3.182769231	3.224769231	3.347769231	3.266769231	3.202769231	3.377769231	2.992769231
ALG13	3.499072115	2.917572115	2.949572115	3.143572115	3.169572115	3.520572115	3.540572115	3.664572115	3.534572115	3.474572115	3.542072115	2.989072115	3.610072115	3.528072115	3.465572115	3.354572115	3.476072115	3.442072115	3.332072115	3.187572115	3.254072115	3.402072115	3.420572115	3.355572115	3.584072115	3.002072115	3.266572115	3.214072115	3.343572115	2.899072115	3.229072115	3.192572115	3.632572115	3.076572115	3.447572115	3.684072115	3.811572115	3.353572115	3.298072115	3.273572115	3.780572115	3.511572115	3.146072115	3.348572115	3.351572115	3.378072115	3.353072115	3.855072115	3.877072115
ALG14	5.622548574	5.725548574	5.461048574	5.710048574	5.766548574	5.636048574	5.830548574	5.380548574	5.619048574	5.877048574	5.789548574	5.799048574	5.596048574	5.572548574	5.820548574	5.794548574	5.631048574	5.633048574	5.997048574	5.695048574	5.586048574	5.698048574	5.887048574	5.111048574	5.434048574	6.150048574	5.535548574	5.499548574	6.329048574	5.601048574	5.741548574	5.836048574	5.999048574	5.830048574	5.533548574	5.651048574	5.830048574	5.772048574	5.598048574	5.620548574	5.796548574	5.810048574	5.680548574	5.463548574	5.867548574	5.772048574	5.906548574	5.888548574	5.523048574
ALG2	3.212336538	3.383336538	3.479836538	3.189336538	3.362336538	3.425336538	3.469836538	3.517836538	3.275336538	3.463836538	3.193836538	3.487836538	3.577836538	3.171836538	3.412836538	3.155336538	3.415836538	3.371336538	3.313336538	3.209336538	3.400836538	3.352836538	3.237336538	3.477836538	3.639336538	3.417336538	3.392336538	3.566336538	3.527336538	3.325336538	3.357336538	3.230336538	3.558836538	3.252336538	3.573836538	3.424836538	3.327336538	3.487836538	3.353336538	3.428836538	3.397836538	3.254836538	3.411336538	3.481336538	3.006336538	3.364336538	3.544836538	3.358336538	3.250336538
ALG3	3.519692308	4.024692308	3.581692308	3.490692308	3.556692308	3.648692308	3.747692308	3.443692308	3.721692308	3.780692308	3.591692308	3.794692308	3.780692308	3.543692308	3.538692308	3.569692308	3.723692308	3.697692308	3.583692308	3.434692308	3.655692308	3.736692308	3.431692308	3.632692308	3.863692308	4.186692308	3.591692308	4.039692308	4.184692308	3.706692308	3.962692308	3.975692308	3.972692308	3.728692308	3.785692308	3.571692308	3.505692308	3.668692308	3.751692308	3.668692308	3.789692308	3.535692308	3.723692308	3.528692308	3.632692308	3.817692308	3.725692308	3.669692308	3.286692308
ALG5	2.159875	2.083875	2.093875	2.128875	1.977875	2.471875	2.153875	2.767875	2.568875	2.434875	2.064875	2.298875	2.524875	2.379875	2.523875	2.190875	2.712875	2.324875	2.500875	2.356875	2.424875	2.494875	2.967875	2.304875	2.856875	2.661875	2.804875	2.706875	3.242875	2.802875	2.463875	1.935875	2.123875	1.992875	1.972875	2.280875	2.034875	2.836875	2.513875	2.469875	2.406875	2.597875	2.735875	2.290875	2.304875	2.695875	3.040875	1.906875	2.204875
ALG6	4.349923077	4.394923077	4.106923077	4.286923077	4.014923077	4.326923077	3.925923077	4.187923077	4.252923077	4.167923077	4.058923077	4.283923077	3.988923077	4.179923077	4.336923077	3.996923077	4.222923077	4.120923077	3.397923077	4.002923077	3.676923077	4.121923077	3.801923077	3.892923077	3.955923077	4.105923077	3.704923077	4.274923077	4.177923077	3.358923077	4.103923077	4.090923077	4.442923077	3.777923077	4.050923077	3.815923077	4.243923077	4.082923077	3.931923077	3.853923077	4.118923077	3.883923077	4.018923077	4.054923077	4.043923077	4.069923077	4.640923077	4.555923077	4.338923077
ALG8	4.032125	4.349125	4.098125	4.006125	3.951125	4.296125	4.050125	4.082125	3.918125	4.234125	3.898125	4.311125	4.327125	4.086125	4.121125	4.273125	4.166125	4.246125	3.925125	3.819125	3.895125	4.254125	3.687125	4.107125	4.146125	4.191125	3.805125	4.434125	4.239125	3.985125	3.868125	4.220125	4.427125	3.633125	4.050125	3.988125	4.119125	4.093125	3.884125	4.253125	4.229125	3.903125	4.155125	3.972125	4.080125	4.093125	4.479125	4.340125	3.904125
ALG9	3.613975962	3.950975962	3.893975962	3.648475962	3.930475962	3.426975962	3.542475962	3.362475962	3.909975962	3.577475962	3.661475962	3.787475962	3.373975962	3.941475962	3.683975962	4.071475962	3.614975962	3.755975962	3.662975962	3.793975962	3.456975962	3.582975962	3.565975962	3.518975962	3.588975962	3.471975962	3.774475962	3.848475962	3.632475962	3.703475962	3.897975962	3.650975962	3.442475962	3.575975962	3.340475962	3.549475962	3.844475962	3.666475962	3.363975962	3.688975962	3.413975962	3.493975962	3.830475962	3.798475962	3.541975962	3.639975962	3.530975962	3.487475962	3.847975962
ALK	4.326373155	4.725873155	4.576373155	4.750373155	4.409873155	4.298373155	4.419873155	4.343873155	4.389873155	4.690873155	4.150873155	4.253373155	4.435873155	4.696873155	4.366373155	4.401373155	4.397873155	4.379373155	4.752873155	4.333873155	4.517373155	4.530873155	4.469873155	4.533873155	4.433373155	4.591373155	4.406373155	4.316373155	4.314873155	4.616873155	4.693873155	4.596373155	4.898873155	4.548873155	4.353873155	4.396373155	4.385873155	4.389873155	4.441373155	4.780873155	4.726873155	4.474373155	4.692873155	4.464373155	4.286873155	4.451873155	4.633873155	4.649373155	4.353873155
ALKAL2	3.373134615	2.059134615	3.281134615	3.390134615	2.713134615	3.378134615	2.733134615	3.927134615	2.690134615	2.116134615	1.677134615	1.852134615	1.513134615	2.910134615	3.848134615	6.000134615	4.343134615	4.131134615	1.980134615	4.048134615	3.708134615	3.786134615	1.464134615	2.320134615	3.472134615	1.836134615	2.981134615	3.032134615	1.349134615	4.776134615	2.452134615	4.555134615	1.539134615	1.926134615	1.791134615	1.910134615	6.151134615	5.162134615	4.165134615	3.249134615	4.750134615	3.397134615	2.895134615	3.405134615	3.166134615	4.718134615	2.668134615	4.460134615	3.523134615
ALKBH1	2.944682692	2.940682692	3.113182692	2.827682692	3.005682692	2.873682692	2.817682692	2.918682692	2.828182692	2.862682692	2.830682692	2.934682692	2.911182692	2.934182692	2.843182692	2.653182692	2.908682692	3.007682692	2.795682692	2.742682692	2.735182692	2.846682692	2.705182692	3.009182692	3.066682692	3.082682692	2.761182692	3.089182692	2.691182692	2.814182692	2.947182692	2.985682692	2.776682692	2.763682692	2.900682692	2.795182692	2.964182692	2.692182692	2.902182692	2.965682692	2.824682692	2.687182692	2.861682692	2.931182692	2.641182692	2.756682692	2.769682692	2.858682692	2.705682692
ALKBH2	3.481548077	3.430548077	3.504548077	3.067548077	3.609548077	3.476548077	3.566548077	3.326548077	3.621548077	3.368548077	3.509548077	3.619548077	3.308548077	3.487548077	3.094548077	3.387548077	3.645548077	3.242548077	3.704548077	3.605548077	3.423548077	3.389548077	3.231548077	3.281548077	3.623548077	3.571548077	3.687548077	3.595548077	3.621548077	3.209548077	3.726548077	3.236548077	3.329548077	3.382548077	3.334548077	3.218548077	3.130548077	3.359548077	3.349548077	3.413548077	3.165548077	3.544548077	3.563548077	3.196548077	3.566548077	3.252548077	3.103548077	3.088548077	3.280548077
ALKBH3	3.772480769	4.063480769	3.778480769	3.947480769	4.119480769	3.730480769	4.270480769	3.885480769	4.075480769	4.007480769	4.061480769	4.326480769	4.055480769	4.115480769	3.861480769	3.840480769	4.091480769	3.720480769	4.298480769	4.060480769	4.055480769	3.998480769	4.064480769	3.754480769	3.777480769	4.051480769	4.207480769	4.024480769	4.302480769	3.928480769	4.062480769	3.942480769	3.683480769	3.967480769	3.880480769	4.196480769	4.047480769	4.163480769	3.958480769	3.865480769	3.817480769	3.966480769	4.123480769	3.757480769	3.999480769	3.981480769	3.808480769	3.949480769	3.953480769
ALKBH3-AS1	1.794918269	2.106918269	1.999418269	2.032918269	1.892418269	2.028918269	1.914918269	1.904918269	1.865918269	1.981918269	1.890418269	1.950418269	1.980418269	2.102918269	2.000918269	1.944918269	2.011918269	2.051918269	2.115918269	1.978418269	2.111918269	2.127418269	2.086418269	1.959918269	1.874918269	2.598918269	1.917918269	2.000918269	2.028418269	2.178418269	2.009918269	2.044918269	2.383918269	2.124918269	1.843418269	2.026918269	1.908918269	2.069918269	2.009418269	1.826918269	2.018918269	1.960418269	1.972418269	1.867918269	1.983418269	2.286418269	1.958418269	2.070418269	1.782918269
ALKBH4	2.879019231	3.398019231	3.234019231	3.061019231	2.950019231	2.714019231	2.658019231	2.614019231	2.967019231	2.845019231	2.554019231	3.270019231	2.607019231	3.126019231	2.692019231	2.650019231	2.892019231	3.094019231	2.787019231	2.982019231	2.833019231	2.608019231	2.724019231	2.716019231	2.764019231	3.058019231	2.929019231	2.938019231	3.003019231	2.444019231	2.892019231	2.892019231	2.828019231	3.001019231	2.778019231	2.425019231	2.685019231	2.713019231	2.430019231	2.709019231	2.513019231	2.745019231	2.924019231	2.809019231	2.881019231	2.691019231	2.688019231	2.653019231	2.638019231
ALKBH5	4.152990385	4.042990385	4.093990385	4.042990385	4.045990385	4.021990385	4.318990385	3.878990385	3.947990385	4.215990385	4.208990385	4.260990385	3.852990385	3.959990385	3.797990385	4.003990385	4.054990385	3.954990385	3.988990385	3.862990385	3.990990385	3.763990385	3.893990385	4.061990385	3.956990385	3.680990385	4.034990385	3.907990385	3.803990385	4.133990385	4.350990385	4.037990385	4.002990385	4.535990385	4.199990385	4.101990385	3.907990385	4.003990385	3.897990385	4.068990385	3.749990385	4.023990385	4.066990385	4.238990385	4.118990385	3.957990385	3.793990385	3.685990385	4.018990385
ALKBH6	3.317990385	3.431990385	3.432990385	3.654990385	3.256990385	3.593990385	3.916990385	3.701990385	3.565990385	3.645990385	3.578990385	3.619990385	3.809990385	3.254990385	3.683990385	3.288990385	3.617990385	3.280990385	3.566990385	3.490990385	3.915990385	3.788990385	3.523990385	3.603990385	3.674990385	3.438990385	3.524990385	3.844990385	3.555990385	3.824990385	3.555990385	3.398990385	3.501990385	3.004990385	3.878990385	3.691990385	3.748990385	3.964990385	3.777990385	3.585990385	3.665990385	3.441990385	3.766990385	3.038990385	3.479990385	3.768990385	3.402990385	3.470990385	3.313990385
ALKBH7	3.246423077	3.375423077	3.166923077	3.165923077	3.303923077	2.808923077	3.088423077	2.803923077	3.252423077	2.986923077	3.138423077	3.442423077	2.858423077	3.256923077	3.127923077	3.128423077	2.828423077	3.166923077	2.896923077	3.145923077	2.898423077	3.056923077	3.015423077	2.973423077	3.039423077	3.679923077	3.311423077	3.045923077	3.203423077	2.984923077	3.265923077	3.262923077	3.295423077	3.466423077	2.945423077	2.809923077	2.855423077	3.115423077	2.798423077	3.042423077	3.012923077	2.928923077	3.052923077	3.041923077	2.959423077	3.130923077	3.072923077	3.198923077	2.947923077
ALKBH8	2.887278846	2.662278846	2.778778846	2.962278846	2.639278846	2.435778846	2.567278846	2.626778846	2.871778846	2.489278846	2.490278846	2.721278846	2.628778846	2.652278846	2.731278846	2.898278846	2.762778846	2.755778846	2.795778846	2.891278846	2.804778846	2.515778846	2.524778846	2.746778846	2.985278846	2.197278846	2.748778846	3.161778846	2.771778846	2.499278846	2.887778846	2.536278846	2.313278846	2.374278846	2.492278846	3.113778846	2.828778846	2.732278846	2.792278846	2.903778846	2.499778846	2.577778846	2.742778846	2.544278846	2.650278846	2.697278846	2.664778846	2.739778846	2.917278846
ALLC	3.535549071	3.602549071	3.747549071	3.710549071	3.630549071	3.530549071	3.875549071	3.752549071	4.080549071	3.748549071	3.638549071	3.734549071	3.445549071	3.933549071	3.846549071	3.922549071	3.887549071	3.523549071	3.683549071	3.821549071	3.681549071	3.744549071	4.012549071	3.557549071	3.894549071	4.058549071	3.632549071	3.733549071	4.388549071	4.085549071	3.808549071	3.630549071	3.858549071	3.510549071	3.862549071	3.727549071	3.617549071	3.992549071	4.164549071	3.602549071	4.016549071	3.693549071	3.714549071	4.055549071	3.741549071	3.941549071	4.160549071	3.833549071	3.829549071
ALMS1	5.63077076	5.32977076	5.52977076	5.27377076	5.49677076	5.58477076	5.43377076	5.55877076	5.31877076	5.36577076	5.56577076	5.42677076	5.36677076	5.60177076	5.40577076	5.54277076	5.44677076	5.29177076	5.29677076	5.43777076	5.45277076	5.22377076	5.44577076	5.66477076	5.26577076	4.82877076	5.34377076	5.32977076	5.24677076	5.32977076	5.14377076	5.32377076	5.34077076	5.30177076	5.25077076	5.21477076	5.38677076	5.04977076	5.13277076	5.69677076	5.21077076	5.39577076	5.30477076	5.11877076	5.46677076	5.28377076	5.34177076	5.26877076	5.81077076
ALMS1-IT1	2.101807692	1.946807692	2.269807692	2.118807692	2.103807692	2.291807692	2.161807692	2.010807692	2.082807692	2.092807692	2.096807692	2.026807692	2.169807692	1.968807692	1.989807692	1.966807692	2.230807692	2.062807692	2.139807692	2.221807692	1.973807692	1.849807692	2.870807692	2.194807692	2.128807692	1.760807692	1.779807692	1.763807692	1.854807692	1.827807692	2.251807692	2.217807692	1.875807692	2.216807692	2.007807692	2.455807692	2.196807692	1.879807692	1.830807692	2.117807692	1.924807692	2.071807692	1.859807692	1.947807692	2.179807692	1.799807692	1.987807692	1.833807692	2.043807692
ALMS1P1	2.458173077	2.633173077	2.763173077	2.485173077	2.516173077	2.662173077	2.533173077	2.521173077	2.695173077	2.782173077	2.471173077	2.670173077	2.343173077	2.556173077	2.420173077	2.531173077	2.691173077	2.538173077	2.866173077	2.737173077	2.610173077	2.507173077	2.750173077	2.627173077	2.640173077	2.710173077	2.536173077	2.624173077	2.507173077	2.300173077	2.569173077	2.396173077	2.741173077	3.015173077	2.761173077	2.491173077	2.274173077	2.478173077	2.986173077	2.272173077	2.878173077	2.707173077	2.653173077	2.396173077	2.577173077	2.652173077	2.654173077	2.374173077	2.554173077
ALOX12	6.06899076	6.36299076	5.87699076	5.56099076	5.55199076	5.64499076	3.97199076	4.18199076	6.33399076	5.09599076	5.15699076	5.84299076	3.73899076	5.58999076	4.88099076	5.59999076	6.03599076	5.48699076	5.62899076	5.49099076	5.47699076	6.42699076	6.05799076	5.17599076	5.52299076	6.52799076	5.51499076	6.23399076	5.69199076	5.74999076	5.62999076	6.17799076	5.19799076	5.97799076	5.96499076	5.13899076	4.90099076	4.72099076	5.20299076	5.62399076	5.62099076	5.34599076	5.34599076	5.93399076	4.97299076	4.66599076	6.00999076	5.87599076	5.18399076
ALOX12-AS1	2.6783125	2.6828125	2.6813125	2.6308125	2.6348125	2.4563125	2.4378125	2.4823125	2.6368125	2.5998125	2.6238125	2.4223125	2.4538125	2.5878125	2.4938125	2.5303125	2.5218125	2.6718125	2.4588125	2.6993125	2.1968125	2.4543125	2.4623125	2.3973125	2.4523125	2.4293125	2.5898125	2.5418125	2.3768125	2.2933125	2.6483125	2.7153125	2.3253125	2.6128125	2.3978125	2.4813125	2.5363125	2.3593125	2.3903125	2.5043125	2.3788125	2.5178125	2.4453125	2.6768125	2.4858125	2.3203125	2.5703125	2.7093125	2.5543125
ALOX12B	4.759971154	4.838971154	4.038971154	4.620971154	4.533971154	4.487971154	4.591971154	4.890971154	5.557971154	4.920971154	4.384971154	5.210971154	4.784971154	4.696971154	3.584971154	4.206971154	5.029971154	4.568971154	5.049971154	4.412971154	5.120971154	5.018971154	4.835971154	3.833971154	5.139971154	4.421971154	4.890971154	5.445971154	6.383971154	5.172971154	4.844971154	4.463971154	4.422971154	4.864971154	4.655971154	4.814971154	4.921971154	5.079971154	5.035971154	4.107971154	4.319971154	3.792971154	4.902971154	3.900971154	4.399971154	5.080971154	4.807971154	4.445971154	4.006971154
ALOX12P2	2.500105769	2.743105769	2.673105769	2.692105769	2.765105769	2.699105769	2.855105769	2.876105769	2.520105769	2.658105769	2.934105769	2.513105769	2.643105769	2.457105769	2.742105769	2.662105769	2.262105769	2.711105769	2.760105769	2.852105769	2.967105769	2.920105769	2.778105769	2.856105769	2.500105769	3.076105769	2.718105769	2.536105769	2.688105769	2.428105769	2.385105769	2.626105769	3.143105769	2.319105769	2.745105769	2.488105769	2.782105769	2.979105769	2.928105769	2.815105769	2.684105769	2.744105769	2.696105769	2.845105769	2.654105769	2.727105769	2.806105769	2.712105769	2.654105769
ALOX15	4.462317982	4.154317982	4.013317982	4.352317982	3.804317982	3.827317982	3.833317982	4.300317982	4.220317982	3.790317982	4.236317982	4.083317982	3.832317982	4.102317982	3.865317982	3.798317982	3.889317982	4.186317982	3.974317982	3.974317982	3.627317982	3.978317982	3.944317982	3.762317982	3.805317982	3.692317982	4.129317982	3.824317982	3.881317982	3.612317982	3.834317982	4.087317982	3.859317982	4.075317982	5.029317982	3.573317982	3.684317982	3.808317982	3.854317982	3.674317982	3.846317982	3.930317982	3.965317982	3.998317982	3.674317982	3.836317982	3.673317982	3.713317982	3.619317982
ALOX15B	5.179913462	6.145413462	3.899913462	5.669413462	3.403413462	4.719913462	1.497413462	2.149913462	2.819913462	6.007913462	5.445413462	2.345913462	1.334913462	3.340913462	5.920413462	1.816913462	2.131413462	4.244413462	2.023413462	2.641913462	2.859413462	6.089413462	2.257913462	2.327413462	1.971913462	6.688913462	2.198413462	2.297913462	3.109913462	1.980413462	1.633913462	6.327413462	6.625913462	4.900413462	4.173913462	1.609413462	3.276413462	4.482413462	4.489413462	2.634913462	4.416913462	4.959413462	2.991913462	3.586913462	2.233413462	2.856913462	5.382413462	6.993413462	5.320913462
ALOX5	4.629584972	4.519084972	4.599084972	4.339084972	4.286084972	4.368584972	5.083084972	5.120584972	4.512084972	4.702084972	4.494084972	4.539084972	5.591084972	4.338084972	4.424084972	4.274084972	4.339084972	4.432584972	4.548084972	4.744584972	5.075084972	5.008084972	4.239084972	4.563584972	4.399584972	4.457584972	4.644084972	4.583584972	4.359084972	4.343584972	4.643584972	4.674584972	4.282584972	4.497584972	5.222084972	5.243084972	4.741584972	4.717084972	5.456584972	5.142084972	4.479584972	4.439084972	4.592584972	4.793084972	4.536584972	4.639084972	4.308584972	4.219584972	4.473584972
ALOX5AP	4.537615385	3.490615385	3.623615385	3.944615385	4.370615385	5.227615385	5.647615385	4.840615385	3.264615385	4.011615385	3.434615385	4.471615385	4.872615385	3.726615385	4.093615385	3.835615385	4.478615385	4.127615385	4.492615385	3.368615385	4.361615385	3.125615385	3.955615385	4.734615385	3.956615385	3.646615385	3.835615385	3.653615385	3.856615385	3.771615385	3.747615385	3.330615385	2.882615385	3.441615385	5.208615385	5.287615385	3.623615385	4.260615385	4.522615385	4.912615385	4.104615385	3.382615385	4.336615385	4.618615385	3.495615385	4.085615385	3.110615385	3.400615385	3.369615385
ALOXE3	3.384802885	4.050802885	3.472802885	3.826302885	3.512802885	3.224802885	3.313802885	3.107302885	4.608302885	3.495302885	3.617802885	3.636302885	3.565302885	3.650302885	2.662302885	3.125802885	3.681302885	3.752302885	3.753802885	3.720302885	3.791802885	4.082802885	3.817802885	2.763802885	3.197302885	3.906802885	4.085302885	4.129302885	4.183302885	4.026302885	3.599802885	3.615302885	2.817802885	4.146802885	3.334802885	3.846302885	3.731302885	3.702802885	3.532302885	3.383802885	3.828302885	3.086802885	3.473302885	2.989302885	3.189802885	3.516802885	3.158302885	3.513302885	3.348302885
ALPG	2.315923077	2.705923077	2.581923077	2.528923077	2.471923077	2.465923077	2.667923077	2.663923077	2.656923077	2.612923077	2.828923077	2.525923077	2.659923077	2.378923077	2.369923077	2.568923077	2.661923077	2.386923077	2.750923077	2.647923077	2.463923077	2.698923077	2.715923077	2.477923077	2.644923077	3.270923077	2.702923077	2.876923077	2.759923077	2.882923077	2.505923077	2.517923077	2.725923077	2.753923077	2.576923077	2.752923077	2.459923077	2.796923077	2.595923077	2.687923077	2.466923077	2.711923077	2.455923077	2.339923077	2.397923077	2.666923077	2.582923077	2.627923077	2.691923077
ALPI	2.1025625	2.0690625	1.9550625	1.9380625	2.0905625	2.0815625	2.0175625	2.1400625	2.1435625	2.1220625	2.1480625	2.1720625	2.0895625	2.1270625	2.1500625	2.0130625	2.1075625	2.1755625	2.1225625	1.9950625	2.1345625	2.2200625	2.0425625	2.0270625	2.0955625	2.3600625	2.1985625	2.1510625	2.3170625	2.2865625	1.8905625	2.0870625	2.1205625	2.0270625	2.1785625	2.0445625	1.9825625	2.1155625	2.1490625	2.3675625	2.0975625	1.8800625	1.7840625	1.9535625	2.0915625	2.0905625	1.9350625	2.0535625	2.1360625
ALPK1	6.028736496	6.134736496	6.155236496	5.955736496	5.938236496	6.123236496	6.158736496	6.014236496	5.936736496	5.337236496	5.820736496	5.606236496	5.966736496	5.871736496	5.987236496	5.659236496	5.782736496	5.633736496	5.709236496	5.934736496	5.832736496	5.735736496	5.525736496	6.079236496	5.772736496	5.562736496	5.866236496	5.616736496	5.384736496	5.382736496	5.538736496	5.864236496	5.399736496	5.833736496	5.388236496	5.864236496	5.582236496	5.745736496	5.830236496	5.848236496	5.617236496	5.596236496	5.666236496	5.902236496	5.989736496	5.812236496	5.633736496	5.778236496	5.764736496
ALPK2	3.448550933	3.427550933	3.612050933	3.491550933	3.528050933	3.593050933	3.956550933	3.952550933	3.465550933	3.596050933	3.563050933	3.703550933	3.504050933	3.617550933	4.129050933	3.748050933	3.894050933	3.494550933	3.492550933	4.004550933	4.110550933	3.518050933	3.424550933	3.444050933	3.581050933	3.751050933	3.801050933	3.468050933	3.731050933	3.877550933	3.648050933	3.815550933	3.747550933	3.796550933	3.630550933	3.721050933	4.270050933	3.453050933	3.684550933	3.771550933	3.964550933	3.685550933	3.883050933	3.442550933	4.296550933	3.668050933	3.585550933	3.488550933	3.498550933
ALPK3	3.421181602	3.342181602	3.870181602	3.251681602	3.262181602	3.499181602	3.530181602	3.332181602	3.502181602	3.404181602	3.452181602	3.292181602	3.343681602	3.779181602	3.559681602	4.535181602	3.499181602	3.531681602	3.450681602	3.546181602	3.677181602	3.246681602	3.373181602	3.570181602	3.534681602	3.176181602	3.770181602	3.517681602	3.427181602	3.713181602	3.318681602	3.426181602	3.543181602	3.487681602	3.594181602	3.437681602	3.602181602	3.648181602	3.435681602	3.494681602	3.492181602	3.640681602	3.778681602	4.367181602	3.510681602	3.371681602	3.619181602	3.433681602	3.461181602
ALPL	2.183961538	1.870961538	1.730461538	2.014961538	2.539961538	2.304961538	2.497961538	2.574961538	2.235461538	2.680961538	2.137461538	2.175961538	2.373961538	2.033461538	2.274961538	2.457461538	2.268461538	2.133961538	2.192961538	2.038461538	2.574961538	2.419461538	2.247961538	2.470461538	2.303961538	2.122461538	2.220461538	2.076461538	2.048961538	2.283961538	2.506461538	2.211461538	2.367461538	2.029961538	2.496961538	2.103961538	2.421961538	2.320461538	2.143461538	2.690961538	2.539461538	2.321961538	2.314461538	2.329461538	2.636961538	2.287461538	2.224961538	2.257961538	2.113461538
ALPP	1.868269231	2.134269231	1.946269231	1.862269231	1.886269231	2.220269231	2.091269231	2.243269231	1.963269231	1.835269231	2.306269231	2.276269231	2.274269231	1.907269231	1.882269231	2.179269231	1.712269231	2.115269231	2.091269231	2.021269231	1.960269231	2.283269231	2.550269231	1.876269231	1.886269231	2.021269231	2.303269231	2.275269231	2.114269231	2.047269231	1.904269231	2.224269231	2.139269231	1.852269231	2.690269231	2.070269231	2.026269231	2.066269231	1.967269231	1.956269231	2.157269231	2.127269231	1.907269231	1.971269231	1.879269231	2.168269231	2.102269231	1.929269231	2.181269231
ALS2	4.517272183	4.224272183	4.227272183	4.486272183	5.188272183	5.141272183	4.693272183	5.003272183	5.147272183	4.995272183	4.872272183	5.512272183	5.656272183	4.371272183	5.042272183	5.034272183	5.439272183	4.398272183	4.864272183	5.267272183	5.064272183	4.727272183	5.551272183	4.744272183	4.447272183	4.927272183	5.129272183	4.678272183	5.142272183	5.191272183	5.499272183	5.015272183	4.157272183	5.313272183	4.635272183	6.453272183	5.799272183	5.557272183	5.492272183	4.794272183	5.109272183	4.934272183	4.947272183	4.163272183	4.739272183	5.065272183	5.032272183	5.140272183	5.242272183
ALS2CL	4.131413462	3.919413462	4.156413462	4.187413462	3.926413462	3.563413462	3.196413462	3.268413462	3.819413462	3.780413462	4.486413462	3.830413462	3.169413462	3.586413462	3.850413462	3.378413462	3.612413462	3.518413462	3.668413462	3.948413462	3.496413462	4.141413462	3.916413462	3.437413462	3.422413462	3.551413462	3.860413462	3.696413462	3.580413462	3.655413462	3.904413462	3.590413462	3.402413462	3.539413462	3.345413462	3.647413462	3.668413462	3.591413462	3.284413462	3.197413462	3.171413462	3.237413462	3.670413462	3.489413462	3.695413462	3.578413462	3.419413462	3.847413462	4.104413462
ALX1	3.607461754	4.182461754	3.668461754	4.306461754	3.722461754	3.770461754	3.872461754	3.028461754	3.777461754	4.226461754	4.242461754	3.741461754	3.877461754	3.832461754	3.405461754	3.789461754	4.446461754	4.035461754	4.106461754	3.635461754	3.652461754	3.850461754	3.801461754	3.747461754	3.936461754	4.156461754	3.863461754	4.360461754	3.701461754	4.013461754	4.107461754	3.788461754	3.741461754	3.864461754	3.703461754	3.459461754	3.461461754	3.890461754	3.596461754	3.803461754	3.971461754	3.653461754	3.558461754	3.781461754	3.472461754	3.772461754	3.754461754	3.943461754	3.305461754
ALX3	4.091967477	4.171967477	4.096967477	3.943967477	3.819967477	3.929967477	4.081967477	3.884967477	4.199967477	3.888967477	4.130967477	4.119967477	4.405967477	4.330967477	3.922967477	3.689967477	4.172967477	3.985967477	4.284967477	3.883967477	4.112967477	4.005967477	4.185967477	3.775967477	3.867967477	4.512967477	4.290967477	3.916967477	4.111967477	4.096967477	3.896967477	3.816967477	4.185967477	4.045967477	4.256967477	4.127967477	4.013967477	4.136967477	4.139967477	4.019967477	3.909967477	3.813967477	3.763967477	4.166967477	3.933967477	4.062967477	3.914967477	3.714967477	3.951967477
ALX4	4.252534383	4.377534383	4.354534383	4.071534383	4.151534383	4.418534383	4.500534383	4.220534383	4.444534383	4.428534383	4.775534383	4.390534383	4.484534383	4.404534383	4.363534383	4.344534383	4.102534383	4.284534383	4.580534383	4.068534383	4.331534383	4.478534383	4.455534383	4.388534383	4.212534383	4.212534383	4.300534383	4.235534383	4.436534383	4.378534383	4.421534383	4.135534383	4.488534383	4.342534383	4.050534383	4.407534383	4.226534383	4.609534383	4.287534383	4.488534383	4.408534383	4.141534383	4.387534383	4.332534383	4.552534383	4.324534383	4.001534383	4.382534383	4.315534383
ALYREF	6.055384821	6.465884821	6.093884821	6.111384821	6.071384821	6.754884821	7.384384821	6.699384821	6.705884821	7.122884821	6.817384821	7.003384821	7.068384821	6.575384821	6.367884821	6.196884821	6.837384821	6.625884821	6.764384821	6.548884821	6.733884821	6.590384821	6.782384821	6.646884821	6.862884821	6.979884821	6.741384821	6.354884821	7.248384821	6.967384821	7.155884821	6.826884821	7.153384821	7.046384821	7.197884821	6.893884821	6.729884821	7.124884821	6.729884821	6.563384821	6.464384821	6.546884821	6.755384821	6.404384821	6.827884821	6.945884821	6.580384821	6.409884821	6.283384821
AMACR	2.466802885	2.652802885	2.461802885	2.631802885	2.420302885	2.314302885	2.316802885	1.987302885	2.476802885	2.831302885	2.854802885	2.497802885	2.396802885	2.649302885	2.854302885	2.157802885	2.328302885	2.628802885	2.242802885	2.213302885	2.206802885	2.535802885	2.532802885	2.159302885	2.339302885	2.814302885	2.385802885	2.588302885	2.450302885	2.303302885	2.690302885	2.650302885	3.065302885	2.686302885	2.345802885	2.694802885	2.919302885	2.438302885	2.367802885	2.547302885	2.907302885	2.314802885	2.521802885	2.371802885	2.221802885	2.318302885	3.572802885	3.065802885	2.422802885
AMBN	3.70631304	4.02831304	3.82331304	3.98431304	3.65031304	3.69031304	3.65431304	3.79631304	3.67031304	3.58031304	3.89331304	4.01231304	3.73731304	3.88931304	3.83731304	3.82031304	3.42731304	4.05731304	3.62131304	4.13831304	3.97531304	3.71331304	3.63131304	3.79331304	3.96231304	3.96531304	4.11731304	3.82631304	4.18831304	3.90231304	4.29531304	3.56331304	3.79931304	3.89831304	3.79731304	3.67731304	4.06031304	3.98631304	4.74631304	3.91131304	3.93031304	4.14531304	3.58031304	3.87931304	3.78631304	4.23231304	3.65731304	3.59931304	3.80031304
AMBP	3.647169067	3.838669067	3.871669067	3.659169067	4.040169067	3.712169067	3.614669067	3.977169067	3.700669067	3.879169067	3.908669067	4.053169067	3.707669067	3.867669067	3.745669067	4.049669067	3.870169067	3.829169067	4.202669067	3.696169067	4.057669067	4.105169067	3.917669067	3.599169067	3.657669067	3.884669067	3.938169067	3.890669067	3.991169067	3.822669067	4.061169067	3.967169067	3.848669067	4.032169067	3.936169067	3.871169067	3.658669067	3.920169067	3.851169067	3.948169067	3.920169067	3.816169067	3.878169067	3.855169067	3.774169067	3.881669067	3.816169067	3.662169067	3.748169067
AMBRA1	1.836923077	1.940923077	1.798923077	2.486923077	1.993923077	2.216923077	2.227923077	2.181923077	2.137923077	2.154923077	1.937923077	2.157923077	2.469923077	2.011923077	2.004923077	1.771923077	2.170923077	1.883923077	2.003923077	1.949923077	2.044923077	2.224923077	2.053923077	2.017923077	2.333923077	2.200923077	2.001923077	1.924923077	2.465923077	2.227923077	2.191923077	2.136923077	2.058923077	2.136923077	2.358923077	2.097923077	2.021923077	2.332923077	2.394923077	2.030923077	1.829923077	1.972923077	1.894923077	1.910923077	1.945923077	2.069923077	2.253923077	1.851923077	1.827923077
AMD1	7.729089686	7.782089686	7.576089686	7.644089686	7.941089686	8.425089686	8.167089686	8.186089686	8.071089686	7.934089686	7.675089686	8.102089686	8.753089686	7.731089686	7.579089686	7.193089686	8.174089686	7.773089686	7.866089686	7.666089686	8.131089686	7.761089686	8.067089686	7.398089686	8.534089686	7.889089686	7.813089686	8.433089686	8.743089686	8.450089686	7.816089686	7.474089686	7.956089686	7.663089686	8.496089686	8.377089686	8.184089686	8.495089686	8.297089686	7.707089686	8.293089686	7.825089686	7.813089686	7.667089686	8.094089686	8.189089686	7.706089686	7.553089686	7.655089686
AMDHD1	3.844167617	3.667167617	3.479167617	4.427167617	4.304167617	4.680167617	4.006167617	4.319167617	5.280167617	4.638167617	4.728167617	4.227167617	3.594167617	4.791167617	3.783167617	4.298167617	4.241167617	3.974167617	4.189167617	4.132167617	3.877167617	4.195167617	4.029167617	3.988167617	3.948167617	3.698167617	3.544167617	5.363167617	4.026167617	4.832167617	3.561167617	3.820167617	3.530167617	4.222167617	4.357167617	4.437167617	3.857167617	3.637167617	3.836167617	3.923167617	4.818167617	3.462167617	3.905167617	3.622167617	3.506167617	4.208167617	3.736167617	3.834167617	3.632167617
AMDHD2	2.34175	2.97075	2.70475	2.89675	2.83775	3.05775	3.35175	3.14675	2.52375	3.42275	3.16075	3.43775	3.20275	2.52875	2.94675	2.95075	3.15775	2.74175	3.24775	2.90875	3.22275	3.06775	2.59575	3.44575	3.06375	3.12575	2.47675	3.15475	3.03175	3.27475	3.48875	3.09575	3.06375	3.42775	3.19175	2.89275	2.85275	2.96275	2.78475	3.11975	3.07775	3.05775	2.86175	2.73675	3.09875	3.18275	2.89875	2.92775	2.73975
AMELX	1.614740385	1.646740385	2.312740385	1.774740385	1.760740385	1.913740385	1.739740385	1.893740385	1.770740385	1.988740385	1.648740385	1.716740385	1.759740385	1.881740385	1.834740385	1.828740385	1.805740385	1.937740385	1.765740385	1.861740385	1.859740385	1.989740385	1.658740385	1.875740385	1.702740385	2.321740385	1.879740385	1.920740385	1.644740385	1.814740385	1.722740385	1.911740385	1.815740385	1.777740385	1.745740385	1.679740385	1.774740385	1.916740385	2.070740385	1.707740385	1.823740385	1.661740385	1.620740385	1.673740385	1.833740385	1.826740385	1.772740385	1.874740385	1.887740385
AMELY	1.880048077	1.856048077	2.055048077	2.007048077	2.024048077	1.858048077	1.693048077	1.915048077	2.216048077	1.899048077	1.906048077	1.815048077	2.124048077	2.174048077	2.024048077	1.861048077	1.966048077	1.820048077	1.829048077	2.154048077	1.884048077	1.888048077	1.811048077	1.777048077	2.025048077	1.784048077	2.047048077	2.170048077	2.139048077	1.807048077	1.935048077	1.982048077	1.958048077	2.163048077	1.802048077	1.854048077	1.849048077	1.902048077	1.814048077	1.937048077	1.951048077	1.924048077	1.922048077	1.966048077	1.779048077	1.917048077	1.867048077	1.925048077	1.867048077
AMER1	4.608305941	5.061305941	4.745305941	4.521305941	4.560305941	4.385305941	4.763305941	4.440305941	4.468305941	4.491305941	4.642305941	4.290305941	4.360305941	4.733305941	4.678305941	4.710305941	4.465305941	4.550305941	4.866305941	4.698305941	4.591305941	4.652305941	4.447305941	4.527305941	4.516305941	4.610305941	4.713305941	4.541305941	4.463305941	4.840305941	4.611305941	4.563305941	4.256305941	4.594305941	4.389305941	4.275305941	4.446305941	4.662305941	4.912305941	4.408305941	4.537305941	4.446305941	4.234305941	4.436305941	4.561305941	4.712305941	4.507305941	4.571305941	4.516305941
AMER2	3.92963774	3.44263774	3.36863774	3.29663774	3.44963774	3.37463774	3.38363774	3.28663774	3.31963774	3.33263774	3.13263774	3.75463774	3.26963774	3.29363774	3.17863774	3.24663774	3.32963774	3.36563774	3.49463774	3.27063774	3.31163774	3.38863774	3.13263774	3.55863774	3.47463774	3.91463774	3.54363774	3.22363774	3.31263774	3.36663774	3.38963774	3.62863774	3.66363774	3.82263774	3.29363774	3.34463774	3.45463774	3.32563774	3.28463774	3.34863774	3.30463774	3.33063774	3.36263774	3.40663774	3.34563774	3.43263774	3.43963774	3.15163774	3.56663774
AMER3	2.260663462	2.146663462	2.308663462	2.278663462	2.306663462	2.225663462	2.263663462	2.258663462	2.258663462	2.357663462	2.444663462	2.192663462	2.533663462	2.278663462	2.228663462	2.266663462	2.330663462	2.287663462	2.301663462	2.306663462	2.157663462	2.428663462	2.257663462	2.256663462	2.550663462	2.669663462	2.475663462	2.348663462	2.481663462	2.300663462	2.264663462	2.321663462	2.394663462	2.783663462	2.045663462	2.205663462	2.095663462	2.473663462	2.263663462	2.075663462	2.551663462	2.342663462	2.116663462	2.590663462	2.056663462	2.592663462	2.234663462	2.226663462	2.197663462
AMFR	3.764528846	3.390528846	3.102028846	2.971528846	4.186528846	2.971028846	4.521528846	2.776528846	4.253028846	3.704028846	3.802028846	4.145028846	2.405528846	4.265528846	2.104528846	4.325528846	3.120528846	4.139028846	3.649528846	2.425028846	3.495028846	3.811528846	3.201528846	3.554528846	3.138528846	4.140028846	4.567028846	4.146528846	3.773528846	3.753528846	3.329528846	2.999028846	3.602028846	4.188528846	3.741528846	4.101528846	4.564528846	4.198528846	3.985028846	3.264528846	3.418028846	3.994028846	3.431028846	2.798528846	4.118028846	3.051528846	2.221028846	3.491528846	3.586528846
AMH	4.192416118	4.429416118	4.954416118	4.404416118	4.528416118	4.769416118	4.138416118	4.422416118	4.707416118	4.176416118	4.604416118	4.293416118	4.401416118	4.713416118	4.334416118	4.453416118	4.544416118	4.749416118	4.485416118	4.502416118	4.448416118	4.567416118	4.294416118	4.730416118	4.598416118	4.079416118	4.489416118	4.537416118	4.585416118	4.191416118	4.665416118	4.587416118	4.526416118	4.186416118	4.339416118	4.395416118	4.281416118	4.751416118	4.370416118	4.388416118	4.341416118	4.340416118	4.658416118	4.349416118	4.313416118	4.504416118	4.733416118	4.562416118	4.373416118
AMHR2	2.282971154	2.557971154	2.503971154	2.715971154	2.656971154	2.653971154	2.815971154	2.575971154	2.498971154	2.770971154	2.381971154	3.061971154	2.951971154	2.736971154	2.611971154	2.829971154	2.490971154	2.860971154	2.933971154	2.690971154	2.510971154	3.008971154	2.822971154	2.522971154	2.522971154	2.782971154	3.029971154	2.844971154	2.727971154	2.830971154	2.855971154	2.064971154	2.722971154	2.501971154	2.699971154	2.599971154	2.572971154	2.766971154	2.743971154	2.815971154	2.852971154	2.528971154	2.578971154	2.733971154	2.570971154	2.993971154	2.500971154	2.571971154	2.607971154
AMIGO1	3.008865385	2.452865385	2.850865385	2.215865385	2.491865385	1.960865385	2.737865385	2.194865385	2.032865385	3.104865385	3.116865385	2.543865385	1.966865385	2.727865385	2.657865385	2.886865385	2.093865385	2.676865385	2.068865385	2.672865385	2.623865385	2.258865385	2.276865385	2.150865385	2.588865385	3.293865385	2.487865385	2.250865385	2.229865385	2.663865385	1.664865385	2.603865385	3.287865385	3.027865385	2.582865385	2.085865385	2.546865385	2.546865385	2.537865385	2.938865385	2.223865385	2.727865385	2.046865385	2.878865385	2.248865385	2.255865385	2.600865385	3.042865385	2.775865385
AMIGO2	3.184048077	2.810048077	3.653048077	3.176048077	3.448048077	3.795048077	4.155048077	4.286048077	3.507048077	3.886048077	2.777048077	3.435048077	4.899048077	3.495048077	3.890048077	4.104048077	3.548048077	3.574048077	3.240048077	3.818048077	4.103048077	2.610048077	3.755048077	3.870048077	3.950048077	2.818048077	3.698048077	3.860048077	3.573048077	3.897048077	3.873048077	4.144048077	3.599048077	3.485048077	3.640048077	4.449048077	4.598048077	4.848048077	3.934048077	4.082048077	3.973048077	4.108048077	4.107048077	4.010048077	3.628048077	3.745048077	3.280048077	3.579048077	4.009048077
AMMECR1	3.764658654	3.681158654	3.270658654	3.696158654	3.492658654	3.716158654	3.522658654	3.995658654	3.670658654	3.818658654	3.521158654	3.871158654	3.801158654	3.275158654	3.221158654	2.898158654	3.881158654	3.151658654	3.413658654	3.437158654	3.972658654	3.652158654	3.574158654	3.291658654	4.067658654	3.039158654	3.286158654	4.099658654	4.955158654	3.511158654	3.685158654	3.203158654	3.759658654	3.101658654	4.075158654	3.660158654	3.859158654	4.154158654	4.029658654	3.067658654	3.695658654	3.323658654	3.422158654	3.108158654	3.955658654	4.024658654	3.885658654	3.488158654	3.101658654
AMMECR1L	7.26720536	7.36820536	7.47120536	7.40220536	7.24720536	7.32320536	6.96820536	7.09320536	7.15420536	6.99220536	7.21820536	7.41720536	6.97020536	7.26720536	7.25320536	6.95120536	7.01720536	7.41320536	6.97720536	7.16020536	7.09720536	7.19820536	6.89720536	7.40720536	7.26120536	7.31020536	7.21320536	7.35720536	6.66420536	6.86020536	7.08420536	7.02520536	6.94220536	6.76020536	7.21920536	6.88620536	7.25420536	6.93420536	6.91820536	7.18220536	7.12220536	7.21920536	7.21920536	7.06420536	7.41620536	7.00620536	7.08420536	7.17420536	7.05520536
AMN	4.912778414	4.382778414	5.161778414	4.580778414	4.819778414	4.520778414	4.287778414	4.407778414	4.630778414	4.445778414	5.041778414	4.855778414	4.489778414	4.721778414	4.553778414	4.407778414	4.230778414	4.631778414	4.614778414	4.429778414	3.881778414	4.945778414	4.440778414	4.711778414	4.894778414	4.929778414	4.644778414	5.122778414	4.483778414	4.558778414	4.356778414	4.339778414	4.702778414	4.634778414	4.642778414	4.108778414	4.083778414	4.465778414	4.413778414	4.606778414	4.641778414	4.106778414	4.128778414	4.387778414	4.238778414	4.777778414	4.734778414	4.229778414	4.796778414
AMN1	3.220721154	2.932721154	3.090721154	3.382721154	3.346721154	3.066721154	2.821721154	3.693721154	3.386721154	3.310721154	3.339721154	3.011721154	2.934721154	3.192721154	3.048721154	3.133721154	3.161721154	3.073721154	2.812721154	3.327721154	2.671721154	2.968721154	3.280721154	2.789721154	3.160721154	2.425721154	2.961721154	3.060721154	3.187721154	2.729721154	3.260721154	3.109721154	2.504721154	2.799721154	2.724721154	3.096721154	3.264721154	2.832721154	2.939721154	3.035721154	2.805721154	3.365721154	2.905721154	2.935721154	3.305721154	2.824721154	3.129721154	2.949721154	3.516721154
AMOT	4.28255648	4.04255648	4.49455648	4.05355648	4.04055648	3.97755648	4.35055648	4.27655648	4.17555648	4.16055648	3.87855648	4.00955648	4.05655648	4.38855648	4.05255648	3.99355648	4.06455648	4.37255648	4.16255648	4.11055648	4.27255648	4.20855648	4.22255648	4.09455648	3.94255648	4.32355648	4.11255648	4.06055648	4.24355648	4.24255648	4.37555648	4.66155648	4.27455648	4.15855648	3.99755648	4.02755648	4.06555648	4.08755648	4.21055648	4.27055648	4.03355648	4.14455648	4.17055648	4.02955648	3.99055648	4.00055648	4.22355648	3.93155648	4.30955648
AMOTL1	5.993524687	6.460024687	6.025024687	6.229024687	6.001524687	5.901524687	5.746024687	6.124524687	6.003024687	6.200524687	6.218024687	6.308524687	6.286524687	5.913524687	5.828024687	5.937024687	6.220024687	5.976024687	6.122024687	6.444524687	6.494024687	6.338024687	6.070524687	6.243024687	6.443024687	6.127024687	5.914524687	6.407024687	6.453024687	6.200024687	5.972024687	6.292024687	6.472024687	6.191524687	6.535524687	5.765524687	6.085524687	6.504524687	6.385524687	6.250524687	6.121524687	6.239024687	6.068024687	5.923524687	6.308524687	6.288524687	6.369024687	5.950524687	6.061524687
AMOTL2	6.705916955	6.762916955	7.055916955	6.838916955	6.776916955	7.691916955	6.107916955	6.648916955	6.888916955	6.173916955	6.293916955	7.338916955	7.040916955	6.918916955	7.089916955	7.252916955	6.934916955	7.295916955	6.897916955	6.749916955	7.084916955	7.083916955	7.024916955	7.024916955	7.007916955	6.409916955	6.835916955	6.762916955	6.968916955	7.085916955	6.461916955	6.339916955	5.851916955	6.704916955	6.671916955	6.975916955	6.886916955	6.758916955	6.645916955	7.047916955	6.739916955	6.979916955	6.757916955	7.125916955	6.592916955	6.753916955	6.763916955	6.654916955	6.795916955
AMPD1	4.40837714	4.14737714	4.58437714	4.13237714	4.44037714	4.27837714	4.35937714	4.06737714	4.41037714	4.29737714	4.38037714	4.30137714	4.37037714	4.29437714	4.19237714	4.28237714	4.25237714	4.32637714	4.56637714	4.56637714	4.49337714	4.38037714	4.36037714	4.50137714	4.28337714	4.54737714	4.22037714	4.46037714	4.64837714	4.27637714	4.19237714	4.44437714	4.43937714	4.56737714	4.14437714	4.16137714	4.11837714	4.07937714	4.21637714	4.42737714	4.54437714	4.18937714	4.29737714	4.33537714	4.33237714	4.54637714	4.37337714	4.12037714	4.06037714
AMPD2	6.160740057	6.271740057	6.277740057	6.275740057	5.931740057	6.185740057	6.112740057	6.135740057	6.447740057	6.239740057	6.028740057	6.284740057	6.136740057	5.969740057	6.042740057	5.950740057	6.410740057	6.187740057	5.770740057	6.254740057	6.306740057	6.128740057	5.921740057	6.310740057	6.242740057	5.984740057	6.167740057	6.127740057	5.955740057	6.246740057	6.181740057	5.978740057	5.824740057	5.890740057	6.062740057	6.108740057	5.960740057	6.095740057	5.892740057	6.244740057	6.008740057	5.788740057	6.356740057	6.016740057	6.260740057	6.008740057	5.605740057	6.232740057	5.879740057
AMPD3	3.108048077	3.316548077	3.356548077	3.097048077	3.242548077	3.061048077	3.292048077	3.077548077	3.441048077	3.146548077	3.337548077	3.089048077	3.072548077	3.186548077	3.025548077	2.786048077	3.281048077	3.346548077	3.073048077	3.063548077	3.288048077	3.056548077	3.090548077	3.165548077	3.605548077	3.057548077	3.175548077	3.343548077	4.137548077	3.338048077	3.289048077	3.039548077	2.673548077	2.971548077	3.447548077	3.107548077	3.041548077	3.575548077	3.396048077	3.059548077	2.908548077	2.658048077	2.966548077	3.114048077	2.739548077	3.082048077	2.807548077	3.003048077	3.111048077
AMPH	3.640143837	4.127143837	5.338143837	4.346143837	4.005143837	4.092143837	4.532143837	4.618143837	4.058143837	4.335143837	4.001143837	4.054143837	4.438143837	4.486143837	4.268143837	4.959143837	4.791143837	4.575143837	4.224143837	4.199143837	4.794143837	4.743143837	3.869143837	4.618143837	4.744143837	3.880143837	4.101143837	4.000143837	3.664143837	4.182143837	4.541143837	4.835143837	4.377143837	3.842143837	4.542143837	3.761143837	4.510143837	4.049143837	4.168143837	4.569143837	4.278143837	4.835143837	4.575143837	4.004143837	5.551143837	4.884143837	4.023143837	4.734143837	4.945143837
AMT	3.932384615	3.239384615	3.578384615	3.648384615	3.326384615	3.498384615	3.441384615	3.529384615	3.302384615	3.599384615	3.917384615	3.074384615	3.100384615	3.473384615	3.872384615	3.919384615	3.587384615	3.584384615	3.475384615	3.699384615	3.447384615	3.572384615	3.454384615	3.453384615	3.293384615	3.501384615	3.630384615	3.239384615	2.833384615	3.362384615	3.465384615	3.670384615	3.635384615	3.379384615	3.348384615	3.245384615	3.582384615	3.257384615	3.287384615	3.260384615	3.223384615	3.937384615	3.321384615	3.350384615	3.667384615	3.530384615	3.521384615	3.389384615	3.800384615
AMTN	1.313762193	1.313762193	1.313762193	1.313762193	1.313762193	1.313762193	1.313762193	1.313762193	1.313762193	1.313762193	1.313762193	1.313762193	1.313762193	1.313762193	1.313762193	1.313762193	1.313762193	1.313762193	1.313762193	1.313762193	1.313762193	1.313762193	1.313762193	1.313762193	1.313762193	1.313762193	1.313762193	1.313762193	1.313762193	1.313762193	1.313762193	1.313762193	1.313762193	1.313762193	1.313762193	1.313762193	1.313762193	1.313762193	1.313762193	1.313762193	1.313762193	1.313762193	1.313762193	1.313762193	1.313762193	1.313762193	1.313762193	1.313762193	1.313762193
AMY1A	3.46825	2.96925	2.98025	2.82925	3.48625	3.11725	3.87325	3.77325	2.92525	3.10325	3.61025	2.27625	3.03925	2.89125	3.79225	3.64225	3.84425	2.85725	3.21725	3.57925	2.75525	3.40925	3.18725	3.63425	2.99025	2.74525	3.42825	2.97525	2.52625	2.57525	3.00025	3.38025	3.30025	2.57225	3.18425	3.38325	3.59025	3.14125	3.08125	3.06125	3.42525	3.38125	2.47425	3.08925	3.07425	2.92825	3.24925	3.52625	4.26125
AMZ1	2.616033654	2.738533654	2.674033654	2.596533654	2.718533654	2.692533654	2.693033654	2.711033654	2.745033654	2.956533654	2.837533654	2.798033654	2.761033654	2.718533654	2.756533654	2.774533654	2.680533654	2.700533654	2.746033654	2.598533654	2.604033654	2.844533654	2.738533654	2.557033654	2.932033654	2.851033654	3.025533654	2.856533654	2.829033654	3.000533654	2.780033654	2.988033654	2.925033654	2.692533654	2.745033654	2.605033654	2.590533654	2.907033654	2.998533654	2.597533654	2.869033654	2.582033654	2.791533654	2.761533654	2.498533654	2.897533654	2.895533654	2.671033654	2.690033654
AMZ2	6.664417667	6.835917667	6.618417667	6.575417667	6.429917667	6.488417667	6.714917667	6.490917667	6.258917667	6.371417667	6.493917667	6.630917667	6.509917667	6.381417667	6.515917667	6.560917667	6.463417667	6.244417667	6.507417667	6.644917667	6.697917667	6.446417667	6.150917667	6.601417667	6.613417667	6.279417667	6.675917667	6.499417667	6.048417667	6.617417667	6.437917667	6.333917667	6.301917667	6.446917667	6.595417667	6.876917667	6.882917667	6.749417667	6.565417667	6.474917667	6.683917667	6.322417667	6.543917667	6.891917667	6.469917667	6.516917667	6.413417667	6.572917667	6.485417667
AMZ2P1	3.499519231	3.392519231	3.506519231	4.471519231	3.806519231	3.332519231	3.858519231	3.737519231	3.530519231	3.620519231	3.701519231	3.471519231	3.548519231	3.761519231	3.516519231	3.694519231	3.764519231	3.599519231	3.584519231	3.547519231	3.416519231	3.698519231	3.493519231	3.569519231	3.435519231	3.278519231	3.688519231	3.820519231	3.706519231	3.646519231	3.494519231	3.460519231	3.048519231	3.245519231	3.433519231	3.637519231	3.740519231	3.424519231	3.437519231	3.745519231	3.509519231	3.641519231	4.082519231	3.616519231	3.586519231	3.712519231	3.343519231	3.386519231	3.882519231
ANAPC1	6.253881502	6.600381502	6.516881502	6.259381502	6.210381502	6.313881502	6.352381502	6.233881502	6.344881502	6.268881502	6.281881502	6.285381502	6.163381502	6.287381502	6.274881502	6.182881502	6.383881502	6.312381502	6.261881502	6.330881502	6.235881502	6.320881502	6.085381502	6.178881502	6.217381502	6.373881502	6.276381502	6.396381502	6.478381502	6.685381502	6.438381502	6.159381502	6.345381502	6.325381502	6.231381502	6.358881502	6.174381502	6.309881502	6.081881502	6.315381502	6.351881502	6.173381502	6.217881502	6.122881502	6.318881502	6.321881502	6.204881502	6.109381502	6.283881502
ANAPC10	2.808572115	2.333572115	2.791572115	2.650572115	2.846572115	2.942572115	3.024072115	3.019072115	2.782572115	2.912072115	3.169572115	2.661572115	3.246072115	2.827072115	2.854572115	3.205572115	3.253572115	2.773572115	3.052072115	3.077572115	2.858572115	3.161072115	3.248072115	2.982572115	3.048072115	2.665572115	2.714572115	3.603072115	3.028572115	2.886572115	3.291072115	2.960572115	2.673572115	2.860572115	3.108072115	3.395072115	3.072572115	3.051572115	3.146072115	3.090572115	3.121072115	2.896072115	2.899572115	2.837572115	2.974072115	3.345072115	3.193072115	3.179072115	3.242572115
ANAPC11	3.714995192	3.737495192	3.523995192	3.565995192	3.559495192	3.497495192	3.629995192	3.506495192	3.557495192	3.683995192	3.620495192	3.652995192	3.752495192	3.713495192	3.469495192	3.590995192	3.615495192	3.411995192	3.527495192	3.529495192	3.444495192	3.578495192	3.460995192	3.376495192	3.665495192	3.728995192	3.606995192	3.498495192	3.623995192	3.537495192	3.602495192	3.727995192	3.574495192	3.700495192	3.542995192	3.423995192	3.347995192	3.678995192	3.582995192	3.700495192	3.651995192	3.548495192	3.755495192	3.451495192	3.724495192	3.695495192	3.558495192	3.517995192	3.400495192
ANAPC13	3.189403846	3.256403846	3.251903846	3.116903846	3.303903846	3.247403846	3.487403846	3.169403846	3.229903846	3.340403846	3.456403846	3.213403846	3.342903846	3.234903846	3.236903846	3.271403846	3.357403846	3.324903846	3.673903846	3.291403846	3.424403846	3.463403846	3.261903846	3.271403846	3.137403846	3.550903846	3.316903846	3.305403846	3.111903846	3.546403846	3.281403846	3.333403846	3.606403846	3.610403846	3.526903846	3.552403846	3.310903846	3.123903846	3.452903846	3.316403846	3.378403846	3.344403846	3.303903846	3.470403846	3.080903846	3.475903846	3.253903846	3.357903846	3.352403846
ANAPC15	6.275551704	6.490551704	6.378551704	6.611551704	6.793551704	6.017551704	6.597551704	5.988551704	6.560551704	6.540551704	6.877551704	6.800551704	6.127551704	6.771551704	6.268551704	6.332551704	6.282551704	6.287551704	6.735551704	6.803551704	6.040551704	6.202551704	6.809551704	6.084551704	6.134551704	6.751551704	6.621551704	6.305551704	6.730551704	6.590551704	6.953551704	6.842551704	6.759551704	6.977551704	6.302551704	6.207551704	6.239551704	6.235551704	6.468551704	6.395551704	6.279551704	6.498551704	6.444551704	6.303551704	6.443551704	6.267551704	6.450551704	6.379551704	6.342551704
ANAPC16	7.583193833	7.619193833	7.865693833	7.777693833	7.932193833	7.468693833	7.412193833	7.347693833	7.713193833	7.503193833	7.889693833	7.526693833	6.795193833	7.854693833	7.617193833	7.874193833	7.499693833	7.833693833	7.333693833	7.799693833	7.131693833	7.580193833	7.466693833	7.454693833	7.372693833	7.678693833	7.672693833	7.385193833	7.362693833	7.549193833	7.659193833	7.826193833	7.727193833	7.884693833	7.522693833	7.105693833	7.341693833	7.461193833	7.468193833	7.648193833	7.571693833	7.775193833	7.441193833	7.813193833	7.630693833	7.540693833	7.620193833	7.855193833	8.121693833
ANAPC2	5.813914619	5.726914619	5.773914619	5.654914619	5.606914619	5.505914619	5.596914619	5.408914619	5.588914619	5.398914619	5.724914619	5.925914619	5.314914619	5.637914619	5.506914619	5.571914619	5.545914619	5.607914619	5.480914619	5.734914619	5.628914619	5.372914619	5.527914619	5.665914619	5.193914619	5.763914619	5.882914619	5.495914619	5.411914619	5.698914619	5.748914619	5.498914619	5.791914619	5.607914619	5.652914619	5.549914619	5.639914619	5.459914619	5.341914619	5.543914619	5.494914619	5.508914619	5.555914619	5.546914619	5.462914619	5.495914619	5.436914619	5.583914619	5.639914619
ANAPC4	6.95948218	6.75848218	6.96248218	6.87598218	6.93948218	7.14098218	7.00648218	7.05598218	7.10348218	6.76698218	7.09748218	6.69048218	6.93848218	6.95648218	7.15798218	6.93798218	6.87598218	6.70598218	6.76998218	6.93898218	6.73898218	6.97248218	6.78198218	6.85548218	6.59648218	6.39348218	6.66898218	6.97948218	6.72148218	6.45448218	6.82298218	6.65548218	6.70998218	6.54048218	6.82148218	6.94748218	6.81998218	6.89548218	6.89548218	6.97098218	6.83798218	6.98398218	6.80498218	6.89698218	6.97398218	6.92098218	6.93648218	6.77848218	7.09098218
ANAPC5	7.128339171	7.121839171	7.341339171	7.296839171	7.337339171	7.045839171	7.746839171	6.963339171	7.374839171	7.239839171	7.410839171	7.259339171	7.150839171	7.131339171	7.184839171	6.841339171	7.180339171	6.974839171	7.533339171	7.384839171	7.028339171	7.125839171	7.257839171	7.018839171	7.100839171	7.199339171	7.482339171	7.081339171	7.495339171	7.106339171	7.346339171	7.223839171	7.050339171	7.296339171	7.367339171	7.471339171	7.464339171	7.049839171	7.048339171	7.173339171	6.981339171	7.515339171	7.089339171	7.065339171	7.721339171	7.174339171	6.909339171	7.281839171	7.421839171
ANAPC7	3.843355769	3.693355769	3.517855769	3.795855769	3.496355769	4.121855769	3.608355769	3.985355769	3.768355769	3.889355769	3.702355769	3.944855769	3.649355769	3.531355769	3.748355769	3.878855769	3.831855769	3.693855769	3.718355769	3.619855769	3.830855769	3.842855769	3.713855769	3.733355769	3.757855769	3.592855769	3.343355769	3.830355769	3.962355769	3.453355769	3.713355769	3.662355769	3.997855769	3.206355769	3.750855769	3.754855769	3.992355769	3.841855769	3.706355769	3.682355769	3.897355769	3.756855769	3.559355769	3.703355769	4.004355769	3.870855769	3.993355769	4.043355769	3.905855769
ANG	3.687701923	3.459701923	4.277701923	3.550701923	4.331701923	3.054701923	3.529701923	3.000701923	3.576701923	2.903701923	3.927701923	3.900701923	3.078701923	4.142701923	3.284701923	3.906701923	3.536701923	4.006701923	4.062701923	3.844701923	3.526701923	3.240701923	3.967701923	3.509701923	3.653701923	3.602701923	4.165701923	3.659701923	2.916701923	3.981701923	3.843701923	3.735701923	2.678701923	4.129701923	3.437701923	3.021701923	2.983701923	3.422701923	3.591701923	3.751701923	3.243701923	3.944701923	3.748701923	3.801701923	3.475701923	3.102701923	3.464701923	3.038701923	3.711701923
ANGEL1	4.71333393	4.80133393	4.68033393	4.86633393	4.84033393	4.76733393	5.01233393	4.94633393	4.86633393	4.69933393	4.45133393	4.85233393	4.98333393	4.79933393	4.99833393	4.74133393	4.93933393	4.82833393	4.71933393	4.62433393	4.97133393	4.90133393	4.93933393	5.11333393	4.82333393	4.67533393	4.77533393	5.17333393	5.06633393	4.91233393	4.62333393	4.66833393	4.92033393	4.44533393	5.13033393	4.73633393	4.84533393	5.04333393	4.99133393	4.81033393	4.97433393	4.87933393	5.03833393	4.97633393	4.92733393	4.80633393	4.88033393	4.77433393	4.69033393
ANGEL2	5.884944654	5.608944654	5.781944654	5.840944654	5.298944654	6.054944654	5.999944654	6.058944654	5.933944654	5.911944654	6.086944654	5.477944654	6.407944654	5.930944654	6.014944654	5.632944654	6.029944654	5.789944654	5.573944654	5.534944654	5.968944654	5.856944654	5.805944654	6.207944654	6.146944654	5.360944654	5.776944654	6.285944654	5.886944654	5.333944654	5.788944654	5.632944654	5.606944654	5.211944654	6.021944654	6.520944654	6.292944654	6.002944654	5.901944654	5.975944654	5.798944654	5.790944654	5.747944654	5.890944654	5.784944654	5.908944654	6.023944654	5.854944654	6.160944654
[truncated: 20,060 more rows]
[truncated: 51 more columns]
